# Supplementary material for: Discovery of Small-Molecule Activators for Glucose-6-Phosphate Dehydrogenase (G6PD) Using Machine Learning Approaches
Source: Int J Mol Sci. 2020 Feb 23;21(4):1523. doi: 10.3390/ijms21041523 (PMC7073180; doi:10.3390/ijms21041523)
Supplement: Supplementary file 1 [file ijms-21-01523-s001.zip]

Archive with 13 entries (13 files):
- 01_Before_processing_G6PD.pdb
- 02_After_processing_G6PD.pdb
- 03_Pharmacophore_complex.pdb
- 04_53_hits.sdf
- 05_R-source_code.txt
- 06_Clustering_results.csv
- 07_heatmap_descriptors.csv
- 08_SWISS-ADMET_of_top_5_compounds.csv
- 09_AMDET_properites_of_53_compounds.csv
- Supplementary_Data.docx
- Supplementary_Table1_ML_training_set.csv
- Supplementary_Table2_ML_experiment_53_set.csv
- Supplementary_Table2_ML_results.csv
