# Supplementary material for: Discovery of Small-Molecule Activators for Glucose-6-Phosphate Dehydrogenase (G6PD) Using Machine Learning Approaches
Source: Int J Mol Sci. 2020 Feb 23;21(4):1523. doi: 10.3390/ijms21041523 (PMC7073180; doi:10.3390/ijms21041523)
Supplement: Supplementary file 1 [file ijms-21-01523-s001.zip › 01_Before_processing_G6PD.pdb]

HEADER    OXIDOREDUCTASE                          13-JAN-05   2BHL              
TITLE     X-RAY STRUCTURE OF HUMAN GLUCOSE-6-PHOSPHATE DEHYDROGENASE (DELETION  
TITLE    2 VARIANT) COMPLEXED WITH GLUCOSE-6-PHOSPHATE                          
COMPND    MOL_ID: 1;                                                            
COMPND   2 MOLECULE: GLUCOSE-6-PHOSPHATE 1-DEHYDROGENASE;                       
COMPND   3 CHAIN: A, B;                                                         
COMPND   4 SYNONYM: G6PD;                                                       
COMPND   5 EC: 1.1.1.49;                                                        
COMPND   6 ENGINEERED: YES;                                                     
COMPND   7 MUTATION: YES;                                                       
COMPND   8 OTHER_DETAILS: THE 25 N-TERMINAL RESIDUES HAVE BEEN REMOVED AND THE  
COMPND   9 FIRST RESIDUE IS VALINE, NOT HISTIDINE                               
SOURCE    MOL_ID: 1;                                                            
SOURCE   2 ORGANISM_SCIENTIFIC: HOMO SAPIENS;                                   
SOURCE   3 ORGANISM_COMMON: HUMAN;                                              
SOURCE   4 ORGANISM_TAXID: 9606;                                                
SOURCE   5 EXPRESSION_SYSTEM: ESCHERICHIA COLI;                                 
SOURCE   6 EXPRESSION_SYSTEM_TAXID: 562;                                        
SOURCE   7 EXPRESSION_SYSTEM_STRAIN: DF213;                                     
SOURCE   8 EXPRESSION_SYSTEM_VECTOR: PTRC99A;                                   
SOURCE   9 EXPRESSION_SYSTEM_PLASMID: PTRC99A/DG6PD                             
KEYWDS    OXIDOREDUCTASE, OXIDOREDUCTASE (CHOH(D)-NADP), GLUCOSE METABOLISM     
EXPDTA    X-RAY DIFFRACTION                                                     
AUTHOR    M.KOTAKA,S.GOVER,V.M.S.LAM,M.J.ADAMS                                  
REVDAT   4   22-MAY-19 2BHL    1       REMARK                                   
REVDAT   3   05-FEB-14 2BHL    1       HEADER KEYWDS REMARK VERSN               
REVDAT   3 2                   1       MASTER                                   
REVDAT   2   24-FEB-09 2BHL    1       VERSN                                    
REVDAT   1   25-APR-05 2BHL    0                                                
JRNL        AUTH   M.KOTAKA,S.GOVER,L.VANDEPUTTE-RUTTEN,S.W.N.AU,V.M.S.LAM,     
JRNL        AUTH 2 M.J.ADAMS                                                    
JRNL        TITL   STRUCTURAL STUDIES OF GLUCOSE-6-PHOSPHATE AND NADP+ BINDING  
JRNL        TITL 2 TO HUMAN GLUCOSE-6-PHOSPHATE DEHYDROGENASE                   
JRNL        REF    ACTA CRYSTALLOGR.,SECT.D      V.  61   495 2005              
JRNL        REFN                   ISSN 0907-4449                               
JRNL        PMID   15858258                                                     
JRNL        DOI    10.1107/S0907444905002350                                    
REMARK   1                                                                      
REMARK   1 REFERENCE 1                                                          
REMARK   1  AUTH   S.W.N.AU,S.GOVER,V.M.S.LAM,M.J.ADAMS                         
REMARK   1  TITL   HUMAN GLUCOSE-6-PHOSPHATE DEHYDROGENASE: THE CRYSTAL         
REMARK   1  TITL 2 STRUCTURE REVEALS A STRUCTURAL NADP MOLECULE AND PROVIDES    
REMARK   1  TITL 3 INSIGHTS INTO ENZYME DEFICIENCY                              
REMARK   1  REF    STRUCTURE                     V.   8   293 2000              
REMARK   1  REFN                   ISSN 0969-2126                               
REMARK   1  PMID   10745013                                                     
REMARK   1  DOI    10.1016/S0969-2126(00)00104-0                                
REMARK   1 REFERENCE 2                                                          
REMARK   1  AUTH   S.W.N.AU,C.E.NAYLOR,S.GOVER,L.VANDEPUTTE-RUTTEN,D.A.SCOPES,  
REMARK   1  AUTH 2 P.J.MASON,L.LUZZATTO,V.M.S.LAM,M.J.ADAMS                     
REMARK   1  TITL   SOLUTION OF THE STRUCTURE OF TETRAMERIC HUMAN GLUCOSE        
REMARK   1  TITL 2 6-PHOSPHATE DEHYDROGENASE BY MOLECULAR REPLACEMENT           
REMARK   1  REF    ACTA CRYSTALLOGR.,SECT.D      V.  55   826 1999              
REMARK   1  REFN                   ISSN 0907-4449                               
REMARK   1  PMID   10089300                                                     
REMARK   1  DOI    10.1107/S0907444999000827                                    
REMARK   2                                                                      
REMARK   2 RESOLUTION.    2.90 ANGSTROMS.                                       
REMARK   3                                                                      
REMARK   3 REFINEMENT.                                                          
REMARK   3   PROGRAM     : TNT BUSTER/TNT                                       
REMARK   3   AUTHORS     : NULL                                                 
REMARK   3                                                                      
REMARK   3  DATA USED IN REFINEMENT.                                            
REMARK   3   RESOLUTION RANGE HIGH (ANGSTROMS) : 2.90                           
REMARK   3   RESOLUTION RANGE LOW  (ANGSTROMS) : 69.00                          
REMARK   3   DATA CUTOFF            (SIGMA(F)) : 0.000                          
REMARK   3   COMPLETENESS FOR RANGE        (%) : 98.9                           
REMARK   3   NUMBER OF REFLECTIONS             : 32261                          
REMARK   3                                                                      
REMARK   3  USING DATA ABOVE SIGMA CUTOFF.                                      
REMARK   3   CROSS-VALIDATION METHOD          : FREE R-VALUE                    
REMARK   3   FREE R VALUE TEST SET SELECTION  : RANDOM                          
REMARK   3   R VALUE     (WORKING + TEST SET) : 0.214                           
REMARK   3   R VALUE            (WORKING SET) : 0.212                           
REMARK   3   FREE R VALUE                     : 0.261                           
REMARK   3   FREE R VALUE TEST SET SIZE   (%) : 5.000                           
REMARK   3   FREE R VALUE TEST SET COUNT      : 1640                            
REMARK   3                                                                      
REMARK   3  USING ALL DATA, NO SIGMA CUTOFF.                                    
REMARK   3   R VALUE   (WORKING + TEST SET, NO CUTOFF) : NULL                   
REMARK   3   R VALUE          (WORKING SET, NO CUTOFF) : NULL                   
REMARK   3   FREE R VALUE                  (NO CUTOFF) : NULL                   
REMARK   3   FREE R VALUE TEST SET SIZE (%, NO CUTOFF) : NULL                   
REMARK   3   FREE R VALUE TEST SET COUNT   (NO CUTOFF) : NULL                   
REMARK   3   TOTAL NUMBER OF REFLECTIONS   (NO CUTOFF) : NULL                   
REMARK   3                                                                      
REMARK   3  NUMBER OF NON-HYDROGEN ATOMS USED IN REFINEMENT.                    
REMARK   3   PROTEIN ATOMS            : 7754                                    
REMARK   3   NUCLEIC ACID ATOMS       : 0                                       
REMARK   3   HETEROGEN ATOMS          : 68                                      
REMARK   3   SOLVENT ATOMS            : 81                                      
REMARK   3                                                                      
REMARK   3  WILSON B VALUE (FROM FCALC, A**2) : NULL                            
REMARK   3                                                                      
REMARK   3  RMS DEVIATIONS FROM IDEAL VALUES.    RMS    WEIGHT  COUNT           
REMARK   3   BOND LENGTHS                 (A) : NULL  ; NULL  ; NULL            
REMARK   3   BOND ANGLES            (DEGREES) : NULL  ; NULL  ; NULL            
REMARK   3   TORSION ANGLES         (DEGREES) : NULL  ; NULL  ; NULL            
REMARK   3   PSEUDOROTATION ANGLES  (DEGREES) : NULL  ; NULL  ; NULL            
REMARK   3   TRIGONAL CARBON PLANES       (A) : NULL  ; NULL  ; NULL            
REMARK   3   GENERAL PLANES               (A) : NULL  ; NULL  ; NULL            
REMARK   3   ISOTROPIC THERMAL FACTORS (A**2) : NULL  ; NULL  ; NULL            
REMARK   3   NON-BONDED CONTACTS          (A) : NULL  ; NULL  ; NULL            
REMARK   3                                                                      
REMARK   3  INCORRECT CHIRAL-CENTERS (COUNT) : 994                              
REMARK   3                                                                      
REMARK   3  BULK SOLVENT MODELING.                                              
REMARK   3   METHOD USED : NULL                                                 
REMARK   3   KSOL        : NULL                                                 
REMARK   3   BSOL        : NULL                                                 
REMARK   3                                                                      
REMARK   3  RESTRAINT LIBRARIES.                                                
REMARK   3   STEREOCHEMISTRY : NULL                                             
REMARK   3   ISOTROPIC THERMAL FACTOR RESTRAINTS : NULL                         
REMARK   3                                                                      
REMARK   3  OTHER REFINEMENT REMARKS: RESIDUES 506 TO 515 WERE DISORDERED AND   
REMARK   3  NOT INCLUDED                                                        
REMARK   4                                                                      
REMARK   4 2BHL COMPLIES WITH FORMAT V. 3.30, 13-JUL-11                         
REMARK 100                                                                      
REMARK 100 THIS ENTRY HAS BEEN PROCESSED BY PDBE ON 13-JAN-05.                  
REMARK 100 THE DEPOSITION ID IS D_1290021966.                                   
REMARK 200                                                                      
REMARK 200 EXPERIMENTAL DETAILS                                                 
REMARK 200  EXPERIMENT TYPE                : X-RAY DIFFRACTION                  
REMARK 200  DATE OF DATA COLLECTION        : 27-NOV-02                          
REMARK 200  TEMPERATURE           (KELVIN) : 100.0                              
REMARK 200  PH                             : 8.50                               
REMARK 200  NUMBER OF CRYSTALS USED        : 1                                  
REMARK 200                                                                      
REMARK 200  SYNCHROTRON              (Y/N) : Y                                  
REMARK 200  RADIATION SOURCE               : SRS                                
REMARK 200  BEAMLINE                       : PX14.1                             
REMARK 200  X-RAY GENERATOR MODEL          : NULL                               
REMARK 200  MONOCHROMATIC OR LAUE    (M/L) : M                                  
REMARK 200  WAVELENGTH OR RANGE        (A) : 1.488                              
REMARK 200  MONOCHROMATOR                  : SI CRYSTAL                         
REMARK 200  OPTICS                         : MIRRORS                            
REMARK 200                                                                      
REMARK 200  DETECTOR TYPE                  : CCD                                
REMARK 200  DETECTOR MANUFACTURER          : ADSC CCD                           
REMARK 200  INTENSITY-INTEGRATION SOFTWARE : MOSFLM                             
REMARK 200  DATA SCALING SOFTWARE          : SCALA                              
REMARK 200                                                                      
REMARK 200  NUMBER OF UNIQUE REFLECTIONS   : 32261                              
REMARK 200  RESOLUTION RANGE HIGH      (A) : 2.900                              
REMARK 200  RESOLUTION RANGE LOW       (A) : 69.000                             
REMARK 200  REJECTION CRITERIA  (SIGMA(I)) : -4.000                             
REMARK 200                                                                      
REMARK 200 OVERALL.                                                             
REMARK 200  COMPLETENESS FOR RANGE     (%) : 98.9                               
REMARK 200  DATA REDUNDANCY                : 6.800                              
REMARK 200  R MERGE                    (I) : 0.12000                            
REMARK 200  R SYM                      (I) : NULL                               
REMARK 200  <I/SIGMA(I)> FOR THE DATA SET  : 5.3000                             
REMARK 200                                                                      
REMARK 200 IN THE HIGHEST RESOLUTION SHELL.                                     
REMARK 200  HIGHEST RESOLUTION SHELL, RANGE HIGH (A) : 2.90                     
REMARK 200  HIGHEST RESOLUTION SHELL, RANGE LOW  (A) : 3.07                     
REMARK 200  COMPLETENESS FOR SHELL     (%) : 92.9                               
REMARK 200  DATA REDUNDANCY IN SHELL       : 2.20                               
REMARK 200  R MERGE FOR SHELL          (I) : 0.41000                            
REMARK 200  R SYM FOR SHELL            (I) : NULL                               
REMARK 200  <I/SIGMA(I)> FOR SHELL         : 2.000                              
REMARK 200                                                                      
REMARK 200 DIFFRACTION PROTOCOL: SINGLE WAVELENGTH                              
REMARK 200 METHOD USED TO DETERMINE THE STRUCTURE: MOLECULAR REPLACEMENT        
REMARK 200 SOFTWARE USED: MOLREP                                                
REMARK 200 STARTING MODEL: PDB ENTRY 1QKI CHAIN A, B                            
REMARK 200                                                                      
REMARK 200 REMARK: NULL                                                         
REMARK 280                                                                      
REMARK 280 CRYSTAL                                                              
REMARK 280 SOLVENT CONTENT, VS   (%): 59.80                                     
REMARK 280 MATTHEWS COEFFICIENT, VM (ANGSTROMS**3/DA): 3.10                     
REMARK 280                                                                      
REMARK 280 CRYSTALLIZATION CONDITIONS: 0.1M TRIS, PH 8.5; 0.2M MGCL2; 12% PEG   
REMARK 280  4000; 5% GLYCEROL, PH 8.50                                          
REMARK 290                                                                      
REMARK 290 CRYSTALLOGRAPHIC SYMMETRY                                            
REMARK 290 SYMMETRY OPERATORS FOR SPACE GROUP: C 2 2 21                         
REMARK 290                                                                      
REMARK 290      SYMOP   SYMMETRY                                                
REMARK 290     NNNMMM   OPERATOR                                                
REMARK 290       1555   X,Y,Z                                                   
REMARK 290       2555   -X,-Y,Z+1/2                                             
REMARK 290       3555   -X,Y,-Z+1/2                                             
REMARK 290       4555   X,-Y,-Z                                                 
REMARK 290       5555   X+1/2,Y+1/2,Z                                           
REMARK 290       6555   -X+1/2,-Y+1/2,Z+1/2                                     
REMARK 290       7555   -X+1/2,Y+1/2,-Z+1/2                                     
REMARK 290       8555   X+1/2,-Y+1/2,-Z                                         
REMARK 290                                                                      
REMARK 290     WHERE NNN -> OPERATOR NUMBER                                     
REMARK 290           MMM -> TRANSLATION VECTOR                                  
REMARK 290                                                                      
REMARK 290 CRYSTALLOGRAPHIC SYMMETRY TRANSFORMATIONS                            
REMARK 290 THE FOLLOWING TRANSFORMATIONS OPERATE ON THE ATOM/HETATM             
REMARK 290 RECORDS IN THIS ENTRY TO PRODUCE CRYSTALLOGRAPHICALLY                
REMARK 290 RELATED MOLECULES.                                                   
REMARK 290   SMTRY1   1  1.000000  0.000000  0.000000        0.00000            
REMARK 290   SMTRY2   1  0.000000  1.000000  0.000000        0.00000            
REMARK 290   SMTRY3   1  0.000000  0.000000  1.000000        0.00000            
REMARK 290   SMTRY1   2 -1.000000  0.000000  0.000000        0.00000            
REMARK 290   SMTRY2   2  0.000000 -1.000000  0.000000        0.00000            
REMARK 290   SMTRY3   2  0.000000  0.000000  1.000000       68.96900            
REMARK 290   SMTRY1   3 -1.000000  0.000000  0.000000        0.00000            
REMARK 290   SMTRY2   3  0.000000  1.000000  0.000000        0.00000            
REMARK 290   SMTRY3   3  0.000000  0.000000 -1.000000       68.96900            
REMARK 290   SMTRY1   4  1.000000  0.000000  0.000000        0.00000            
REMARK 290   SMTRY2   4  0.000000 -1.000000  0.000000        0.00000            
REMARK 290   SMTRY3   4  0.000000  0.000000 -1.000000        0.00000            
REMARK 290   SMTRY1   5  1.000000  0.000000  0.000000       58.77600            
REMARK 290   SMTRY2   5  0.000000  1.000000  0.000000       89.76350            
REMARK 290   SMTRY3   5  0.000000  0.000000  1.000000        0.00000            
REMARK 290   SMTRY1   6 -1.000000  0.000000  0.000000       58.77600            
REMARK 290   SMTRY2   6  0.000000 -1.000000  0.000000       89.76350            
REMARK 290   SMTRY3   6  0.000000  0.000000  1.000000       68.96900            
REMARK 290   SMTRY1   7 -1.000000  0.000000  0.000000       58.77600            
REMARK 290   SMTRY2   7  0.000000  1.000000  0.000000       89.76350            
REMARK 290   SMTRY3   7  0.000000  0.000000 -1.000000       68.96900            
REMARK 290   SMTRY1   8  1.000000  0.000000  0.000000       58.77600            
REMARK 290   SMTRY2   8  0.000000 -1.000000  0.000000       89.76350            
REMARK 290   SMTRY3   8  0.000000  0.000000 -1.000000        0.00000            
REMARK 290                                                                      
REMARK 290 REMARK: NULL                                                         
REMARK 300                                                                      
REMARK 300 BIOMOLECULE: 1                                                       
REMARK 300 SEE REMARK 350 FOR THE AUTHOR PROVIDED AND/OR PROGRAM                
REMARK 300 GENERATED ASSEMBLY INFORMATION FOR THE STRUCTURE IN                  
REMARK 300 THIS ENTRY. THE REMARK MAY ALSO PROVIDE INFORMATION ON               
REMARK 300 BURIED SURFACE AREA.                                                 
REMARK 350                                                                      
REMARK 350 COORDINATES FOR A COMPLETE MULTIMER REPRESENTING THE KNOWN           
REMARK 350 BIOLOGICALLY SIGNIFICANT OLIGOMERIZATION STATE OF THE                
REMARK 350 MOLECULE CAN BE GENERATED BY APPLYING BIOMT TRANSFORMATIONS          
REMARK 350 GIVEN BELOW.  BOTH NON-CRYSTALLOGRAPHIC AND                          
REMARK 350 CRYSTALLOGRAPHIC OPERATIONS ARE GIVEN.                               
REMARK 350                                                                      
REMARK 350 BIOMOLECULE: 1                                                       
REMARK 350 AUTHOR DETERMINED BIOLOGICAL UNIT: TETRAMERIC                        
REMARK 350 SOFTWARE DETERMINED QUATERNARY STRUCTURE: TETRAMERIC                 
REMARK 350 SOFTWARE USED: PQS                                                   
REMARK 350 APPLY THE FOLLOWING TO CHAINS: A, B                                  
REMARK 350   BIOMT1   1  1.000000  0.000000  0.000000        0.00000            
REMARK 350   BIOMT2   1  0.000000  1.000000  0.000000        0.00000            
REMARK 350   BIOMT3   1  0.000000  0.000000  1.000000        0.00000            
REMARK 350   BIOMT1   2  1.000000  0.000000  0.000000        0.00000            
REMARK 350   BIOMT2   2  0.000000 -1.000000  0.000000      179.52700            
REMARK 350   BIOMT3   2  0.000000  0.000000 -1.000000        0.00000            
REMARK 465                                                                      
REMARK 465 MISSING RESIDUES                                                     
REMARK 465 THE FOLLOWING RESIDUES WERE NOT LOCATED IN THE                       
REMARK 465 EXPERIMENT. (M=MODEL NUMBER; RES=RESIDUE NAME; C=CHAIN               
REMARK 465 IDENTIFIER; SSSEQ=SEQUENCE NUMBER; I=INSERTION CODE.)                
REMARK 465                                                                      
REMARK 465   M RES C SSSEQI                                                     
REMARK 465     THR A   506                                                      
REMARK 465     TYR A   507                                                      
REMARK 465     LYS A   508                                                      
REMARK 465     TRP A   509                                                      
REMARK 465     VAL A   510                                                      
REMARK 465     ASN A   511                                                      
REMARK 465     PRO A   512                                                      
REMARK 465     HIS A   513                                                      
REMARK 465     LYS A   514                                                      
REMARK 465     LEU A   515                                                      
REMARK 465     THR B   506                                                      
REMARK 465     TYR B   507                                                      
REMARK 465     LYS B   508                                                      
REMARK 465     TRP B   509                                                      
REMARK 465     VAL B   510                                                      
REMARK 465     ASN B   511                                                      
REMARK 465     PRO B   512                                                      
REMARK 465     HIS B   513                                                      
REMARK 465     LYS B   514                                                      
REMARK 465     LEU B   515                                                      
REMARK 470                                                                      
REMARK 470 MISSING ATOM                                                         
REMARK 470 THE FOLLOWING RESIDUES HAVE MISSING ATOMS (M=MODEL NUMBER;           
REMARK 470 RES=RESIDUE NAME; C=CHAIN IDENTIFIER; SSEQ=SEQUENCE NUMBER;          
REMARK 470 I=INSERTION CODE):                                                   
REMARK 470   M RES CSSEQI  ATOMS                                                
REMARK 470     GLU A 504    CG   CD   OE1  OE2                                  
REMARK 500                                                                      
REMARK 500 GEOMETRY AND STEREOCHEMISTRY                                         
REMARK 500 SUBTOPIC: COVALENT BOND LENGTHS                                      
REMARK 500                                                                      
REMARK 500 THE STEREOCHEMICAL PARAMETERS OF THE FOLLOWING RESIDUES              
REMARK 500 HAVE VALUES WHICH DEVIATE FROM EXPECTED VALUES BY MORE               
REMARK 500 THAN 6*RMSD (M=MODEL NUMBER; RES=RESIDUE NAME; C=CHAIN               
REMARK 500 IDENTIFIER; SSEQ=SEQUENCE NUMBER; I=INSERTION CODE).                 
REMARK 500                                                                      
REMARK 500 STANDARD TABLE:                                                      
REMARK 500 FORMAT: (10X,I3,1X,2(A3,1X,A1,I4,A1,1X,A4,3X),1X,F6.3)               
REMARK 500                                                                      
REMARK 500 EXPECTED VALUES PROTEIN: ENGH AND HUBER, 1999                        
REMARK 500 EXPECTED VALUES NUCLEIC ACID: CLOWNEY ET AL 1996                     
REMARK 500                                                                      
REMARK 500  M RES CSSEQI ATM1   RES CSSEQI ATM2   DEVIATION                     
REMARK 500    PHE B 381   CG    PHE B 381   CD2     0.098                       
REMARK 500                                                                      
REMARK 500 REMARK: NULL                                                         
REMARK 500                                                                      
REMARK 500 GEOMETRY AND STEREOCHEMISTRY                                         
REMARK 500 SUBTOPIC: TORSION ANGLES                                             
REMARK 500                                                                      
REMARK 500 TORSION ANGLES OUTSIDE THE EXPECTED RAMACHANDRAN REGIONS:            
REMARK 500 (M=MODEL NUMBER; RES=RESIDUE NAME; C=CHAIN IDENTIFIER;               
REMARK 500 SSEQ=SEQUENCE NUMBER; I=INSERTION CODE).                             
REMARK 500                                                                      
REMARK 500 STANDARD TABLE:                                                      
REMARK 500 FORMAT:(10X,I3,1X,A3,1X,A1,I4,A1,4X,F7.2,3X,F7.2)                    
REMARK 500                                                                      
REMARK 500 EXPECTED VALUES: GJ KLEYWEGT AND TA JONES (1996). PHI/PSI-           
REMARK 500 CHOLOGY: RAMACHANDRAN REVISITED. STRUCTURE 4, 1395 - 1400            
REMARK 500                                                                      
REMARK 500  M RES CSSEQI        PSI       PHI                                   
REMARK 500    LYS A  47      -60.58   -123.95                                   
REMARK 500    ALA A  71     -165.94   -163.42                                   
REMARK 500    ARG A  72      -62.13    -95.63                                   
REMARK 500    SER A  73      101.02    -44.65                                   
REMARK 500    ARG A  74      107.54    -55.91                                   
REMARK 500    ASN A 122      -80.69    -51.78                                   
REMARK 500    SER A 123      -37.53    -33.27                                   
REMARK 500    ALA A 141       45.44   -103.31                                   
REMARK 500    SER A 157      -66.17   -139.39                                   
REMARK 500    CYS A 158       32.52    -67.09                                   
REMARK 500    GLU A 244       88.97    -62.58                                   
REMARK 500    ASN A 262      -84.50    -97.46                                   
REMARK 500    HIS A 263      -70.33    -47.51                                   
REMARK 500    SER A 281      -70.77    -36.65                                   
REMARK 500    ASP A 313       35.60    -78.73                                   
REMARK 500    ASP A 324       32.96    -83.94                                   
REMARK 500    PRO A 329      170.65    -47.19                                   
REMARK 500    ALA A 361       36.23     72.17                                   
REMARK 500    LEU A 362     -157.44    -96.78                                   
REMARK 500    GLN A 383       -3.28     68.04                                   
REMARK 500    SER A 418     -151.86   -142.20                                   
REMARK 500    GLU A 419      149.30   -175.69                                   
REMARK 500    ASN A 426      -64.12    -91.05                                   
REMARK 500    HIS A 451       33.36    -95.71                                   
REMARK 500    SER A 486     -171.21    -67.83                                   
REMARK 500    GLU A 504      -75.04    -48.02                                   
REMARK 500    LYS B  47      -62.48   -128.08                                   
REMARK 500    ASP B  58        5.96    -68.37                                   
REMARK 500    HIS B 129      105.86    -57.42                                   
REMARK 500    ALA B 141       44.87    -85.30                                   
REMARK 500    TYR B 147      -61.36    -25.62                                   
REMARK 500    SER B 157      -71.98    -89.27                                   
REMARK 500    CYS B 158       20.48    -60.56                                   
REMARK 500    ASN B 262      -89.31   -106.29                                   
REMARK 500    SER B 281      -59.84    -20.41                                   
REMARK 500    ALA B 300        6.72    -69.15                                   
REMARK 500    ASP B 350      100.56    -52.35                                   
REMARK 500    MET B 411       46.57    -85.91                                   
REMARK 500    ASN B 430       45.18    -94.61                                   
REMARK 500    GLU B 504       92.53    -45.01                                   
REMARK 500                                                                      
REMARK 500 REMARK: NULL                                                         
REMARK 650                                                                      
REMARK 650 HELIX                                                                
REMARK 650 DETERMINATION METHOD: PROCHECK, WITH IDENTIFICATION CORRESPONDING    
REMARK 650  TO THE 2.0A LEUCONOSTOC MESENTERODES STRUCTURE, 1DPG.  THE BEND     
REMARK 650  AT LYS 47 IN HELIX A IS A CONSEQUENCE OF THE CONSERVED PRO 50.      
REMARK 700                                                                      
REMARK 700 SHEET                                                                
REMARK 700 DETERMINATION METHOD: PROCHECK WITH EXTENSION TAKEN WHERE            
REMARK 700  HYDROGEN BONDING INDICATES THAT THIS IS APPROPRIATE                 
REMARK 800                                                                      
REMARK 800 SITE                                                                 
REMARK 800 SITE_IDENTIFIER: AC1                                                 
REMARK 800 EVIDENCE_CODE: SOFTWARE                                              
REMARK 800 SITE_DESCRIPTION: BINDING SITE FOR RESIDUE BG6 A 1510                
REMARK 800                                                                      
REMARK 800 SITE_IDENTIFIER: AC2                                                 
REMARK 800 EVIDENCE_CODE: SOFTWARE                                              
REMARK 800 SITE_DESCRIPTION: BINDING SITE FOR RESIDUE BG6 B 1508                
REMARK 800                                                                      
REMARK 800 SITE_IDENTIFIER: AC3                                                 
REMARK 800 EVIDENCE_CODE: SOFTWARE                                              
REMARK 800 SITE_DESCRIPTION: BINDING SITE FOR RESIDUE GOL A 1506                
REMARK 800                                                                      
REMARK 800 SITE_IDENTIFIER: AC4                                                 
REMARK 800 EVIDENCE_CODE: SOFTWARE                                              
REMARK 800 SITE_DESCRIPTION: BINDING SITE FOR RESIDUE GOL A 1507                
REMARK 800                                                                      
REMARK 800 SITE_IDENTIFIER: AC5                                                 
REMARK 800 EVIDENCE_CODE: SOFTWARE                                              
REMARK 800 SITE_DESCRIPTION: BINDING SITE FOR RESIDUE GOL A 1508                
REMARK 800                                                                      
REMARK 800 SITE_IDENTIFIER: AC6                                                 
REMARK 800 EVIDENCE_CODE: SOFTWARE                                              
REMARK 800 SITE_DESCRIPTION: BINDING SITE FOR RESIDUE GOL A 1509                
REMARK 800                                                                      
REMARK 800 SITE_IDENTIFIER: AC7                                                 
REMARK 800 EVIDENCE_CODE: SOFTWARE                                              
REMARK 800 SITE_DESCRIPTION: BINDING SITE FOR RESIDUE GOL B 1506                
REMARK 800                                                                      
REMARK 800 SITE_IDENTIFIER: AC8                                                 
REMARK 800 EVIDENCE_CODE: SOFTWARE                                              
REMARK 800 SITE_DESCRIPTION: BINDING SITE FOR RESIDUE GOL B 1507                
REMARK 900                                                                      
REMARK 900 RELATED ENTRIES                                                      
REMARK 900 RELATED ID: 1QKI   RELATED DB: PDB                                   
REMARK 900 X-RAY STRUCTURE OF HUMAN GLUCOSE 6- PHOSPHATE DEHYDROGENASE          
REMARK 900 (VARIANT CANTON R459L) COMPLEXED WITH STRUCTURAL NADP+               
REMARK 900 RELATED ID: 2BH9   RELATED DB: PDB                                   
REMARK 900 X-RAY STRUCTURE OF A DELETION VARIANT OF HUMAN GLUCOSE 6-PHOSPHATE   
REMARK 900 DEHYDROGENASE COMPLEXED WITH STRUCTURAL AND COENZYME NADP            
DBREF  2BHL A   27    27  PDB    2BHL     2BHL            27     27             
DBREF  2BHL A   28   515  UNP    P11413   G6PD_HUMAN      27    514             
DBREF  2BHL B   27    27  PDB    2BHL     2BHL            27     27             
DBREF  2BHL B   28   515  UNP    P11413   G6PD_HUMAN      27    514             
SEQRES   1 A  489  VAL GLN SER ASP THR HIS ILE PHE ILE ILE MET GLY ALA          
SEQRES   2 A  489  SER GLY ASP LEU ALA LYS LYS LYS ILE TYR PRO THR ILE          
SEQRES   3 A  489  TRP TRP LEU PHE ARG ASP GLY LEU LEU PRO GLU ASN THR          
SEQRES   4 A  489  PHE ILE VAL GLY TYR ALA ARG SER ARG LEU THR VAL ALA          
SEQRES   5 A  489  ASP ILE ARG LYS GLN SER GLU PRO PHE PHE LYS ALA THR          
SEQRES   6 A  489  PRO GLU GLU LYS LEU LYS LEU GLU ASP PHE PHE ALA ARG          
SEQRES   7 A  489  ASN SER TYR VAL ALA GLY GLN TYR ASP ASP ALA ALA SER          
SEQRES   8 A  489  TYR GLN ARG LEU ASN SER HIS MET ASN ALA LEU HIS LEU          
SEQRES   9 A  489  GLY SER GLN ALA ASN ARG LEU PHE TYR LEU ALA LEU PRO          
SEQRES  10 A  489  PRO THR VAL TYR GLU ALA VAL THR LYS ASN ILE HIS GLU          
SEQRES  11 A  489  SER CYS MET SER GLN ILE GLY TRP ASN ARG ILE ILE VAL          
SEQRES  12 A  489  GLU LYS PRO PHE GLY ARG ASP LEU GLN SER SER ASP ARG          
SEQRES  13 A  489  LEU SER ASN HIS ILE SER SER LEU PHE ARG GLU ASP GLN          
SEQRES  14 A  489  ILE TYR ARG ILE ASP HIS TYR LEU GLY LYS GLU MET VAL          
SEQRES  15 A  489  GLN ASN LEU MET VAL LEU ARG PHE ALA ASN ARG ILE PHE          
SEQRES  16 A  489  GLY PRO ILE TRP ASN ARG ASP ASN ILE ALA CYS VAL ILE          
SEQRES  17 A  489  LEU THR PHE LYS GLU PRO PHE GLY THR GLU GLY ARG GLY          
SEQRES  18 A  489  GLY TYR PHE ASP GLU PHE GLY ILE ILE ARG ASP VAL MET          
SEQRES  19 A  489  GLN ASN HIS LEU LEU GLN MET LEU CYS LEU VAL ALA MET          
SEQRES  20 A  489  GLU LYS PRO ALA SER THR ASN SER ASP ASP VAL ARG ASP          
SEQRES  21 A  489  GLU LYS VAL LYS VAL LEU LYS CYS ILE SER GLU VAL GLN          
SEQRES  22 A  489  ALA ASN ASN VAL VAL LEU GLY GLN TYR VAL GLY ASN PRO          
SEQRES  23 A  489  ASP GLY GLU GLY GLU ALA THR LYS GLY TYR LEU ASP ASP          
SEQRES  24 A  489  PRO THR VAL PRO ARG GLY SER THR THR ALA THR PHE ALA          
SEQRES  25 A  489  ALA VAL VAL LEU TYR VAL GLU ASN GLU ARG TRP ASP GLY          
SEQRES  26 A  489  VAL PRO PHE ILE LEU ARG CYS GLY LYS ALA LEU ASN GLU          
SEQRES  27 A  489  ARG LYS ALA GLU VAL ARG LEU GLN PHE HIS ASP VAL ALA          
SEQRES  28 A  489  GLY ASP ILE PHE HIS GLN GLN CYS LYS ARG ASN GLU LEU          
SEQRES  29 A  489  VAL ILE ARG VAL GLN PRO ASN GLU ALA VAL TYR THR LYS          
SEQRES  30 A  489  MET MET THR LYS LYS PRO GLY MET PHE PHE ASN PRO GLU          
SEQRES  31 A  489  GLU SER GLU LEU ASP LEU THR TYR GLY ASN ARG TYR LYS          
SEQRES  32 A  489  ASN VAL LYS LEU PRO ASP ALA TYR GLU ARG LEU ILE LEU          
SEQRES  33 A  489  ASP VAL PHE CYS GLY SER GLN MET HIS PHE VAL ARG SER          
SEQRES  34 A  489  ASP GLU LEU ARG GLU ALA TRP ARG ILE PHE THR PRO LEU          
SEQRES  35 A  489  LEU HIS GLN ILE GLU LEU GLU LYS PRO LYS PRO ILE PRO          
SEQRES  36 A  489  TYR ILE TYR GLY SER ARG GLY PRO THR GLU ALA ASP GLU          
SEQRES  37 A  489  LEU MET LYS ARG VAL GLY PHE GLN TYR GLU GLY THR TYR          
SEQRES  38 A  489  LYS TRP VAL ASN PRO HIS LYS LEU                              
SEQRES   1 B  489  VAL GLN SER ASP THR HIS ILE PHE ILE ILE MET GLY ALA          
SEQRES   2 B  489  SER GLY ASP LEU ALA LYS LYS LYS ILE TYR PRO THR ILE          
SEQRES   3 B  489  TRP TRP LEU PHE ARG ASP GLY LEU LEU PRO GLU ASN THR          
SEQRES   4 B  489  PHE ILE VAL GLY TYR ALA ARG SER ARG LEU THR VAL ALA          
SEQRES   5 B  489  ASP ILE ARG LYS GLN SER GLU PRO PHE PHE LYS ALA THR          
SEQRES   6 B  489  PRO GLU GLU LYS LEU LYS LEU GLU ASP PHE PHE ALA ARG          
SEQRES   7 B  489  ASN SER TYR VAL ALA GLY GLN TYR ASP ASP ALA ALA SER          
SEQRES   8 B  489  TYR GLN ARG LEU ASN SER HIS MET ASN ALA LEU HIS LEU          
SEQRES   9 B  489  GLY SER GLN ALA ASN ARG LEU PHE TYR LEU ALA LEU PRO          
SEQRES  10 B  489  PRO THR VAL TYR GLU ALA VAL THR LYS ASN ILE HIS GLU          
SEQRES  11 B  489  SER CYS MET SER GLN ILE GLY TRP ASN ARG ILE ILE VAL          
SEQRES  12 B  489  GLU LYS PRO PHE GLY ARG ASP LEU GLN SER SER ASP ARG          
SEQRES  13 B  489  LEU SER ASN HIS ILE SER SER LEU PHE ARG GLU ASP GLN          
SEQRES  14 B  489  ILE TYR ARG ILE ASP HIS TYR LEU GLY LYS GLU MET VAL          
SEQRES  15 B  489  GLN ASN LEU MET VAL LEU ARG PHE ALA ASN ARG ILE PHE          
SEQRES  16 B  489  GLY PRO ILE TRP ASN ARG ASP ASN ILE ALA CYS VAL ILE          
SEQRES  17 B  489  LEU THR PHE LYS GLU PRO PHE GLY THR GLU GLY ARG GLY          
SEQRES  18 B  489  GLY TYR PHE ASP GLU PHE GLY ILE ILE ARG ASP VAL MET          
SEQRES  19 B  489  GLN ASN HIS LEU LEU GLN MET LEU CYS LEU VAL ALA MET          
SEQRES  20 B  489  GLU LYS PRO ALA SER THR ASN SER ASP ASP VAL ARG ASP          
SEQRES  21 B  489  GLU LYS VAL LYS VAL LEU LYS CYS ILE SER GLU VAL GLN          
SEQRES  22 B  489  ALA ASN ASN VAL VAL LEU GLY GLN TYR VAL GLY ASN PRO          
SEQRES  23 B  489  ASP GLY GLU GLY GLU ALA THR LYS GLY TYR LEU ASP ASP          
SEQRES  24 B  489  PRO THR VAL PRO ARG GLY SER THR THR ALA THR PHE ALA          
SEQRES  25 B  489  ALA VAL VAL LEU TYR VAL GLU ASN GLU ARG TRP ASP GLY          
SEQRES  26 B  489  VAL PRO PHE ILE LEU ARG CYS GLY LYS ALA LEU ASN GLU          
SEQRES  27 B  489  ARG LYS ALA GLU VAL ARG LEU GLN PHE HIS ASP VAL ALA          
SEQRES  28 B  489  GLY ASP ILE PHE HIS GLN GLN CYS LYS ARG ASN GLU LEU          
SEQRES  29 B  489  VAL ILE ARG VAL GLN PRO ASN GLU ALA VAL TYR THR LYS          
SEQRES  30 B  489  MET MET THR LYS LYS PRO GLY MET PHE PHE ASN PRO GLU          
SEQRES  31 B  489  GLU SER GLU LEU ASP LEU THR TYR GLY ASN ARG TYR LYS          
SEQRES  32 B  489  ASN VAL LYS LEU PRO ASP ALA TYR GLU ARG LEU ILE LEU          
SEQRES  33 B  489  ASP VAL PHE CYS GLY SER GLN MET HIS PHE VAL ARG SER          
SEQRES  34 B  489  ASP GLU LEU ARG GLU ALA TRP ARG ILE PHE THR PRO LEU          
SEQRES  35 B  489  LEU HIS GLN ILE GLU LEU GLU LYS PRO LYS PRO ILE PRO          
SEQRES  36 B  489  TYR ILE TYR GLY SER ARG GLY PRO THR GLU ALA ASP GLU          
SEQRES  37 B  489  LEU MET LYS ARG VAL GLY PHE GLN TYR GLU GLY THR TYR          
SEQRES  38 B  489  LYS TRP VAL ASN PRO HIS LYS LEU                              
HET    GOL  A1506       6                                                       
HET    GOL  A1507       6                                                       
HET    GOL  A1508       6                                                       
HET    GOL  A1509       6                                                       
HET    BG6  A1510      16                                                       
HET    GOL  B1506       6                                                       
HET    GOL  B1507       6                                                       
HET    BG6  B1508      16                                                       
HETNAM     GOL GLYCEROL                                                         
HETNAM     BG6 BETA-D-GLUCOSE-6-PHOSPHATE                                       
HETSYN     GOL GLYCERIN; PROPANE-1,2,3-TRIOL                                    
FORMUL   3  GOL    6(C3 H8 O3)                                                  
FORMUL   7  BG6    2(C6 H13 O9 P)                                               
FORMUL  11  HOH   *81(H2 O)                                                     
HELIX    1   A ASP A   42  ARG A   57  1                                  16    
HELIX    2  B1 VAL A   77  SER A   84  1                                   8    
HELIX    3  B2 LYS A   97  PHE A  102  1                                   6    
HELIX    4   C ALA A  115  ALA A  127  1                                  13    
HELIX    5   D TYR A  147  GLU A  156  1                                  10    
HELIX    6   E LEU A  177  LEU A  190  1                                  14    
HELIX    7  F1 HIS A  201  GLY A  204  5                                   4    
HELIX    8  F2 GLU A  206  PHE A  216  1                                  11    
HELIX    9   H PHE A  250  PHE A  253  1                                   4    
HELIX   10  I1 ILE A  255  VAL A  259  1                                   5    
HELIX   11  I2 HIS A  263  ALA A  272  1                                  10    
HELIX   12   J SER A  281  LEU A  292  1                                  12    
HELIX   13   K GLU A  317  THR A  319  1                                   3    
HELIX   14   L TYR A  424  ARG A  427  1                                   4    
HELIX   15   M ALA A  436  CYS A  446  1                                  11    
HELIX   16   N SER A  455  GLU A  475  1                                  21    
HELIX   17   O THR A  490  VAL A  499  1                                  10    
HELIX   18   A ASP B   42  ARG B   57  1                                  16    
HELIX   19  B1 VAL B   77  SER B   84  1                                   8    
HELIX   20  B2 LYS B   95  ALA B  103  1                                   9    
HELIX   21   C ALA B  115  ALA B  127  1                                  13    
HELIX   22   D PRO B  144  GLU B  156  1                                  13    
HELIX   23   E LEU B  177  LEU B  190  1                                  14    
HELIX   24  F1 HIS B  201  GLY B  204  5                                   4    
HELIX   25  F2 GLU B  206  PHE B  216  1                                  11    
HELIX   26   H GLY B  247  ASP B  251  1                                   5    
HELIX   27  I1 ILE B  256  VAL B  259  1                                   4    
HELIX   28  I2 HIS B  263  ALA B  272  1                                  10    
HELIX   29   J SER B  281  LEU B  292  1                                  12    
HELIX   30   K GLY B  316  THR B  319  1                                   4    
HELIX   31   L TYR B  424  ARG B  427  1                                   4    
HELIX   32   M ALA B  436  CYS B  446  1                                  11    
HELIX   33   N SER B  455  LEU B  474  1                                  20    
HELIX   34   O THR B  490  VAL B  499  1                                  10    
SHEET    1 COA 6 ASN A 105  ALA A 109  0                                        
SHEET    2 COA 6 THR A  65  ALA A  71  1  O  ILE A  67   N  SER A 106           
SHEET    3 COA 6 HIS A  32  MET A  37  1  O  HIS A  32   N  PHE A  66           
SHEET    4 COA 6 ASN A 135  LEU A 140  1  O  ASN A 135   N  ILE A  33           
SHEET    5 COA 6 ASN A 165  VAL A 169  1  O  ARG A 166   N  PHE A 138           
SHEET    6 COA 6 ILE A 196  ARG A 198  1  N  TYR A 197   O  ILE A 167           
SHEET    1 DIA 9 PRO A 415  THR A 423  0                                        
SHEET    2 DIA 9 ALA A 399  LYS A 407 -1  N  MET A 404   O  SER A 418           
SHEET    3 DIA 9 GLU A 389  GLN A 395 -1  O  VAL A 391   N  TYR A 401           
SHEET    4 DIA 9 LYS A 366  PHE A 373 -1  N  VAL A 369   O  ILE A 392           
SHEET    5 DIA 9 ILE A 230  GLU A 239 -1  N  CYS A 232   O  GLN A 372           
SHEET    6 DIA 9 PRO A 353  LYS A 360  1  N  ARG A 357   O  LEU A 235           
SHEET    7 DIA 9 PHE A 337  TYR A 343 -1  N  ALA A 338   O  CYS A 358           
SHEET    8 DIA 9 VAL A 303  VAL A 309 -1  N  VAL A 304   O  ALA A 339           
SHEET    9 DIA 9 ILE A 480  ILE A 483  1  N  ILE A 480   O  LEU A 305           
SHEET    1 COB 6 ASN B 105  ALA B 109  0                                        
SHEET    2 COB 6 THR B  65  ALA B  71  1  O  ILE B  67   N  SER B 106           
SHEET    3 COB 6 HIS B  32  MET B  37  1  O  HIS B  32   N  PHE B  66           
SHEET    4 COB 6 ASN B 135  LEU B 140  1  O  ASN B 135   N  ILE B  33           
SHEET    5 COB 6 ASN B 165  VAL B 169  1  O  ARG B 166   N  PHE B 138           
SHEET    6 COB 6 ILE B 196  ARG B 198  1  N  TYR B 197   O  ILE B 167           
SHEET    1 DIB 9 PRO B 415  THR B 423  0                                        
SHEET    2 DIB 9 ALA B 399  LYS B 407 -1  N  MET B 404   O  SER B 418           
SHEET    3 DIB 9 GLU B 389  GLN B 395 -1  O  VAL B 391   N  TYR B 401           
SHEET    4 DIB 9 LYS B 366  PHE B 373 -1  N  VAL B 369   O  ILE B 392           
SHEET    5 DIB 9 ILE B 230  LYS B 238 -1  N  CYS B 232   O  GLN B 372           
SHEET    6 DIB 9 PRO B 353  GLY B 359  1  N  ARG B 357   O  LEU B 235           
SHEET    7 DIB 9 PHE B 337  TYR B 343 -1  N  ALA B 338   O  CYS B 358           
SHEET    8 DIB 9 VAL B 303  VAL B 309 -1  N  VAL B 304   O  ALA B 339           
SHEET    9 DIB 9 ILE B 480  ILE B 483  1  N  ILE B 480   O  LEU B 305           
CISPEP   1 LYS A  171    PRO A  172          0         1.93                     
CISPEP   2 GLN A  395    PRO A  396          0         0.36                     
CISPEP   3 LYS B  171    PRO B  172          0         3.21                     
CISPEP   4 GLN B  395    PRO B  396          0        -5.53                     
SITE     1 AC1 10 LYS A 171  HIS A 201  TYR A 202  LYS A 205                    
SITE     2 AC1 10 GLU A 239  ASP A 258  HIS A 263  LYS A 360                    
SITE     3 AC1 10 ARG A 365  GLN A 395                                          
SITE     1 AC2 10 LYS B 171  HIS B 201  TYR B 202  LYS B 205                    
SITE     2 AC2 10 GLU B 239  ASP B 258  HIS B 263  LYS B 360                    
SITE     3 AC2 10 ARG B 365  GLN B 395                                          
SITE     1 AC3  7 SER A 296  GLU A 297  VAL A 298  GLN A 299                    
SITE     2 AC3  7 ASN A 302  VAL A 341  TYR A 343                               
SITE     1 AC4  5 ALA A 300  VAL A 303  LEU A 305  GLN A 471                    
SITE     2 AC4  5 PRO A 477                                                     
SITE     1 AC5  5 GLU A 347  ARG B 215  PHE B 216  PHE B 221                    
SITE     2 AC5  5 TRP B 225                                                     
SITE     1 AC6  6 ARG A 215  PHE A 216  GLY A 222  TRP A 225                    
SITE     2 AC6  6 ARG A 348  GLU B 347                                          
SITE     1 AC7  5 TRP B  54  ARG B  57  LYS B  89  LYS B 432                    
SITE     2 AC7  5 GLU B 438                                                     
SITE     1 AC8  4 GLY B 163  TRP B 164  ARG B 192  GLN B 195                    
CRYST1  117.552  179.527  137.938  90.00  90.00  90.00 C 2 2 21     16          
ORIGX1      1.000000  0.000000  0.000000        0.00000                         
ORIGX2      0.000000  1.000000  0.000000        0.00000                         
ORIGX3      0.000000  0.000000  1.000000        0.00000                         
SCALE1      0.008507  0.000000  0.000000        0.00000                         
SCALE2      0.000000  0.005570  0.000000        0.00000                         
SCALE3      0.000000  0.000000  0.007250        0.00000                         
MTRIX1   1 -0.999110 -0.006780 -0.041660       35.44000    1                    
MTRIX2   1 -0.031910 -0.524640  0.850730      138.26100    1                    
MTRIX3   1 -0.027630  0.851300  0.523950      -76.29800    1                    
ATOM      1  N   VAL A  27      29.458 136.098   1.452  1.00 79.33           N  
ATOM      2  CA  VAL A  27      30.112 135.099   2.291  1.00 78.81           C  
ATOM      3  C   VAL A  27      29.920 135.383   3.777  1.00 82.91           C  
ATOM      4  O   VAL A  27      28.847 135.802   4.217  1.00 83.00           O  
ATOM      5  CB  VAL A  27      31.627 135.000   1.990  1.00 82.23           C  
ATOM      6  CG1 VAL A  27      32.176 133.638   2.406  1.00 82.01           C  
ATOM      7  CG2 VAL A  27      31.894 135.264   0.517  1.00 81.94           C  
ATOM      8  N   GLN A  28      30.980 135.147   4.537  1.00 78.85           N  
ATOM      9  CA  GLN A  28      30.977 135.327   5.981  1.00 78.13           C  
ATOM     10  C   GLN A  28      31.765 136.602   6.305  1.00 79.76           C  
ATOM     11  O   GLN A  28      32.110 136.880   7.462  1.00 79.32           O  
ATOM     12  CB  GLN A  28      31.582 134.067   6.592  1.00 79.59           C  
ATOM     13  CG  GLN A  28      31.485 132.905   5.591  1.00 97.37           C  
ATOM     14  CD  GLN A  28      31.605 131.539   6.225  1.00120.38           C  
ATOM     15  OE1 GLN A  28      32.463 131.321   7.080  1.00117.12           O  
ATOM     16  NE2 GLN A  28      30.792 130.589   5.764  1.00112.83           N  
ATOM     17  N   SER A  29      31.952 137.398   5.248  1.00 73.98           N  
ATOM     18  CA  SER A  29      32.640 138.689   5.270  1.00 72.32           C  
ATOM     19  C   SER A  29      31.804 139.663   4.434  1.00 72.20           C  
ATOM     20  O   SER A  29      31.890 140.885   4.597  1.00 71.40           O  
ATOM     21  CB  SER A  29      34.020 138.541   4.623  1.00 75.82           C  
ATOM     22  OG  SER A  29      33.940 137.757   3.441  1.00 84.24           O  
ATOM     23  N   ASP A  30      30.997 139.089   3.541  1.00 65.85           N  
ATOM     24  CA  ASP A  30      30.128 139.831   2.628  1.00 64.05           C  
ATOM     25  C   ASP A  30      28.977 140.546   3.320  1.00 63.59           C  
ATOM     26  O   ASP A  30      28.401 140.048   4.293  1.00 63.45           O  
ATOM     27  CB  ASP A  30      29.525 138.879   1.595  1.00 66.12           C  
ATOM     28  CG  ASP A  30      30.278 138.879   0.290  1.00 77.36           C  
ATOM     29  OD1 ASP A  30      30.077 137.928  -0.494  1.00 78.42           O  
ATOM     30  OD2 ASP A  30      31.009 139.857   0.021  1.00 82.81           O  
ATOM     31  N   THR A  31      28.586 141.673   2.736  1.00 56.32           N  
ATOM     32  CA  THR A  31      27.476 142.459   3.248  1.00 54.45           C  
ATOM     33  C   THR A  31      26.165 141.899   2.710  1.00 54.17           C  
ATOM     34  O   THR A  31      26.053 141.588   1.527  1.00 53.52           O  
ATOM     35  CB  THR A  31      27.607 143.940   2.843  1.00 61.60           C  
ATOM     36  OG1 THR A  31      28.890 144.435   3.249  1.00 63.18           O  
ATOM     37  CG2 THR A  31      26.507 144.778   3.486  1.00 57.72           C  
ATOM     38  N   HIS A  32      25.184 141.760   3.596  1.00 47.57           N  
ATOM     39  CA  HIS A  32      23.888 141.228   3.231  1.00 45.59           C  
ATOM     40  C   HIS A  32      22.783 142.167   3.668  1.00 45.78           C  
ATOM     41  O   HIS A  32      22.888 142.833   4.697  1.00 44.06           O  
ATOM     42  CB  HIS A  32      23.667 139.875   3.919  1.00 46.33           C  
ATOM     43  CG  HIS A  32      24.660 138.825   3.534  1.00 49.55           C  
ATOM     44  ND1 HIS A  32      24.304 137.682   2.855  1.00 51.27           N  
ATOM     45  CD2 HIS A  32      25.991 138.727   3.764  1.00 51.22           C  
ATOM     46  CE1 HIS A  32      25.376 136.935   2.660  1.00 50.79           C  
ATOM     47  NE2 HIS A  32      26.414 137.549   3.197  1.00 51.10           N  
ATOM     48  N   ILE A  33      21.706 142.184   2.891  1.00 41.36           N  
ATOM     49  CA  ILE A  33      20.518 142.951   3.230  1.00 40.69           C  
ATOM     50  C   ILE A  33      19.344 141.976   3.280  1.00 46.06           C  
ATOM     51  O   ILE A  33      19.149 141.179   2.364  1.00 45.88           O  
ATOM     52  CB  ILE A  33      20.201 144.045   2.191  1.00 42.87           C  
ATOM     53  CG1 ILE A  33      21.459 144.842   1.835  1.00 42.61           C  
ATOM     54  CG2 ILE A  33      19.096 144.957   2.709  1.00 42.37           C  
ATOM     55  CD1 ILE A  33      21.218 145.957   0.841  1.00 41.86           C  
ATOM     56  N   PHE A  34      18.578 142.032   4.364  1.00 42.97           N  
ATOM     57  CA  PHE A  34      17.427 141.163   4.540  1.00 42.67           C  
ATOM     58  C   PHE A  34      16.148 141.996   4.464  1.00 46.58           C  
ATOM     59  O   PHE A  34      15.693 142.548   5.463  1.00 45.94           O  
ATOM     60  CB  PHE A  34      17.511 140.424   5.881  1.00 44.47           C  
ATOM     61  CG  PHE A  34      16.506 139.320   6.031  1.00 46.27           C  
ATOM     62  CD1 PHE A  34      16.664 138.120   5.349  1.00 49.30           C  
ATOM     63  CD2 PHE A  34      15.380 139.497   6.822  1.00 48.59           C  
ATOM     64  CE1 PHE A  34      15.724 137.117   5.461  1.00 50.06           C  
ATOM     65  CE2 PHE A  34      14.436 138.494   6.943  1.00 51.33           C  
ATOM     66  CZ  PHE A  34      14.608 137.305   6.258  1.00 49.35           C  
ATOM     67  N   ILE A  35      15.581 142.089   3.264  1.00 43.06           N  
ATOM     68  CA  ILE A  35      14.352 142.845   3.034  1.00 42.41           C  
ATOM     69  C   ILE A  35      13.075 142.081   3.413  1.00 47.33           C  
ATOM     70  O   ILE A  35      12.661 141.143   2.731  1.00 46.27           O  
ATOM     71  CB  ILE A  35      14.240 143.304   1.569  1.00 44.86           C  
ATOM     72  CG1 ILE A  35      15.588 143.829   1.054  1.00 44.67           C  
ATOM     73  CG2 ILE A  35      13.163 144.359   1.435  1.00 45.14           C  
ATOM     74  CD1 ILE A  35      16.485 142.780   0.437  1.00 44.94           C  
ATOM     75  N   ILE A  36      12.428 142.530   4.478  1.00 45.46           N  
ATOM     76  CA  ILE A  36      11.195 141.917   4.939  1.00 45.90           C  
ATOM     77  C   ILE A  36       9.981 142.624   4.340  1.00 51.66           C  
ATOM     78  O   ILE A  36       9.489 143.602   4.903  1.00 51.13           O  
ATOM     79  CB  ILE A  36      11.089 141.984   6.474  1.00 48.84           C  
ATOM     80  CG1 ILE A  36      12.248 141.221   7.122  1.00 48.83           C  
ATOM     81  CG2 ILE A  36       9.730 141.479   6.941  1.00 49.23           C  
ATOM     82  CD1 ILE A  36      12.147 141.114   8.628  1.00 51.07           C  
ATOM     83  N   MET A  37       9.497 142.114   3.209  1.00 49.61           N  
ATOM     84  CA  MET A  37       8.316 142.667   2.543  1.00 50.08           C  
ATOM     85  C   MET A  37       7.026 142.299   3.282  1.00 54.21           C  
ATOM     86  O   MET A  37       6.736 141.121   3.483  1.00 54.29           O  
ATOM     87  CB  MET A  37       8.260 142.166   1.104  1.00 52.79           C  
ATOM     88  CG  MET A  37       9.556 142.379   0.337  1.00 56.80           C  
ATOM     89  SD  MET A  37       9.855 144.134   0.003  1.00 61.45           S  
ATOM     90  CE  MET A  37       8.818 144.386  -1.416  1.00 57.85           C  
ATOM     91  N   GLY A  38       6.268 143.315   3.693  1.00 51.04           N  
ATOM     92  CA  GLY A  38       5.046 143.128   4.479  1.00 51.43           C  
ATOM     93  C   GLY A  38       5.413 143.105   5.964  1.00 57.17           C  
ATOM     94  O   GLY A  38       4.839 142.353   6.756  1.00 57.15           O  
ATOM     95  N   ALA A  39       6.403 143.927   6.307  1.00 54.53           N  
ATOM     96  CA  ALA A  39       6.972 144.008   7.648  1.00 54.65           C  
ATOM     97  C   ALA A  39       6.021 144.338   8.799  1.00 60.38           C  
ATOM     98  O   ALA A  39       6.325 144.066   9.962  1.00 59.95           O  
ATOM     99  CB  ALA A  39       8.152 144.954   7.646  1.00 55.26           C  
ATOM    100  N   SER A  40       4.893 144.962   8.485  1.00 58.53           N  
ATOM    101  CA  SER A  40       3.925 145.333   9.514  1.00 58.99           C  
ATOM    102  C   SER A  40       2.928 144.200   9.749  1.00 63.37           C  
ATOM    103  O   SER A  40       2.166 144.209  10.718  1.00 63.07           O  
ATOM    104  CB  SER A  40       3.191 146.618   9.119  1.00 62.62           C  
ATOM    105  OG  SER A  40       3.260 146.836   7.718  1.00 70.84           O  
ATOM    106  N   GLY A  41       2.943 143.230   8.842  1.00 60.06           N  
ATOM    107  CA  GLY A  41       2.057 142.083   8.923  1.00 60.27           C  
ATOM    108  C   GLY A  41       2.210 141.361  10.253  1.00 65.64           C  
ATOM    109  O   GLY A  41       3.058 141.718  11.076  1.00 65.71           O  
ATOM    110  N   ASP A  42       1.390 140.335  10.452  1.00 62.62           N  
ATOM    111  CA  ASP A  42       1.423 139.580  11.693  1.00 62.51           C  
ATOM    112  C   ASP A  42       2.483 138.495  11.647  1.00 64.74           C  
ATOM    113  O   ASP A  42       3.148 138.230  12.644  1.00 64.16           O  
ATOM    114  CB  ASP A  42       0.036 139.033  12.042  1.00 64.79           C  
ATOM    115  CG  ASP A  42      -0.922 140.130  12.485  1.00 77.43           C  
ATOM    116  OD1 ASP A  42      -1.195 141.040  11.669  1.00 77.74           O  
ATOM    117  OD2 ASP A  42      -1.313 140.135  13.675  1.00 84.62           O  
ATOM    118  N   LEU A  43       2.706 137.937  10.462  1.00 60.48           N  
ATOM    119  CA  LEU A  43       3.732 136.913  10.300  1.00 60.16           C  
ATOM    120  C   LEU A  43       5.104 137.558  10.413  1.00 63.26           C  
ATOM    121  O   LEU A  43       6.041 136.979  10.970  1.00 62.94           O  
ATOM    122  CB  LEU A  43       3.606 136.219   8.944  1.00 60.26           C  
ATOM    123  CG  LEU A  43       4.938 135.692   8.405  1.00 65.11           C  
ATOM    124  CD1 LEU A  43       5.226 134.296   8.937  1.00 65.40           C  
ATOM    125  CD2 LEU A  43       5.010 135.726   6.880  1.00 67.73           C  
ATOM    126  N   ALA A  44       5.216 138.767   9.874  1.00 58.73           N  
ATOM    127  CA  ALA A  44       6.467 139.503   9.937  1.00 57.77           C  
ATOM    128  C   ALA A  44       6.781 139.783  11.396  1.00 59.81           C  
ATOM    129  O   ALA A  44       7.772 139.301  11.947  1.00 59.58           O  
ATOM    130  CB  ALA A  44       6.350 140.811   9.164  1.00 58.38           C  
ATOM    131  N   LYS A  45       5.894 140.535  12.028  1.00 55.03           N  
ATOM    132  CA  LYS A  45       6.075 140.927  13.414  1.00 54.38           C  
ATOM    133  C   LYS A  45       6.011 139.781  14.417  1.00 56.86           C  
ATOM    134  O   LYS A  45       6.448 139.928  15.554  1.00 57.00           O  
ATOM    135  CB  LYS A  45       5.088 142.033  13.793  1.00 57.08           C  
ATOM    136  CG  LYS A  45       3.897 141.577  14.627  1.00 69.51           C  
ATOM    137  CD  LYS A  45       2.800 142.635  14.620  1.00 77.83           C  
ATOM    138  CE  LYS A  45       1.704 142.311  15.619  1.00 86.84           C  
ATOM    139  NZ  LYS A  45       0.743 143.442  15.758  1.00 92.52           N  
ATOM    140  N   LYS A  46       5.472 138.640  14.013  1.00 51.90           N  
ATOM    141  CA  LYS A  46       5.344 137.544  14.956  1.00 51.43           C  
ATOM    142  C   LYS A  46       6.306 136.390  14.717  1.00 54.52           C  
ATOM    143  O   LYS A  46       6.578 135.606  15.636  1.00 54.54           O  
ATOM    144  CB  LYS A  46       3.902 137.023  15.014  1.00 54.37           C  
ATOM    145  CG  LYS A  46       2.868 137.973  15.621  1.00 64.95           C  
ATOM    146  CD  LYS A  46       1.588 137.219  16.001  1.00 74.16           C  
ATOM    147  CE  LYS A  46       0.346 138.102  15.864  1.00 84.01           C  
ATOM    148  NZ  LYS A  46      -0.926 137.330  15.998  1.00 88.21           N  
ATOM    149  N   LYS A  47       6.792 136.256  13.485  1.00 49.31           N  
ATOM    150  CA  LYS A  47       7.703 135.160  13.163  1.00 48.21           C  
ATOM    151  C   LYS A  47       9.038 135.606  12.574  1.00 50.71           C  
ATOM    152  O   LYS A  47      10.092 135.326  13.141  1.00 49.07           O  
ATOM    153  CB  LYS A  47       7.022 134.146  12.240  1.00 50.30           C  
ATOM    154  CG  LYS A  47       7.833 132.880  11.999  1.00 64.16           C  
ATOM    155  CD  LYS A  47       7.468 131.771  12.979  1.00 75.61           C  
ATOM    156  CE  LYS A  47       8.673 131.316  13.797  1.00 89.75           C  
ATOM    157  NZ  LYS A  47       8.362 131.242  15.258  1.00100.56           N  
ATOM    158  N   ILE A  48       8.983 136.284  11.429  1.00 47.56           N  
ATOM    159  CA  ILE A  48      10.184 136.722  10.708  1.00 47.16           C  
ATOM    160  C   ILE A  48      11.110 137.631  11.501  1.00 49.93           C  
ATOM    161  O   ILE A  48      12.324 137.410  11.539  1.00 49.10           O  
ATOM    162  CB  ILE A  48       9.831 137.398   9.367  1.00 50.23           C  
ATOM    163  CG1 ILE A  48       8.776 136.578   8.619  1.00 50.93           C  
ATOM    164  CG2 ILE A  48      11.075 137.590   8.516  1.00 50.47           C  
ATOM    165  CD1 ILE A  48       8.810 135.086   8.925  1.00 57.53           C  
ATOM    166  N   TYR A  49      10.542 138.667  12.110  1.00 46.21           N  
ATOM    167  CA  TYR A  49      11.341 139.594  12.898  1.00 46.20           C  
ATOM    168  C   TYR A  49      11.962 138.889  14.103  1.00 50.42           C  
ATOM    169  O   TYR A  49      13.185 138.857  14.253  1.00 50.35           O  
ATOM    170  CB  TYR A  49      10.521 140.813  13.323  1.00 47.58           C  
ATOM    171  CG  TYR A  49      10.638 141.988  12.365  1.00 49.82           C  
ATOM    172  CD1 TYR A  49      11.838 142.680  12.219  1.00 51.92           C  
ATOM    173  CD2 TYR A  49       9.554 142.395  11.590  1.00 50.45           C  
ATOM    174  CE1 TYR A  49      11.951 143.751  11.335  1.00 52.42           C  
ATOM    175  CE2 TYR A  49       9.660 143.462  10.708  1.00 51.20           C  
ATOM    176  CZ  TYR A  49      10.853 144.135  10.584  1.00 59.16           C  
ATOM    177  OH  TYR A  49      10.939 145.191   9.704  1.00 61.23           O  
ATOM    178  N   PRO A  50      11.132 138.279  14.944  1.00 46.55           N  
ATOM    179  CA  PRO A  50      11.672 137.564  16.094  1.00 45.81           C  
ATOM    180  C   PRO A  50      12.695 136.488  15.687  1.00 47.82           C  
ATOM    181  O   PRO A  50      13.675 136.269  16.390  1.00 47.48           O  
ATOM    182  CB  PRO A  50      10.426 136.953  16.740  1.00 47.24           C  
ATOM    183  CG  PRO A  50       9.357 137.947  16.445  1.00 51.22           C  
ATOM    184  CD  PRO A  50       9.679 138.500  15.072  1.00 46.61           C  
ATOM    185  N   THR A  51      12.495 135.850  14.538  1.00 42.75           N  
ATOM    186  CA  THR A  51      13.414 134.810  14.087  1.00 42.12           C  
ATOM    187  C   THR A  51      14.745 135.431  13.696  1.00 45.73           C  
ATOM    188  O   THR A  51      15.807 134.990  14.138  1.00 45.17           O  
ATOM    189  CB  THR A  51      12.864 134.026  12.859  1.00 47.09           C  
ATOM    190  OG1 THR A  51      11.847 133.109  13.279  1.00 45.97           O  
ATOM    191  CG2 THR A  51      13.976 133.236  12.189  1.00 43.64           C  
ATOM    192  N   ILE A  52      14.677 136.446  12.844  1.00 42.12           N  
ATOM    193  CA  ILE A  52      15.876 137.095  12.334  1.00 42.51           C  
ATOM    194  C   ILE A  52      16.774 137.630  13.453  1.00 48.11           C  
ATOM    195  O   ILE A  52      18.000 137.630  13.343  1.00 47.17           O  
ATOM    196  CB  ILE A  52      15.515 138.202  11.327  1.00 45.49           C  
ATOM    197  CG1 ILE A  52      16.760 138.710  10.601  1.00 45.54           C  
ATOM    198  CG2 ILE A  52      14.752 139.318  12.002  1.00 46.39           C  
ATOM    199  CD1 ILE A  52      17.492 137.645   9.834  1.00 50.24           C  
ATOM    200  N   TRP A  53      16.157 138.025  14.557  1.00 46.26           N  
ATOM    201  CA  TRP A  53      16.897 138.544  15.691  1.00 47.23           C  
ATOM    202  C   TRP A  53      17.627 137.477  16.496  1.00 51.91           C  
ATOM    203  O   TRP A  53      18.736 137.717  16.979  1.00 51.88           O  
ATOM    204  CB  TRP A  53      15.977 139.367  16.578  1.00 46.88           C  
ATOM    205  CG  TRP A  53      15.975 138.978  18.017  1.00 48.60           C  
ATOM    206  CD1 TRP A  53      14.965 138.342  18.685  1.00 51.70           C  
ATOM    207  CD2 TRP A  53      16.927 139.368  19.015  1.00 48.81           C  
ATOM    208  NE1 TRP A  53      15.254 138.268  20.028  1.00 51.15           N  
ATOM    209  CE2 TRP A  53      16.456 138.881  20.256  1.00 52.68           C  
ATOM    210  CE3 TRP A  53      18.140 140.074  18.983  1.00 50.26           C  
ATOM    211  CZ2 TRP A  53      17.170 139.044  21.442  1.00 52.16           C  
ATOM    212  CZ3 TRP A  53      18.853 140.227  20.167  1.00 51.59           C  
ATOM    213  CH2 TRP A  53      18.365 139.715  21.376  1.00 52.22           C  
ATOM    214  N   TRP A  54      17.011 136.304  16.639  1.00 48.69           N  
ATOM    215  CA  TRP A  54      17.642 135.190  17.352  1.00 48.54           C  
ATOM    216  C   TRP A  54      18.896 134.783  16.603  1.00 51.01           C  
ATOM    217  O   TRP A  54      19.966 134.631  17.188  1.00 49.76           O  
ATOM    218  CB  TRP A  54      16.698 133.995  17.419  1.00 47.64           C  
ATOM    219  CG  TRP A  54      15.461 134.278  18.180  1.00 49.00           C  
ATOM    220  CD1 TRP A  54      15.296 135.214  19.154  1.00 51.93           C  
ATOM    221  CD2 TRP A  54      14.192 133.647  18.010  1.00 49.11           C  
ATOM    222  NE1 TRP A  54      13.995 135.219  19.592  1.00 51.41           N  
ATOM    223  CE2 TRP A  54      13.295 134.267  18.901  1.00 52.99           C  
ATOM    224  CE3 TRP A  54      13.709 132.658  17.147  1.00 50.49           C  
ATOM    225  CZ2 TRP A  54      11.962 133.885  19.001  1.00 52.37           C  
ATOM    226  CZ3 TRP A  54      12.384 132.277  17.253  1.00 51.86           C  
ATOM    227  CH2 TRP A  54      11.532 132.878  18.184  1.00 52.49           C  
ATOM    228  N   LEU A  55      18.740 134.614  15.294  1.00 47.34           N  
ATOM    229  CA  LEU A  55      19.851 134.272  14.427  1.00 46.71           C  
ATOM    230  C   LEU A  55      20.931 135.313  14.666  1.00 50.85           C  
ATOM    231  O   LEU A  55      22.124 135.012  14.662  1.00 49.87           O  
ATOM    232  CB  LEU A  55      19.388 134.332  12.974  1.00 46.45           C  
ATOM    233  CG  LEU A  55      18.490 133.189  12.516  1.00 50.44           C  
ATOM    234  CD1 LEU A  55      17.913 133.490  11.147  1.00 50.49           C  
ATOM    235  CD2 LEU A  55      19.297 131.904  12.492  1.00 52.58           C  
ATOM    236  N   PHE A  56      20.483 136.545  14.888  1.00 48.21           N  
ATOM    237  CA  PHE A  56      21.358 137.682  15.152  1.00 48.22           C  
ATOM    238  C   PHE A  56      22.060 137.533  16.501  1.00 52.86           C  
ATOM    239  O   PHE A  56      23.290 137.469  16.582  1.00 52.48           O  
ATOM    240  CB  PHE A  56      20.520 138.960  15.148  1.00 49.90           C  
ATOM    241  CG  PHE A  56      21.240 140.166  15.677  1.00 51.36           C  
ATOM    242  CD1 PHE A  56      22.259 140.758  14.950  1.00 54.20           C  
ATOM    243  CD2 PHE A  56      20.849 140.753  16.871  1.00 53.44           C  
ATOM    244  CE1 PHE A  56      22.903 141.893  15.423  1.00 54.72           C  
ATOM    245  CE2 PHE A  56      21.490 141.888  17.350  1.00 55.95           C  
ATOM    246  CZ  PHE A  56      22.515 142.458  16.622  1.00 53.77           C  
ATOM    247  N   ARG A  57      21.264 137.452  17.559  1.00 49.91           N  
ATOM    248  CA  ARG A  57      21.780 137.311  18.918  1.00 50.15           C  
ATOM    249  C   ARG A  57      22.704 136.111  19.123  1.00 56.11           C  
ATOM    250  O   ARG A  57      23.708 136.207  19.835  1.00 56.76           O  
ATOM    251  CB  ARG A  57      20.621 137.243  19.911  1.00 49.06           C  
ATOM    252  CG  ARG A  57      20.734 136.111  20.904  1.00 58.01           C  
ATOM    253  CD  ARG A  57      19.408 135.862  21.599  1.00 66.63           C  
ATOM    254  NE  ARG A  57      18.880 134.537  21.285  1.00 71.43           N  
ATOM    255  CZ  ARG A  57      17.607 134.194  21.433  1.00 80.90           C  
ATOM    256  NH1 ARG A  57      16.737 135.079  21.899  1.00 62.18           N  
ATOM    257  NH2 ARG A  57      17.203 132.970  21.119  1.00 72.11           N  
ATOM    258  N   ASP A  58      22.328 134.972  18.543  1.00 52.58           N  
ATOM    259  CA  ASP A  58      23.105 133.741  18.665  1.00 51.70           C  
ATOM    260  C   ASP A  58      24.329 133.796  17.754  1.00 54.49           C  
ATOM    261  O   ASP A  58      25.132 132.859  17.708  1.00 53.99           O  
ATOM    262  CB  ASP A  58      22.235 132.515  18.372  1.00 53.50           C  
ATOM    263  CG  ASP A  58      21.031 132.413  19.306  1.00 67.52           C  
ATOM    264  OD1 ASP A  58      21.110 132.949  20.433  1.00 68.61           O  
ATOM    265  OD2 ASP A  58      19.991 131.842  18.902  1.00 75.39           O  
ATOM    266  N   GLY A  59      24.471 134.923  17.058  1.00 50.79           N  
ATOM    267  CA  GLY A  59      25.620 135.184  16.187  1.00 50.82           C  
ATOM    268  C   GLY A  59      25.763 134.263  14.979  1.00 54.71           C  
ATOM    269  O   GLY A  59      26.873 133.850  14.632  1.00 54.48           O  
ATOM    270  N   LEU A  60      24.646 134.003  14.305  1.00 51.07           N  
ATOM    271  CA  LEU A  60      24.627 133.133  13.135  1.00 50.40           C  
ATOM    272  C   LEU A  60      24.597 133.923  11.842  1.00 54.72           C  
ATOM    273  O   LEU A  60      25.099 133.458  10.818  1.00 54.58           O  
ATOM    274  CB  LEU A  60      23.424 132.210  13.201  1.00 50.18           C  
ATOM    275  CG  LEU A  60      23.316 131.548  14.566  1.00 54.25           C  
ATOM    276  CD1 LEU A  60      21.973 130.847  14.724  1.00 54.10           C  
ATOM    277  CD2 LEU A  60      24.486 130.593  14.753  1.00 55.77           C  
ATOM    278  N   LEU A  61      24.017 135.120  11.894  1.00 51.49           N  
ATOM    279  CA  LEU A  61      23.965 136.001  10.729  1.00 51.14           C  
ATOM    280  C   LEU A  61      25.366 136.542  10.482  1.00 57.23           C  
ATOM    281  O   LEU A  61      26.164 136.665  11.414  1.00 56.92           O  
ATOM    282  CB  LEU A  61      23.009 137.172  10.968  1.00 50.50           C  
ATOM    283  CG  LEU A  61      21.518 136.897  11.108  1.00 53.68           C  
ATOM    284  CD1 LEU A  61      20.905 137.919  12.041  1.00 53.27           C  
ATOM    285  CD2 LEU A  61      20.869 136.956   9.750  1.00 55.29           C  
ATOM    286  N   PRO A  62      25.666 136.853   9.224  1.00 55.50           N  
ATOM    287  CA  PRO A  62      26.976 137.390   8.862  1.00 55.45           C  
ATOM    288  C   PRO A  62      27.107 138.817   9.386  1.00 60.04           C  
ATOM    289  O   PRO A  62      26.110 139.541   9.471  1.00 59.58           O  
ATOM    290  CB  PRO A  62      26.964 137.365   7.325  1.00 56.80           C  
ATOM    291  CG  PRO A  62      25.505 137.276   6.923  1.00 60.82           C  
ATOM    292  CD  PRO A  62      24.665 137.078   8.166  1.00 56.01           C  
ATOM    293  N   GLU A  63      28.326 139.192   9.773  1.00 57.00           N  
ATOM    294  CA  GLU A  63      28.595 140.507  10.353  1.00 57.50           C  
ATOM    295  C   GLU A  63      27.830 141.654   9.700  1.00 60.34           C  
ATOM    296  O   GLU A  63      27.051 142.359  10.353  1.00 60.09           O  
ATOM    297  CB  GLU A  63      30.088 140.837  10.295  1.00 59.47           C  
ATOM    298  CG  GLU A  63      31.010 139.863  10.998  1.00 76.10           C  
ATOM    299  CD  GLU A  63      32.425 139.908  10.433  1.00112.93           C  
ATOM    300  OE1 GLU A  63      33.296 139.181  10.960  1.00116.59           O  
ATOM    301  OE2 GLU A  63      32.657 140.648   9.447  1.00112.70           O  
ATOM    302  N   ASN A  64      28.097 141.865   8.418  1.00 55.48           N  
ATOM    303  CA  ASN A  64      27.524 142.993   7.708  1.00 54.49           C  
ATOM    304  C   ASN A  64      26.160 142.740   7.101  1.00 54.55           C  
ATOM    305  O   ASN A  64      25.983 142.791   5.890  1.00 54.74           O  
ATOM    306  CB  ASN A  64      28.524 143.514   6.685  1.00 57.63           C  
ATOM    307  CG  ASN A  64      29.866 143.833   7.315  1.00 77.51           C  
ATOM    308  OD1 ASN A  64      30.030 144.880   7.947  1.00 69.68           O  
ATOM    309  ND2 ASN A  64      30.795 142.880   7.243  1.00 67.35           N  
ATOM    310  N   THR A  65      25.192 142.495   7.968  1.00 47.95           N  
ATOM    311  CA  THR A  65      23.834 142.230   7.537  1.00 46.82           C  
ATOM    312  C   THR A  65      22.957 143.398   7.934  1.00 49.56           C  
ATOM    313  O   THR A  65      23.102 143.942   9.024  1.00 49.00           O  
ATOM    314  CB  THR A  65      23.280 140.949   8.194  1.00 49.52           C  
ATOM    315  OG1 THR A  65      23.966 139.806   7.664  1.00 48.19           O  
ATOM    316  CG2 THR A  65      21.783 140.817   7.942  1.00 43.45           C  
ATOM    317  N   PHE A  66      22.042 143.772   7.048  1.00 45.22           N  
ATOM    318  CA  PHE A  66      21.119 144.863   7.308  1.00 44.75           C  
ATOM    319  C   PHE A  66      19.704 144.339   7.143  1.00 47.75           C  
ATOM    320  O   PHE A  66      19.427 143.590   6.211  1.00 47.61           O  
ATOM    321  CB  PHE A  66      21.334 145.989   6.294  1.00 46.85           C  
ATOM    322  CG  PHE A  66      22.601 146.772   6.502  1.00 48.87           C  
ATOM    323  CD1 PHE A  66      22.749 147.609   7.601  1.00 51.82           C  
ATOM    324  CD2 PHE A  66      23.636 146.704   5.574  1.00 51.28           C  
ATOM    325  CE1 PHE A  66      23.918 148.331   7.791  1.00 52.32           C  
ATOM    326  CE2 PHE A  66      24.806 147.434   5.756  1.00 53.67           C  
ATOM    327  CZ  PHE A  66      24.945 148.248   6.864  1.00 51.35           C  
ATOM    328  N   ILE A  67      18.799 144.775   8.011  1.00 43.22           N  
ATOM    329  CA  ILE A  67      17.408 144.364   7.923  1.00 42.48           C  
ATOM    330  C   ILE A  67      16.556 145.551   7.511  1.00 48.19           C  
ATOM    331  O   ILE A  67      16.421 146.518   8.261  1.00 47.79           O  
ATOM    332  CB  ILE A  67      16.897 143.781   9.258  1.00 44.78           C  
ATOM    333  CG1 ILE A  67      17.300 142.314   9.380  1.00 44.42           C  
ATOM    334  CG2 ILE A  67      15.392 143.921   9.370  1.00 45.14           C  
ATOM    335  CD1 ILE A  67      18.784 142.117   9.568  1.00 48.39           C  
ATOM    336  N   VAL A  68      15.994 145.469   6.309  1.00 46.32           N  
ATOM    337  CA  VAL A  68      15.148 146.520   5.764  1.00 46.80           C  
ATOM    338  C   VAL A  68      13.698 146.074   5.638  1.00 53.06           C  
ATOM    339  O   VAL A  68      13.377 145.185   4.850  1.00 52.59           O  
ATOM    340  CB  VAL A  68      15.624 146.916   4.368  1.00 50.50           C  
ATOM    341  CG1 VAL A  68      14.695 147.960   3.772  1.00 50.50           C  
ATOM    342  CG2 VAL A  68      17.060 147.397   4.419  1.00 50.15           C  
ATOM    343  N   GLY A  69      12.813 146.725   6.379  1.00 51.98           N  
ATOM    344  CA  GLY A  69      11.396 146.406   6.304  1.00 53.08           C  
ATOM    345  C   GLY A  69      10.758 147.248   5.207  1.00 60.69           C  
ATOM    346  O   GLY A  69      11.114 148.410   5.029  1.00 61.07           O  
ATOM    347  N   TYR A  70       9.826 146.656   4.465  1.00 59.28           N  
ATOM    348  CA  TYR A  70       9.098 147.370   3.417  1.00 59.52           C  
ATOM    349  C   TYR A  70       7.615 147.059   3.557  1.00 65.24           C  
ATOM    350  O   TYR A  70       7.207 145.903   3.691  1.00 64.63           O  
ATOM    351  CB  TYR A  70       9.598 147.019   2.012  1.00 60.24           C  
ATOM    352  CG  TYR A  70       8.945 147.837   0.907  1.00 61.55           C  
ATOM    353  CD1 TYR A  70       7.660 147.540   0.464  1.00 63.45           C  
ATOM    354  CD2 TYR A  70       9.617 148.896   0.301  1.00 61.71           C  
ATOM    355  CE1 TYR A  70       7.065 148.268  -0.549  1.00 63.58           C  
ATOM    356  CE2 TYR A  70       9.027 149.632  -0.709  1.00 62.26           C  
ATOM    357  CZ  TYR A  70       7.748 149.313  -1.128  1.00 69.47           C  
ATOM    358  OH  TYR A  70       7.140 150.033  -2.130  1.00 70.35           O  
ATOM    359  N   ALA A  71       6.811 148.107   3.601  1.00 63.48           N  
ATOM    360  CA  ALA A  71       5.383 147.943   3.760  1.00 63.98           C  
ATOM    361  C   ALA A  71       4.685 149.235   3.371  1.00 69.16           C  
ATOM    362  O   ALA A  71       5.275 150.107   2.737  1.00 68.70           O  
ATOM    363  CB  ALA A  71       5.044 147.547   5.200  1.00 64.76           C  
ATOM    364  N   ARG A  72       3.415 149.339   3.734  1.00 66.76           N  
ATOM    365  CA  ARG A  72       2.602 150.505   3.400  1.00 66.93           C  
ATOM    366  C   ARG A  72       2.592 151.496   4.551  1.00 71.48           C  
ATOM    367  O   ARG A  72       2.987 152.663   4.408  1.00 70.95           O  
ATOM    368  CB  ARG A  72       1.168 150.048   3.209  1.00 66.47           C  
ATOM    369  CG  ARG A  72       0.705 149.967   1.792  1.00 75.39           C  
ATOM    370  CD  ARG A  72      -0.661 149.317   1.770  1.00 82.93           C  
ATOM    371  NE  ARG A  72      -0.794 148.411   0.642  1.00 90.77           N  
ATOM    372  CZ  ARG A  72      -0.560 148.768  -0.617  1.00107.19           C  
ATOM    373  NH1 ARG A  72      -0.197 150.013  -0.895  1.00 95.22           N  
ATOM    374  NH2 ARG A  72      -0.699 147.887  -1.599  1.00 94.68           N  
ATOM    375  N   SER A  73       2.059 151.018   5.673  1.00 67.98           N  
ATOM    376  CA  SER A  73       1.949 151.789   6.903  1.00 67.73           C  
ATOM    377  C   SER A  73       3.257 152.532   7.173  1.00 71.21           C  
ATOM    378  O   SER A  73       4.247 151.933   7.610  1.00 71.52           O  
ATOM    379  CB  SER A  73       1.604 150.854   8.073  1.00 71.11           C  
ATOM    380  OG  SER A  73       1.464 151.562   9.297  1.00 79.47           O  
ATOM    381  N   ARG A  74       3.267 153.826   6.853  1.00 65.66           N  
ATOM    382  CA  ARG A  74       4.435 154.680   7.070  1.00 63.98           C  
ATOM    383  C   ARG A  74       4.842 154.618   8.549  1.00 63.02           C  
ATOM    384  O   ARG A  74       4.121 155.113   9.420  1.00 62.63           O  
ATOM    385  CB  ARG A  74       4.104 156.116   6.651  1.00 64.66           C  
ATOM    386  CG  ARG A  74       3.120 156.184   5.484  1.00 78.99           C  
ATOM    387  CD  ARG A  74       2.761 157.613   5.108  1.00 93.64           C  
ATOM    388  NE  ARG A  74       1.761 157.652   4.043  1.00109.01           N  
ATOM    389  CZ  ARG A  74       1.318 158.767   3.472  1.00128.24           C  
ATOM    390  NH1 ARG A  74       1.799 159.943   3.852  1.00118.98           N  
ATOM    391  NH2 ARG A  74       0.406 158.705   2.509  1.00115.51           N  
ATOM    392  N   LEU A  75       5.955 153.943   8.838  1.00 55.10           N  
ATOM    393  CA  LEU A  75       6.369 153.764  10.228  1.00 52.82           C  
ATOM    394  C   LEU A  75       7.829 154.089  10.494  1.00 55.53           C  
ATOM    395  O   LEU A  75       8.593 154.449   9.586  1.00 56.55           O  
ATOM    396  CB  LEU A  75       6.088 152.334  10.714  1.00 52.21           C  
ATOM    397  CG  LEU A  75       4.730 151.678  10.459  1.00 56.27           C  
ATOM    398  CD1 LEU A  75       4.900 150.168  10.317  1.00 55.66           C  
ATOM    399  CD2 LEU A  75       3.747 152.008  11.581  1.00 59.44           C  
ATOM    400  N   THR A  76       8.205 153.902  11.757  1.00 48.81           N  
ATOM    401  CA  THR A  76       9.560 154.140  12.222  1.00 47.34           C  
ATOM    402  C   THR A  76      10.092 152.839  12.785  1.00 48.70           C  
ATOM    403  O   THR A  76       9.313 152.016  13.288  1.00 48.25           O  
ATOM    404  CB  THR A  76       9.562 155.166  13.370  1.00 54.38           C  
ATOM    405  OG1 THR A  76       8.663 154.737  14.407  1.00 53.71           O  
ATOM    406  CG2 THR A  76       9.136 156.530  12.848  1.00 50.67           C  
ATOM    407  N   VAL A  77      11.410 152.662  12.737  1.00 43.05           N  
ATOM    408  CA  VAL A  77      12.005 151.465  13.307  1.00 41.62           C  
ATOM    409  C   VAL A  77      11.578 151.369  14.768  1.00 48.10           C  
ATOM    410  O   VAL A  77      11.505 150.272  15.340  1.00 48.65           O  
ATOM    411  CB  VAL A  77      13.526 151.464  13.188  1.00 43.97           C  
ATOM    412  CG1 VAL A  77      14.102 150.323  14.007  1.00 43.47           C  
ATOM    413  CG2 VAL A  77      13.932 151.345  11.719  1.00 43.71           C  
ATOM    414  N   ALA A  78      11.186 152.511  15.333  1.00 45.14           N  
ATOM    415  CA  ALA A  78      10.722 152.550  16.717  1.00 44.84           C  
ATOM    416  C   ALA A  78       9.416 151.777  16.908  1.00 49.82           C  
ATOM    417  O   ALA A  78       9.294 150.998  17.855  1.00 50.22           O  
ATOM    418  CB  ALA A  78      10.576 153.984  17.193  1.00 45.53           C  
ATOM    419  N   ASP A  79       8.439 151.997  16.021  1.00 46.33           N  
ATOM    420  CA  ASP A  79       7.142 151.306  16.115  1.00 45.94           C  
ATOM    421  C   ASP A  79       7.379 149.815  15.987  1.00 50.27           C  
ATOM    422  O   ASP A  79       6.955 149.020  16.832  1.00 49.76           O  
ATOM    423  CB  ASP A  79       6.204 151.727  14.982  1.00 47.59           C  
ATOM    424  CG  ASP A  79       6.058 153.230  14.865  1.00 62.06           C  
ATOM    425  OD1 ASP A  79       5.684 153.709  13.774  1.00 62.75           O  
ATOM    426  OD2 ASP A  79       6.327 153.946  15.847  1.00 71.33           O  
ATOM    427  N   ILE A  80       8.045 149.456  14.892  1.00 46.95           N  
ATOM    428  CA  ILE A  80       8.381 148.070  14.591  1.00 46.25           C  
ATOM    429  C   ILE A  80       8.946 147.355  15.810  1.00 50.80           C  
ATOM    430  O   ILE A  80       8.633 146.186  16.054  1.00 51.30           O  
ATOM    431  CB  ILE A  80       9.419 147.965  13.465  1.00 48.97           C  
ATOM    432  CG1 ILE A  80       8.761 147.415  12.204  1.00 49.47           C  
ATOM    433  CG2 ILE A  80      10.551 147.045  13.884  1.00 49.88           C  
ATOM    434  CD1 ILE A  80       7.583 148.242  11.735  1.00 59.23           C  
ATOM    435  N   ARG A  81       9.796 148.041  16.565  1.00 46.53           N  
ATOM    436  CA  ARG A  81      10.371 147.421  17.750  1.00 46.30           C  
ATOM    437  C   ARG A  81       9.264 147.080  18.756  1.00 51.46           C  
ATOM    438  O   ARG A  81       9.201 145.961  19.268  1.00 51.62           O  
ATOM    439  CB  ARG A  81      11.409 148.342  18.396  1.00 45.02           C  
ATOM    440  CG  ARG A  81      11.674 148.017  19.859  1.00 52.66           C  
ATOM    441  CD  ARG A  81      13.002 148.598  20.320  1.00 62.82           C  
ATOM    442  NE  ARG A  81      13.579 147.861  21.440  1.00 66.72           N  
ATOM    443  CZ  ARG A  81      14.805 148.072  21.911  1.00 77.35           C  
ATOM    444  NH1 ARG A  81      15.578 148.992  21.344  1.00 62.73           N  
ATOM    445  NH2 ARG A  81      15.259 147.359  22.936  1.00 61.75           N  
ATOM    446  N   LYS A  82       8.364 148.034  18.987  1.00 47.87           N  
ATOM    447  CA  LYS A  82       7.286 147.885  19.966  1.00 47.72           C  
ATOM    448  C   LYS A  82       6.264 146.792  19.639  1.00 51.10           C  
ATOM    449  O   LYS A  82       5.723 146.152  20.554  1.00 50.61           O  
ATOM    450  CB  LYS A  82       6.570 149.224  20.182  1.00 50.54           C  
ATOM    451  CG  LYS A  82       5.403 149.156  21.157  1.00 66.73           C  
ATOM    452  CD  LYS A  82       5.793 149.738  22.503  1.00 76.76           C  
ATOM    453  CE  LYS A  82       4.837 150.835  22.922  1.00 81.82           C  
ATOM    454  NZ  LYS A  82       3.532 150.279  23.377  1.00 89.15           N  
ATOM    455  N   GLN A  83       5.992 146.581  18.347  1.00 47.29           N  
ATOM    456  CA  GLN A  83       5.011 145.578  17.981  1.00 46.78           C  
ATOM    457  C   GLN A  83       5.588 144.168  17.784  1.00 51.14           C  
ATOM    458  O   GLN A  83       4.838 143.187  17.836  1.00 50.98           O  
ATOM    459  CB  GLN A  83       4.162 146.023  16.785  1.00 48.06           C  
ATOM    460  CG  GLN A  83       4.898 146.764  15.688  1.00 67.40           C  
ATOM    461  CD  GLN A  83       4.346 146.405  14.334  1.00 88.90           C  
ATOM    462  OE1 GLN A  83       4.656 145.329  13.826  1.00 86.92           O  
ATOM    463  NE2 GLN A  83       3.519 147.250  13.731  1.00 76.62           N  
ATOM    464  N   SER A  84       6.903 144.050  17.612  1.00 47.82           N  
ATOM    465  CA  SER A  84       7.516 142.734  17.455  1.00 47.20           C  
ATOM    466  C   SER A  84       8.300 142.351  18.705  1.00 51.21           C  
ATOM    467  O   SER A  84       8.526 141.167  18.932  1.00 51.29           O  
ATOM    468  CB  SER A  84       8.447 142.694  16.239  1.00 50.20           C  
ATOM    469  OG  SER A  84       7.858 143.335  15.116  1.00 59.68           O  
ATOM    470  N   GLU A  85       8.704 143.340  19.509  1.00 47.51           N  
ATOM    471  CA  GLU A  85       9.508 143.096  20.707  1.00 47.35           C  
ATOM    472  C   GLU A  85       8.881 142.189  21.766  1.00 51.76           C  
ATOM    473  O   GLU A  85       9.609 141.616  22.587  1.00 52.18           O  
ATOM    474  CB  GLU A  85      10.046 144.400  21.316  1.00 48.84           C  
ATOM    475  CG  GLU A  85      11.294 144.192  22.198  1.00 62.22           C  
ATOM    476  CD  GLU A  85      11.748 145.450  22.926  1.00 93.15           C  
ATOM    477  OE1 GLU A  85      11.556 146.560  22.380  1.00 94.03           O  
ATOM    478  OE2 GLU A  85      12.288 145.331  24.051  1.00 85.95           O  
ATOM    479  N   PRO A  86       7.562 142.025  21.764  1.00 47.09           N  
ATOM    480  CA  PRO A  86       6.965 141.099  22.717  1.00 46.50           C  
ATOM    481  C   PRO A  86       6.894 139.696  22.117  1.00 52.35           C  
ATOM    482  O   PRO A  86       6.108 138.859  22.570  1.00 53.02           O  
ATOM    483  CB  PRO A  86       5.590 141.707  23.009  1.00 47.67           C  
ATOM    484  CG  PRO A  86       5.287 142.584  21.852  1.00 51.82           C  
ATOM    485  CD  PRO A  86       6.575 142.944  21.170  1.00 47.08           C  
ATOM    486  N   PHE A  87       7.748 139.450  21.120  1.00 48.75           N  
ATOM    487  CA  PHE A  87       7.859 138.156  20.455  1.00 48.08           C  
ATOM    488  C   PHE A  87       9.315 137.806  20.401  1.00 57.33           C  
ATOM    489  O   PHE A  87       9.682 136.774  19.829  1.00 57.50           O  
ATOM    490  CB  PHE A  87       7.297 138.223  19.035  1.00 48.31           C  
ATOM    491  CG  PHE A  87       5.843 138.576  19.009  1.00 48.47           C  
ATOM    492  CD1 PHE A  87       4.919 137.752  19.644  1.00 50.59           C  
ATOM    493  CD2 PHE A  87       5.398 139.744  18.413  1.00 49.52           C  
ATOM    494  CE1 PHE A  87       3.570 138.078  19.662  1.00 50.87           C  
ATOM    495  CE2 PHE A  87       4.044 140.083  18.430  1.00 51.61           C  
ATOM    496  CZ  PHE A  87       3.137 139.255  19.062  1.00 49.37           C  
ATOM    497  N   PHE A  88      10.156 138.671  20.960  1.00 56.92           N  
ATOM    498  CA  PHE A  88      11.582 138.424  20.889  1.00 58.24           C  
ATOM    499  C   PHE A  88      12.063 137.292  21.783  1.00 65.91           C  
ATOM    500  O   PHE A  88      13.107 136.699  21.518  1.00 65.98           O  
ATOM    501  CB  PHE A  88      12.376 139.715  21.001  1.00 60.11           C  
ATOM    502  CG  PHE A  88      12.330 140.501  19.736  1.00 61.83           C  
ATOM    503  CD1 PHE A  88      13.436 141.164  19.249  1.00 64.75           C  
ATOM    504  CD2 PHE A  88      11.180 140.470  18.965  1.00 63.91           C  
ATOM    505  CE1 PHE A  88      13.361 141.854  18.052  1.00 65.40           C  
ATOM    506  CE2 PHE A  88      11.105 141.159  17.773  1.00 66.57           C  
ATOM    507  CZ  PHE A  88      12.193 141.847  17.313  1.00 64.40           C  
ATOM    508  N   LYS A  89      11.272 136.921  22.794  1.00 64.73           N  
ATOM    509  CA  LYS A  89      11.676 135.803  23.657  1.00 65.61           C  
ATOM    510  C   LYS A  89      12.959 136.277  24.351  1.00 71.00           C  
ATOM    511  O   LYS A  89      13.757 135.481  24.861  1.00 70.74           O  
ATOM    512  CB  LYS A  89      11.912 134.545  22.787  1.00 68.40           C  
ATOM    513  CG  LYS A  89      12.690 133.376  23.416  1.00 81.66           C  
ATOM    514  CD  LYS A  89      12.571 132.103  22.551  1.00 85.17           C  
ATOM    515  CE  LYS A  89      13.914 131.401  22.360  1.00 81.90           C  
ATOM    516  NZ  LYS A  89      14.059 130.755  21.017  1.00 79.30           N  
ATOM    517  N   ALA A  90      13.122 137.599  24.378  1.00 68.31           N  
ATOM    518  CA  ALA A  90      14.317 138.233  24.910  1.00 68.35           C  
ATOM    519  C   ALA A  90      14.341 138.358  26.422  1.00 73.09           C  
ATOM    520  O   ALA A  90      13.305 138.459  27.078  1.00 74.12           O  
ATOM    521  CB  ALA A  90      14.510 139.590  24.279  1.00 69.03           C  
ATOM    522  N   THR A  91      15.551 138.421  26.956  1.00 68.72           N  
ATOM    523  CA  THR A  91      15.756 138.606  28.377  1.00 68.14           C  
ATOM    524  C   THR A  91      16.368 139.986  28.602  1.00 71.87           C  
ATOM    525  O   THR A  91      16.945 140.579  27.690  1.00 71.63           O  
ATOM    526  CB  THR A  91      16.664 137.514  28.963  1.00 73.59           C  
ATOM    527  OG1 THR A  91      17.992 137.652  28.441  1.00 73.72           O  
ATOM    528  CG2 THR A  91      16.122 136.151  28.602  1.00 70.85           C  
ATOM    529  N   PRO A  92      16.190 140.510  29.808  1.00 67.93           N  
ATOM    530  CA  PRO A  92      16.710 141.825  30.186  1.00 67.03           C  
ATOM    531  C   PRO A  92      18.221 141.923  29.981  1.00 68.64           C  
ATOM    532  O   PRO A  92      18.762 142.991  29.698  1.00 67.64           O  
ATOM    533  CB  PRO A  92      16.396 141.889  31.680  1.00 68.68           C  
ATOM    534  CG  PRO A  92      16.508 140.464  32.127  1.00 73.12           C  
ATOM    535  CD  PRO A  92      15.997 139.634  30.978  1.00 68.40           C  
ATOM    536  N   GLU A  93      18.892 140.795  30.152  1.00 64.19           N  
ATOM    537  CA  GLU A  93      20.328 140.707  29.984  1.00 63.52           C  
ATOM    538  C   GLU A  93      20.753 141.093  28.565  1.00 65.25           C  
ATOM    539  O   GLU A  93      21.935 141.279  28.296  1.00 65.61           O  
ATOM    540  CB  GLU A  93      20.747 139.264  30.254  1.00 65.16           C  
ATOM    541  CG  GLU A  93      22.032 139.086  31.024  1.00 79.37           C  
ATOM    542  CD  GLU A  93      22.530 137.658  30.944  1.00111.42           C  
ATOM    543  OE1 GLU A  93      21.879 136.850  30.243  1.00111.89           O  
ATOM    544  OE2 GLU A  93      23.557 137.340  31.587  1.00109.27           O  
ATOM    545  N   GLU A  94      19.798 141.165  27.646  1.00 59.61           N  
ATOM    546  CA  GLU A  94      20.115 141.455  26.250  1.00 58.70           C  
ATOM    547  C   GLU A  94      19.491 142.749  25.721  1.00 61.12           C  
ATOM    548  O   GLU A  94      19.178 142.858  24.532  1.00 60.45           O  
ATOM    549  CB  GLU A  94      19.707 140.272  25.356  1.00 59.98           C  
ATOM    550  CG  GLU A  94      19.369 138.974  26.103  1.00 65.84           C  
ATOM    551  CD  GLU A  94      18.706 137.929  25.205  1.00 70.57           C  
ATOM    552  OE1 GLU A  94      17.679 138.252  24.571  1.00 49.37           O  
ATOM    553  OE2 GLU A  94      19.194 136.779  25.146  1.00 59.67           O  
ATOM    554  N   LYS A  95      19.329 143.731  26.602  1.00 57.10           N  
ATOM    555  CA  LYS A  95      18.730 145.015  26.227  1.00 56.49           C  
ATOM    556  C   LYS A  95      19.578 145.790  25.218  1.00 58.00           C  
ATOM    557  O   LYS A  95      19.057 146.561  24.408  1.00 57.42           O  
ATOM    558  CB  LYS A  95      18.464 145.876  27.472  1.00 59.35           C  
ATOM    559  CG  LYS A  95      17.479 145.263  28.473  1.00 79.56           C  
ATOM    560  CD  LYS A  95      16.757 146.342  29.285  1.00 89.81           C  
ATOM    561  CE  LYS A  95      15.699 145.757  30.218  1.00 95.28           C  
ATOM    562  NZ  LYS A  95      15.035 146.827  31.023  1.00 98.30           N  
ATOM    563  N   LEU A  96      20.887 145.569  25.265  1.00 52.98           N  
ATOM    564  CA  LEU A  96      21.808 146.240  24.356  1.00 52.44           C  
ATOM    565  C   LEU A  96      21.930 145.588  22.985  1.00 56.21           C  
ATOM    566  O   LEU A  96      22.019 146.287  21.975  1.00 56.70           O  
ATOM    567  CB  LEU A  96      23.192 146.368  24.981  1.00 52.26           C  
ATOM    568  CG  LEU A  96      24.213 147.140  24.140  1.00 55.52           C  
ATOM    569  CD1 LEU A  96      23.674 148.498  23.699  1.00 54.79           C  
ATOM    570  CD2 LEU A  96      25.510 147.289  24.912  1.00 55.77           C  
ATOM    571  N   LYS A  97      21.976 144.257  22.951  1.00 51.36           N  
ATOM    572  CA  LYS A  97      22.058 143.537  21.683  1.00 50.51           C  
ATOM    573  C   LYS A  97      20.912 143.961  20.756  1.00 53.66           C  
ATOM    574  O   LYS A  97      21.068 144.034  19.532  1.00 53.26           O  
ATOM    575  CB  LYS A  97      22.019 142.029  21.922  1.00 52.34           C  
ATOM    576  CG  LYS A  97      23.364 141.424  22.268  1.00 57.58           C  
ATOM    577  CD  LYS A  97      23.553 140.088  21.589  1.00 61.50           C  
ATOM    578  CE  LYS A  97      25.002 139.872  21.199  1.00 67.45           C  
ATOM    579  NZ  LYS A  97      25.140 139.933  19.713  1.00 74.61           N  
ATOM    580  N   LEU A  98      19.761 144.249  21.359  1.00 49.18           N  
ATOM    581  CA  LEU A  98      18.581 144.680  20.617  1.00 48.82           C  
ATOM    582  C   LEU A  98      18.821 146.023  19.964  1.00 50.71           C  
ATOM    583  O   LEU A  98      18.241 146.341  18.922  1.00 50.16           O  
ATOM    584  CB  LEU A  98      17.391 144.801  21.559  1.00 49.12           C  
ATOM    585  CG  LEU A  98      16.771 143.486  22.022  1.00 53.74           C  
ATOM    586  CD1 LEU A  98      16.055 143.689  23.345  1.00 53.65           C  
ATOM    587  CD2 LEU A  98      15.801 143.021  20.962  1.00 56.05           C  
ATOM    588  N   GLU A  99      19.630 146.836  20.630  1.00 46.23           N  
ATOM    589  CA  GLU A  99      19.994 148.138  20.101  1.00 45.67           C  
ATOM    590  C   GLU A  99      20.966 147.895  18.961  1.00 48.11           C  
ATOM    591  O   GLU A  99      20.840 148.479  17.882  1.00 47.05           O  
ATOM    592  CB  GLU A  99      20.634 148.989  21.189  1.00 46.92           C  
ATOM    593  CG  GLU A  99      19.683 149.353  22.314  1.00 58.05           C  
ATOM    594  CD  GLU A  99      18.406 150.035  21.821  1.00 90.90           C  
ATOM    595  OE1 GLU A  99      17.587 150.441  22.676  1.00 84.52           O  
ATOM    596  OE2 GLU A  99      18.219 150.179  20.590  1.00 94.25           O  
ATOM    597  N   ASP A 100      21.885 146.960  19.194  1.00 44.35           N  
ATOM    598  CA  ASP A 100      22.842 146.543  18.178  1.00 44.44           C  
ATOM    599  C   ASP A 100      22.044 146.055  16.962  1.00 49.33           C  
ATOM    600  O   ASP A 100      22.397 146.334  15.815  1.00 49.21           O  
ATOM    601  CB  ASP A 100      23.718 145.395  18.714  1.00 46.15           C  
ATOM    602  CG  ASP A 100      24.873 145.880  19.599  1.00 53.07           C  
ATOM    603  OD1 ASP A 100      25.265 147.060  19.505  1.00 53.55           O  
ATOM    604  OD2 ASP A 100      25.416 145.064  20.373  1.00 56.97           O  
ATOM    605  N   PHE A 101      20.951 145.349  17.244  1.00 46.09           N  
ATOM    606  CA  PHE A 101      20.067 144.783  16.231  1.00 45.72           C  
ATOM    607  C   PHE A 101      19.275 145.839  15.481  1.00 49.84           C  
ATOM    608  O   PHE A 101      19.341 145.921  14.251  1.00 49.48           O  
ATOM    609  CB  PHE A 101      19.095 143.818  16.904  1.00 47.34           C  
ATOM    610  CG  PHE A 101      18.066 143.242  15.973  1.00 48.61           C  
ATOM    611  CD1 PHE A 101      18.397 142.216  15.103  1.00 50.96           C  
ATOM    612  CD2 PHE A 101      16.755 143.691  16.009  1.00 50.28           C  
ATOM    613  CE1 PHE A 101      17.448 141.680  14.260  1.00 51.72           C  
ATOM    614  CE2 PHE A 101      15.801 143.153  15.173  1.00 52.70           C  
ATOM    615  CZ  PHE A 101      16.147 142.148  14.296  1.00 50.67           C  
ATOM    616  N   PHE A 102      18.476 146.600  16.227  1.00 46.79           N  
ATOM    617  CA  PHE A 102      17.634 147.642  15.646  1.00 46.93           C  
ATOM    618  C   PHE A 102      18.463 148.736  15.006  1.00 50.01           C  
ATOM    619  O   PHE A 102      17.947 149.577  14.269  1.00 49.61           O  
ATOM    620  CB  PHE A 102      16.680 148.214  16.691  1.00 49.04           C  
ATOM    621  CG  PHE A 102      15.524 147.314  16.986  1.00 51.16           C  
ATOM    622  CD1 PHE A 102      14.534 147.109  16.036  1.00 54.98           C  
ATOM    623  CD2 PHE A 102      15.479 146.589  18.164  1.00 53.61           C  
ATOM    624  CE1 PHE A 102      13.494 146.232  16.277  1.00 56.18           C  
ATOM    625  CE2 PHE A 102      14.440 145.708  18.415  1.00 56.68           C  
ATOM    626  CZ  PHE A 102      13.447 145.528  17.471  1.00 55.07           C  
ATOM    627  N   ALA A 103      19.765 148.694  15.279  1.00 46.37           N  
ATOM    628  CA  ALA A 103      20.725 149.643  14.717  1.00 45.55           C  
ATOM    629  C   ALA A 103      21.068 149.258  13.277  1.00 48.55           C  
ATOM    630  O   ALA A 103      21.728 150.009  12.565  1.00 48.08           O  
ATOM    631  CB  ALA A 103      21.987 149.686  15.568  1.00 46.02           C  
ATOM    632  N   ARG A 104      20.610 148.080  12.863  1.00 44.47           N  
ATOM    633  CA  ARG A 104      20.830 147.583  11.511  1.00 44.06           C  
ATOM    634  C   ARG A 104      19.500 147.483  10.794  1.00 48.72           C  
ATOM    635  O   ARG A 104      19.390 146.866   9.737  1.00 47.63           O  
ATOM    636  CB  ARG A 104      21.451 146.206  11.574  1.00 43.47           C  
ATOM    637  CG  ARG A 104      22.351 146.031  12.753  1.00 49.36           C  
ATOM    638  CD  ARG A 104      23.697 145.573  12.280  1.00 55.41           C  
ATOM    639  NE  ARG A 104      24.129 146.305  11.096  1.00 60.55           N  
ATOM    640  CZ  ARG A 104      25.270 146.065  10.457  1.00 82.30           C  
ATOM    641  NH1 ARG A 104      26.078 145.102  10.886  1.00 77.65           N  
ATOM    642  NH2 ARG A 104      25.604 146.769   9.383  1.00 68.51           N  
ATOM    643  N   ASN A 105      18.491 148.089  11.402  1.00 47.15           N  
ATOM    644  CA  ASN A 105      17.140 148.076  10.879  1.00 47.85           C  
ATOM    645  C   ASN A 105      16.777 149.366  10.172  1.00 53.68           C  
ATOM    646  O   ASN A 105      17.230 150.444  10.548  1.00 54.09           O  
ATOM    647  CB  ASN A 105      16.157 147.836  12.015  1.00 48.98           C  
ATOM    648  CG  ASN A 105      15.925 146.377  12.261  1.00 65.13           C  
ATOM    649  OD1 ASN A 105      15.008 145.781  11.698  1.00 64.74           O  
ATOM    650  ND2 ASN A 105      16.811 145.762  13.030  1.00 49.51           N  
ATOM    651  N   SER A 106      15.886 149.246   9.199  1.00 50.85           N  
ATOM    652  CA  SER A 106      15.418 150.383   8.436  1.00 51.31           C  
ATOM    653  C   SER A 106      14.002 150.076   7.989  1.00 57.98           C  
ATOM    654  O   SER A 106      13.537 148.944   8.111  1.00 58.69           O  
ATOM    655  CB  SER A 106      16.313 150.582   7.211  1.00 54.97           C  
ATOM    656  OG  SER A 106      17.345 149.610   7.183  1.00 65.00           O  
ATOM    657  N   TYR A 107      13.338 151.077   7.432  1.00 55.47           N  
ATOM    658  CA  TYR A 107      11.993 150.904   6.919  1.00 55.71           C  
ATOM    659  C   TYR A 107      11.906 151.630   5.598  1.00 60.74           C  
ATOM    660  O   TYR A 107      12.677 152.548   5.330  1.00 61.41           O  
ATOM    661  CB  TYR A 107      10.967 151.503   7.885  1.00 57.19           C  
ATOM    662  CG  TYR A 107       9.546 151.073   7.596  1.00 59.27           C  
ATOM    663  CD1 TYR A 107       9.113 149.800   7.936  1.00 61.17           C  
ATOM    664  CD2 TYR A 107       8.649 151.924   6.954  1.00 60.23           C  
ATOM    665  CE1 TYR A 107       7.834 149.387   7.655  1.00 61.78           C  
ATOM    666  CE2 TYR A 107       7.362 151.519   6.672  1.00 61.19           C  
ATOM    667  CZ  TYR A 107       6.964 150.247   7.021  1.00 68.19           C  
ATOM    668  OH  TYR A 107       5.685 149.836   6.736  1.00 68.51           O  
ATOM    669  N   VAL A 108      10.955 151.222   4.775  1.00 57.14           N  
ATOM    670  CA  VAL A 108      10.703 151.908   3.524  1.00 56.52           C  
ATOM    671  C   VAL A 108       9.234 151.747   3.196  1.00 61.93           C  
ATOM    672  O   VAL A 108       8.797 150.699   2.713  1.00 62.75           O  
ATOM    673  CB  VAL A 108      11.602 151.440   2.367  1.00 59.16           C  
ATOM    674  CG1 VAL A 108      11.128 152.050   1.053  1.00 58.88           C  
ATOM    675  CG2 VAL A 108      13.038 151.835   2.631  1.00 58.68           C  
ATOM    676  N   ALA A 109       8.469 152.771   3.562  1.00 57.89           N  
ATOM    677  CA  ALA A 109       7.043 152.811   3.296  1.00 57.49           C  
ATOM    678  C   ALA A 109       6.842 152.885   1.791  1.00 61.70           C  
ATOM    679  O   ALA A 109       7.609 153.531   1.083  1.00 61.53           O  
ATOM    680  CB  ALA A 109       6.410 154.013   3.976  1.00 58.09           C  
ATOM    681  N   GLY A 110       5.798 152.221   1.314  1.00 58.85           N  
ATOM    682  CA  GLY A 110       5.498 152.209  -0.104  1.00 59.19           C  
ATOM    683  C   GLY A 110       4.308 151.303  -0.391  1.00 63.60           C  
ATOM    684  O   GLY A 110       3.761 150.650   0.505  1.00 63.27           O  
ATOM    685  N   GLN A 111       3.887 151.308  -1.646  1.00 59.72           N  
ATOM    686  CA  GLN A 111       2.783 150.479  -2.082  1.00 59.35           C  
ATOM    687  C   GLN A 111       3.388 149.281  -2.788  1.00 62.24           C  
ATOM    688  O   GLN A 111       4.597 149.241  -3.032  1.00 61.76           O  
ATOM    689  CB  GLN A 111       1.880 151.268  -3.025  1.00 60.90           C  
ATOM    690  CG  GLN A 111       1.603 152.672  -2.537  1.00 84.66           C  
ATOM    691  CD  GLN A 111       0.885 153.503  -3.566  1.00115.02           C  
ATOM    692  OE1 GLN A 111       0.437 152.989  -4.595  1.00112.41           O  
ATOM    693  NE2 GLN A 111       0.805 154.804  -3.318  1.00110.89           N  
ATOM    694  N   TYR A 112       2.562 148.294  -3.100  1.00 58.21           N  
ATOM    695  CA  TYR A 112       3.080 147.098  -3.729  1.00 58.03           C  
ATOM    696  C   TYR A 112       3.095 147.101  -5.255  1.00 62.99           C  
ATOM    697  O   TYR A 112       3.763 146.277  -5.876  1.00 62.54           O  
ATOM    698  CB  TYR A 112       2.423 145.856  -3.140  1.00 58.79           C  
ATOM    699  CG  TYR A 112       2.718 145.692  -1.663  1.00 59.84           C  
ATOM    700  CD1 TYR A 112       4.018 145.794  -1.179  1.00 61.42           C  
ATOM    701  CD2 TYR A 112       1.699 145.482  -0.750  1.00 60.57           C  
ATOM    702  CE1 TYR A 112       4.295 145.670   0.172  1.00 61.61           C  
ATOM    703  CE2 TYR A 112       1.968 145.351   0.605  1.00 61.50           C  
ATOM    704  CZ  TYR A 112       3.265 145.447   1.060  1.00 68.23           C  
ATOM    705  OH  TYR A 112       3.520 145.303   2.408  1.00 68.24           O  
ATOM    706  N   ASP A 113       2.409 148.068  -5.854  1.00 60.60           N  
ATOM    707  CA  ASP A 113       2.400 148.197  -7.303  1.00 61.15           C  
ATOM    708  C   ASP A 113       2.540 149.643  -7.736  1.00 66.97           C  
ATOM    709  O   ASP A 113       1.782 150.142  -8.576  1.00 66.61           O  
ATOM    710  CB  ASP A 113       1.168 147.560  -7.932  1.00 63.17           C  
ATOM    711  CG  ASP A 113       1.368 147.248  -9.402  1.00 74.26           C  
ATOM    712  OD1 ASP A 113       2.279 147.835 -10.022  1.00 76.23           O  
ATOM    713  OD2 ASP A 113       0.677 146.349  -9.913  1.00 79.06           O  
ATOM    714  N   ASP A 114       3.517 150.309  -7.134  1.00 64.59           N  
ATOM    715  CA  ASP A 114       3.894 151.669  -7.487  1.00 64.48           C  
ATOM    716  C   ASP A 114       5.416 151.634  -7.623  1.00 68.56           C  
ATOM    717  O   ASP A 114       6.116 151.268  -6.682  1.00 68.75           O  
ATOM    718  CB  ASP A 114       3.473 152.654  -6.394  1.00 66.22           C  
ATOM    719  CG  ASP A 114       3.882 154.083  -6.708  1.00 78.89           C  
ATOM    720  OD1 ASP A 114       4.233 154.818  -5.761  1.00 79.96           O  
ATOM    721  OD2 ASP A 114       3.867 154.468  -7.898  1.00 86.46           O  
ATOM    722  N   ALA A 115       5.928 151.923  -8.814  1.00 64.73           N  
ATOM    723  CA  ALA A 115       7.369 151.855  -9.044  1.00 65.01           C  
ATOM    724  C   ALA A 115       8.128 153.008  -8.411  1.00 69.66           C  
ATOM    725  O   ALA A 115       9.360 153.010  -8.385  1.00 69.73           O  
ATOM    726  CB  ALA A 115       7.677 151.770 -10.523  1.00 65.82           C  
ATOM    727  N   ALA A 116       7.387 154.004  -7.940  1.00 65.75           N  
ATOM    728  CA  ALA A 116       7.991 155.145  -7.278  1.00 65.17           C  
ATOM    729  C   ALA A 116       8.459 154.669  -5.911  1.00 68.45           C  
ATOM    730  O   ALA A 116       9.622 154.859  -5.540  1.00 68.40           O  
ATOM    731  CB  ALA A 116       6.978 156.268  -7.134  1.00 65.90           C  
ATOM    732  N   SER A 117       7.559 153.992  -5.195  1.00 63.74           N  
ATOM    733  CA  SER A 117       7.855 153.462  -3.861  1.00 62.83           C  
ATOM    734  C   SER A 117       9.053 152.506  -3.881  1.00 66.20           C  
ATOM    735  O   SER A 117       9.831 152.448  -2.920  1.00 65.69           O  
ATOM    736  CB  SER A 117       6.634 152.736  -3.266  1.00 64.58           C  
ATOM    737  OG  SER A 117       5.479 153.556  -3.247  1.00 69.85           O  
ATOM    738  N   TYR A 118       9.150 151.717  -4.949  1.00 62.04           N  
ATOM    739  CA  TYR A 118      10.208 150.720  -5.090  1.00 61.59           C  
ATOM    740  C   TYR A 118      11.562 151.339  -5.397  1.00 65.17           C  
ATOM    741  O   TYR A 118      12.594 150.880  -4.897  1.00 65.10           O  
ATOM    742  CB  TYR A 118       9.852 149.695  -6.168  1.00 62.84           C  
ATOM    743  CG  TYR A 118       8.979 148.566  -5.667  1.00 64.53           C  
ATOM    744  CD1 TYR A 118       7.597 148.678  -5.683  1.00 66.56           C  
ATOM    745  CD2 TYR A 118       9.534 147.395  -5.163  1.00 65.41           C  
ATOM    746  CE1 TYR A 118       6.787 147.661  -5.217  1.00 67.11           C  
ATOM    747  CE2 TYR A 118       8.725 146.361  -4.705  1.00 66.40           C  
ATOM    748  CZ  TYR A 118       7.348 146.507  -4.739  1.00 72.69           C  
ATOM    749  OH  TYR A 118       6.499 145.527  -4.287  1.00 72.27           O  
ATOM    750  N   GLN A 119      11.560 152.364  -6.243  1.00 61.05           N  
ATOM    751  CA  GLN A 119      12.798 153.050  -6.583  1.00 60.40           C  
ATOM    752  C   GLN A 119      13.342 153.679  -5.299  1.00 63.60           C  
ATOM    753  O   GLN A 119      14.549 153.900  -5.162  1.00 63.46           O  
ATOM    754  CB  GLN A 119      12.549 154.096  -7.672  1.00 61.49           C  
ATOM    755  CG  GLN A 119      12.562 153.511  -9.071  1.00 72.64           C  
ATOM    756  CD  GLN A 119      13.904 152.900  -9.414  1.00 94.61           C  
ATOM    757  OE1 GLN A 119      14.905 153.163  -8.742  1.00 88.08           O  
ATOM    758  NE2 GLN A 119      13.925 152.038 -10.424  1.00 91.20           N  
ATOM    759  N   ARG A 120      12.446 153.865  -4.329  1.00 58.81           N  
ATOM    760  CA  ARG A 120      12.786 154.395  -3.009  1.00 58.02           C  
ATOM    761  C   ARG A 120      13.462 153.319  -2.167  1.00 61.69           C  
ATOM    762  O   ARG A 120      14.475 153.569  -1.512  1.00 61.72           O  
ATOM    763  CB  ARG A 120      11.518 154.844  -2.282  1.00 57.09           C  
ATOM    764  CG  ARG A 120      11.155 156.293  -2.476  1.00 62.93           C  
ATOM    765  CD  ARG A 120      10.000 156.648  -1.575  1.00 70.78           C  
ATOM    766  NE  ARG A 120       8.723 156.460  -2.252  1.00 80.14           N  
ATOM    767  CZ  ARG A 120       7.644 155.937  -1.679  1.00 96.62           C  
ATOM    768  NH1 ARG A 120       7.695 155.526  -0.420  1.00 84.57           N  
ATOM    769  NH2 ARG A 120       6.517 155.813  -2.369  1.00 86.10           N  
ATOM    770  N   LEU A 121      12.860 152.134  -2.160  1.00 57.35           N  
ATOM    771  CA  LEU A 121      13.385 151.008  -1.411  1.00 56.57           C  
ATOM    772  C   LEU A 121      14.820 150.780  -1.846  1.00 60.55           C  
ATOM    773  O   LEU A 121      15.723 150.652  -1.021  1.00 60.77           O  
ATOM    774  CB  LEU A 121      12.541 149.770  -1.695  1.00 56.45           C  
ATOM    775  CG  LEU A 121      13.019 148.439  -1.123  1.00 60.70           C  
ATOM    776  CD1 LEU A 121      13.104 148.510   0.391  1.00 60.67           C  
ATOM    777  CD2 LEU A 121      12.075 147.331  -1.559  1.00 62.41           C  
ATOM    778  N   ASN A 122      15.033 150.778  -3.156  1.00 56.43           N  
ATOM    779  CA  ASN A 122      16.368 150.589  -3.708  1.00 56.42           C  
ATOM    780  C   ASN A 122      17.405 151.539  -3.102  1.00 62.28           C  
ATOM    781  O   ASN A 122      18.212 151.145  -2.256  1.00 62.41           O  
ATOM    782  CB  ASN A 122      16.335 150.767  -5.222  1.00 55.83           C  
ATOM    783  CG  ASN A 122      17.437 150.000  -5.917  1.00 83.52           C  
ATOM    784  OD1 ASN A 122      18.146 149.205  -5.300  1.00 84.45           O  
ATOM    785  ND2 ASN A 122      17.589 150.235  -7.209  1.00 74.54           N  
ATOM    786  N   SER A 123      17.407 152.770  -3.619  1.00 59.22           N  
ATOM    787  CA  SER A 123      18.292 153.844  -3.184  1.00 58.89           C  
ATOM    788  C   SER A 123      18.592 153.758  -1.719  1.00 62.82           C  
ATOM    789  O   SER A 123      19.719 153.956  -1.269  1.00 62.74           O  
ATOM    790  CB  SER A 123      17.675 155.213  -3.499  1.00 61.74           C  
ATOM    791  OG  SER A 123      16.528 155.088  -4.320  1.00 67.58           O  
ATOM    792  N   HIS A 124      17.566 153.371  -1.004  1.00 59.04           N  
ATOM    793  CA  HIS A 124      17.721 153.187   0.388  1.00 58.76           C  
ATOM    794  C   HIS A 124      18.796 152.126   0.665  1.00 62.17           C  
ATOM    795  O   HIS A 124      19.748 152.366   1.413  1.00 61.78           O  
ATOM    796  CB  HIS A 124      16.381 152.811   0.981  1.00 59.51           C  
ATOM    797  CG  HIS A 124      16.494 152.459   2.430  1.00 63.15           C  
ATOM    798  ND1 HIS A 124      16.102 153.302   3.436  1.00 65.09           N  
ATOM    799  CD2 HIS A 124      17.094 151.399   3.035  1.00 65.32           C  
ATOM    800  CE1 HIS A 124      16.393 152.745   4.598  1.00 64.65           C  
ATOM    801  NE2 HIS A 124      16.987 151.586   4.384  1.00 65.11           N  
ATOM    802  N   MET A 125      18.639 150.956   0.053  1.00 58.26           N  
ATOM    803  CA  MET A 125      19.645 149.905   0.198  1.00 57.64           C  
ATOM    804  C   MET A 125      20.959 150.342  -0.434  1.00 60.53           C  
ATOM    805  O   MET A 125      22.031 149.938   0.008  1.00 59.63           O  
ATOM    806  CB  MET A 125      19.194 148.594  -0.468  1.00 59.75           C  
ATOM    807  CG  MET A 125      17.717 148.243  -0.321  1.00 62.78           C  
ATOM    808  SD  MET A 125      17.351 146.550  -0.874  1.00 66.51           S  
ATOM    809  CE  MET A 125      16.603 146.836  -2.503  1.00 62.92           C  
ATOM    810  N   ASN A 126      20.861 151.136  -1.495  1.00 57.44           N  
ATOM    811  CA  ASN A 126      22.041 151.630  -2.195  1.00 57.43           C  
ATOM    812  C   ASN A 126      22.796 152.604  -1.290  1.00 60.36           C  
ATOM    813  O   ASN A 126      24.013 152.771  -1.411  1.00 59.35           O  
ATOM    814  CB  ASN A 126      21.648 152.306  -3.516  1.00 59.13           C  
ATOM    815  CG  ASN A 126      21.414 151.307  -4.647  1.00 74.92           C  
ATOM    816  OD1 ASN A 126      22.175 150.355  -4.830  1.00 66.20           O  
ATOM    817  ND2 ASN A 126      20.378 151.553  -5.437  1.00 65.53           N  
ATOM    818  N   ALA A 127      22.056 153.202  -0.358  1.00 56.84           N  
ATOM    819  CA  ALA A 127      22.605 154.120   0.635  1.00 56.50           C  
ATOM    820  C   ALA A 127      23.261 153.348   1.784  1.00 60.65           C  
ATOM    821  O   ALA A 127      24.150 153.853   2.459  1.00 60.91           O  
ATOM    822  CB  ALA A 127      21.510 155.048   1.166  1.00 57.05           C  
ATOM    823  N   LEU A 128      22.804 152.126   2.014  1.00 56.80           N  
ATOM    824  CA  LEU A 128      23.394 151.294   3.043  1.00 56.16           C  
ATOM    825  C   LEU A 128      24.853 151.069   2.656  1.00 59.58           C  
ATOM    826  O   LEU A 128      25.215 151.215   1.488  1.00 59.02           O  
ATOM    827  CB  LEU A 128      22.617 149.976   3.169  1.00 55.91           C  
ATOM    828  CG  LEU A 128      21.117 150.123   3.469  1.00 59.72           C  
ATOM    829  CD1 LEU A 128      20.455 148.762   3.646  1.00 60.36           C  
ATOM    830  CD2 LEU A 128      20.878 150.999   4.689  1.00 58.90           C  
ATOM    831  N   HIS A 129      25.702 150.776   3.635  1.00 55.53           N  
ATOM    832  CA  HIS A 129      27.117 150.575   3.365  1.00 54.78           C  
ATOM    833  C   HIS A 129      27.432 149.404   2.447  1.00 58.71           C  
ATOM    834  O   HIS A 129      27.414 148.248   2.871  1.00 59.11           O  
ATOM    835  CB  HIS A 129      27.898 150.418   4.648  1.00 55.42           C  
ATOM    836  CG  HIS A 129      29.336 150.775   4.496  1.00 58.89           C  
ATOM    837  ND1 HIS A 129      30.335 149.831   4.397  1.00 60.68           N  
ATOM    838  CD2 HIS A 129      29.928 151.975   4.290  1.00 60.59           C  
ATOM    839  CE1 HIS A 129      31.494 150.442   4.217  1.00 60.08           C  
ATOM    840  NE2 HIS A 129      31.272 151.743   4.138  1.00 60.38           N  
ATOM    841  N   LEU A 130      27.798 149.725   1.212  1.00 54.47           N  
ATOM    842  CA  LEU A 130      28.108 148.718   0.198  1.00 54.14           C  
ATOM    843  C   LEU A 130      26.828 148.160  -0.408  1.00 58.91           C  
ATOM    844  O   LEU A 130      26.844 147.141  -1.100  1.00 58.72           O  
ATOM    845  CB  LEU A 130      28.976 147.596   0.765  1.00 53.78           C  
ATOM    846  CG  LEU A 130      30.330 148.062   1.278  1.00 57.36           C  
ATOM    847  CD1 LEU A 130      31.224 146.866   1.462  1.00 56.98           C  
ATOM    848  CD2 LEU A 130      30.919 149.034   0.272  1.00 58.98           C  
ATOM    849  N   GLY A 131      25.733 148.879  -0.184  1.00 55.95           N  
ATOM    850  CA  GLY A 131      24.413 148.488  -0.675  1.00 56.15           C  
ATOM    851  C   GLY A 131      24.414 148.003  -2.123  1.00 61.44           C  
ATOM    852  O   GLY A 131      23.810 146.976  -2.453  1.00 62.14           O  
ATOM    853  N   SER A 132      25.098 148.744  -2.985  1.00 57.63           N  
ATOM    854  CA  SER A 132      25.162 148.403  -4.399  1.00 57.19           C  
ATOM    855  C   SER A 132      25.873 147.071  -4.637  1.00 61.29           C  
ATOM    856  O   SER A 132      25.626 146.392  -5.638  1.00 60.36           O  
ATOM    857  CB  SER A 132      25.856 149.526  -5.181  1.00 60.65           C  
ATOM    858  OG  SER A 132      26.040 150.684  -4.377  1.00 69.13           O  
ATOM    859  N   GLN A 133      26.725 146.689  -3.689  1.00 59.03           N  
ATOM    860  CA  GLN A 133      27.548 145.481  -3.805  1.00 59.24           C  
ATOM    861  C   GLN A 133      27.035 144.287  -3.011  1.00 63.44           C  
ATOM    862  O   GLN A 133      27.593 143.187  -3.096  1.00 63.35           O  
ATOM    863  CB  GLN A 133      28.969 145.788  -3.327  1.00 60.76           C  
ATOM    864  CG  GLN A 133      29.277 147.269  -3.185  1.00 76.87           C  
ATOM    865  CD  GLN A 133      30.442 147.672  -4.051  1.00 99.07           C  
ATOM    866  OE1 GLN A 133      31.118 146.819  -4.625  1.00 95.00           O  
ATOM    867  NE2 GLN A 133      30.673 148.972  -4.163  1.00 93.44           N  
ATOM    868  N   ALA A 134      25.993 144.517  -2.219  1.00 59.28           N  
ATOM    869  CA  ALA A 134      25.468 143.506  -1.311  1.00 58.46           C  
ATOM    870  C   ALA A 134      24.722 142.324  -1.903  1.00 61.08           C  
ATOM    871  O   ALA A 134      24.343 142.311  -3.079  1.00 61.33           O  
ATOM    872  CB  ALA A 134      24.628 144.160  -0.221  1.00 59.13           C  
ATOM    873  N   ASN A 135      24.458 141.374  -1.012  1.00 55.43           N  
ATOM    874  CA  ASN A 135      23.675 140.196  -1.298  1.00 54.15           C  
ATOM    875  C   ASN A 135      22.271 140.518  -0.777  1.00 57.03           C  
ATOM    876  O   ASN A 135      22.126 141.174   0.254  1.00 56.42           O  
ATOM    877  CB  ASN A 135      24.298 139.001  -0.584  1.00 52.35           C  
ATOM    878  CG  ASN A 135      25.570 138.533  -1.263  1.00 67.31           C  
ATOM    879  OD1 ASN A 135      25.717 138.676  -2.474  1.00 58.21           O  
ATOM    880  ND2 ASN A 135      26.523 138.037  -0.479  1.00 57.84           N  
ATOM    881  N   ARG A 136      21.245 140.175  -1.551  1.00 53.33           N  
ATOM    882  CA  ARG A 136      19.882 140.524  -1.170  1.00 53.22           C  
ATOM    883  C   ARG A 136      18.893 139.385  -0.939  1.00 56.20           C  
ATOM    884  O   ARG A 136      18.757 138.466  -1.755  1.00 55.71           O  
ATOM    885  CB  ARG A 136      19.306 141.574  -2.109  1.00 54.45           C  
ATOM    886  CG  ARG A 136      20.270 142.703  -2.380  1.00 64.44           C  
ATOM    887  CD  ARG A 136      19.622 143.806  -3.180  1.00 72.94           C  
ATOM    888  NE  ARG A 136      20.434 145.019  -3.144  1.00 82.99           N  
ATOM    889  CZ  ARG A 136      20.105 146.161  -3.738  1.00 93.40           C  
ATOM    890  NH1 ARG A 136      18.983 146.255  -4.436  1.00 81.01           N  
ATOM    891  NH2 ARG A 136      20.901 147.212  -3.638  1.00 77.65           N  
ATOM    892  N   LEU A 137      18.168 139.502   0.167  1.00 51.37           N  
ATOM    893  CA  LEU A 137      17.211 138.504   0.583  1.00 50.46           C  
ATOM    894  C   LEU A 137      15.853 139.145   0.697  1.00 52.46           C  
ATOM    895  O   LEU A 137      15.601 139.920   1.621  1.00 51.50           O  
ATOM    896  CB  LEU A 137      17.614 137.940   1.949  1.00 50.78           C  
ATOM    897  CG  LEU A 137      17.965 136.451   2.003  1.00 55.84           C  
ATOM    898  CD1 LEU A 137      19.103 136.148   1.057  1.00 56.08           C  
ATOM    899  CD2 LEU A 137      18.304 135.991   3.413  1.00 58.19           C  
ATOM    900  N   PHE A 138      14.974 138.822  -0.241  1.00 48.50           N  
ATOM    901  CA  PHE A 138      13.621 139.343  -0.194  1.00 47.76           C  
ATOM    902  C   PHE A 138      12.702 138.309   0.426  1.00 52.64           C  
ATOM    903  O   PHE A 138      12.368 137.293  -0.185  1.00 52.70           O  
ATOM    904  CB  PHE A 138      13.135 139.735  -1.580  1.00 48.96           C  
ATOM    905  CG  PHE A 138      13.993 140.762  -2.249  1.00 49.50           C  
ATOM    906  CD1 PHE A 138      15.097 140.381  -2.992  1.00 51.18           C  
ATOM    907  CD2 PHE A 138      13.728 142.111  -2.090  1.00 51.19           C  
ATOM    908  CE1 PHE A 138      15.877 141.314  -3.619  1.00 51.97           C  
ATOM    909  CE2 PHE A 138      14.519 143.055  -2.709  1.00 53.67           C  
ATOM    910  CZ  PHE A 138      15.598 142.655  -3.474  1.00 51.32           C  
ATOM    911  N   TYR A 139      12.347 138.551   1.677  1.00 48.86           N  
ATOM    912  CA  TYR A 139      11.435 137.681   2.364  1.00 48.86           C  
ATOM    913  C   TYR A 139      10.043 138.260   2.150  1.00 55.21           C  
ATOM    914  O   TYR A 139       9.789 139.415   2.495  1.00 55.98           O  
ATOM    915  CB  TYR A 139      11.763 137.635   3.845  1.00 49.93           C  
ATOM    916  CG  TYR A 139      11.136 136.444   4.498  1.00 52.41           C  
ATOM    917  CD1 TYR A 139      11.887 135.318   4.780  1.00 54.70           C  
ATOM    918  CD2 TYR A 139       9.758 136.369   4.663  1.00 53.35           C  
ATOM    919  CE1 TYR A 139      11.300 134.190   5.318  1.00 55.88           C  
ATOM    920  CE2 TYR A 139       9.159 135.241   5.183  1.00 54.24           C  
ATOM    921  CZ  TYR A 139       9.938 134.156   5.512  1.00 60.85           C  
ATOM    922  OH  TYR A 139       9.366 133.026   6.043  1.00 61.05           O  
ATOM    923  N   LEU A 140       9.152 137.475   1.549  1.00 51.89           N  
ATOM    924  CA  LEU A 140       7.799 137.943   1.260  1.00 51.67           C  
ATOM    925  C   LEU A 140       6.768 137.620   2.333  1.00 56.50           C  
ATOM    926  O   LEU A 140       6.220 136.520   2.367  1.00 55.72           O  
ATOM    927  CB  LEU A 140       7.322 137.378  -0.071  1.00 51.59           C  
ATOM    928  CG  LEU A 140       8.219 137.717  -1.261  1.00 55.96           C  
ATOM    929  CD1 LEU A 140       7.620 137.236  -2.557  1.00 56.23           C  
ATOM    930  CD2 LEU A 140       8.472 139.200  -1.326  1.00 57.75           C  
ATOM    931  N   ALA A 141       6.455 138.605   3.164  1.00 54.52           N  
ATOM    932  CA  ALA A 141       5.461 138.404   4.210  1.00 55.13           C  
ATOM    933  C   ALA A 141       4.145 139.054   3.825  1.00 61.46           C  
ATOM    934  O   ALA A 141       3.520 139.733   4.646  1.00 61.22           O  
ATOM    935  CB  ALA A 141       5.957 138.949   5.540  1.00 55.80           C  
ATOM    936  N   LEU A 142       3.727 138.839   2.577  1.00 59.57           N  
ATOM    937  CA  LEU A 142       2.478 139.412   2.079  1.00 59.98           C  
ATOM    938  C   LEU A 142       1.497 138.333   1.624  1.00 66.76           C  
ATOM    939  O   LEU A 142       1.824 137.143   1.618  1.00 67.00           O  
ATOM    940  CB  LEU A 142       2.755 140.400   0.946  1.00 59.78           C  
ATOM    941  CG  LEU A 142       4.217 140.483   0.496  1.00 64.16           C  
ATOM    942  CD1 LEU A 142       4.456 139.610  -0.726  1.00 64.34           C  
ATOM    943  CD2 LEU A 142       4.633 141.924   0.228  1.00 65.64           C  
ATOM    944  N   PRO A 143       0.283 138.763   1.278  1.00 64.64           N  
ATOM    945  CA  PRO A 143      -0.765 137.863   0.785  1.00 64.58           C  
ATOM    946  C   PRO A 143      -0.403 137.409  -0.629  1.00 70.32           C  
ATOM    947  O   PRO A 143       0.359 138.084  -1.329  1.00 69.96           O  
ATOM    948  CB  PRO A 143      -2.013 138.762   0.738  1.00 66.06           C  
ATOM    949  CG  PRO A 143      -1.716 139.897   1.656  1.00 69.97           C  
ATOM    950  CD  PRO A 143      -0.235 140.109   1.575  1.00 65.19           C  
ATOM    951  N   PRO A 144      -0.953 136.268  -1.043  1.00 68.27           N  
ATOM    952  CA  PRO A 144      -0.657 135.688  -2.360  1.00 67.89           C  
ATOM    953  C   PRO A 144      -1.214 136.475  -3.558  1.00 71.53           C  
ATOM    954  O   PRO A 144      -0.929 136.143  -4.715  1.00 71.56           O  
ATOM    955  CB  PRO A 144      -1.277 134.287  -2.278  1.00 69.49           C  
ATOM    956  CG  PRO A 144      -1.388 134.001  -0.798  1.00 73.69           C  
ATOM    957  CD  PRO A 144      -1.693 135.332  -0.179  1.00 68.95           C  
ATOM    958  N   THR A 145      -1.980 137.529  -3.276  1.00 67.34           N  
ATOM    959  CA  THR A 145      -2.534 138.393  -4.318  1.00 67.01           C  
ATOM    960  C   THR A 145      -1.436 139.328  -4.813  1.00 69.98           C  
ATOM    961  O   THR A 145      -1.364 139.672  -6.000  1.00 69.30           O  
ATOM    962  CB  THR A 145      -3.684 139.258  -3.760  1.00 75.67           C  
ATOM    963  OG1 THR A 145      -3.192 140.093  -2.702  1.00 75.87           O  
ATOM    964  CG2 THR A 145      -4.796 138.372  -3.213  1.00 73.81           C  
ATOM    965  N   VAL A 146      -0.576 139.717  -3.873  1.00 65.85           N  
ATOM    966  CA  VAL A 146       0.541 140.620  -4.122  1.00 64.71           C  
ATOM    967  C   VAL A 146       1.792 139.922  -4.645  1.00 66.08           C  
ATOM    968  O   VAL A 146       2.675 140.582  -5.190  1.00 65.75           O  
ATOM    969  CB  VAL A 146       0.908 141.391  -2.846  1.00 68.40           C  
ATOM    970  CG1 VAL A 146       2.016 142.369  -3.131  1.00 68.23           C  
ATOM    971  CG2 VAL A 146      -0.314 142.100  -2.285  1.00 68.09           C  
ATOM    972  N   TYR A 147       1.849 138.597  -4.482  1.00 60.94           N  
ATOM    973  CA  TYR A 147       2.996 137.813  -4.926  1.00 60.50           C  
ATOM    974  C   TYR A 147       3.361 138.222  -6.362  1.00 63.76           C  
ATOM    975  O   TYR A 147       4.514 138.550  -6.654  1.00 62.30           O  
ATOM    976  CB  TYR A 147       2.711 136.300  -4.863  1.00 61.71           C  
ATOM    977  CG  TYR A 147       2.800 135.661  -3.490  1.00 63.75           C  
ATOM    978  CD1 TYR A 147       3.044 136.424  -2.358  1.00 65.80           C  
ATOM    979  CD2 TYR A 147       2.652 134.283  -3.336  1.00 64.71           C  
ATOM    980  CE1 TYR A 147       3.058 135.839  -1.093  1.00 66.54           C  
ATOM    981  CE2 TYR A 147       2.708 133.686  -2.074  1.00 65.83           C  
ATOM    982  CZ  TYR A 147       2.964 134.468  -0.956  1.00 73.56           C  
ATOM    983  OH  TYR A 147       3.059 133.901   0.297  1.00 74.17           O  
ATOM    984  N   GLU A 148       2.358 138.260  -7.239  1.00 60.91           N  
ATOM    985  CA  GLU A 148       2.532 138.615  -8.645  1.00 60.50           C  
ATOM    986  C   GLU A 148       3.241 139.954  -8.833  1.00 64.09           C  
ATOM    987  O   GLU A 148       4.347 140.023  -9.378  1.00 63.99           O  
ATOM    988  CB  GLU A 148       1.164 138.641  -9.347  1.00 61.82           C  
ATOM    989  CG  GLU A 148       0.943 137.512 -10.354  1.00 72.10           C  
ATOM    990  CD  GLU A 148       0.676 138.018 -11.766  1.00 92.86           C  
ATOM    991  OE1 GLU A 148       0.309 137.186 -12.625  1.00 85.77           O  
ATOM    992  OE2 GLU A 148       0.836 139.233 -12.021  1.00 84.94           O  
ATOM    993  N   ALA A 149       2.576 141.018  -8.396  1.00 60.20           N  
ATOM    994  CA  ALA A 149       3.082 142.386  -8.527  1.00 59.28           C  
ATOM    995  C   ALA A 149       4.489 142.613  -7.964  1.00 61.54           C  
ATOM    996  O   ALA A 149       5.346 143.187  -8.637  1.00 61.46           O  
ATOM    997  CB  ALA A 149       2.092 143.371  -7.911  1.00 59.90           C  
ATOM    998  N   VAL A 150       4.705 142.198  -6.718  1.00 56.25           N  
ATOM    999  CA  VAL A 150       5.996 142.363  -6.056  1.00 55.15           C  
ATOM   1000  C   VAL A 150       7.208 141.763  -6.779  1.00 59.39           C  
ATOM   1001  O   VAL A 150       8.206 142.456  -6.980  1.00 59.49           O  
ATOM   1002  CB  VAL A 150       5.963 141.897  -4.591  1.00 58.01           C  
ATOM   1003  CG1 VAL A 150       7.299 142.156  -3.927  1.00 57.53           C  
ATOM   1004  CG2 VAL A 150       4.867 142.607  -3.842  1.00 57.57           C  
ATOM   1005  N   THR A 151       7.140 140.485  -7.145  1.00 55.81           N  
ATOM   1006  CA  THR A 151       8.249 139.829  -7.838  1.00 55.97           C  
ATOM   1007  C   THR A 151       8.679 140.660  -9.048  1.00 60.25           C  
ATOM   1008  O   THR A 151       9.869 140.810  -9.343  1.00 59.44           O  
ATOM   1009  CB  THR A 151       7.840 138.418  -8.312  1.00 63.71           C  
ATOM   1010  OG1 THR A 151       6.550 138.480  -8.933  1.00 65.43           O  
ATOM   1011  CG2 THR A 151       7.762 137.465  -7.135  1.00 59.41           C  
ATOM   1012  N   LYS A 152       7.677 141.202  -9.728  1.00 57.62           N  
ATOM   1013  CA  LYS A 152       7.855 142.041 -10.907  1.00 57.93           C  
ATOM   1014  C   LYS A 152       8.698 143.264 -10.584  1.00 61.67           C  
ATOM   1015  O   LYS A 152       9.763 143.475 -11.172  1.00 60.77           O  
ATOM   1016  CB  LYS A 152       6.478 142.514 -11.386  1.00 60.84           C  
ATOM   1017  CG  LYS A 152       6.295 142.512 -12.891  1.00 76.66           C  
ATOM   1018  CD  LYS A 152       5.555 143.754 -13.356  1.00 87.36           C  
ATOM   1019  CE  LYS A 152       4.148 143.814 -12.775  1.00104.28           C  
ATOM   1020  NZ  LYS A 152       3.095 143.777 -13.846  1.00118.03           N  
ATOM   1021  N   ASN A 153       8.163 144.093  -9.690  1.00 58.53           N  
ATOM   1022  CA  ASN A 153       8.820 145.311  -9.252  1.00 58.36           C  
ATOM   1023  C   ASN A 153      10.193 145.032  -8.635  1.00 62.64           C  
ATOM   1024  O   ASN A 153      11.132 145.804  -8.836  1.00 63.10           O  
ATOM   1025  CB  ASN A 153       7.899 146.101  -8.319  1.00 57.78           C  
ATOM   1026  CG  ASN A 153       6.724 146.720  -9.064  1.00 69.22           C  
ATOM   1027  OD1 ASN A 153       6.875 147.190 -10.191  1.00 64.07           O  
ATOM   1028  ND2 ASN A 153       5.543 146.671  -8.464  1.00 54.23           N  
ATOM   1029  N   ILE A 154      10.341 143.890  -7.966  1.00 58.11           N  
ATOM   1030  CA  ILE A 154      11.642 143.534  -7.429  1.00 57.52           C  
ATOM   1031  C   ILE A 154      12.606 143.293  -8.584  1.00 62.16           C  
ATOM   1032  O   ILE A 154      13.758 143.700  -8.525  1.00 61.85           O  
ATOM   1033  CB  ILE A 154      11.583 142.309  -6.523  1.00 60.19           C  
ATOM   1034  CG1 ILE A 154      10.714 142.602  -5.298  1.00 60.00           C  
ATOM   1035  CG2 ILE A 154      12.984 141.916  -6.093  1.00 60.95           C  
ATOM   1036  CD1 ILE A 154      10.821 141.556  -4.199  1.00 60.73           C  
ATOM   1037  N   HIS A 155      12.120 142.655  -9.640  1.00 59.54           N  
ATOM   1038  CA  HIS A 155      12.929 142.408 -10.831  1.00 59.95           C  
ATOM   1039  C   HIS A 155      13.121 143.723 -11.607  1.00 67.20           C  
ATOM   1040  O   HIS A 155      14.163 143.947 -12.238  1.00 67.34           O  
ATOM   1041  CB  HIS A 155      12.239 141.349 -11.727  1.00 60.33           C  
ATOM   1042  CG  HIS A 155      13.183 140.643 -12.659  1.00 63.63           C  
ATOM   1043  ND1 HIS A 155      13.570 141.178 -13.869  1.00 65.55           N  
ATOM   1044  CD2 HIS A 155      13.816 139.449 -12.564  1.00 65.33           C  
ATOM   1045  CE1 HIS A 155      14.414 140.359 -14.470  1.00 64.90           C  
ATOM   1046  NE2 HIS A 155      14.579 139.298 -13.699  1.00 65.12           N  
ATOM   1047  N   GLU A 156      12.135 144.615 -11.486  1.00 65.08           N  
ATOM   1048  CA  GLU A 156      12.134 145.910 -12.179  1.00 65.39           C  
ATOM   1049  C   GLU A 156      13.003 146.992 -11.544  1.00 69.69           C  
ATOM   1050  O   GLU A 156      13.487 147.893 -12.227  1.00 70.07           O  
ATOM   1051  CB  GLU A 156      10.700 146.434 -12.297  1.00 66.93           C  
ATOM   1052  CG  GLU A 156      10.480 147.484 -13.370  1.00 79.42           C  
ATOM   1053  CD  GLU A 156       9.130 147.330 -14.044  1.00105.71           C  
ATOM   1054  OE1 GLU A 156       8.135 147.864 -13.509  1.00103.51           O  
ATOM   1055  OE2 GLU A 156       9.048 146.589 -15.049  1.00101.83           O  
ATOM   1056  N   SER A 157      13.184 146.933 -10.242  1.00 65.11           N  
ATOM   1057  CA  SER A 157      13.932 147.987  -9.586  1.00 64.06           C  
ATOM   1058  C   SER A 157      14.886 147.496  -8.499  1.00 66.80           C  
ATOM   1059  O   SER A 157      16.104 147.605  -8.636  1.00 67.08           O  
ATOM   1060  CB  SER A 157      12.956 149.009  -8.996  1.00 66.74           C  
ATOM   1061  OG  SER A 157      11.623 148.736  -9.413  1.00 72.36           O  
ATOM   1062  N   CYS A 158      14.323 146.955  -7.425  1.00 61.53           N  
ATOM   1063  CA  CYS A 158      15.092 146.559  -6.255  1.00 60.54           C  
ATOM   1064  C   CYS A 158      16.085 145.400  -6.345  1.00 63.66           C  
ATOM   1065  O   CYS A 158      16.343 144.726  -5.351  1.00 63.54           O  
ATOM   1066  CB  CYS A 158      14.142 146.415  -5.081  1.00 60.68           C  
ATOM   1067  SG  CYS A 158      12.945 147.787  -5.087  1.00 64.54           S  
ATOM   1068  N   MET A 159      16.708 145.217  -7.503  1.00 59.51           N  
ATOM   1069  CA  MET A 159      17.654 144.122  -7.681  1.00 59.30           C  
ATOM   1070  C   MET A 159      19.123 144.531  -7.657  1.00 65.24           C  
ATOM   1071  O   MET A 159      19.487 145.628  -8.086  1.00 65.00           O  
ATOM   1072  CB  MET A 159      17.376 143.381  -8.989  1.00 61.43           C  
ATOM   1073  CG  MET A 159      16.139 142.514  -8.986  1.00 65.27           C  
ATOM   1074  SD  MET A 159      16.426 140.766  -8.624  1.00 69.98           S  
ATOM   1075  CE  MET A 159      17.568 140.286  -9.950  1.00 66.76           C  
ATOM   1076  N   SER A 160      19.970 143.587  -7.246  1.00 62.92           N  
ATOM   1077  CA  SER A 160      21.417 143.797  -7.208  1.00 63.20           C  
ATOM   1078  C   SER A 160      22.067 143.391  -8.528  1.00 67.29           C  
ATOM   1079  O   SER A 160      21.523 142.574  -9.275  1.00 68.09           O  
ATOM   1080  CB  SER A 160      22.057 143.004  -6.060  1.00 67.68           C  
ATOM   1081  OG  SER A 160      22.953 143.803  -5.296  1.00 78.36           O  
ATOM   1082  N   GLN A 161      23.246 143.947  -8.792  1.00 62.03           N  
ATOM   1083  CA  GLN A 161      23.979 143.646 -10.013  1.00 60.71           C  
ATOM   1084  C   GLN A 161      25.350 143.132  -9.649  1.00 62.75           C  
ATOM   1085  O   GLN A 161      26.042 142.540 -10.471  1.00 63.09           O  
ATOM   1086  CB  GLN A 161      24.120 144.901 -10.867  1.00 61.96           C  
ATOM   1087  CG  GLN A 161      22.801 145.609 -11.137  1.00 80.58           C  
ATOM   1088  CD  GLN A 161      22.107 145.099 -12.387  1.00 99.14           C  
ATOM   1089  OE1 GLN A 161      22.726 144.969 -13.446  1.00 95.74           O  
ATOM   1090  NE2 GLN A 161      20.815 144.797 -12.265  1.00 87.03           N  
ATOM   1091  N   ILE A 162      25.738 143.357  -8.404  1.00 57.32           N  
ATOM   1092  CA  ILE A 162      27.043 142.922  -7.953  1.00 56.36           C  
ATOM   1093  C   ILE A 162      26.960 141.625  -7.151  1.00 59.04           C  
ATOM   1094  O   ILE A 162      27.816 140.751  -7.277  1.00 58.88           O  
ATOM   1095  CB  ILE A 162      27.742 144.021  -7.133  1.00 59.53           C  
ATOM   1096  CG1 ILE A 162      27.526 145.384  -7.788  1.00 59.74           C  
ATOM   1097  CG2 ILE A 162      29.233 143.732  -7.019  1.00 60.84           C  
ATOM   1098  CD1 ILE A 162      28.066 146.531  -6.970  1.00 65.58           C  
ATOM   1099  N   GLY A 163      25.914 141.489  -6.341  1.00 54.02           N  
ATOM   1100  CA  GLY A 163      25.774 140.301  -5.512  1.00 53.21           C  
ATOM   1101  C   GLY A 163      24.616 139.410  -5.940  1.00 55.54           C  
ATOM   1102  O   GLY A 163      24.047 139.586  -7.024  1.00 56.54           O  
ATOM   1103  N   TRP A 164      24.264 138.463  -5.069  1.00 48.46           N  
ATOM   1104  CA  TRP A 164      23.159 137.563  -5.346  1.00 46.30           C  
ATOM   1105  C   TRP A 164      21.808 138.045  -4.866  1.00 49.10           C  
ATOM   1106  O   TRP A 164      21.695 138.838  -3.926  1.00 48.38           O  
ATOM   1107  CB  TRP A 164      23.425 136.086  -4.967  1.00 44.13           C  
ATOM   1108  CG  TRP A 164      23.869 135.767  -3.532  1.00 44.30           C  
ATOM   1109  CD1 TRP A 164      25.021 135.118  -3.168  1.00 47.09           C  
ATOM   1110  CD2 TRP A 164      23.093 135.889  -2.322  1.00 43.63           C  
ATOM   1111  NE1 TRP A 164      25.053 134.921  -1.807  1.00 46.14           N  
ATOM   1112  CE2 TRP A 164      23.881 135.375  -1.264  1.00 47.11           C  
ATOM   1113  CE3 TRP A 164      21.846 136.442  -2.022  1.00 44.45           C  
ATOM   1114  CZ2 TRP A 164      23.464 135.408   0.069  1.00 45.90           C  
ATOM   1115  CZ3 TRP A 164      21.438 136.474  -0.690  1.00 45.48           C  
ATOM   1116  CH2 TRP A 164      22.244 135.957   0.334  1.00 45.84           C  
ATOM   1117  N   ASN A 165      20.782 137.584  -5.567  1.00 44.92           N  
ATOM   1118  CA  ASN A 165      19.413 137.920  -5.233  1.00 43.98           C  
ATOM   1119  C   ASN A 165      18.611 136.637  -5.061  1.00 45.44           C  
ATOM   1120  O   ASN A 165      18.537 135.810  -5.971  1.00 45.36           O  
ATOM   1121  CB  ASN A 165      18.810 138.774  -6.346  1.00 43.94           C  
ATOM   1122  CG  ASN A 165      19.505 140.097  -6.493  1.00 57.40           C  
ATOM   1123  OD1 ASN A 165      19.497 140.908  -5.575  1.00 55.80           O  
ATOM   1124  ND2 ASN A 165      20.125 140.323  -7.644  1.00 46.04           N  
ATOM   1125  N   ARG A 166      18.039 136.462  -3.879  1.00 39.95           N  
ATOM   1126  CA  ARG A 166      17.212 135.300  -3.623  1.00 38.80           C  
ATOM   1127  C   ARG A 166      15.888 135.770  -3.055  1.00 42.70           C  
ATOM   1128  O   ARG A 166      15.828 136.705  -2.259  1.00 40.73           O  
ATOM   1129  CB  ARG A 166      17.909 134.318  -2.684  1.00 36.44           C  
ATOM   1130  CG  ARG A 166      19.140 133.658  -3.281  1.00 37.26           C  
ATOM   1131  CD  ARG A 166      20.168 133.432  -2.204  1.00 36.72           C  
ATOM   1132  NE  ARG A 166      21.432 132.951  -2.741  1.00 42.95           N  
ATOM   1133  CZ  ARG A 166      22.296 132.212  -2.054  1.00 57.19           C  
ATOM   1134  NH1 ARG A 166      22.032 131.876  -0.799  1.00 55.76           N  
ATOM   1135  NH2 ARG A 166      23.429 131.818  -2.615  1.00 33.68           N  
ATOM   1136  N   ILE A 167      14.815 135.170  -3.547  1.00 41.93           N  
ATOM   1137  CA  ILE A 167      13.472 135.521  -3.108  1.00 42.18           C  
ATOM   1138  C   ILE A 167      12.839 134.382  -2.329  1.00 42.70           C  
ATOM   1139  O   ILE A 167      12.699 133.277  -2.839  1.00 40.39           O  
ATOM   1140  CB  ILE A 167      12.570 135.854  -4.295  1.00 45.79           C  
ATOM   1141  CG1 ILE A 167      13.160 137.035  -5.043  1.00 46.65           C  
ATOM   1142  CG2 ILE A 167      11.176 136.202  -3.815  1.00 46.81           C  
ATOM   1143  CD1 ILE A 167      13.598 138.133  -4.106  1.00 57.83           C  
ATOM   1144  N   ILE A 168      12.489 134.660  -1.080  1.00 39.15           N  
ATOM   1145  CA  ILE A 168      11.862 133.669  -0.236  1.00 39.70           C  
ATOM   1146  C   ILE A 168      10.348 133.788  -0.368  1.00 44.90           C  
ATOM   1147  O   ILE A 168       9.751 134.798   0.025  1.00 43.81           O  
ATOM   1148  CB  ILE A 168      12.263 133.834   1.245  1.00 42.63           C  
ATOM   1149  CG1 ILE A 168      13.739 133.488   1.452  1.00 42.69           C  
ATOM   1150  CG2 ILE A 168      11.377 132.968   2.139  1.00 42.61           C  
ATOM   1151  CD1 ILE A 168      14.252 133.869   2.818  1.00 45.67           C  
ATOM   1152  N   VAL A 169       9.741 132.770  -0.967  1.00 42.88           N  
ATOM   1153  CA  VAL A 169       8.300 132.740  -1.150  1.00 43.14           C  
ATOM   1154  C   VAL A 169       7.694 131.754  -0.185  1.00 48.93           C  
ATOM   1155  O   VAL A 169       8.147 130.619  -0.060  1.00 49.63           O  
ATOM   1156  CB  VAL A 169       7.900 132.292  -2.549  1.00 46.99           C  
ATOM   1157  CG1 VAL A 169       6.646 133.016  -2.977  1.00 46.70           C  
ATOM   1158  CG2 VAL A 169       9.043 132.497  -3.525  1.00 46.85           C  
ATOM   1159  N   GLU A 170       6.656 132.188   0.502  1.00 45.97           N  
ATOM   1160  CA  GLU A 170       6.009 131.320   1.451  1.00 46.21           C  
ATOM   1161  C   GLU A 170       4.644 130.919   0.937  1.00 53.10           C  
ATOM   1162  O   GLU A 170       4.160 131.458  -0.063  1.00 53.66           O  
ATOM   1163  CB  GLU A 170       5.882 132.017   2.792  1.00 47.28           C  
ATOM   1164  CG  GLU A 170       6.413 131.183   3.929  1.00 57.08           C  
ATOM   1165  CD  GLU A 170       6.288 131.877   5.251  1.00 79.35           C  
ATOM   1166  OE1 GLU A 170       6.645 133.072   5.342  1.00 83.24           O  
ATOM   1167  OE2 GLU A 170       5.827 131.227   6.206  1.00 72.57           O  
ATOM   1168  N   LYS A 171       4.011 129.980   1.624  1.00 50.33           N  
ATOM   1169  CA  LYS A 171       2.696 129.549   1.193  1.00 50.70           C  
ATOM   1170  C   LYS A 171       1.615 130.599   1.454  1.00 57.17           C  
ATOM   1171  O   LYS A 171       1.821 131.554   2.210  1.00 57.32           O  
ATOM   1172  CB  LYS A 171       2.333 128.200   1.803  1.00 52.70           C  
ATOM   1173  CG  LYS A 171       2.019 128.239   3.283  1.00 65.50           C  
ATOM   1174  CD  LYS A 171       0.982 127.190   3.647  1.00 72.54           C  
ATOM   1175  CE  LYS A 171       1.124 126.743   5.086  1.00 76.72           C  
ATOM   1176  NZ  LYS A 171       0.879 125.283   5.210  1.00 82.76           N  
ATOM   1177  N   PRO A 172       0.483 130.440   0.774  1.00 54.92           N  
ATOM   1178  CA  PRO A 172       0.291 129.305  -0.124  1.00 54.29           C  
ATOM   1179  C   PRO A 172       0.707 129.536  -1.568  1.00 56.97           C  
ATOM   1180  O   PRO A 172       0.502 130.620  -2.131  1.00 56.62           O  
ATOM   1181  CB  PRO A 172      -1.221 129.051  -0.075  1.00 55.89           C  
ATOM   1182  CG  PRO A 172      -1.832 130.214   0.628  1.00 60.16           C  
ATOM   1183  CD  PRO A 172      -0.761 131.205   0.961  1.00 55.52           C  
ATOM   1184  N   PHE A 173       1.209 128.465  -2.179  1.00 51.97           N  
ATOM   1185  CA  PHE A 173       1.604 128.467  -3.588  1.00 50.48           C  
ATOM   1186  C   PHE A 173       0.435 128.031  -4.474  1.00 51.62           C  
ATOM   1187  O   PHE A 173       0.502 127.012  -5.164  1.00 51.23           O  
ATOM   1188  CB  PHE A 173       2.793 127.535  -3.808  1.00 52.04           C  
ATOM   1189  CG  PHE A 173       3.890 127.708  -2.799  1.00 53.49           C  
ATOM   1190  CD1 PHE A 173       4.088 126.773  -1.797  1.00 56.45           C  
ATOM   1191  CD2 PHE A 173       4.696 128.832  -2.824  1.00 55.42           C  
ATOM   1192  CE1 PHE A 173       5.084 126.947  -0.853  1.00 57.07           C  
ATOM   1193  CE2 PHE A 173       5.692 129.009  -1.882  1.00 58.16           C  
ATOM   1194  CZ  PHE A 173       5.884 128.067  -0.895  1.00 56.10           C  
ATOM   1195  N   GLY A 174      -0.639 128.812  -4.436  1.00 45.66           N  
ATOM   1196  CA  GLY A 174      -1.796 128.567  -5.271  1.00 44.08           C  
ATOM   1197  C   GLY A 174      -2.825 127.632  -4.663  1.00 46.21           C  
ATOM   1198  O   GLY A 174      -2.559 126.926  -3.687  1.00 46.29           O  
ATOM   1199  N   ARG A 175      -4.011 127.650  -5.255  1.00 40.65           N  
ATOM   1200  CA  ARG A 175      -5.110 126.817  -4.811  1.00 39.84           C  
ATOM   1201  C   ARG A 175      -5.147 125.494  -5.639  1.00 44.95           C  
ATOM   1202  O   ARG A 175      -5.327 124.427  -5.047  1.00 42.85           O  
ATOM   1203  CB  ARG A 175      -6.409 127.660  -4.784  1.00 38.76           C  
ATOM   1204  CG  ARG A 175      -7.668 127.102  -5.419  1.00 39.32           C  
ATOM   1205  CD  ARG A 175      -8.862 127.849  -4.858  1.00 39.37           C  
ATOM   1206  NE  ARG A 175      -9.601 127.040  -3.901  1.00 42.99           N  
ATOM   1207  CZ  ARG A 175      -9.457 127.113  -2.586  1.00 62.10           C  
ATOM   1208  NH1 ARG A 175      -8.578 127.955  -2.059  1.00 42.58           N  
ATOM   1209  NH2 ARG A 175     -10.189 126.332  -1.808  1.00 55.22           N  
ATOM   1210  N   ASP A 176      -4.807 125.515  -6.949  1.00 43.89           N  
ATOM   1211  CA  ASP A 176      -4.770 124.273  -7.775  1.00 43.37           C  
ATOM   1212  C   ASP A 176      -3.523 124.149  -8.684  1.00 49.14           C  
ATOM   1213  O   ASP A 176      -2.711 125.084  -8.763  1.00 51.89           O  
ATOM   1214  CB  ASP A 176      -6.058 124.134  -8.601  1.00 44.72           C  
ATOM   1215  CG  ASP A 176      -6.791 125.465  -8.774  1.00 59.36           C  
ATOM   1216  OD1 ASP A 176      -7.955 125.574  -8.300  1.00 62.53           O  
ATOM   1217  OD2 ASP A 176      -6.256 126.342  -9.496  1.00 64.15           O  
ATOM   1218  N   LEU A 177      -3.333 122.971  -9.294  1.00 41.88           N  
ATOM   1219  CA  LEU A 177      -2.201 122.728 -10.208  1.00 40.60           C  
ATOM   1220  C   LEU A 177      -2.116 123.879 -11.220  1.00 43.48           C  
ATOM   1221  O   LEU A 177      -1.040 124.438 -11.449  1.00 42.58           O  
ATOM   1222  CB  LEU A 177      -2.336 121.374 -10.939  1.00 40.54           C  
ATOM   1223  CG  LEU A 177      -1.264 121.059 -12.006  1.00 44.93           C  
ATOM   1224  CD1 LEU A 177       0.116 120.890 -11.381  1.00 45.27           C  
ATOM   1225  CD2 LEU A 177      -1.619 119.843 -12.853  1.00 45.23           C  
ATOM   1226  N   GLN A 178      -3.258 124.231 -11.801  1.00 39.69           N  
ATOM   1227  CA  GLN A 178      -3.365 125.338 -12.738  1.00 39.71           C  
ATOM   1228  C   GLN A 178      -3.041 126.661 -12.074  1.00 44.41           C  
ATOM   1229  O   GLN A 178      -2.375 127.521 -12.669  1.00 44.79           O  
ATOM   1230  CB  GLN A 178      -4.784 125.389 -13.286  1.00 40.85           C  
ATOM   1231  CG  GLN A 178      -4.996 124.442 -14.491  1.00 48.03           C  
ATOM   1232  CD  GLN A 178      -6.426 124.517 -15.018  1.00 68.60           C  
ATOM   1233  OE1 GLN A 178      -7.160 125.432 -14.665  1.00 68.46           O  
ATOM   1234  NE2 GLN A 178      -6.818 123.568 -15.864  1.00 57.20           N  
ATOM   1235  N   SER A 179      -3.541 126.825 -10.853  1.00 40.19           N  
ATOM   1236  CA  SER A 179      -3.298 128.029 -10.060  1.00 39.48           C  
ATOM   1237  C   SER A 179      -1.811 128.186  -9.773  1.00 42.71           C  
ATOM   1238  O   SER A 179      -1.241 129.253  -9.987  1.00 41.57           O  
ATOM   1239  CB  SER A 179      -4.044 127.939  -8.734  1.00 44.47           C  
ATOM   1240  OG  SER A 179      -5.070 128.902  -8.676  1.00 61.50           O  
ATOM   1241  N   SER A 180      -1.197 127.122  -9.260  1.00 40.40           N  
ATOM   1242  CA  SER A 180       0.226 127.124  -8.942  1.00 40.93           C  
ATOM   1243  C   SER A 180       1.086 127.313 -10.196  1.00 47.35           C  
ATOM   1244  O   SER A 180       2.106 128.000 -10.154  1.00 47.68           O  
ATOM   1245  CB  SER A 180       0.612 125.845  -8.184  1.00 43.93           C  
ATOM   1246  OG  SER A 180       1.769 125.228  -8.731  1.00 50.41           O  
ATOM   1247  N   ASP A 181       0.640 126.744 -11.316  1.00 44.79           N  
ATOM   1248  CA  ASP A 181       1.362 126.857 -12.581  1.00 45.08           C  
ATOM   1249  C   ASP A 181       1.465 128.328 -12.960  1.00 49.91           C  
ATOM   1250  O   ASP A 181       2.499 128.797 -13.430  1.00 48.94           O  
ATOM   1251  CB  ASP A 181       0.646 126.073 -13.692  1.00 47.35           C  
ATOM   1252  CG  ASP A 181       1.008 124.579 -13.703  1.00 57.42           C  
ATOM   1253  OD1 ASP A 181       1.672 124.105 -12.754  1.00 58.04           O  
ATOM   1254  OD2 ASP A 181       0.580 123.868 -14.643  1.00 61.39           O  
ATOM   1255  N   ARG A 182       0.390 129.065 -12.712  1.00 48.05           N  
ATOM   1256  CA  ARG A 182       0.366 130.493 -12.997  1.00 48.18           C  
ATOM   1257  C   ARG A 182       1.438 131.227 -12.202  1.00 53.01           C  
ATOM   1258  O   ARG A 182       2.247 131.958 -12.763  1.00 53.93           O  
ATOM   1259  CB  ARG A 182      -1.007 131.071 -12.666  1.00 47.86           C  
ATOM   1260  CG  ARG A 182      -1.809 131.474 -13.887  1.00 56.91           C  
ATOM   1261  CD  ARG A 182      -3.260 131.718 -13.524  1.00 63.14           C  
ATOM   1262  NE  ARG A 182      -4.112 130.642 -14.014  1.00 71.84           N  
ATOM   1263  CZ  ARG A 182      -5.103 130.096 -13.320  1.00 81.93           C  
ATOM   1264  NH1 ARG A 182      -5.367 130.525 -12.090  1.00 69.52           N  
ATOM   1265  NH2 ARG A 182      -5.811 129.104 -13.846  1.00 62.95           N  
ATOM   1266  N   LEU A 183       1.434 131.018 -10.893  1.00 48.88           N  
ATOM   1267  CA  LEU A 183       2.387 131.650  -9.990  1.00 48.44           C  
ATOM   1268  C   LEU A 183       3.831 131.257 -10.298  1.00 50.77           C  
ATOM   1269  O   LEU A 183       4.705 132.108 -10.457  1.00 49.61           O  
ATOM   1270  CB  LEU A 183       2.051 131.256  -8.554  1.00 48.89           C  
ATOM   1271  CG  LEU A 183       2.433 132.246  -7.455  1.00 54.57           C  
ATOM   1272  CD1 LEU A 183       1.790 133.600  -7.704  1.00 55.67           C  
ATOM   1273  CD2 LEU A 183       2.029 131.704  -6.095  1.00 56.16           C  
ATOM   1274  N   SER A 184       4.070 129.952 -10.344  1.00 47.57           N  
ATOM   1275  CA  SER A 184       5.393 129.391 -10.589  1.00 47.60           C  
ATOM   1276  C   SER A 184       5.985 129.909 -11.885  1.00 52.57           C  
ATOM   1277  O   SER A 184       7.195 130.101 -12.009  1.00 52.25           O  
ATOM   1278  CB  SER A 184       5.286 127.872 -10.686  1.00 49.76           C  
ATOM   1279  OG  SER A 184       6.049 127.237  -9.684  1.00 59.57           O  
ATOM   1280  N   ASN A 185       5.116 130.050 -12.874  1.00 49.77           N  
ATOM   1281  CA  ASN A 185       5.527 130.459 -14.207  1.00 49.78           C  
ATOM   1282  C   ASN A 185       5.895 131.924 -14.251  1.00 53.65           C  
ATOM   1283  O   ASN A 185       6.846 132.320 -14.932  1.00 53.61           O  
ATOM   1284  CB  ASN A 185       4.429 130.145 -15.217  1.00 50.29           C  
ATOM   1285  CG  ASN A 185       4.325 128.666 -15.513  1.00 77.97           C  
ATOM   1286  OD1 ASN A 185       5.264 127.904 -15.263  1.00 72.33           O  
ATOM   1287  ND2 ASN A 185       3.151 128.235 -15.971  1.00 72.50           N  
ATOM   1288  N   HIS A 186       5.135 132.727 -13.518  1.00 49.82           N  
ATOM   1289  CA  HIS A 186       5.405 134.150 -13.437  1.00 49.70           C  
ATOM   1290  C   HIS A 186       6.775 134.318 -12.823  1.00 54.14           C  
ATOM   1291  O   HIS A 186       7.708 134.799 -13.466  1.00 53.52           O  
ATOM   1292  CB  HIS A 186       4.384 134.822 -12.524  1.00 50.49           C  
ATOM   1293  CG  HIS A 186       4.739 136.230 -12.170  1.00 54.12           C  
ATOM   1294  ND1 HIS A 186       4.376 137.305 -12.951  1.00 55.95           N  
ATOM   1295  CD2 HIS A 186       5.435 136.740 -11.127  1.00 55.98           C  
ATOM   1296  CE1 HIS A 186       4.834 138.417 -12.406  1.00 55.39           C  
ATOM   1297  NE2 HIS A 186       5.478 138.103 -11.295  1.00 55.77           N  
ATOM   1298  N   ILE A 187       6.866 133.900 -11.562  1.00 51.26           N  
ATOM   1299  CA  ILE A 187       8.097 133.952 -10.781  1.00 50.75           C  
ATOM   1300  C   ILE A 187       9.314 133.446 -11.545  1.00 53.42           C  
ATOM   1301  O   ILE A 187      10.378 134.052 -11.491  1.00 52.64           O  
ATOM   1302  CB  ILE A 187       7.962 133.142  -9.483  1.00 53.71           C  
ATOM   1303  CG1 ILE A 187       6.715 133.583  -8.717  1.00 53.93           C  
ATOM   1304  CG2 ILE A 187       9.214 133.298  -8.635  1.00 54.49           C  
ATOM   1305  CD1 ILE A 187       6.558 132.921  -7.368  1.00 59.12           C  
ATOM   1306  N   SER A 188       9.163 132.314 -12.227  1.00 49.76           N  
ATOM   1307  CA  SER A 188      10.253 131.722 -12.993  1.00 49.40           C  
ATOM   1308  C   SER A 188      10.498 132.490 -14.286  1.00 53.37           C  
ATOM   1309  O   SER A 188      11.503 132.290 -14.968  1.00 53.59           O  
ATOM   1310  CB  SER A 188       9.971 130.250 -13.291  1.00 52.62           C  
ATOM   1311  OG  SER A 188      10.264 129.439 -12.166  1.00 62.16           O  
ATOM   1312  N   SER A 189       9.582 133.379 -14.628  1.00 49.11           N  
ATOM   1313  CA  SER A 189       9.765 134.190 -15.813  1.00 48.86           C  
ATOM   1314  C   SER A 189      10.757 135.285 -15.459  1.00 53.65           C  
ATOM   1315  O   SER A 189      11.418 135.857 -16.324  1.00 54.56           O  
ATOM   1316  CB  SER A 189       8.436 134.814 -16.231  1.00 52.56           C  
ATOM   1317  OG  SER A 189       8.270 136.108 -15.678  1.00 61.26           O  
ATOM   1318  N   LEU A 190      10.857 135.570 -14.167  1.00 49.37           N  
ATOM   1319  CA  LEU A 190      11.741 136.613 -13.683  1.00 48.50           C  
ATOM   1320  C   LEU A 190      12.998 136.049 -13.029  1.00 53.13           C  
ATOM   1321  O   LEU A 190      14.109 136.474 -13.344  1.00 54.03           O  
ATOM   1322  CB  LEU A 190      10.994 137.528 -12.708  1.00 47.93           C  
ATOM   1323  CG  LEU A 190       9.586 137.972 -13.119  1.00 51.40           C  
ATOM   1324  CD1 LEU A 190       8.743 138.344 -11.917  1.00 51.20           C  
ATOM   1325  CD2 LEU A 190       9.654 139.128 -14.085  1.00 51.99           C  
ATOM   1326  N   PHE A 191      12.815 135.066 -12.152  1.00 48.41           N  
ATOM   1327  CA  PHE A 191      13.914 134.492 -11.384  1.00 47.44           C  
ATOM   1328  C   PHE A 191      14.190 133.038 -11.738  1.00 51.41           C  
ATOM   1329  O   PHE A 191      13.306 132.321 -12.204  1.00 51.70           O  
ATOM   1330  CB  PHE A 191      13.613 134.615  -9.883  1.00 48.97           C  
ATOM   1331  CG  PHE A 191      13.139 135.985  -9.465  1.00 50.31           C  
ATOM   1332  CD1 PHE A 191      11.821 136.375  -9.652  1.00 53.43           C  
ATOM   1333  CD2 PHE A 191      14.021 136.897  -8.923  1.00 52.33           C  
ATOM   1334  CE1 PHE A 191      11.394 137.645  -9.286  1.00 54.08           C  
ATOM   1335  CE2 PHE A 191      13.596 138.160  -8.547  1.00 55.01           C  
ATOM   1336  CZ  PHE A 191      12.287 138.539  -8.742  1.00 52.91           C  
ATOM   1337  N   ARG A 192      15.419 132.598 -11.492  1.00 47.56           N  
ATOM   1338  CA  ARG A 192      15.790 131.205 -11.729  1.00 47.05           C  
ATOM   1339  C   ARG A 192      15.470 130.401 -10.480  1.00 51.13           C  
ATOM   1340  O   ARG A 192      15.027 130.960  -9.475  1.00 51.58           O  
ATOM   1341  CB  ARG A 192      17.283 131.090 -12.029  1.00 45.86           C  
ATOM   1342  CG  ARG A 192      17.875 132.328 -12.657  1.00 51.17           C  
ATOM   1343  CD  ARG A 192      19.241 132.040 -13.228  1.00 60.62           C  
ATOM   1344  NE  ARG A 192      20.292 132.441 -12.300  1.00 77.88           N  
ATOM   1345  CZ  ARG A 192      20.650 133.702 -12.073  1.00 99.02           C  
ATOM   1346  NH1 ARG A 192      20.049 134.697 -12.715  1.00 92.08           N  
ATOM   1347  NH2 ARG A 192      21.609 133.969 -11.198  1.00 85.41           N  
ATOM   1348  N   GLU A 193      15.711 129.095 -10.530  1.00 46.43           N  
ATOM   1349  CA  GLU A 193      15.433 128.243  -9.378  1.00 45.47           C  
ATOM   1350  C   GLU A 193      16.450 128.454  -8.253  1.00 49.94           C  
ATOM   1351  O   GLU A 193      16.089 128.394  -7.070  1.00 49.44           O  
ATOM   1352  CB  GLU A 193      15.316 126.765  -9.773  1.00 46.36           C  
ATOM   1353  CG  GLU A 193      13.883 126.281 -10.003  1.00 54.15           C  
ATOM   1354  CD  GLU A 193      13.101 126.103  -8.717  1.00 69.80           C  
ATOM   1355  OE1 GLU A 193      11.927 126.511  -8.688  1.00 61.41           O  
ATOM   1356  OE2 GLU A 193      13.660 125.589  -7.724  1.00 62.37           O  
ATOM   1357  N   ASP A 194      17.702 128.739  -8.615  1.00 46.80           N  
ATOM   1358  CA  ASP A 194      18.730 129.029  -7.609  1.00 46.80           C  
ATOM   1359  C   ASP A 194      18.522 130.416  -6.975  1.00 51.33           C  
ATOM   1360  O   ASP A 194      19.323 130.878  -6.154  1.00 51.85           O  
ATOM   1361  CB  ASP A 194      20.159 128.838  -8.147  1.00 48.44           C  
ATOM   1362  CG  ASP A 194      20.469 129.719  -9.345  1.00 58.55           C  
ATOM   1363  OD1 ASP A 194      21.652 129.807  -9.739  1.00 58.94           O  
ATOM   1364  OD2 ASP A 194      19.523 130.254  -9.950  1.00 66.03           O  
ATOM   1365  N   GLN A 195      17.396 131.035  -7.323  1.00 46.43           N  
ATOM   1366  CA  GLN A 195      17.000 132.334  -6.799  1.00 45.14           C  
ATOM   1367  C   GLN A 195      15.684 132.205  -6.031  1.00 47.95           C  
ATOM   1368  O   GLN A 195      15.373 133.034  -5.175  1.00 47.48           O  
ATOM   1369  CB  GLN A 195      16.819 133.325  -7.951  1.00 46.21           C  
ATOM   1370  CG  GLN A 195      18.120 133.785  -8.590  1.00 56.09           C  
ATOM   1371  CD  GLN A 195      17.971 135.089  -9.345  1.00 67.37           C  
ATOM   1372  OE1 GLN A 195      17.279 135.156 -10.362  1.00 62.71           O  
ATOM   1373  NE2 GLN A 195      18.651 136.125  -8.874  1.00 57.82           N  
ATOM   1374  N   ILE A 196      14.909 131.168  -6.357  1.00 43.15           N  
ATOM   1375  CA  ILE A 196      13.616 130.925  -5.714  1.00 41.70           C  
ATOM   1376  C   ILE A 196      13.743 129.988  -4.514  1.00 42.61           C  
ATOM   1377  O   ILE A 196      14.220 128.858  -4.645  1.00 42.71           O  
ATOM   1378  CB  ILE A 196      12.598 130.298  -6.692  1.00 44.75           C  
ATOM   1379  CG1 ILE A 196      12.140 131.314  -7.740  1.00 44.90           C  
ATOM   1380  CG2 ILE A 196      11.400 129.750  -5.932  1.00 45.27           C  
ATOM   1381  CD1 ILE A 196      11.927 130.711  -9.117  1.00 48.89           C  
ATOM   1382  N   TYR A 197      13.282 130.454  -3.359  1.00 36.65           N  
ATOM   1383  CA  TYR A 197      13.305 129.663  -2.133  1.00 35.50           C  
ATOM   1384  C   TYR A 197      11.891 129.454  -1.608  1.00 39.94           C  
ATOM   1385  O   TYR A 197      11.371 130.266  -0.833  1.00 38.67           O  
ATOM   1386  CB  TYR A 197      14.201 130.320  -1.072  1.00 35.68           C  
ATOM   1387  CG  TYR A 197      15.681 130.131  -1.350  1.00 35.65           C  
ATOM   1388  CD1 TYR A 197      16.269 130.676  -2.482  1.00 37.03           C  
ATOM   1389  CD2 TYR A 197      16.471 129.345  -0.521  1.00 35.96           C  
ATOM   1390  CE1 TYR A 197      17.606 130.466  -2.768  1.00 36.94           C  
ATOM   1391  CE2 TYR A 197      17.810 129.115  -0.808  1.00 36.33           C  
ATOM   1392  CZ  TYR A 197      18.369 129.672  -1.936  1.00 40.34           C  
ATOM   1393  OH  TYR A 197      19.695 129.437  -2.233  1.00 36.61           O  
ATOM   1394  N   ARG A 198      11.264 128.369  -2.062  1.00 37.32           N  
ATOM   1395  CA  ARG A 198       9.904 128.035  -1.645  1.00 36.53           C  
ATOM   1396  C   ARG A 198       9.989 127.370  -0.277  1.00 41.27           C  
ATOM   1397  O   ARG A 198      10.854 126.527  -0.040  1.00 41.11           O  
ATOM   1398  CB  ARG A 198       9.252 127.106  -2.665  1.00 34.23           C  
ATOM   1399  CG  ARG A 198       9.092 127.718  -4.039  1.00 38.46           C  
ATOM   1400  CD  ARG A 198       7.883 127.139  -4.758  1.00 45.31           C  
ATOM   1401  NE  ARG A 198       7.815 127.523  -6.171  1.00 49.99           N  
ATOM   1402  CZ  ARG A 198       8.801 127.357  -7.049  1.00 63.74           C  
ATOM   1403  NH1 ARG A 198       9.955 126.820  -6.668  1.00 51.03           N  
ATOM   1404  NH2 ARG A 198       8.626 127.721  -8.315  1.00 51.74           N  
ATOM   1405  N   ILE A 199       9.111 127.766   0.634  1.00 38.79           N  
ATOM   1406  CA  ILE A 199       9.168 127.271   2.001  1.00 39.77           C  
ATOM   1407  C   ILE A 199       8.133 126.256   2.469  1.00 48.04           C  
ATOM   1408  O   ILE A 199       6.924 126.440   2.275  1.00 48.50           O  
ATOM   1409  CB  ILE A 199       9.102 128.437   3.003  1.00 42.88           C  
ATOM   1410  CG1 ILE A 199      10.504 128.857   3.441  1.00 43.70           C  
ATOM   1411  CG2 ILE A 199       8.268 128.056   4.222  1.00 42.62           C  
ATOM   1412  CD1 ILE A 199      10.510 130.130   4.265  1.00 50.89           C  
ATOM   1413  N   ASP A 200       8.629 125.273   3.227  1.00 46.45           N  
ATOM   1414  CA  ASP A 200       7.821 124.296   3.967  1.00 46.39           C  
ATOM   1415  C   ASP A 200       8.609 124.021   5.249  1.00 48.81           C  
ATOM   1416  O   ASP A 200       9.547 123.217   5.260  1.00 48.52           O  
ATOM   1417  CB  ASP A 200       7.612 123.003   3.179  1.00 48.69           C  
ATOM   1418  CG  ASP A 200       6.623 122.062   3.859  1.00 62.85           C  
ATOM   1419  OD1 ASP A 200       6.475 122.138   5.101  1.00 64.19           O  
ATOM   1420  OD2 ASP A 200       5.970 121.274   3.138  1.00 69.46           O  
ATOM   1421  N   HIS A 201       8.281 124.759   6.303  1.00 43.72           N  
ATOM   1422  CA  HIS A 201       9.029 124.674   7.546  1.00 42.74           C  
ATOM   1423  C   HIS A 201       9.249 123.276   8.108  1.00 43.85           C  
ATOM   1424  O   HIS A 201      10.181 123.055   8.877  1.00 43.78           O  
ATOM   1425  CB  HIS A 201       8.458 125.626   8.601  1.00 43.90           C  
ATOM   1426  CG  HIS A 201       7.148 125.188   9.176  1.00 47.36           C  
ATOM   1427  ND1 HIS A 201       5.949 125.363   8.517  1.00 49.00           N  
ATOM   1428  CD2 HIS A 201       6.841 124.634  10.374  1.00 49.31           C  
ATOM   1429  CE1 HIS A 201       4.962 124.921   9.275  1.00 48.63           C  
ATOM   1430  NE2 HIS A 201       5.475 124.475  10.408  1.00 49.09           N  
ATOM   1431  N   TYR A 202       8.398 122.331   7.735  1.00 38.61           N  
ATOM   1432  CA  TYR A 202       8.568 120.978   8.240  1.00 37.83           C  
ATOM   1433  C   TYR A 202       9.896 120.452   7.755  1.00 41.05           C  
ATOM   1434  O   TYR A 202      10.522 119.631   8.412  1.00 40.83           O  
ATOM   1435  CB  TYR A 202       7.420 120.070   7.810  1.00 38.86           C  
ATOM   1436  CG  TYR A 202       6.395 119.910   8.901  1.00 40.75           C  
ATOM   1437  CD1 TYR A 202       5.764 121.022   9.444  1.00 42.48           C  
ATOM   1438  CD2 TYR A 202       6.148 118.671   9.477  1.00 41.24           C  
ATOM   1439  CE1 TYR A 202       4.880 120.902  10.489  1.00 42.50           C  
ATOM   1440  CE2 TYR A 202       5.257 118.542  10.528  1.00 42.05           C  
ATOM   1441  CZ  TYR A 202       4.623 119.664  11.025  1.00 48.18           C  
ATOM   1442  OH  TYR A 202       3.713 119.562  12.048  1.00 46.69           O  
ATOM   1443  N   LEU A 203      10.347 120.991   6.628  1.00 37.43           N  
ATOM   1444  CA  LEU A 203      11.614 120.597   6.037  1.00 37.11           C  
ATOM   1445  C   LEU A 203      12.776 121.171   6.835  1.00 39.70           C  
ATOM   1446  O   LEU A 203      13.935 120.848   6.588  1.00 38.99           O  
ATOM   1447  CB  LEU A 203      11.684 121.051   4.579  1.00 37.32           C  
ATOM   1448  CG  LEU A 203      11.261 120.028   3.521  1.00 41.97           C  
ATOM   1449  CD1 LEU A 203      11.199 120.693   2.152  1.00 42.22           C  
ATOM   1450  CD2 LEU A 203      12.216 118.841   3.491  1.00 44.17           C  
ATOM   1451  N   GLY A 204      12.453 122.011   7.810  1.00 36.36           N  
ATOM   1452  CA  GLY A 204      13.461 122.610   8.674  1.00 36.15           C  
ATOM   1453  C   GLY A 204      13.363 122.053  10.098  1.00 39.80           C  
ATOM   1454  O   GLY A 204      14.021 122.549  11.009  1.00 40.27           O  
ATOM   1455  N   LYS A 205      12.536 121.028  10.291  1.00 34.52           N  
ATOM   1456  CA  LYS A 205      12.379 120.412  11.607  1.00 33.29           C  
ATOM   1457  C   LYS A 205      13.429 119.323  11.814  1.00 36.88           C  
ATOM   1458  O   LYS A 205      13.728 118.560  10.890  1.00 36.60           O  
ATOM   1459  CB  LYS A 205      10.967 119.850  11.771  1.00 34.98           C  
ATOM   1460  CG  LYS A 205       9.895 120.922  11.894  1.00 43.72           C  
ATOM   1461  CD  LYS A 205       8.545 120.335  12.266  1.00 49.68           C  
ATOM   1462  CE  LYS A 205       7.510 121.419  12.524  1.00 50.47           C  
ATOM   1463  NZ  LYS A 205       8.016 122.482  13.435  1.00 53.86           N  
ATOM   1464  N   GLU A 206      14.000 119.277  13.017  1.00 32.90           N  
ATOM   1465  CA  GLU A 206      15.084 118.349  13.357  1.00 32.83           C  
ATOM   1466  C   GLU A 206      14.942 116.909  12.852  1.00 37.23           C  
ATOM   1467  O   GLU A 206      15.750 116.445  12.035  1.00 36.12           O  
ATOM   1468  CB  GLU A 206      15.400 118.394  14.867  1.00 34.18           C  
ATOM   1469  CG  GLU A 206      16.648 117.600  15.308  1.00 43.01           C  
ATOM   1470  CD  GLU A 206      17.960 118.258  14.899  1.00 58.52           C  
ATOM   1471  OE1 GLU A 206      18.004 119.505  14.817  1.00 49.26           O  
ATOM   1472  OE2 GLU A 206      18.951 117.530  14.675  1.00 46.27           O  
ATOM   1473  N   MET A 207      13.950 116.191  13.376  1.00 34.15           N  
ATOM   1474  CA  MET A 207      13.723 114.801  12.994  1.00 33.75           C  
ATOM   1475  C   MET A 207      13.435 114.644  11.499  1.00 35.87           C  
ATOM   1476  O   MET A 207      13.816 113.646  10.886  1.00 35.51           O  
ATOM   1477  CB  MET A 207      12.595 114.195  13.832  1.00 36.19           C  
ATOM   1478  CG  MET A 207      12.935 114.081  15.317  1.00 39.72           C  
ATOM   1479  SD  MET A 207      14.683 113.719  15.633  1.00 43.13           S  
ATOM   1480  CE  MET A 207      14.727 111.957  15.276  1.00 39.58           C  
ATOM   1481  N   VAL A 208      12.765 115.628  10.911  1.00 30.88           N  
ATOM   1482  CA  VAL A 208      12.459 115.553   9.493  1.00 30.75           C  
ATOM   1483  C   VAL A 208      13.762 115.553   8.680  1.00 38.03           C  
ATOM   1484  O   VAL A 208      13.933 114.777   7.733  1.00 39.63           O  
ATOM   1485  CB  VAL A 208      11.504 116.681   9.041  1.00 32.46           C  
ATOM   1486  CG1 VAL A 208      11.343 116.670   7.537  1.00 31.46           C  
ATOM   1487  CG2 VAL A 208      10.166 116.517   9.709  1.00 31.76           C  
ATOM   1488  N   GLN A 209      14.707 116.389   9.095  1.00 33.38           N  
ATOM   1489  CA  GLN A 209      15.995 116.482   8.415  1.00 32.08           C  
ATOM   1490  C   GLN A 209      16.846 115.246   8.676  1.00 36.02           C  
ATOM   1491  O   GLN A 209      17.749 114.919   7.906  1.00 36.02           O  
ATOM   1492  CB  GLN A 209      16.757 117.721   8.889  1.00 32.72           C  
ATOM   1493  CG  GLN A 209      16.059 119.043   8.641  1.00 37.44           C  
ATOM   1494  CD  GLN A 209      17.049 120.165   8.400  1.00 50.82           C  
ATOM   1495  OE1 GLN A 209      18.196 120.100   8.845  1.00 41.88           O  
ATOM   1496  NE2 GLN A 209      16.613 121.200   7.690  1.00 41.92           N  
ATOM   1497  N   ASN A 210      16.600 114.604   9.809  1.00 32.63           N  
ATOM   1498  CA  ASN A 210      17.372 113.441  10.204  1.00 32.38           C  
ATOM   1499  C   ASN A 210      17.016 112.185   9.392  1.00 37.13           C  
ATOM   1500  O   ASN A 210      17.754 111.192   9.423  1.00 36.05           O  
ATOM   1501  CB  ASN A 210      17.192 113.204  11.704  1.00 29.69           C  
ATOM   1502  CG  ASN A 210      18.225 112.270  12.266  1.00 44.10           C  
ATOM   1503  OD1 ASN A 210      19.314 112.127  11.713  1.00 35.27           O  
ATOM   1504  ND2 ASN A 210      17.887 111.610  13.364  1.00 36.37           N  
ATOM   1505  N   LEU A 211      15.906 112.246   8.650  1.00 34.39           N  
ATOM   1506  CA  LEU A 211      15.441 111.115   7.844  1.00 34.26           C  
ATOM   1507  C   LEU A 211      16.509 110.684   6.851  1.00 39.86           C  
ATOM   1508  O   LEU A 211      16.895 109.513   6.789  1.00 39.40           O  
ATOM   1509  CB  LEU A 211      14.141 111.461   7.115  1.00 33.94           C  
ATOM   1510  CG  LEU A 211      12.845 111.480   7.938  1.00 37.93           C  
ATOM   1511  CD1 LEU A 211      11.724 112.124   7.141  1.00 37.80           C  
ATOM   1512  CD2 LEU A 211      12.442 110.089   8.406  1.00 38.89           C  
ATOM   1513  N   MET A 212      17.029 111.662   6.124  1.00 38.04           N  
ATOM   1514  CA  MET A 212      18.092 111.441   5.153  1.00 38.39           C  
ATOM   1515  C   MET A 212      19.244 110.598   5.684  1.00 40.43           C  
ATOM   1516  O   MET A 212      19.626 109.599   5.076  1.00 39.40           O  
ATOM   1517  CB  MET A 212      18.619 112.786   4.685  1.00 41.23           C  
ATOM   1518  CG  MET A 212      18.033 113.218   3.365  1.00 45.66           C  
ATOM   1519  SD  MET A 212      19.340 113.282   2.139  1.00 50.46           S  
ATOM   1520  CE  MET A 212      20.206 114.761   2.674  1.00 46.89           C  
ATOM   1521  N   VAL A 213      19.814 111.037   6.800  1.00 36.99           N  
ATOM   1522  CA  VAL A 213      20.944 110.362   7.436  1.00 36.79           C  
ATOM   1523  C   VAL A 213      20.526 109.053   8.102  1.00 39.65           C  
ATOM   1524  O   VAL A 213      21.303 108.097   8.143  1.00 39.73           O  
ATOM   1525  CB  VAL A 213      21.605 111.257   8.526  1.00 40.99           C  
ATOM   1526  CG1 VAL A 213      22.864 110.610   9.063  1.00 40.85           C  
ATOM   1527  CG2 VAL A 213      21.887 112.654   8.000  1.00 40.71           C  
ATOM   1528  N   LEU A 214      19.318 109.028   8.658  1.00 34.66           N  
ATOM   1529  CA  LEU A 214      18.820 107.841   9.337  1.00 34.30           C  
ATOM   1530  C   LEU A 214      18.843 106.620   8.425  1.00 38.50           C  
ATOM   1531  O   LEU A 214      19.311 105.550   8.818  1.00 38.31           O  
ATOM   1532  CB  LEU A 214      17.393 108.077   9.821  1.00 34.36           C  
ATOM   1533  CG  LEU A 214      17.229 108.587  11.248  1.00 38.56           C  
ATOM   1534  CD1 LEU A 214      15.798 108.380  11.690  1.00 38.00           C  
ATOM   1535  CD2 LEU A 214      18.213 107.869  12.174  1.00 41.44           C  
ATOM   1536  N   ARG A 215      18.320 106.777   7.211  1.00 34.63           N  
ATOM   1537  CA  ARG A 215      18.253 105.666   6.278  1.00 33.93           C  
ATOM   1538  C   ARG A 215      19.472 105.464   5.403  1.00 38.29           C  
ATOM   1539  O   ARG A 215      19.857 104.327   5.137  1.00 39.82           O  
ATOM   1540  CB  ARG A 215      16.993 105.722   5.408  1.00 32.35           C  
ATOM   1541  CG  ARG A 215      16.205 107.018   5.491  1.00 34.31           C  
ATOM   1542  CD  ARG A 215      14.919 106.931   4.663  1.00 32.93           C  
ATOM   1543  NE  ARG A 215      15.008 105.910   3.618  1.00 35.87           N  
ATOM   1544  CZ  ARG A 215      14.746 106.122   2.328  1.00 44.06           C  
ATOM   1545  NH1 ARG A 215      14.372 107.324   1.907  1.00 24.98           N  
ATOM   1546  NH2 ARG A 215      14.870 105.133   1.449  1.00 28.00           N  
ATOM   1547  N   PHE A 216      20.059 106.544   4.913  1.00 33.93           N  
ATOM   1548  CA  PHE A 216      21.178 106.404   3.986  1.00 34.27           C  
ATOM   1549  C   PHE A 216      22.545 106.282   4.626  1.00 40.33           C  
ATOM   1550  O   PHE A 216      23.515 105.872   3.990  1.00 39.58           O  
ATOM   1551  CB  PHE A 216      21.145 107.509   2.945  1.00 35.53           C  
ATOM   1552  CG  PHE A 216      19.856 107.560   2.193  1.00 36.32           C  
ATOM   1553  CD1 PHE A 216      19.339 106.409   1.629  1.00 38.17           C  
ATOM   1554  CD2 PHE A 216      19.122 108.727   2.126  1.00 37.78           C  
ATOM   1555  CE1 PHE A 216      18.156 106.439   0.949  1.00 39.17           C  
ATOM   1556  CE2 PHE A 216      17.938 108.761   1.446  1.00 40.50           C  
ATOM   1557  CZ  PHE A 216      17.447 107.615   0.860  1.00 38.56           C  
ATOM   1558  N   ALA A 217      22.606 106.601   5.910  1.00 38.65           N  
ATOM   1559  CA  ALA A 217      23.855 106.517   6.649  1.00 38.95           C  
ATOM   1560  C   ALA A 217      23.987 105.203   7.426  1.00 44.94           C  
ATOM   1561  O   ALA A 217      25.019 104.955   8.049  1.00 45.01           O  
ATOM   1562  CB  ALA A 217      23.993 107.714   7.592  1.00 39.33           C  
ATOM   1563  N   ASN A 218      22.947 104.368   7.398  1.00 42.03           N  
ATOM   1564  CA  ASN A 218      22.954 103.119   8.158  1.00 41.49           C  
ATOM   1565  C   ASN A 218      22.504 101.901   7.393  1.00 45.05           C  
ATOM   1566  O   ASN A 218      21.549 101.954   6.621  1.00 46.22           O  
ATOM   1567  CB  ASN A 218      22.084 103.251   9.399  1.00 41.75           C  
ATOM   1568  CG  ASN A 218      22.674 104.184  10.417  1.00 50.50           C  
ATOM   1569  OD1 ASN A 218      23.766 103.945  10.930  1.00 43.12           O  
ATOM   1570  ND2 ASN A 218      21.989 105.292  10.665  1.00 36.28           N  
ATOM   1571  N   ARG A 219      23.134 100.782   7.714  1.00 39.85           N  
ATOM   1572  CA  ARG A 219      22.851  99.507   7.091  1.00 39.11           C  
ATOM   1573  C   ARG A 219      21.734  98.833   7.856  1.00 43.10           C  
ATOM   1574  O   ARG A 219      20.923  98.112   7.294  1.00 42.93           O  
ATOM   1575  CB  ARG A 219      24.110  98.664   7.180  1.00 38.48           C  
ATOM   1576  CG  ARG A 219      24.045  97.370   6.456  1.00 44.33           C  
ATOM   1577  CD  ARG A 219      25.428  96.935   6.059  1.00 45.42           C  
ATOM   1578  NE  ARG A 219      25.337  96.043   4.917  1.00 53.48           N  
ATOM   1579  CZ  ARG A 219      25.580  96.405   3.665  1.00 64.04           C  
ATOM   1580  NH1 ARG A 219      25.985  97.633   3.388  1.00 44.54           N  
ATOM   1581  NH2 ARG A 219      25.442  95.518   2.693  1.00 59.33           N  
ATOM   1582  N   ILE A 220      21.732  99.057   9.160  1.00 40.64           N  
ATOM   1583  CA  ILE A 220      20.730  98.504  10.059  1.00 40.98           C  
ATOM   1584  C   ILE A 220      19.289  98.838   9.599  1.00 45.63           C  
ATOM   1585  O   ILE A 220      18.331  98.122   9.928  1.00 44.92           O  
ATOM   1586  CB  ILE A 220      20.997  99.024  11.494  1.00 43.77           C  
ATOM   1587  CG1 ILE A 220      21.556  97.917  12.382  1.00 43.71           C  
ATOM   1588  CG2 ILE A 220      19.779  99.723  12.072  1.00 44.68           C  
ATOM   1589  CD1 ILE A 220      21.953  98.389  13.762  1.00 49.39           C  
ATOM   1590  N   PHE A 221      19.164  99.894   8.795  1.00 42.81           N  
ATOM   1591  CA  PHE A 221      17.870 100.341   8.286  1.00 42.99           C  
ATOM   1592  C   PHE A 221      17.714 100.271   6.774  1.00 47.62           C  
ATOM   1593  O   PHE A 221      16.746 100.799   6.232  1.00 49.24           O  
ATOM   1594  CB  PHE A 221      17.624 101.783   8.697  1.00 44.69           C  
ATOM   1595  CG  PHE A 221      17.567 101.985  10.171  1.00 46.23           C  
ATOM   1596  CD1 PHE A 221      16.880 101.096  10.975  1.00 49.45           C  
ATOM   1597  CD2 PHE A 221      18.214 103.064  10.755  1.00 48.76           C  
ATOM   1598  CE1 PHE A 221      16.826 101.282  12.337  1.00 50.85           C  
ATOM   1599  CE2 PHE A 221      18.163 103.262  12.113  1.00 51.78           C  
ATOM   1600  CZ  PHE A 221      17.470 102.368  12.911  1.00 50.06           C  
ATOM   1601  N   GLY A 222      18.684  99.686   6.087  1.00 41.71           N  
ATOM   1602  CA  GLY A 222      18.643  99.635   4.636  1.00 40.85           C  
ATOM   1603  C   GLY A 222      17.788  98.542   3.990  1.00 44.42           C  
ATOM   1604  O   GLY A 222      16.979  98.830   3.103  1.00 44.55           O  
ATOM   1605  N   PRO A 223      18.025  97.287   4.371  1.00 39.90           N  
ATOM   1606  CA  PRO A 223      17.362  96.138   3.756  1.00 38.53           C  
ATOM   1607  C   PRO A 223      15.944  95.835   4.220  1.00 41.86           C  
ATOM   1608  O   PRO A 223      15.279  94.949   3.671  1.00 42.39           O  
ATOM   1609  CB  PRO A 223      18.289  94.967   4.094  1.00 39.96           C  
ATOM   1610  CG  PRO A 223      19.337  95.512   5.004  1.00 44.87           C  
ATOM   1611  CD  PRO A 223      19.411  96.972   4.735  1.00 40.43           C  
ATOM   1612  N   ILE A 224      15.490  96.558   5.235  1.00 36.67           N  
ATOM   1613  CA  ILE A 224      14.140  96.394   5.746  1.00 35.38           C  
ATOM   1614  C   ILE A 224      13.257  97.482   5.129  1.00 37.52           C  
ATOM   1615  O   ILE A 224      12.032  97.399   5.173  1.00 37.13           O  
ATOM   1616  CB  ILE A 224      14.123  96.500   7.287  1.00 38.03           C  
ATOM   1617  CG1 ILE A 224      14.669  97.861   7.732  1.00 38.15           C  
ATOM   1618  CG2 ILE A 224      14.972  95.403   7.885  1.00 37.79           C  
ATOM   1619  CD1 ILE A 224      14.820  98.002   9.230  1.00 39.99           C  
ATOM   1620  N   TRP A 225      13.906  98.486   4.536  1.00 32.59           N  
ATOM   1621  CA  TRP A 225      13.235  99.636   3.929  1.00 32.00           C  
ATOM   1622  C   TRP A 225      12.609  99.398   2.549  1.00 33.01           C  
ATOM   1623  O   TRP A 225      12.875 100.153   1.603  1.00 31.50           O  
ATOM   1624  CB  TRP A 225      14.196 100.832   3.854  1.00 31.18           C  
ATOM   1625  CG  TRP A 225      13.528 102.141   4.163  1.00 32.75           C  
ATOM   1626  CD1 TRP A 225      12.718 102.870   3.328  1.00 35.84           C  
ATOM   1627  CD2 TRP A 225      13.534 102.835   5.417  1.00 32.59           C  
ATOM   1628  NE1 TRP A 225      12.241 103.980   3.981  1.00 35.05           N  
ATOM   1629  CE2 TRP A 225      12.706 103.970   5.270  1.00 36.28           C  
ATOM   1630  CE3 TRP A 225      14.196 102.635   6.632  1.00 33.76           C  
ATOM   1631  CZ2 TRP A 225      12.530 104.897   6.284  1.00 35.43           C  
ATOM   1632  CZ3 TRP A 225      14.009 103.552   7.642  1.00 35.09           C  
ATOM   1633  CH2 TRP A 225      13.201 104.684   7.453  1.00 35.59           C  
ATOM   1634  N   ASN A 226      11.728  98.406   2.450  1.00 28.25           N  
ATOM   1635  CA  ASN A 226      11.101  98.088   1.173  1.00 27.79           C  
ATOM   1636  C   ASN A 226       9.797  97.330   1.326  1.00 33.03           C  
ATOM   1637  O   ASN A 226       9.457  96.846   2.410  1.00 33.82           O  
ATOM   1638  CB  ASN A 226      12.042  97.239   0.332  1.00 24.79           C  
ATOM   1639  CG  ASN A 226      12.578  96.047   1.097  1.00 32.54           C  
ATOM   1640  OD1 ASN A 226      11.817  95.176   1.540  1.00 27.65           O  
ATOM   1641  ND2 ASN A 226      13.890  96.036   1.315  1.00 17.20           N  
ATOM   1642  N   ARG A 227       9.104  97.171   0.208  1.00 28.94           N  
ATOM   1643  CA  ARG A 227       7.834  96.475   0.181  1.00 28.48           C  
ATOM   1644  C   ARG A 227       7.915  95.085   0.785  1.00 33.23           C  
ATOM   1645  O   ARG A 227       6.936  94.584   1.320  1.00 34.58           O  
ATOM   1646  CB  ARG A 227       7.335  96.378  -1.258  1.00 27.84           C  
ATOM   1647  CG  ARG A 227       8.330  95.744  -2.223  1.00 30.99           C  
ATOM   1648  CD  ARG A 227       7.800  95.760  -3.648  1.00 37.03           C  
ATOM   1649  NE  ARG A 227       6.424  95.274  -3.705  1.00 32.58           N  
ATOM   1650  CZ  ARG A 227       6.080  93.999  -3.849  1.00 37.14           C  
ATOM   1651  NH1 ARG A 227       7.010  93.056  -3.986  1.00 28.45           N  
ATOM   1652  NH2 ARG A 227       4.798  93.676  -3.830  1.00 15.24           N  
ATOM   1653  N   ASP A 228       9.073  94.451   0.687  1.00 29.29           N  
ATOM   1654  CA  ASP A 228       9.224  93.092   1.194  1.00 29.58           C  
ATOM   1655  C   ASP A 228       9.101  93.008   2.715  1.00 33.38           C  
ATOM   1656  O   ASP A 228       8.635  92.000   3.262  1.00 33.23           O  
ATOM   1657  CB  ASP A 228      10.562  92.490   0.745  1.00 31.84           C  
ATOM   1658  CG  ASP A 228      10.559  92.069  -0.726  1.00 42.25           C  
ATOM   1659  OD1 ASP A 228       9.465  91.824  -1.294  1.00 41.84           O  
ATOM   1660  OD2 ASP A 228      11.663  91.978  -1.306  1.00 49.57           O  
ATOM   1661  N   ASN A 229       9.543  94.056   3.400  1.00 28.74           N  
ATOM   1662  CA  ASN A 229       9.519  94.057   4.857  1.00 27.92           C  
ATOM   1663  C   ASN A 229       8.515  95.010   5.505  1.00 30.70           C  
ATOM   1664  O   ASN A 229       8.071  94.777   6.631  1.00 29.79           O  
ATOM   1665  CB  ASN A 229      10.925  94.293   5.400  1.00 27.07           C  
ATOM   1666  CG  ASN A 229      11.864  93.139   5.091  1.00 43.64           C  
ATOM   1667  OD1 ASN A 229      11.970  92.201   5.873  1.00 39.83           O  
ATOM   1668  ND2 ASN A 229      12.508  93.178   3.922  1.00 31.80           N  
ATOM   1669  N   ILE A 230       8.165  96.082   4.797  1.00 26.55           N  
ATOM   1670  CA  ILE A 230       7.231  97.081   5.325  1.00 25.94           C  
ATOM   1671  C   ILE A 230       5.766  96.832   4.947  1.00 28.06           C  
ATOM   1672  O   ILE A 230       5.418  96.781   3.774  1.00 26.71           O  
ATOM   1673  CB  ILE A 230       7.659  98.535   4.961  1.00 28.80           C  
ATOM   1674  CG1 ILE A 230       9.064  98.810   5.478  1.00 29.49           C  
ATOM   1675  CG2 ILE A 230       6.722  99.557   5.578  1.00 28.70           C  
ATOM   1676  CD1 ILE A 230       9.452 100.260   5.399  1.00 38.95           C  
ATOM   1677  N   ALA A 231       4.914  96.687   5.955  1.00 24.89           N  
ATOM   1678  CA  ALA A 231       3.497  96.427   5.723  1.00 25.12           C  
ATOM   1679  C   ALA A 231       2.792  97.706   5.326  1.00 31.43           C  
ATOM   1680  O   ALA A 231       1.871  97.696   4.501  1.00 31.20           O  
ATOM   1681  CB  ALA A 231       2.831  95.809   6.970  1.00 25.52           C  
ATOM   1682  N   CYS A 232       3.214  98.809   5.933  1.00 29.42           N  
ATOM   1683  CA  CYS A 232       2.643 100.105   5.611  1.00 29.99           C  
ATOM   1684  C   CYS A 232       3.359 101.266   6.273  1.00 31.37           C  
ATOM   1685  O   CYS A 232       4.108 101.090   7.228  1.00 30.76           O  
ATOM   1686  CB  CYS A 232       1.145 100.138   5.912  1.00 31.56           C  
ATOM   1687  SG  CYS A 232       0.708 100.142   7.679  1.00 36.33           S  
ATOM   1688  N   VAL A 233       3.137 102.456   5.732  1.00 27.62           N  
ATOM   1689  CA  VAL A 233       3.736 103.678   6.259  1.00 27.15           C  
ATOM   1690  C   VAL A 233       2.650 104.664   6.673  1.00 30.54           C  
ATOM   1691  O   VAL A 233       1.700 104.904   5.932  1.00 29.56           O  
ATOM   1692  CB  VAL A 233       4.637 104.350   5.226  1.00 30.60           C  
ATOM   1693  CG1 VAL A 233       5.257 105.601   5.812  1.00 29.93           C  
ATOM   1694  CG2 VAL A 233       5.705 103.370   4.735  1.00 30.51           C  
ATOM   1695  N   ILE A 234       2.777 105.211   7.876  1.00 27.31           N  
ATOM   1696  CA  ILE A 234       1.789 106.151   8.398  1.00 27.14           C  
ATOM   1697  C   ILE A 234       2.418 107.493   8.759  1.00 31.10           C  
ATOM   1698  O   ILE A 234       3.277 107.584   9.643  1.00 29.89           O  
ATOM   1699  CB  ILE A 234       1.034 105.577   9.631  1.00 29.89           C  
ATOM   1700  CG1 ILE A 234       0.749 104.084   9.447  1.00 30.64           C  
ATOM   1701  CG2 ILE A 234      -0.257 106.315   9.860  1.00 29.13           C  
ATOM   1702  CD1 ILE A 234       1.801 103.167  10.071  1.00 41.66           C  
ATOM   1703  N   LEU A 235       1.977 108.530   8.050  1.00 28.58           N  
ATOM   1704  CA  LEU A 235       2.436 109.900   8.262  1.00 28.42           C  
ATOM   1705  C   LEU A 235       1.348 110.671   9.019  1.00 32.69           C  
ATOM   1706  O   LEU A 235       0.247 110.890   8.511  1.00 31.97           O  
ATOM   1707  CB  LEU A 235       2.765 110.555   6.915  1.00 28.24           C  
ATOM   1708  CG  LEU A 235       3.787 109.786   6.071  1.00 32.24           C  
ATOM   1709  CD1 LEU A 235       4.240 110.648   4.912  1.00 32.22           C  
ATOM   1710  CD2 LEU A 235       4.970 109.407   6.942  1.00 35.04           C  
ATOM   1711  N   THR A 236       1.657 111.043  10.253  1.00 29.69           N  
ATOM   1712  CA  THR A 236       0.670 111.652  11.124  1.00 29.66           C  
ATOM   1713  C   THR A 236       0.898 113.122  11.484  1.00 34.39           C  
ATOM   1714  O   THR A 236       2.020 113.547  11.747  1.00 33.65           O  
ATOM   1715  CB  THR A 236       0.556 110.842  12.429  1.00 35.87           C  
ATOM   1716  OG1 THR A 236       1.028 109.491  12.236  1.00 37.12           O  
ATOM   1717  CG2 THR A 236      -0.865 110.839  12.942  1.00 32.47           C  
ATOM   1718  N   PHE A 237      -0.193 113.883  11.507  1.00 32.28           N  
ATOM   1719  CA  PHE A 237      -0.175 115.278  11.921  1.00 32.72           C  
ATOM   1720  C   PHE A 237      -1.431 115.600  12.727  1.00 36.84           C  
ATOM   1721  O   PHE A 237      -2.542 115.534  12.204  1.00 36.27           O  
ATOM   1722  CB  PHE A 237      -0.093 116.229  10.732  1.00 34.99           C  
ATOM   1723  CG  PHE A 237      -0.280 117.665  11.119  1.00 37.59           C  
ATOM   1724  CD1 PHE A 237      -1.553 118.181  11.344  1.00 41.52           C  
ATOM   1725  CD2 PHE A 237       0.812 118.464  11.407  1.00 40.59           C  
ATOM   1726  CE1 PHE A 237      -1.730 119.482  11.795  1.00 42.41           C  
ATOM   1727  CE2 PHE A 237       0.641 119.773  11.838  1.00 43.62           C  
ATOM   1728  CZ  PHE A 237      -0.633 120.277  12.041  1.00 41.66           C  
ATOM   1729  N   LYS A 238      -1.255 115.982  13.987  1.00 33.58           N  
ATOM   1730  CA  LYS A 238      -2.396 116.305  14.837  1.00 33.66           C  
ATOM   1731  C   LYS A 238      -2.179 117.541  15.715  1.00 39.91           C  
ATOM   1732  O   LYS A 238      -1.066 117.822  16.187  1.00 39.87           O  
ATOM   1733  CB  LYS A 238      -2.778 115.112  15.730  1.00 35.15           C  
ATOM   1734  CG  LYS A 238      -2.607 113.746  15.095  1.00 38.81           C  
ATOM   1735  CD  LYS A 238      -2.437 112.660  16.147  1.00 44.32           C  
ATOM   1736  CE  LYS A 238      -3.429 112.825  17.279  1.00 53.11           C  
ATOM   1737  NZ  LYS A 238      -4.433 111.716  17.294  1.00 59.67           N  
ATOM   1738  N   GLU A 239      -3.278 118.232  15.987  1.00 37.31           N  
ATOM   1739  CA  GLU A 239      -3.268 119.370  16.889  1.00 37.73           C  
ATOM   1740  C   GLU A 239      -4.451 119.258  17.863  1.00 43.08           C  
ATOM   1741  O   GLU A 239      -5.565 118.899  17.465  1.00 41.71           O  
ATOM   1742  CB  GLU A 239      -3.276 120.689  16.120  1.00 38.91           C  
ATOM   1743  CG  GLU A 239      -1.925 121.036  15.512  1.00 47.21           C  
ATOM   1744  CD  GLU A 239      -2.009 122.165  14.503  1.00 62.04           C  
ATOM   1745  OE1 GLU A 239      -3.124 122.466  14.029  1.00 51.40           O  
ATOM   1746  OE2 GLU A 239      -0.951 122.745  14.172  1.00 57.02           O  
ATOM   1747  N   PRO A 240      -4.165 119.465  19.152  1.00 41.33           N  
ATOM   1748  CA  PRO A 240      -5.174 119.341  20.193  1.00 41.23           C  
ATOM   1749  C   PRO A 240      -6.173 120.482  20.117  1.00 46.12           C  
ATOM   1750  O   PRO A 240      -7.266 120.414  20.694  1.00 45.31           O  
ATOM   1751  CB  PRO A 240      -4.355 119.428  21.473  1.00 42.60           C  
ATOM   1752  CG  PRO A 240      -3.228 120.323  21.111  1.00 46.70           C  
ATOM   1753  CD  PRO A 240      -2.924 120.074  19.665  1.00 41.89           C  
ATOM   1754  N   PHE A 241      -5.793 121.514  19.370  1.00 43.99           N  
ATOM   1755  CA  PHE A 241      -6.628 122.695  19.166  1.00 44.13           C  
ATOM   1756  C   PHE A 241      -7.269 122.714  17.772  1.00 52.00           C  
ATOM   1757  O   PHE A 241      -7.048 121.818  16.962  1.00 52.21           O  
ATOM   1758  CB  PHE A 241      -5.822 123.981  19.389  1.00 45.13           C  
ATOM   1759  CG  PHE A 241      -4.491 124.010  18.676  1.00 45.82           C  
ATOM   1760  CD1 PHE A 241      -4.419 124.301  17.321  1.00 47.99           C  
ATOM   1761  CD2 PHE A 241      -3.302 123.785  19.370  1.00 46.85           C  
ATOM   1762  CE1 PHE A 241      -3.186 124.349  16.662  1.00 48.26           C  
ATOM   1763  CE2 PHE A 241      -2.073 123.835  18.717  1.00 48.85           C  
ATOM   1764  CZ  PHE A 241      -2.019 124.117  17.364  1.00 46.84           C  
ATOM   1765  N   GLY A 242      -8.062 123.741  17.486  1.00 50.85           N  
ATOM   1766  CA  GLY A 242      -8.748 123.835  16.202  1.00 51.80           C  
ATOM   1767  C   GLY A 242      -8.489 125.185  15.530  1.00 58.84           C  
ATOM   1768  O   GLY A 242      -7.368 125.696  15.559  1.00 58.32           O  
ATOM   1769  N   THR A 243      -9.534 125.746  14.918  1.00 57.92           N  
ATOM   1770  CA  THR A 243      -9.451 127.053  14.271  1.00 59.17           C  
ATOM   1771  C   THR A 243      -9.733 128.072  15.345  1.00 67.19           C  
ATOM   1772  O   THR A 243     -10.881 128.488  15.551  1.00 67.72           O  
ATOM   1773  CB  THR A 243     -10.499 127.212  13.159  1.00 67.48           C  
ATOM   1774  OG1 THR A 243     -11.799 126.870  13.662  1.00 72.00           O  
ATOM   1775  CG2 THR A 243     -10.159 126.335  11.977  1.00 61.96           C  
ATOM   1776  N   GLU A 244      -8.687 128.492  16.024  1.00 65.63           N  
ATOM   1777  CA  GLU A 244      -8.851 129.439  17.107  1.00 65.81           C  
ATOM   1778  C   GLU A 244      -9.414 130.788  16.665  1.00 71.20           C  
ATOM   1779  O   GLU A 244      -8.684 131.712  16.279  1.00 71.32           O  
ATOM   1780  CB  GLU A 244      -7.557 129.557  17.915  1.00 67.08           C  
ATOM   1781  CG  GLU A 244      -7.216 128.268  18.666  1.00 77.15           C  
ATOM   1782  CD  GLU A 244      -5.720 128.072  18.882  1.00 95.45           C  
ATOM   1783  OE1 GLU A 244      -4.919 128.580  18.070  1.00 83.64           O  
ATOM   1784  OE2 GLU A 244      -5.349 127.438  19.892  1.00 90.33           O  
ATOM   1785  N   GLY A 245     -10.741 130.846  16.676  1.00 67.99           N  
ATOM   1786  CA  GLY A 245     -11.496 132.044  16.343  1.00 68.15           C  
ATOM   1787  C   GLY A 245     -11.344 132.547  14.911  1.00 72.65           C  
ATOM   1788  O   GLY A 245     -11.987 133.526  14.523  1.00 72.59           O  
ATOM   1789  N   ARG A 246     -10.517 131.880  14.113  1.00 68.95           N  
ATOM   1790  CA  ARG A 246     -10.334 132.305  12.732  1.00 68.70           C  
ATOM   1791  C   ARG A 246     -10.507 131.168  11.730  1.00 72.51           C  
ATOM   1792  O   ARG A 246      -9.530 130.672  11.170  1.00 72.71           O  
ATOM   1793  CB  ARG A 246      -8.981 132.998  12.549  1.00 68.94           C  
ATOM   1794  CG  ARG A 246      -7.793 132.162  12.977  1.00 81.90           C  
ATOM   1795  CD  ARG A 246      -6.528 133.002  13.080  1.00 95.43           C  
ATOM   1796  NE  ARG A 246      -5.936 133.281  11.774  1.00107.08           N  
ATOM   1797  CZ  ARG A 246      -5.046 134.243  11.548  1.00123.76           C  
ATOM   1798  NH1 ARG A 246      -4.636 135.021  12.543  1.00113.36           N  
ATOM   1799  NH2 ARG A 246      -4.564 134.427  10.327  1.00110.48           N  
ATOM   1800  N   GLY A 247     -11.758 130.787  11.482  1.00 68.04           N  
ATOM   1801  CA  GLY A 247     -12.058 129.716  10.537  1.00 67.48           C  
ATOM   1802  C   GLY A 247     -12.585 130.214   9.189  1.00 70.65           C  
ATOM   1803  O   GLY A 247     -13.089 129.428   8.388  1.00 70.39           O  
ATOM   1804  N   GLY A 248     -12.461 131.512   8.938  1.00 66.20           N  
ATOM   1805  CA  GLY A 248     -12.913 132.079   7.677  1.00 65.63           C  
ATOM   1806  C   GLY A 248     -11.806 131.983   6.633  1.00 69.05           C  
ATOM   1807  O   GLY A 248     -12.069 131.892   5.423  1.00 69.35           O  
ATOM   1808  N   TYR A 249     -10.566 131.925   7.116  1.00 63.90           N  
ATOM   1809  CA  TYR A 249      -9.388 131.850   6.249  1.00 62.80           C  
ATOM   1810  C   TYR A 249      -9.186 130.442   5.758  1.00 61.84           C  
ATOM   1811  O   TYR A 249      -8.766 130.175   4.635  1.00 61.62           O  
ATOM   1812  CB  TYR A 249      -8.153 132.216   7.062  1.00 65.01           C  
ATOM   1813  CG  TYR A 249      -8.162 133.630   7.561  1.00 68.92           C  
ATOM   1814  CD1 TYR A 249      -7.959 133.917   8.902  1.00 71.51           C  
ATOM   1815  CD2 TYR A 249      -8.360 134.693   6.683  1.00 70.17           C  
ATOM   1816  CE1 TYR A 249      -7.950 135.232   9.365  1.00 72.69           C  
ATOM   1817  CE2 TYR A 249      -8.328 136.006   7.132  1.00 71.27           C  
ATOM   1818  CZ  TYR A 249      -8.140 136.272   8.468  1.00 79.95           C  
ATOM   1819  OH  TYR A 249      -8.050 137.575   8.915  1.00 82.22           O  
ATOM   1820  N   PHE A 250      -9.342 129.564   6.722  1.00 54.64           N  
ATOM   1821  CA  PHE A 250      -9.146 128.146   6.560  1.00 53.11           C  
ATOM   1822  C   PHE A 250     -10.290 127.548   5.746  1.00 55.36           C  
ATOM   1823  O   PHE A 250     -10.068 126.659   4.913  1.00 55.21           O  
ATOM   1824  CB  PHE A 250      -9.121 127.540   7.964  1.00 54.48           C  
ATOM   1825  CG  PHE A 250      -8.747 126.097   8.022  1.00 55.26           C  
ATOM   1826  CD1 PHE A 250      -7.436 125.715   8.229  1.00 57.56           C  
ATOM   1827  CD2 PHE A 250      -9.717 125.116   7.964  1.00 56.49           C  
ATOM   1828  CE1 PHE A 250      -7.090 124.380   8.319  1.00 57.90           C  
ATOM   1829  CE2 PHE A 250      -9.372 123.777   8.038  1.00 58.52           C  
ATOM   1830  CZ  PHE A 250      -8.058 123.413   8.232  1.00 56.23           C  
ATOM   1831  N   ASP A 251     -11.496 128.083   5.963  1.00 49.69           N  
ATOM   1832  CA  ASP A 251     -12.670 127.617   5.254  1.00 48.29           C  
ATOM   1833  C   ASP A 251     -12.424 127.720   3.756  1.00 51.30           C  
ATOM   1834  O   ASP A 251     -13.007 126.971   2.967  1.00 51.51           O  
ATOM   1835  CB  ASP A 251     -13.929 128.364   5.657  1.00 49.65           C  
ATOM   1836  CG  ASP A 251     -15.175 127.548   5.400  1.00 60.03           C  
ATOM   1837  OD1 ASP A 251     -15.308 126.465   6.005  1.00 61.60           O  
ATOM   1838  OD2 ASP A 251     -16.019 127.989   4.592  1.00 65.09           O  
ATOM   1839  N   GLU A 252     -11.538 128.624   3.353  1.00 47.30           N  
ATOM   1840  CA  GLU A 252     -11.245 128.735   1.930  1.00 47.65           C  
ATOM   1841  C   GLU A 252     -10.301 127.618   1.498  1.00 51.10           C  
ATOM   1842  O   GLU A 252     -10.340 127.190   0.352  1.00 51.73           O  
ATOM   1843  CB  GLU A 252     -10.615 130.084   1.530  1.00 49.83           C  
ATOM   1844  CG  GLU A 252     -10.498 130.244  -0.026  1.00 67.34           C  
ATOM   1845  CD  GLU A 252      -9.617 131.411  -0.532  1.00 82.08           C  
ATOM   1846  OE1 GLU A 252      -8.833 131.974   0.266  1.00 77.22           O  
ATOM   1847  OE2 GLU A 252      -9.681 131.734  -1.741  1.00 61.97           O  
ATOM   1848  N   PHE A 253      -9.407 127.198   2.392  1.00 45.61           N  
ATOM   1849  CA  PHE A 253      -8.384 126.211   2.057  1.00 44.70           C  
ATOM   1850  C   PHE A 253      -8.637 124.745   2.393  1.00 46.31           C  
ATOM   1851  O   PHE A 253      -8.536 123.882   1.515  1.00 46.50           O  
ATOM   1852  CB  PHE A 253      -7.034 126.679   2.579  1.00 47.13           C  
ATOM   1853  CG  PHE A 253      -6.484 127.809   1.767  1.00 49.97           C  
ATOM   1854  CD1 PHE A 253      -6.955 129.099   1.949  1.00 53.49           C  
ATOM   1855  CD2 PHE A 253      -5.564 127.563   0.751  1.00 53.15           C  
ATOM   1856  CE1 PHE A 253      -6.476 130.141   1.173  1.00 54.78           C  
ATOM   1857  CE2 PHE A 253      -5.082 128.601  -0.036  1.00 55.91           C  
ATOM   1858  CZ  PHE A 253      -5.543 129.889   0.172  1.00 53.94           C  
ATOM   1859  N   GLY A 254      -8.935 124.458   3.657  1.00 39.79           N  
ATOM   1860  CA  GLY A 254      -9.205 123.086   4.068  1.00 37.85           C  
ATOM   1861  C   GLY A 254      -7.935 122.426   4.568  1.00 38.80           C  
ATOM   1862  O   GLY A 254      -6.837 122.928   4.342  1.00 37.51           O  
ATOM   1863  N   ILE A 255      -8.097 121.294   5.244  1.00 35.03           N  
ATOM   1864  CA  ILE A 255      -6.982 120.558   5.843  1.00 34.68           C  
ATOM   1865  C   ILE A 255      -5.926 119.993   4.887  1.00 38.84           C  
ATOM   1866  O   ILE A 255      -4.733 120.011   5.183  1.00 37.05           O  
ATOM   1867  CB  ILE A 255      -7.501 119.429   6.732  1.00 37.42           C  
ATOM   1868  CG1 ILE A 255      -6.426 118.993   7.734  1.00 37.32           C  
ATOM   1869  CG2 ILE A 255      -8.015 118.284   5.879  1.00 37.73           C  
ATOM   1870  CD1 ILE A 255      -5.932 120.116   8.622  1.00 36.20           C  
ATOM   1871  N   ILE A 256      -6.372 119.451   3.760  1.00 37.09           N  
ATOM   1872  CA  ILE A 256      -5.462 118.863   2.781  1.00 36.56           C  
ATOM   1873  C   ILE A 256      -4.513 119.899   2.216  1.00 37.67           C  
ATOM   1874  O   ILE A 256      -3.308 119.697   2.190  1.00 36.01           O  
ATOM   1875  CB  ILE A 256      -6.234 118.262   1.607  1.00 39.86           C  
ATOM   1876  CG1 ILE A 256      -7.416 117.448   2.112  1.00 40.17           C  
ATOM   1877  CG2 ILE A 256      -5.322 117.378   0.786  1.00 41.33           C  
ATOM   1878  CD1 ILE A 256      -7.561 116.129   1.405  1.00 47.62           C  
ATOM   1879  N   ARG A 257      -5.080 120.982   1.706  1.00 34.86           N  
ATOM   1880  CA  ARG A 257      -4.296 122.069   1.142  1.00 35.06           C  
ATOM   1881  C   ARG A 257      -3.372 122.621   2.221  1.00 41.45           C  
ATOM   1882  O   ARG A 257      -2.229 122.994   1.948  1.00 41.75           O  
ATOM   1883  CB  ARG A 257      -5.232 123.181   0.659  1.00 32.72           C  
ATOM   1884  CG  ARG A 257      -5.734 122.981  -0.752  1.00 36.75           C  
ATOM   1885  CD  ARG A 257      -6.514 124.179  -1.244  1.00 34.49           C  
ATOM   1886  NE  ARG A 257      -7.920 123.833  -1.415  1.00 34.52           N  
ATOM   1887  CZ  ARG A 257      -8.475 123.568  -2.589  1.00 48.13           C  
ATOM   1888  NH1 ARG A 257      -7.751 123.638  -3.695  1.00 38.28           N  
ATOM   1889  NH2 ARG A 257      -9.756 123.231  -2.664  1.00 36.64           N  
ATOM   1890  N   ASP A 258      -3.893 122.646   3.447  1.00 38.33           N  
ATOM   1891  CA  ASP A 258      -3.219 123.207   4.613  1.00 37.92           C  
ATOM   1892  C   ASP A 258      -2.029 122.438   5.175  1.00 42.33           C  
ATOM   1893  O   ASP A 258      -1.036 123.037   5.578  1.00 41.12           O  
ATOM   1894  CB  ASP A 258      -4.238 123.445   5.733  1.00 39.23           C  
ATOM   1895  CG  ASP A 258      -3.680 124.294   6.856  1.00 46.44           C  
ATOM   1896  OD1 ASP A 258      -3.436 125.495   6.623  1.00 45.77           O  
ATOM   1897  OD2 ASP A 258      -3.467 123.759   7.964  1.00 52.92           O  
ATOM   1898  N   VAL A 259      -2.146 121.120   5.258  1.00 40.56           N  
ATOM   1899  CA  VAL A 259      -1.108 120.340   5.908  1.00 41.20           C  
ATOM   1900  C   VAL A 259      -0.626 119.082   5.195  1.00 45.93           C  
ATOM   1901  O   VAL A 259       0.503 118.631   5.415  1.00 46.67           O  
ATOM   1902  CB  VAL A 259      -1.549 119.980   7.327  1.00 45.76           C  
ATOM   1903  CG1 VAL A 259      -0.782 118.783   7.847  1.00 45.90           C  
ATOM   1904  CG2 VAL A 259      -1.397 121.191   8.247  1.00 45.66           C  
ATOM   1905  N   MET A 260      -1.497 118.498   4.381  1.00 41.59           N  
ATOM   1906  CA  MET A 260      -1.199 117.247   3.705  1.00 40.85           C  
ATOM   1907  C   MET A 260      -0.402 117.410   2.437  1.00 41.26           C  
ATOM   1908  O   MET A 260       0.611 116.739   2.249  1.00 40.86           O  
ATOM   1909  CB  MET A 260      -2.488 116.531   3.375  1.00 43.93           C  
ATOM   1910  CG  MET A 260      -2.432 115.067   3.638  1.00 49.19           C  
ATOM   1911  SD  MET A 260      -4.052 114.380   3.376  1.00 55.07           S  
ATOM   1912  CE  MET A 260      -3.788 113.510   1.869  1.00 51.41           C  
ATOM   1913  N   GLN A 261      -0.922 118.228   1.527  1.00 36.12           N  
ATOM   1914  CA  GLN A 261      -0.275 118.447   0.238  1.00 35.61           C  
ATOM   1915  C   GLN A 261       1.161 118.900   0.433  1.00 39.57           C  
ATOM   1916  O   GLN A 261       2.038 118.576  -0.362  1.00 38.90           O  
ATOM   1917  CB  GLN A 261      -1.032 119.484  -0.590  1.00 36.76           C  
ATOM   1918  CG  GLN A 261      -0.316 119.913  -1.861  1.00 44.27           C  
ATOM   1919  CD  GLN A 261       0.372 121.259  -1.720  1.00 62.65           C  
ATOM   1920  OE1 GLN A 261       1.369 121.538  -2.392  1.00 58.60           O  
ATOM   1921  NE2 GLN A 261      -0.181 122.117  -0.868  1.00 54.57           N  
ATOM   1922  N   ASN A 262       1.400 119.649   1.502  1.00 36.56           N  
ATOM   1923  CA  ASN A 262       2.733 120.151   1.788  1.00 36.24           C  
ATOM   1924  C   ASN A 262       3.502 119.302   2.797  1.00 40.92           C  
ATOM   1925  O   ASN A 262       4.317 118.452   2.416  1.00 40.94           O  
ATOM   1926  CB  ASN A 262       2.679 121.611   2.249  1.00 36.20           C  
ATOM   1927  CG  ASN A 262       1.424 121.931   3.035  1.00 57.72           C  
ATOM   1928  OD1 ASN A 262       1.283 121.538   4.186  1.00 55.41           O  
ATOM   1929  ND2 ASN A 262       0.536 122.703   2.437  1.00 48.72           N  
ATOM   1930  N   HIS A 263       3.267 119.566   4.081  1.00 37.25           N  
ATOM   1931  CA  HIS A 263       3.970 118.880   5.161  1.00 37.26           C  
ATOM   1932  C   HIS A 263       4.025 117.366   5.006  1.00 40.68           C  
ATOM   1933  O   HIS A 263       5.097 116.788   4.802  1.00 40.08           O  
ATOM   1934  CB  HIS A 263       3.357 119.243   6.534  1.00 38.50           C  
ATOM   1935  CG  HIS A 263       3.273 120.716   6.792  1.00 42.29           C  
ATOM   1936  ND1 HIS A 263       3.914 121.648   6.003  1.00 44.04           N  
ATOM   1937  CD2 HIS A 263       2.600 121.420   7.733  1.00 44.13           C  
ATOM   1938  CE1 HIS A 263       3.650 122.861   6.455  1.00 43.43           C  
ATOM   1939  NE2 HIS A 263       2.852 122.751   7.501  1.00 43.88           N  
ATOM   1940  N   LEU A 264       2.874 116.723   5.172  1.00 36.56           N  
ATOM   1941  CA  LEU A 264       2.799 115.272   5.135  1.00 35.95           C  
ATOM   1942  C   LEU A 264       3.455 114.688   3.890  1.00 38.49           C  
ATOM   1943  O   LEU A 264       4.205 113.716   3.965  1.00 38.57           O  
ATOM   1944  CB  LEU A 264       1.341 114.812   5.263  1.00 35.88           C  
ATOM   1945  CG  LEU A 264       0.888 114.355   6.653  1.00 39.37           C  
ATOM   1946  CD1 LEU A 264       1.812 114.909   7.697  1.00 39.45           C  
ATOM   1947  CD2 LEU A 264      -0.521 114.794   6.927  1.00 40.07           C  
ATOM   1948  N   LEU A 265       3.184 115.305   2.747  1.00 33.44           N  
ATOM   1949  CA  LEU A 265       3.717 114.836   1.471  1.00 32.34           C  
ATOM   1950  C   LEU A 265       5.235 114.899   1.399  1.00 35.04           C  
ATOM   1951  O   LEU A 265       5.867 114.077   0.740  1.00 34.67           O  
ATOM   1952  CB  LEU A 265       3.099 115.627   0.317  1.00 32.05           C  
ATOM   1953  CG  LEU A 265       3.341 115.096  -1.097  1.00 35.63           C  
ATOM   1954  CD1 LEU A 265       2.995 113.627  -1.199  1.00 35.60           C  
ATOM   1955  CD2 LEU A 265       2.562 115.907  -2.113  1.00 35.51           C  
ATOM   1956  N   GLN A 266       5.814 115.889   2.068  1.00 31.61           N  
ATOM   1957  CA  GLN A 266       7.269 116.068   2.083  1.00 31.44           C  
ATOM   1958  C   GLN A 266       7.943 114.960   2.870  1.00 35.58           C  
ATOM   1959  O   GLN A 266       9.022 114.494   2.514  1.00 34.96           O  
ATOM   1960  CB  GLN A 266       7.638 117.414   2.705  1.00 32.45           C  
ATOM   1961  CG  GLN A 266       7.378 118.604   1.800  1.00 42.46           C  
ATOM   1962  CD  GLN A 266       8.251 118.577   0.570  1.00 52.85           C  
ATOM   1963  OE1 GLN A 266       9.389 118.100   0.619  1.00 42.78           O  
ATOM   1964  NE2 GLN A 266       7.701 119.013  -0.557  1.00 48.76           N  
ATOM   1965  N   MET A 267       7.306 114.565   3.965  1.00 32.74           N  
ATOM   1966  CA  MET A 267       7.845 113.528   4.826  1.00 32.97           C  
ATOM   1967  C   MET A 267       7.820 112.194   4.092  1.00 36.49           C  
ATOM   1968  O   MET A 267       8.737 111.383   4.228  1.00 36.94           O  
ATOM   1969  CB  MET A 267       7.039 113.446   6.121  1.00 35.60           C  
ATOM   1970  CG  MET A 267       6.720 114.801   6.747  1.00 39.36           C  
ATOM   1971  SD  MET A 267       6.388 114.676   8.536  1.00 43.62           S  
ATOM   1972  CE  MET A 267       4.609 114.416   8.597  1.00 40.20           C  
ATOM   1973  N   LEU A 268       6.775 111.985   3.296  1.00 31.05           N  
ATOM   1974  CA  LEU A 268       6.631 110.767   2.510  1.00 29.91           C  
ATOM   1975  C   LEU A 268       7.748 110.732   1.472  1.00 35.53           C  
ATOM   1976  O   LEU A 268       8.316 109.682   1.175  1.00 36.10           O  
ATOM   1977  CB  LEU A 268       5.265 110.760   1.829  1.00 29.22           C  
ATOM   1978  CG  LEU A 268       4.984 109.691   0.782  1.00 32.51           C  
ATOM   1979  CD1 LEU A 268       3.491 109.556   0.623  1.00 31.29           C  
ATOM   1980  CD2 LEU A 268       5.634 110.075  -0.538  1.00 34.96           C  
ATOM   1981  N   CYS A 269       8.078 111.901   0.942  1.00 32.05           N  
ATOM   1982  CA  CYS A 269       9.141 112.015  -0.037  1.00 31.96           C  
ATOM   1983  C   CYS A 269      10.457 111.568   0.559  1.00 33.35           C  
ATOM   1984  O   CYS A 269      11.234 110.861  -0.073  1.00 32.27           O  
ATOM   1985  CB  CYS A 269       9.279 113.463  -0.484  1.00 33.16           C  
ATOM   1986  SG  CYS A 269       8.152 113.910  -1.836  1.00 37.71           S  
ATOM   1987  N   LEU A 270      10.724 112.018   1.774  1.00 29.91           N  
ATOM   1988  CA  LEU A 270      11.983 111.711   2.433  1.00 29.61           C  
ATOM   1989  C   LEU A 270      12.056 110.277   2.894  1.00 33.69           C  
ATOM   1990  O   LEU A 270      13.130 109.673   2.883  1.00 33.02           O  
ATOM   1991  CB  LEU A 270      12.213 112.662   3.601  1.00 29.61           C  
ATOM   1992  CG  LEU A 270      12.423 114.104   3.124  1.00 33.47           C  
ATOM   1993  CD1 LEU A 270      12.248 115.103   4.249  1.00 33.20           C  
ATOM   1994  CD2 LEU A 270      13.774 114.252   2.456  1.00 34.18           C  
ATOM   1995  N   VAL A 271      10.905 109.734   3.281  1.00 30.31           N  
ATOM   1996  CA  VAL A 271      10.817 108.350   3.731  1.00 29.84           C  
ATOM   1997  C   VAL A 271      10.858 107.397   2.544  1.00 35.33           C  
ATOM   1998  O   VAL A 271      11.422 106.302   2.636  1.00 36.31           O  
ATOM   1999  CB  VAL A 271       9.496 108.079   4.462  1.00 32.86           C  
ATOM   2000  CG1 VAL A 271       9.280 106.600   4.588  1.00 32.15           C  
ATOM   2001  CG2 VAL A 271       9.487 108.738   5.821  1.00 32.96           C  
ATOM   2002  N   ALA A 272      10.235 107.805   1.439  1.00 30.71           N  
ATOM   2003  CA  ALA A 272      10.110 106.955   0.259  1.00 30.04           C  
ATOM   2004  C   ALA A 272      11.221 107.077  -0.787  1.00 35.24           C  
ATOM   2005  O   ALA A 272      11.496 106.125  -1.515  1.00 35.45           O  
ATOM   2006  CB  ALA A 272       8.726 107.140  -0.390  1.00 30.27           C  
ATOM   2007  N   MET A 273      11.823 108.256  -0.891  1.00 31.93           N  
ATOM   2008  CA  MET A 273      12.835 108.507  -1.912  1.00 31.85           C  
ATOM   2009  C   MET A 273      13.984 107.498  -1.963  1.00 34.42           C  
ATOM   2010  O   MET A 273      14.307 106.839  -0.965  1.00 33.30           O  
ATOM   2011  CB  MET A 273      13.379 109.932  -1.791  1.00 34.53           C  
ATOM   2012  CG  MET A 273      14.327 110.152  -0.617  1.00 38.61           C  
ATOM   2013  SD  MET A 273      15.240 111.708  -0.757  1.00 43.13           S  
ATOM   2014  CE  MET A 273      16.666 111.182  -1.741  1.00 39.91           C  
ATOM   2015  N   GLU A 274      14.629 107.421  -3.127  1.00 30.11           N  
ATOM   2016  CA  GLU A 274      15.787 106.544  -3.313  1.00 29.33           C  
ATOM   2017  C   GLU A 274      17.044 107.267  -2.839  1.00 33.71           C  
ATOM   2018  O   GLU A 274      17.054 108.493  -2.713  1.00 32.81           O  
ATOM   2019  CB  GLU A 274      15.950 106.166  -4.791  1.00 29.94           C  
ATOM   2020  CG  GLU A 274      14.954 105.142  -5.310  1.00 31.35           C  
ATOM   2021  CD  GLU A 274      14.917 103.869  -4.497  1.00 47.15           C  
ATOM   2022  OE1 GLU A 274      13.815 103.299  -4.348  1.00 51.16           O  
ATOM   2023  OE2 GLU A 274      15.985 103.418  -4.030  1.00 41.16           O  
ATOM   2024  N   LYS A 275      18.105 106.516  -2.575  1.00 31.18           N  
ATOM   2025  CA  LYS A 275      19.354 107.138  -2.135  1.00 31.32           C  
ATOM   2026  C   LYS A 275      19.925 108.018  -3.248  1.00 38.14           C  
ATOM   2027  O   LYS A 275      20.189 107.532  -4.348  1.00 39.09           O  
ATOM   2028  CB  LYS A 275      20.373 106.075  -1.719  1.00 32.15           C  
ATOM   2029  CG  LYS A 275      21.636 106.626  -1.090  1.00 31.42           C  
ATOM   2030  CD  LYS A 275      22.711 105.550  -1.025  1.00 39.94           C  
ATOM   2031  CE  LYS A 275      23.803 105.887  -0.031  1.00 49.94           C  
ATOM   2032  NZ  LYS A 275      24.169 104.690   0.767  1.00 57.09           N  
ATOM   2033  N   PRO A 276      20.091 109.315  -2.968  1.00 35.23           N  
ATOM   2034  CA  PRO A 276      20.614 110.258  -3.948  1.00 34.81           C  
ATOM   2035  C   PRO A 276      22.082 110.015  -4.259  1.00 40.96           C  
ATOM   2036  O   PRO A 276      22.769 109.266  -3.567  1.00 40.33           O  
ATOM   2037  CB  PRO A 276      20.436 111.621  -3.259  1.00 35.86           C  
ATOM   2038  CG  PRO A 276      20.445 111.319  -1.826  1.00 40.14           C  
ATOM   2039  CD  PRO A 276      19.734 109.995  -1.713  1.00 35.83           C  
ATOM   2040  N   ALA A 277      22.555 110.673  -5.310  1.00 39.63           N  
ATOM   2041  CA  ALA A 277      23.929 110.533  -5.752  1.00 40.05           C  
ATOM   2042  C   ALA A 277      24.863 111.228  -4.771  1.00 45.33           C  
ATOM   2043  O   ALA A 277      26.049 110.888  -4.676  1.00 45.74           O  
ATOM   2044  CB  ALA A 277      24.083 111.108  -7.152  1.00 40.92           C  
ATOM   2045  N   SER A 278      24.316 112.205  -4.050  1.00 41.75           N  
ATOM   2046  CA  SER A 278      25.066 112.979  -3.065  1.00 41.34           C  
ATOM   2047  C   SER A 278      24.116 113.797  -2.207  1.00 46.98           C  
ATOM   2048  O   SER A 278      22.917 113.889  -2.484  1.00 45.79           O  
ATOM   2049  CB  SER A 278      26.083 113.907  -3.746  1.00 42.72           C  
ATOM   2050  OG  SER A 278      25.454 114.832  -4.617  1.00 45.41           O  
ATOM   2051  N   THR A 279      24.667 114.415  -1.174  1.00 46.03           N  
ATOM   2052  CA  THR A 279      23.867 115.230  -0.280  1.00 46.94           C  
ATOM   2053  C   THR A 279      23.665 116.608  -0.894  1.00 51.85           C  
ATOM   2054  O   THR A 279      23.436 117.593  -0.187  1.00 50.54           O  
ATOM   2055  CB  THR A 279      24.538 115.375   1.088  1.00 57.52           C  
ATOM   2056  OG1 THR A 279      25.689 116.220   0.964  1.00 60.11           O  
ATOM   2057  CG2 THR A 279      24.990 114.024   1.586  1.00 56.11           C  
ATOM   2058  N   ASN A 280      23.724 116.672  -2.218  1.00 49.60           N  
ATOM   2059  CA  ASN A 280      23.523 117.940  -2.901  1.00 49.80           C  
ATOM   2060  C   ASN A 280      22.073 118.256  -3.208  1.00 54.98           C  
ATOM   2061  O   ASN A 280      21.287 117.377  -3.560  1.00 55.66           O  
ATOM   2062  CB  ASN A 280      24.361 118.019  -4.158  1.00 49.75           C  
ATOM   2063  CG  ASN A 280      25.779 118.396  -3.862  1.00 76.04           C  
ATOM   2064  OD1 ASN A 280      26.070 118.948  -2.798  1.00 70.80           O  
ATOM   2065  ND2 ASN A 280      26.688 118.055  -4.767  1.00 69.59           N  
ATOM   2066  N   SER A 281      21.753 119.537  -3.091  1.00 50.91           N  
ATOM   2067  CA  SER A 281      20.419 120.052  -3.311  1.00 50.88           C  
ATOM   2068  C   SER A 281      19.645 119.389  -4.420  1.00 55.05           C  
ATOM   2069  O   SER A 281      18.641 118.717  -4.171  1.00 55.42           O  
ATOM   2070  CB  SER A 281      20.458 121.559  -3.552  1.00 55.64           C  
ATOM   2071  OG  SER A 281      19.879 122.249  -2.475  1.00 69.80           O  
ATOM   2072  N   ASP A 282      20.056 119.641  -5.650  1.00 50.68           N  
ATOM   2073  CA  ASP A 282      19.302 119.096  -6.752  1.00 50.01           C  
ATOM   2074  C   ASP A 282      19.667 117.660  -7.113  1.00 52.75           C  
ATOM   2075  O   ASP A 282      19.287 117.148  -8.149  1.00 53.09           O  
ATOM   2076  CB  ASP A 282      19.183 120.093  -7.907  1.00 51.83           C  
ATOM   2077  CG  ASP A 282      18.422 121.371  -7.496  1.00 58.83           C  
ATOM   2078  OD1 ASP A 282      17.972 121.448  -6.336  1.00 57.70           O  
ATOM   2079  OD2 ASP A 282      18.247 122.289  -8.328  1.00 65.07           O  
ATOM   2080  N   ASP A 283      20.332 116.988  -6.181  1.00 47.26           N  
ATOM   2081  CA  ASP A 283      20.648 115.572  -6.314  1.00 45.83           C  
ATOM   2082  C   ASP A 283      19.654 114.892  -5.380  1.00 46.98           C  
ATOM   2083  O   ASP A 283      19.215 113.774  -5.617  1.00 46.83           O  
ATOM   2084  CB  ASP A 283      22.073 115.301  -5.828  1.00 47.65           C  
ATOM   2085  CG  ASP A 283      23.016 114.963  -6.951  1.00 58.45           C  
ATOM   2086  OD1 ASP A 283      24.214 115.285  -6.837  1.00 59.65           O  
ATOM   2087  OD2 ASP A 283      22.563 114.363  -7.946  1.00 65.62           O  
ATOM   2088  N   VAL A 284      19.300 115.616  -4.321  1.00 41.51           N  
ATOM   2089  CA  VAL A 284      18.338 115.177  -3.310  1.00 40.29           C  
ATOM   2090  C   VAL A 284      16.946 115.539  -3.802  1.00 42.28           C  
ATOM   2091  O   VAL A 284      16.032 114.709  -3.821  1.00 42.22           O  
ATOM   2092  CB  VAL A 284      18.563 115.946  -1.981  1.00 43.87           C  
ATOM   2093  CG1 VAL A 284      17.282 116.013  -1.178  1.00 43.54           C  
ATOM   2094  CG2 VAL A 284      19.693 115.323  -1.166  1.00 43.63           C  
ATOM   2095  N   ARG A 285      16.795 116.796  -4.200  1.00 37.14           N  
ATOM   2096  CA  ARG A 285      15.541 117.280  -4.742  1.00 36.43           C  
ATOM   2097  C   ARG A 285      15.131 116.474  -5.980  1.00 39.52           C  
ATOM   2098  O   ARG A 285      13.950 116.392  -6.311  1.00 39.07           O  
ATOM   2099  CB  ARG A 285      15.638 118.778  -5.063  1.00 35.68           C  
ATOM   2100  CG  ARG A 285      15.367 119.695  -3.866  1.00 39.37           C  
ATOM   2101  CD  ARG A 285      16.097 121.009  -4.010  1.00 39.96           C  
ATOM   2102  NE  ARG A 285      15.197 122.144  -4.201  1.00 40.35           N  
ATOM   2103  CZ  ARG A 285      15.420 123.138  -5.058  1.00 54.52           C  
ATOM   2104  NH1 ARG A 285      16.501 123.128  -5.827  1.00 39.39           N  
ATOM   2105  NH2 ARG A 285      14.563 124.148  -5.155  1.00 47.34           N  
ATOM   2106  N   ASP A 286      16.103 115.863  -6.651  1.00 35.99           N  
ATOM   2107  CA  ASP A 286      15.818 115.052  -7.831  1.00 35.39           C  
ATOM   2108  C   ASP A 286      15.161 113.770  -7.385  1.00 38.62           C  
ATOM   2109  O   ASP A 286      14.158 113.325  -7.952  1.00 39.31           O  
ATOM   2110  CB  ASP A 286      17.097 114.728  -8.598  1.00 37.45           C  
ATOM   2111  CG  ASP A 286      17.475 115.818  -9.599  1.00 51.45           C  
ATOM   2112  OD1 ASP A 286      16.863 116.919  -9.561  1.00 52.60           O  
ATOM   2113  OD2 ASP A 286      18.501 115.645 -10.298  1.00 56.25           O  
ATOM   2114  N   GLU A 287      15.716 113.187  -6.336  1.00 33.67           N  
ATOM   2115  CA  GLU A 287      15.166 111.959  -5.789  1.00 32.51           C  
ATOM   2116  C   GLU A 287      13.769 112.190  -5.213  1.00 33.44           C  
ATOM   2117  O   GLU A 287      12.914 111.319  -5.291  1.00 31.82           O  
ATOM   2118  CB  GLU A 287      16.125 111.375  -4.757  1.00 33.62           C  
ATOM   2119  CG  GLU A 287      17.381 110.818  -5.390  1.00 41.45           C  
ATOM   2120  CD  GLU A 287      17.082 109.837  -6.522  1.00 67.12           C  
ATOM   2121  OE1 GLU A 287      16.050 109.123  -6.463  1.00 54.65           O  
ATOM   2122  OE2 GLU A 287      17.895 109.773  -7.468  1.00 63.27           O  
ATOM   2123  N   LYS A 288      13.525 113.392  -4.702  1.00 29.45           N  
ATOM   2124  CA  LYS A 288      12.210 113.719  -4.168  1.00 29.46           C  
ATOM   2125  C   LYS A 288      11.161 113.762  -5.275  1.00 34.80           C  
ATOM   2126  O   LYS A 288      10.109 113.134  -5.174  1.00 34.87           O  
ATOM   2127  CB  LYS A 288      12.232 115.052  -3.408  1.00 30.98           C  
ATOM   2128  CG  LYS A 288      12.892 114.973  -2.027  1.00 34.17           C  
ATOM   2129  CD  LYS A 288      13.320 116.327  -1.519  1.00 30.84           C  
ATOM   2130  CE  LYS A 288      12.451 116.745  -0.350  1.00 37.10           C  
ATOM   2131  NZ  LYS A 288      11.914 118.123  -0.525  1.00 39.69           N  
ATOM   2132  N   VAL A 289      11.464 114.491  -6.342  1.00 31.50           N  
ATOM   2133  CA  VAL A 289      10.531 114.641  -7.450  1.00 30.98           C  
ATOM   2134  C   VAL A 289      10.265 113.300  -8.138  1.00 34.15           C  
ATOM   2135  O   VAL A 289       9.131 113.001  -8.535  1.00 34.32           O  
ATOM   2136  CB  VAL A 289      11.048 115.671  -8.465  1.00 34.21           C  
ATOM   2137  CG1 VAL A 289      12.425 115.300  -8.915  1.00 34.00           C  
ATOM   2138  CG2 VAL A 289      10.116 115.766  -9.640  1.00 33.83           C  
ATOM   2139  N   LYS A 290      11.320 112.495  -8.251  1.00 28.41           N  
ATOM   2140  CA  LYS A 290      11.247 111.178  -8.868  1.00 27.00           C  
ATOM   2141  C   LYS A 290      10.219 110.267  -8.194  1.00 32.98           C  
ATOM   2142  O   LYS A 290       9.538 109.495  -8.869  1.00 33.72           O  
ATOM   2143  CB  LYS A 290      12.624 110.534  -8.838  1.00 27.77           C  
ATOM   2144  CG  LYS A 290      12.740 109.310  -9.709  1.00 40.07           C  
ATOM   2145  CD  LYS A 290      14.189 109.046 -10.103  1.00 45.54           C  
ATOM   2146  CE  LYS A 290      14.610 107.611  -9.805  1.00 52.60           C  
ATOM   2147  NZ  LYS A 290      15.928 107.539  -9.092  1.00 63.36           N  
ATOM   2148  N   VAL A 291      10.108 110.373  -6.868  1.00 29.69           N  
ATOM   2149  CA  VAL A 291       9.147 109.602  -6.070  1.00 29.23           C  
ATOM   2150  C   VAL A 291       7.721 110.109  -6.281  1.00 33.85           C  
ATOM   2151  O   VAL A 291       6.775 109.325  -6.361  1.00 33.86           O  
ATOM   2152  CB  VAL A 291       9.468 109.698  -4.557  1.00 32.59           C  
ATOM   2153  CG1 VAL A 291       8.605 108.760  -3.765  1.00 32.48           C  
ATOM   2154  CG2 VAL A 291      10.902 109.381  -4.303  1.00 32.39           C  
ATOM   2155  N   LEU A 292       7.570 111.428  -6.317  1.00 30.36           N  
ATOM   2156  CA  LEU A 292       6.266 112.032  -6.530  1.00 30.43           C  
ATOM   2157  C   LEU A 292       5.754 111.666  -7.923  1.00 35.55           C  
ATOM   2158  O   LEU A 292       4.550 111.469  -8.123  1.00 34.96           O  
ATOM   2159  CB  LEU A 292       6.363 113.549  -6.405  1.00 30.31           C  
ATOM   2160  CG  LEU A 292       6.587 114.120  -5.008  1.00 33.73           C  
ATOM   2161  CD1 LEU A 292       6.240 115.606  -5.003  1.00 32.64           C  
ATOM   2162  CD2 LEU A 292       5.733 113.352  -4.016  1.00 35.43           C  
ATOM   2163  N   LYS A 293       6.682 111.582  -8.877  1.00 32.43           N  
ATOM   2164  CA  LYS A 293       6.359 111.265 -10.264  1.00 32.22           C  
ATOM   2165  C   LYS A 293       5.709 109.898 -10.412  1.00 38.22           C  
ATOM   2166  O   LYS A 293       4.988 109.654 -11.382  1.00 38.35           O  
ATOM   2167  CB  LYS A 293       7.596 111.369 -11.155  1.00 32.94           C  
ATOM   2168  CG  LYS A 293       7.983 112.792 -11.472  1.00 37.51           C  
ATOM   2169  CD  LYS A 293       8.328 112.956 -12.931  1.00 46.10           C  
ATOM   2170  CE  LYS A 293       8.776 114.370 -13.227  1.00 55.12           C  
ATOM   2171  NZ  LYS A 293       9.691 114.421 -14.399  1.00 68.34           N  
ATOM   2172  N   CYS A 294       5.955 109.003  -9.458  1.00 35.28           N  
ATOM   2173  CA  CYS A 294       5.320 107.686  -9.504  1.00 35.53           C  
ATOM   2174  C   CYS A 294       4.263 107.485  -8.442  1.00 37.47           C  
ATOM   2175  O   CYS A 294       3.973 106.363  -8.020  1.00 37.77           O  
ATOM   2176  CB  CYS A 294       6.304 106.514  -9.542  1.00 36.74           C  
ATOM   2177  SG  CYS A 294       7.828 106.712  -8.586  1.00 41.38           S  
ATOM   2178  N   ILE A 295       3.648 108.585  -8.044  1.00 31.82           N  
ATOM   2179  CA  ILE A 295       2.540 108.515  -7.117  1.00 30.10           C  
ATOM   2180  C   ILE A 295       1.315 108.909  -7.908  1.00 33.87           C  
ATOM   2181  O   ILE A 295       1.196 110.040  -8.364  1.00 32.67           O  
ATOM   2182  CB  ILE A 295       2.702 109.464  -5.937  1.00 32.14           C  
ATOM   2183  CG1 ILE A 295       3.915 109.056  -5.091  1.00 31.97           C  
ATOM   2184  CG2 ILE A 295       1.420 109.469  -5.119  1.00 31.43           C  
ATOM   2185  CD1 ILE A 295       4.445 110.154  -4.211  1.00 34.05           C  
ATOM   2186  N   SER A 296       0.459 107.931  -8.165  1.00 32.14           N  
ATOM   2187  CA  SER A 296      -0.752 108.156  -8.942  1.00 31.83           C  
ATOM   2188  C   SER A 296      -1.668 109.106  -8.169  1.00 35.98           C  
ATOM   2189  O   SER A 296      -1.503 109.291  -6.963  1.00 37.01           O  
ATOM   2190  CB  SER A 296      -1.449 106.824  -9.212  1.00 34.31           C  
ATOM   2191  OG  SER A 296      -2.680 107.023  -9.878  1.00 46.23           O  
ATOM   2192  N   GLU A 297      -2.613 109.723  -8.863  1.00 30.78           N  
ATOM   2193  CA  GLU A 297      -3.527 110.656  -8.222  1.00 30.72           C  
ATOM   2194  C   GLU A 297      -4.401 109.944  -7.193  1.00 35.06           C  
ATOM   2195  O   GLU A 297      -4.855 108.821  -7.420  1.00 34.92           O  
ATOM   2196  CB  GLU A 297      -4.424 111.346  -9.268  1.00 32.11           C  
ATOM   2197  CG  GLU A 297      -3.693 112.174 -10.322  1.00 40.55           C  
ATOM   2198  CD  GLU A 297      -3.032 111.327 -11.411  1.00 63.80           C  
ATOM   2199  OE1 GLU A 297      -3.278 110.102 -11.480  1.00 57.63           O  
ATOM   2200  OE2 GLU A 297      -2.253 111.892 -12.208  1.00 58.35           O  
ATOM   2201  N   VAL A 298      -4.684 110.637  -6.093  1.00 31.73           N  
ATOM   2202  CA  VAL A 298      -5.543 110.119  -5.038  1.00 31.46           C  
ATOM   2203  C   VAL A 298      -6.966 109.862  -5.547  1.00 35.48           C  
ATOM   2204  O   VAL A 298      -7.386 110.435  -6.551  1.00 34.52           O  
ATOM   2205  CB  VAL A 298      -5.589 111.092  -3.851  1.00 35.22           C  
ATOM   2206  CG1 VAL A 298      -6.419 110.514  -2.719  1.00 35.71           C  
ATOM   2207  CG2 VAL A 298      -4.188 111.405  -3.376  1.00 34.62           C  
ATOM   2208  N   GLN A 299      -7.690 108.989  -4.849  1.00 32.73           N  
ATOM   2209  CA  GLN A 299      -9.062 108.625  -5.200  1.00 32.08           C  
ATOM   2210  C   GLN A 299      -9.934 108.680  -3.956  1.00 36.96           C  
ATOM   2211  O   GLN A 299      -9.563 108.147  -2.914  1.00 36.00           O  
ATOM   2212  CB  GLN A 299      -9.108 107.208  -5.773  1.00 32.71           C  
ATOM   2213  CG  GLN A 299      -8.046 106.911  -6.813  1.00 28.96           C  
ATOM   2214  CD  GLN A 299      -8.172 105.506  -7.371  1.00 39.37           C  
ATOM   2215  OE1 GLN A 299      -8.692 104.614  -6.707  1.00 35.71           O  
ATOM   2216  NE2 GLN A 299      -7.707 105.308  -8.606  1.00 25.78           N  
ATOM   2217  N   ALA A 300     -11.111 109.286  -4.096  1.00 35.19           N  
ATOM   2218  CA  ALA A 300     -12.067 109.463  -2.997  1.00 35.17           C  
ATOM   2219  C   ALA A 300     -12.445 108.212  -2.215  1.00 39.01           C  
ATOM   2220  O   ALA A 300     -12.873 108.310  -1.064  1.00 40.08           O  
ATOM   2221  CB  ALA A 300     -13.310 110.143  -3.501  1.00 35.83           C  
ATOM   2222  N   ASN A 301     -12.366 107.051  -2.853  1.00 33.29           N  
ATOM   2223  CA  ASN A 301     -12.720 105.832  -2.160  1.00 32.39           C  
ATOM   2224  C   ASN A 301     -11.591 105.430  -1.222  1.00 34.51           C  
ATOM   2225  O   ASN A 301     -11.700 104.449  -0.482  1.00 35.03           O  
ATOM   2226  CB  ASN A 301     -13.109 104.730  -3.145  1.00 35.28           C  
ATOM   2227  CG  ASN A 301     -14.602 104.752  -3.483  1.00 64.07           C  
ATOM   2228  OD1 ASN A 301     -15.432 105.196  -2.679  1.00 64.67           O  
ATOM   2229  ND2 ASN A 301     -14.941 104.307  -4.688  1.00 52.00           N  
ATOM   2230  N   ASN A 302     -10.527 106.233  -1.230  1.00 29.26           N  
ATOM   2231  CA  ASN A 302      -9.370 106.047  -0.345  1.00 29.23           C  
ATOM   2232  C   ASN A 302      -9.171 107.285   0.540  1.00 35.20           C  
ATOM   2233  O   ASN A 302      -8.045 107.599   0.939  1.00 34.49           O  
ATOM   2234  CB  ASN A 302      -8.090 105.840  -1.152  1.00 26.37           C  
ATOM   2235  CG  ASN A 302      -8.056 104.524  -1.848  1.00 37.97           C  
ATOM   2236  OD1 ASN A 302      -8.599 103.545  -1.360  1.00 32.65           O  
ATOM   2237  ND2 ASN A 302      -7.422 104.490  -3.009  1.00 30.37           N  
ATOM   2238  N   VAL A 303     -10.256 108.009   0.798  1.00 33.38           N  
ATOM   2239  CA  VAL A 303     -10.204 109.242   1.583  1.00 33.96           C  
ATOM   2240  C   VAL A 303     -11.372 109.382   2.578  1.00 39.89           C  
ATOM   2241  O   VAL A 303     -12.540 109.115   2.254  1.00 39.49           O  
ATOM   2242  CB  VAL A 303     -10.224 110.483   0.660  1.00 37.77           C  
ATOM   2243  CG1 VAL A 303     -10.318 111.752   1.477  1.00 37.13           C  
ATOM   2244  CG2 VAL A 303      -9.005 110.511  -0.255  1.00 37.74           C  
ATOM   2245  N   VAL A 304     -11.050 109.840   3.782  1.00 36.99           N  
ATOM   2246  CA  VAL A 304     -12.054 110.081   4.809  1.00 36.74           C  
ATOM   2247  C   VAL A 304     -11.916 111.529   5.296  1.00 40.51           C  
ATOM   2248  O   VAL A 304     -10.833 111.962   5.685  1.00 39.52           O  
ATOM   2249  CB  VAL A 304     -11.899 109.104   5.995  1.00 40.75           C  
ATOM   2250  CG1 VAL A 304     -12.759 109.543   7.166  1.00 40.77           C  
ATOM   2251  CG2 VAL A 304     -12.278 107.697   5.576  1.00 40.43           C  
ATOM   2252  N   LEU A 305     -13.007 112.286   5.203  1.00 37.42           N  
ATOM   2253  CA  LEU A 305     -13.009 113.690   5.600  1.00 37.28           C  
ATOM   2254  C   LEU A 305     -13.838 113.911   6.849  1.00 42.63           C  
ATOM   2255  O   LEU A 305     -14.910 113.333   7.008  1.00 42.47           O  
ATOM   2256  CB  LEU A 305     -13.542 114.566   4.471  1.00 37.18           C  
ATOM   2257  CG  LEU A 305     -12.872 114.378   3.116  1.00 41.11           C  
ATOM   2258  CD1 LEU A 305     -13.849 114.769   2.022  1.00 41.39           C  
ATOM   2259  CD2 LEU A 305     -11.596 115.200   3.049  1.00 41.03           C  
ATOM   2260  N   GLY A 306     -13.329 114.740   7.746  1.00 40.40           N  
ATOM   2261  CA  GLY A 306     -14.026 115.006   8.994  1.00 40.84           C  
ATOM   2262  C   GLY A 306     -14.092 116.500   9.266  1.00 46.23           C  
ATOM   2263  O   GLY A 306     -13.268 117.275   8.771  1.00 46.78           O  
ATOM   2264  N   GLN A 307     -15.107 116.899  10.019  1.00 42.34           N  
ATOM   2265  CA  GLN A 307     -15.290 118.289  10.406  1.00 42.38           C  
ATOM   2266  C   GLN A 307     -15.750 118.231  11.856  1.00 46.96           C  
ATOM   2267  O   GLN A 307     -16.716 117.541  12.179  1.00 47.03           O  
ATOM   2268  CB  GLN A 307     -16.338 118.971   9.517  1.00 43.82           C  
ATOM   2269  CG  GLN A 307     -16.560 120.445   9.849  1.00 57.62           C  
ATOM   2270  CD  GLN A 307     -17.599 121.098   8.963  1.00 76.53           C  
ATOM   2271  OE1 GLN A 307     -18.794 120.852   9.108  1.00 77.63           O  
ATOM   2272  NE2 GLN A 307     -17.154 121.966   8.067  1.00 63.13           N  
ATOM   2273  N   TYR A 308     -15.006 118.871  12.746  1.00 44.01           N  
ATOM   2274  CA  TYR A 308     -15.295 118.762  14.170  1.00 44.36           C  
ATOM   2275  C   TYR A 308     -16.476 119.550  14.723  1.00 50.56           C  
ATOM   2276  O   TYR A 308     -16.844 120.623  14.216  1.00 50.79           O  
ATOM   2277  CB  TYR A 308     -14.043 118.976  15.020  1.00 45.47           C  
ATOM   2278  CG  TYR A 308     -13.580 120.407  15.063  1.00 47.09           C  
ATOM   2279  CD1 TYR A 308     -12.687 120.896  14.121  1.00 48.47           C  
ATOM   2280  CD2 TYR A 308     -14.063 121.283  16.029  1.00 48.20           C  
ATOM   2281  CE1 TYR A 308     -12.265 122.213  14.154  1.00 48.68           C  
ATOM   2282  CE2 TYR A 308     -13.660 122.610  16.064  1.00 48.96           C  
ATOM   2283  CZ  TYR A 308     -12.757 123.071  15.123  1.00 54.04           C  
ATOM   2284  OH  TYR A 308     -12.344 124.389  15.146  1.00 51.06           O  
ATOM   2285  N   VAL A 309     -17.058 118.984  15.778  1.00 47.54           N  
ATOM   2286  CA  VAL A 309     -18.182 119.561  16.500  1.00 47.16           C  
ATOM   2287  C   VAL A 309     -17.728 119.754  17.944  1.00 53.37           C  
ATOM   2288  O   VAL A 309     -16.625 119.343  18.303  1.00 53.38           O  
ATOM   2289  CB  VAL A 309     -19.391 118.626  16.447  1.00 50.33           C  
ATOM   2290  CG1 VAL A 309     -19.792 118.393  15.015  1.00 49.99           C  
ATOM   2291  CG2 VAL A 309     -19.063 117.309  17.105  1.00 50.16           C  
ATOM   2292  N   GLY A 310     -18.550 120.402  18.761  1.00 51.41           N  
ATOM   2293  CA  GLY A 310     -18.162 120.690  20.137  1.00 52.01           C  
ATOM   2294  C   GLY A 310     -18.370 119.557  21.137  1.00 59.18           C  
ATOM   2295  O   GLY A 310     -19.171 118.647  20.912  1.00 58.87           O  
ATOM   2296  N   ASN A 311     -17.646 119.643  22.252  1.00 58.79           N  
ATOM   2297  CA  ASN A 311     -17.752 118.679  23.346  1.00 60.08           C  
ATOM   2298  C   ASN A 311     -18.429 119.372  24.530  1.00 67.45           C  
ATOM   2299  O   ASN A 311     -17.813 120.167  25.242  1.00 67.74           O  
ATOM   2300  CB  ASN A 311     -16.368 118.140  23.745  1.00 59.10           C  
ATOM   2301  CG  ASN A 311     -16.448 116.997  24.759  1.00 72.11           C  
ATOM   2302  OD1 ASN A 311     -15.565 116.844  25.606  1.00 64.11           O  
ATOM   2303  ND2 ASN A 311     -17.517 116.204  24.684  1.00 60.07           N  
ATOM   2304  N   PRO A 312     -19.726 119.117  24.675  1.00 65.58           N  
ATOM   2305  CA  PRO A 312     -20.554 119.704  25.731  1.00 65.84           C  
ATOM   2306  C   PRO A 312     -19.992 119.451  27.125  1.00 71.53           C  
ATOM   2307  O   PRO A 312     -19.931 120.357  27.958  1.00 71.75           O  
ATOM   2308  CB  PRO A 312     -21.899 118.972  25.574  1.00 67.35           C  
ATOM   2309  CG  PRO A 312     -21.776 118.131  24.315  1.00 71.43           C  
ATOM   2310  CD  PRO A 312     -20.320 117.888  24.131  1.00 66.45           C  
ATOM   2311  N   ASP A 313     -19.545 118.222  27.365  1.00 68.64           N  
ATOM   2312  CA  ASP A 313     -18.917 117.869  28.639  1.00 68.83           C  
ATOM   2313  C   ASP A 313     -17.487 118.413  28.536  1.00 72.85           C  
ATOM   2314  O   ASP A 313     -16.524 117.835  29.052  1.00 72.40           O  
ATOM   2315  CB  ASP A 313     -18.936 116.346  28.800  1.00 70.83           C  
ATOM   2316  CG  ASP A 313     -20.174 115.714  28.165  1.00 85.25           C  
ATOM   2317  OD1 ASP A 313     -21.268 116.316  28.258  1.00 86.73           O  
ATOM   2318  OD2 ASP A 313     -20.045 114.661  27.504  1.00 92.40           O  
ATOM   2319  N   GLY A 314     -17.394 119.561  27.867  1.00 69.33           N  
ATOM   2320  CA  GLY A 314     -16.151 120.195  27.476  1.00 69.28           C  
ATOM   2321  C   GLY A 314     -15.401 121.117  28.423  1.00 74.24           C  
ATOM   2322  O   GLY A 314     -15.898 121.549  29.462  1.00 74.43           O  
ATOM   2323  N   GLU A 315     -14.202 121.464  27.964  1.00 70.92           N  
ATOM   2324  CA  GLU A 315     -13.194 122.222  28.708  1.00 70.43           C  
ATOM   2325  C   GLU A 315     -13.360 123.742  28.667  1.00 73.08           C  
ATOM   2326  O   GLU A 315     -13.431 124.385  29.729  1.00 73.63           O  
ATOM   2327  CB  GLU A 315     -11.800 121.811  28.233  1.00 71.84           C  
ATOM   2328  CG  GLU A 315     -11.641 120.317  27.971  1.00 82.65           C  
ATOM   2329  CD  GLU A 315     -11.557 119.515  29.257  1.00107.69           C  
ATOM   2330  OE1 GLU A 315     -11.051 120.061  30.263  1.00107.36           O  
ATOM   2331  OE2 GLU A 315     -12.015 118.349  29.272  1.00101.15           O  
ATOM   2332  N   GLY A 316     -13.353 124.320  27.472  1.00 67.10           N  
ATOM   2333  CA  GLY A 316     -13.472 125.767  27.340  1.00 65.72           C  
ATOM   2334  C   GLY A 316     -13.752 126.154  25.886  1.00 67.43           C  
ATOM   2335  O   GLY A 316     -14.902 126.301  25.470  1.00 66.27           O  
ATOM   2336  N   GLU A 317     -12.677 126.277  25.109  1.00 62.98           N  
ATOM   2337  CA  GLU A 317     -12.780 126.578  23.676  1.00 61.86           C  
ATOM   2338  C   GLU A 317     -13.290 125.330  22.938  1.00 63.50           C  
ATOM   2339  O   GLU A 317     -13.785 125.401  21.807  1.00 62.62           O  
ATOM   2340  CB  GLU A 317     -11.414 126.995  23.115  1.00 63.19           C  
ATOM   2341  CG  GLU A 317     -11.183 128.501  23.049  1.00 75.98           C  
ATOM   2342  CD  GLU A 317     -11.080 129.017  21.619  1.00103.43           C  
ATOM   2343  OE1 GLU A 317     -11.354 128.231  20.686  1.00102.32           O  
ATOM   2344  OE2 GLU A 317     -10.703 130.194  21.429  1.00 98.31           O  
ATOM   2345  N   ALA A 318     -13.177 124.187  23.611  1.00 58.85           N  
ATOM   2346  CA  ALA A 318     -13.586 122.896  23.070  1.00 58.27           C  
ATOM   2347  C   ALA A 318     -15.082 122.767  22.859  1.00 63.14           C  
ATOM   2348  O   ALA A 318     -15.527 122.030  21.979  1.00 63.38           O  
ATOM   2349  CB  ALA A 318     -13.093 121.774  23.962  1.00 58.81           C  
ATOM   2350  N   THR A 319     -15.852 123.432  23.713  1.00 59.90           N  
ATOM   2351  CA  THR A 319     -17.312 123.389  23.646  1.00 59.42           C  
ATOM   2352  C   THR A 319     -17.846 123.916  22.314  1.00 61.58           C  
ATOM   2353  O   THR A 319     -19.034 123.781  22.013  1.00 59.97           O  
ATOM   2354  CB  THR A 319     -17.942 124.209  24.787  1.00 67.80           C  
ATOM   2355  OG1 THR A 319     -17.444 125.553  24.737  1.00 73.50           O  
ATOM   2356  CG2 THR A 319     -17.589 123.603  26.138  1.00 61.87           C  
ATOM   2357  N   LYS A 320     -16.949 124.498  21.517  1.00 58.56           N  
ATOM   2358  CA  LYS A 320     -17.315 125.059  20.220  1.00 58.43           C  
ATOM   2359  C   LYS A 320     -16.622 124.392  19.026  1.00 61.63           C  
ATOM   2360  O   LYS A 320     -15.391 124.264  18.983  1.00 62.20           O  
ATOM   2361  CB  LYS A 320     -17.101 126.575  20.211  1.00 60.86           C  
ATOM   2362  CG  LYS A 320     -17.942 127.303  21.248  1.00 80.58           C  
ATOM   2363  CD  LYS A 320     -18.145 128.770  20.900  1.00 90.05           C  
ATOM   2364  CE  LYS A 320     -19.072 129.457  21.896  1.00 95.19           C  
ATOM   2365  NZ  LYS A 320     -19.336 130.868  21.505  1.00100.30           N  
ATOM   2366  N   GLY A 321     -17.443 123.963  18.069  1.00 55.63           N  
ATOM   2367  CA  GLY A 321     -16.968 123.316  16.860  1.00 54.54           C  
ATOM   2368  C   GLY A 321     -16.726 124.332  15.750  1.00 55.99           C  
ATOM   2369  O   GLY A 321     -16.725 125.538  15.987  1.00 55.42           O  
ATOM   2370  N   TYR A 322     -16.513 123.827  14.543  1.00 50.56           N  
ATOM   2371  CA  TYR A 322     -16.221 124.661  13.388  1.00 49.49           C  
ATOM   2372  C   TYR A 322     -17.338 125.641  13.091  1.00 55.09           C  
ATOM   2373  O   TYR A 322     -17.113 126.845  13.004  1.00 54.83           O  
ATOM   2374  CB  TYR A 322     -16.010 123.768  12.171  1.00 49.52           C  
ATOM   2375  CG  TYR A 322     -15.289 124.426  11.026  1.00 48.78           C  
ATOM   2376  CD1 TYR A 322     -14.037 125.004  11.212  1.00 50.32           C  
ATOM   2377  CD2 TYR A 322     -15.834 124.427   9.745  1.00 48.41           C  
ATOM   2378  CE1 TYR A 322     -13.350 125.576  10.154  1.00 50.27           C  
ATOM   2379  CE2 TYR A 322     -15.156 124.999   8.678  1.00 48.60           C  
ATOM   2380  CZ  TYR A 322     -13.914 125.566   8.887  1.00 54.46           C  
ATOM   2381  OH  TYR A 322     -13.235 126.132   7.833  1.00 54.48           O  
ATOM   2382  N   LEU A 323     -18.536 125.106  12.881  1.00 53.35           N  
ATOM   2383  CA  LEU A 323     -19.692 125.911  12.505  1.00 54.02           C  
ATOM   2384  C   LEU A 323     -20.168 126.895  13.577  1.00 61.27           C  
ATOM   2385  O   LEU A 323     -20.930 127.829  13.284  1.00 61.93           O  
ATOM   2386  CB  LEU A 323     -20.827 125.011  12.036  1.00 53.81           C  
ATOM   2387  CG  LEU A 323     -20.388 124.097  10.894  1.00 57.72           C  
ATOM   2388  CD1 LEU A 323     -21.490 123.132  10.498  1.00 57.82           C  
ATOM   2389  CD2 LEU A 323     -19.929 124.932   9.703  1.00 58.51           C  
ATOM   2390  N   ASP A 324     -19.709 126.686  14.810  1.00 58.43           N  
ATOM   2391  CA  ASP A 324     -20.058 127.555  15.926  1.00 58.34           C  
ATOM   2392  C   ASP A 324     -19.133 128.769  15.948  1.00 63.21           C  
ATOM   2393  O   ASP A 324     -18.779 129.296  17.003  1.00 62.75           O  
ATOM   2394  CB  ASP A 324     -20.013 126.777  17.239  1.00 60.30           C  
ATOM   2395  CG  ASP A 324     -21.064 125.674  17.300  1.00 72.69           C  
ATOM   2396  OD1 ASP A 324     -21.774 125.474  16.290  1.00 73.64           O  
ATOM   2397  OD2 ASP A 324     -21.161 124.991  18.347  1.00 79.32           O  
ATOM   2398  N   ASP A 325     -18.736 129.186  14.751  1.00 60.93           N  
ATOM   2399  CA  ASP A 325     -17.906 130.367  14.536  1.00 61.13           C  
ATOM   2400  C   ASP A 325     -18.509 131.081  13.323  1.00 65.81           C  
ATOM   2401  O   ASP A 325     -18.784 130.457  12.295  1.00 66.02           O  
ATOM   2402  CB  ASP A 325     -16.449 129.954  14.263  1.00 63.01           C  
ATOM   2403  CG  ASP A 325     -15.546 131.147  13.957  1.00 76.62           C  
ATOM   2404  OD1 ASP A 325     -14.316 130.946  13.708  1.00 77.35           O  
ATOM   2405  OD2 ASP A 325     -16.079 132.291  14.002  1.00 84.35           O  
ATOM   2406  N   PRO A 326     -18.775 132.374  13.475  1.00 62.17           N  
ATOM   2407  CA  PRO A 326     -19.406 133.181  12.429  1.00 61.40           C  
ATOM   2408  C   PRO A 326     -18.415 133.612  11.361  1.00 64.39           C  
ATOM   2409  O   PRO A 326     -18.815 134.030  10.268  1.00 64.61           O  
ATOM   2410  CB  PRO A 326     -19.911 134.414  13.185  1.00 63.00           C  
ATOM   2411  CG  PRO A 326     -19.707 134.111  14.659  1.00 67.54           C  
ATOM   2412  CD  PRO A 326     -18.599 133.131  14.722  1.00 62.68           C  
ATOM   2413  N   THR A 327     -17.129 133.548  11.704  1.00 58.76           N  
ATOM   2414  CA  THR A 327     -16.091 133.847  10.742  1.00 57.21           C  
ATOM   2415  C   THR A 327     -16.188 132.724   9.718  1.00 57.83           C  
ATOM   2416  O   THR A 327     -15.854 132.907   8.552  1.00 57.21           O  
ATOM   2417  CB  THR A 327     -14.707 133.943  11.406  1.00 68.41           C  
ATOM   2418  OG1 THR A 327     -14.203 132.633  11.685  1.00 70.97           O  
ATOM   2419  CG2 THR A 327     -14.809 134.717  12.706  1.00 67.17           C  
ATOM   2420  N   VAL A 328     -16.752 131.593  10.145  1.00 52.57           N  
ATOM   2421  CA  VAL A 328     -16.974 130.455   9.258  1.00 51.63           C  
ATOM   2422  C   VAL A 328     -18.377 130.485   8.656  1.00 55.59           C  
ATOM   2423  O   VAL A 328     -19.383 130.398   9.369  1.00 54.00           O  
ATOM   2424  CB  VAL A 328     -16.754 129.104   9.960  1.00 54.45           C  
ATOM   2425  CG1 VAL A 328     -17.324 127.978   9.116  1.00 53.87           C  
ATOM   2426  CG2 VAL A 328     -15.276 128.882  10.226  1.00 54.13           C  
ATOM   2427  N   PRO A 329     -18.425 130.579   7.331  1.00 53.31           N  
ATOM   2428  CA  PRO A 329     -19.672 130.615   6.592  1.00 53.66           C  
ATOM   2429  C   PRO A 329     -20.645 129.543   7.035  1.00 62.08           C  
ATOM   2430  O   PRO A 329     -20.315 128.652   7.816  1.00 62.89           O  
ATOM   2431  CB  PRO A 329     -19.229 130.342   5.160  1.00 54.58           C  
ATOM   2432  CG  PRO A 329     -17.869 130.939   5.085  1.00 58.49           C  
ATOM   2433  CD  PRO A 329     -17.273 130.906   6.472  1.00 53.61           C  
ATOM   2434  N   ARG A 330     -21.866 129.644   6.537  1.00 60.65           N  
ATOM   2435  CA  ARG A 330     -22.885 128.698   6.918  1.00 61.33           C  
ATOM   2436  C   ARG A 330     -23.023 127.506   5.982  1.00 65.14           C  
ATOM   2437  O   ARG A 330     -22.898 127.632   4.760  1.00 65.10           O  
ATOM   2438  CB  ARG A 330     -24.216 129.406   7.099  1.00 64.23           C  
ATOM   2439  CG  ARG A 330     -24.713 129.328   8.516  1.00 82.56           C  
ATOM   2440  CD  ARG A 330     -26.193 129.056   8.554  1.00 98.99           C  
ATOM   2441  NE  ARG A 330     -26.887 130.167   9.188  1.00112.96           N  
ATOM   2442  CZ  ARG A 330     -28.120 130.551   8.883  1.00131.02           C  
ATOM   2443  NH1 ARG A 330     -28.809 129.900   7.957  1.00121.21           N  
ATOM   2444  NH2 ARG A 330     -28.671 131.580   9.514  1.00118.63           N  
ATOM   2445  N   GLY A 331     -23.312 126.354   6.579  1.00 60.93           N  
ATOM   2446  CA  GLY A 331     -23.486 125.108   5.841  1.00 60.45           C  
ATOM   2447  C   GLY A 331     -22.161 124.593   5.280  1.00 62.49           C  
ATOM   2448  O   GLY A 331     -22.143 123.746   4.378  1.00 62.38           O  
ATOM   2449  N   SER A 332     -21.060 125.119   5.813  1.00 56.55           N  
ATOM   2450  CA  SER A 332     -19.725 124.747   5.361  1.00 54.88           C  
ATOM   2451  C   SER A 332     -19.496 123.244   5.396  1.00 57.41           C  
ATOM   2452  O   SER A 332     -19.878 122.563   6.352  1.00 57.48           O  
ATOM   2453  CB  SER A 332     -18.654 125.456   6.189  1.00 57.00           C  
ATOM   2454  OG  SER A 332     -17.361 125.137   5.710  1.00 61.56           O  
ATOM   2455  N   THR A 333     -18.858 122.736   4.347  1.00 52.06           N  
ATOM   2456  CA  THR A 333     -18.547 121.319   4.256  1.00 50.47           C  
ATOM   2457  C   THR A 333     -17.032 121.137   4.209  1.00 52.58           C  
ATOM   2458  O   THR A 333     -16.528 120.094   3.792  1.00 52.89           O  
ATOM   2459  CB  THR A 333     -19.251 120.646   3.053  1.00 54.08           C  
ATOM   2460  OG1 THR A 333     -19.233 121.521   1.914  1.00 54.56           O  
ATOM   2461  CG2 THR A 333     -20.688 120.335   3.411  1.00 49.06           C  
ATOM   2462  N   THR A 334     -16.316 122.151   4.692  1.00 47.38           N  
ATOM   2463  CA  THR A 334     -14.856 122.131   4.724  1.00 46.25           C  
ATOM   2464  C   THR A 334     -14.311 121.115   5.711  1.00 48.75           C  
ATOM   2465  O   THR A 334     -14.745 121.057   6.864  1.00 47.67           O  
ATOM   2466  CB  THR A 334     -14.277 123.508   5.057  1.00 49.18           C  
ATOM   2467  OG1 THR A 334     -14.559 124.412   3.981  1.00 45.99           O  
ATOM   2468  CG2 THR A 334     -12.776 123.410   5.251  1.00 45.50           C  
ATOM   2469  N   ALA A 335     -13.335 120.332   5.257  1.00 44.86           N  
ATOM   2470  CA  ALA A 335     -12.740 119.285   6.084  1.00 43.99           C  
ATOM   2471  C   ALA A 335     -11.667 119.795   7.054  1.00 45.29           C  
ATOM   2472  O   ALA A 335     -10.689 120.433   6.648  1.00 44.06           O  
ATOM   2473  CB  ALA A 335     -12.194 118.146   5.211  1.00 44.63           C  
ATOM   2474  N   THR A 336     -11.869 119.517   8.343  1.00 40.50           N  
ATOM   2475  CA  THR A 336     -10.904 119.907   9.378  1.00 39.51           C  
ATOM   2476  C   THR A 336     -10.006 118.727   9.716  1.00 41.94           C  
ATOM   2477  O   THR A 336      -9.077 118.847  10.515  1.00 40.96           O  
ATOM   2478  CB  THR A 336     -11.575 120.426  10.673  1.00 43.41           C  
ATOM   2479  OG1 THR A 336     -12.771 119.683  10.945  1.00 49.11           O  
ATOM   2480  CG2 THR A 336     -11.916 121.893  10.537  1.00 35.86           C  
ATOM   2481  N   PHE A 337     -10.299 117.594   9.080  1.00 37.93           N  
ATOM   2482  CA  PHE A 337      -9.546 116.357   9.239  1.00 36.47           C  
ATOM   2483  C   PHE A 337      -9.598 115.571   7.933  1.00 40.49           C  
ATOM   2484  O   PHE A 337     -10.627 115.526   7.267  1.00 40.16           O  
ATOM   2485  CB  PHE A 337     -10.162 115.522  10.353  1.00 37.47           C  
ATOM   2486  CG  PHE A 337      -9.734 114.080  10.342  1.00 38.36           C  
ATOM   2487  CD1 PHE A 337      -8.728 113.637  11.193  1.00 40.22           C  
ATOM   2488  CD2 PHE A 337     -10.366 113.155   9.520  1.00 39.75           C  
ATOM   2489  CE1 PHE A 337      -8.349 112.308  11.211  1.00 40.51           C  
ATOM   2490  CE2 PHE A 337      -9.993 111.820   9.541  1.00 42.04           C  
ATOM   2491  CZ  PHE A 337      -8.983 111.397  10.391  1.00 39.79           C  
ATOM   2492  N   ALA A 338      -8.486 114.939   7.581  1.00 37.23           N  
ATOM   2493  CA  ALA A 338      -8.423 114.102   6.386  1.00 36.73           C  
ATOM   2494  C   ALA A 338      -7.539 112.889   6.654  1.00 39.81           C  
ATOM   2495  O   ALA A 338      -6.602 112.946   7.455  1.00 39.86           O  
ATOM   2496  CB  ALA A 338      -7.890 114.891   5.192  1.00 37.40           C  
ATOM   2497  N   ALA A 339      -7.859 111.787   5.993  1.00 34.72           N  
ATOM   2498  CA  ALA A 339      -7.063 110.571   6.079  1.00 33.31           C  
ATOM   2499  C   ALA A 339      -7.057 110.074   4.656  1.00 34.85           C  
ATOM   2500  O   ALA A 339      -8.116 109.890   4.058  1.00 34.90           O  
ATOM   2501  CB  ALA A 339      -7.707 109.559   6.996  1.00 33.91           C  
ATOM   2502  N   VAL A 340      -5.870 110.009   4.069  1.00 29.53           N  
ATOM   2503  CA  VAL A 340      -5.743 109.635   2.680  1.00 28.34           C  
ATOM   2504  C   VAL A 340      -4.722 108.529   2.517  1.00 32.37           C  
ATOM   2505  O   VAL A 340      -3.676 108.536   3.174  1.00 32.30           O  
ATOM   2506  CB  VAL A 340      -5.363 110.857   1.813  1.00 31.24           C  
ATOM   2507  CG1 VAL A 340      -5.318 110.474   0.345  1.00 31.05           C  
ATOM   2508  CG2 VAL A 340      -6.356 111.992   2.034  1.00 30.48           C  
ATOM   2509  N   VAL A 341      -5.037 107.568   1.656  1.00 28.87           N  
ATOM   2510  CA  VAL A 341      -4.108 106.482   1.366  1.00 28.85           C  
ATOM   2511  C   VAL A 341      -3.485 106.729  -0.008  1.00 34.69           C  
ATOM   2512  O   VAL A 341      -4.202 106.850  -1.003  1.00 35.44           O  
ATOM   2513  CB  VAL A 341      -4.821 105.102   1.330  1.00 31.96           C  
ATOM   2514  CG1 VAL A 341      -3.810 103.981   1.154  1.00 31.19           C  
ATOM   2515  CG2 VAL A 341      -5.656 104.882   2.585  1.00 31.69           C  
ATOM   2516  N   LEU A 342      -2.160 106.813  -0.067  1.00 31.21           N  
ATOM   2517  CA  LEU A 342      -1.451 106.987  -1.338  1.00 30.86           C  
ATOM   2518  C   LEU A 342      -0.634 105.733  -1.631  1.00 32.75           C  
ATOM   2519  O   LEU A 342      -0.244 104.999  -0.714  1.00 31.44           O  
ATOM   2520  CB  LEU A 342      -0.458 108.158  -1.256  1.00 31.21           C  
ATOM   2521  CG  LEU A 342      -0.947 109.566  -0.920  1.00 36.67           C  
ATOM   2522  CD1 LEU A 342      -0.014 110.239   0.064  1.00 37.56           C  
ATOM   2523  CD2 LEU A 342      -1.097 110.421  -2.161  1.00 39.17           C  
ATOM   2524  N   TYR A 343      -0.271 105.576  -2.902  1.00 28.03           N  
ATOM   2525  CA  TYR A 343       0.561 104.463  -3.337  1.00 26.49           C  
ATOM   2526  C   TYR A 343       1.657 104.934  -4.260  1.00 28.70           C  
ATOM   2527  O   TYR A 343       1.387 105.589  -5.273  1.00 28.15           O  
ATOM   2528  CB  TYR A 343      -0.276 103.398  -4.034  1.00 27.11           C  
ATOM   2529  CG  TYR A 343      -1.231 102.687  -3.113  1.00 27.63           C  
ATOM   2530  CD1 TYR A 343      -0.804 101.601  -2.365  1.00 28.42           C  
ATOM   2531  CD2 TYR A 343      -2.544 103.121  -2.961  1.00 28.55           C  
ATOM   2532  CE1 TYR A 343      -1.649 100.944  -1.509  1.00 27.45           C  
ATOM   2533  CE2 TYR A 343      -3.410 102.463  -2.097  1.00 29.77           C  
ATOM   2534  CZ  TYR A 343      -2.944 101.368  -1.370  1.00 35.14           C  
ATOM   2535  OH  TYR A 343      -3.761 100.682  -0.497  1.00 36.76           O  
ATOM   2536  N   VAL A 344       2.887 104.561  -3.913  1.00 25.48           N  
ATOM   2537  CA  VAL A 344       4.073 104.868  -4.709  1.00 25.01           C  
ATOM   2538  C   VAL A 344       4.361 103.658  -5.570  1.00 28.04           C  
ATOM   2539  O   VAL A 344       4.781 102.620  -5.076  1.00 27.64           O  
ATOM   2540  CB  VAL A 344       5.302 105.133  -3.818  1.00 28.73           C  
ATOM   2541  CG1 VAL A 344       6.587 105.228  -4.666  1.00 28.33           C  
ATOM   2542  CG2 VAL A 344       5.094 106.392  -2.977  1.00 28.30           C  
ATOM   2543  N   GLU A 345       4.077 103.785  -6.856  1.00 25.21           N  
ATOM   2544  CA  GLU A 345       4.243 102.679  -7.776  1.00 25.82           C  
ATOM   2545  C   GLU A 345       5.675 102.538  -8.252  1.00 30.49           C  
ATOM   2546  O   GLU A 345       6.099 103.226  -9.193  1.00 30.41           O  
ATOM   2547  CB  GLU A 345       3.305 102.835  -8.965  1.00 27.66           C  
ATOM   2548  CG  GLU A 345       2.149 101.851  -8.953  1.00 42.89           C  
ATOM   2549  CD  GLU A 345       0.814 102.535  -8.774  1.00 71.20           C  
ATOM   2550  OE1 GLU A 345      -0.011 102.460  -9.708  1.00 73.64           O  
ATOM   2551  OE2 GLU A 345       0.600 103.174  -7.719  1.00 69.56           O  
ATOM   2552  N   ASN A 346       6.415 101.638  -7.603  1.00 25.61           N  
ATOM   2553  CA  ASN A 346       7.797 101.373  -7.973  1.00 24.38           C  
ATOM   2554  C   ASN A 346       8.360 100.086  -7.392  1.00 29.91           C  
ATOM   2555  O   ASN A 346       7.704  99.434  -6.575  1.00 30.18           O  
ATOM   2556  CB  ASN A 346       8.701 102.593  -7.748  1.00 19.21           C  
ATOM   2557  CG  ASN A 346       9.035 102.849  -6.282  1.00 29.45           C  
ATOM   2558  OD1 ASN A 346       8.749 102.043  -5.397  1.00 30.49           O  
ATOM   2559  ND2 ASN A 346       9.715 103.962  -6.037  1.00 13.92           N  
ATOM   2560  N   GLU A 347       9.532  99.686  -7.885  1.00 26.87           N  
ATOM   2561  CA  GLU A 347      10.189  98.453  -7.461  1.00 26.85           C  
ATOM   2562  C   GLU A 347      10.213  98.337  -5.938  1.00 29.81           C  
ATOM   2563  O   GLU A 347       9.977  97.261  -5.380  1.00 29.78           O  
ATOM   2564  CB  GLU A 347      11.631  98.406  -8.001  1.00 28.59           C  
ATOM   2565  CG  GLU A 347      12.058  97.066  -8.632  1.00 42.62           C  
ATOM   2566  CD  GLU A 347      13.572  96.935  -8.804  1.00 78.04           C  
ATOM   2567  OE1 GLU A 347      14.239  97.950  -9.111  1.00 79.26           O  
ATOM   2568  OE2 GLU A 347      14.088  95.803  -8.662  1.00 79.15           O  
ATOM   2569  N   ARG A 348      10.501  99.456  -5.279  1.00 24.78           N  
ATOM   2570  CA  ARG A 348      10.641  99.490  -3.829  1.00 24.02           C  
ATOM   2571  C   ARG A 348       9.360  99.477  -3.036  1.00 28.41           C  
ATOM   2572  O   ARG A 348       9.259  98.781  -2.027  1.00 28.21           O  
ATOM   2573  CB  ARG A 348      11.476 100.693  -3.391  1.00 23.37           C  
ATOM   2574  CG  ARG A 348      11.606 100.828  -1.870  1.00 29.43           C  
ATOM   2575  CD  ARG A 348      12.538 101.970  -1.459  1.00 29.38           C  
ATOM   2576  NE  ARG A 348      13.884 101.832  -2.007  1.00 30.18           N  
ATOM   2577  CZ  ARG A 348      14.863 101.127  -1.443  1.00 43.04           C  
ATOM   2578  NH1 ARG A 348      14.657 100.486  -0.297  1.00 29.37           N  
ATOM   2579  NH2 ARG A 348      16.055 101.071  -2.026  1.00 26.83           N  
ATOM   2580  N   TRP A 349       8.419 100.320  -3.443  1.00 25.91           N  
ATOM   2581  CA  TRP A 349       7.196 100.535  -2.687  1.00 25.66           C  
ATOM   2582  C   TRP A 349       5.915  99.999  -3.291  1.00 29.91           C  
ATOM   2583  O   TRP A 349       4.853 100.150  -2.693  1.00 29.17           O  
ATOM   2584  CB  TRP A 349       7.025 102.031  -2.431  1.00 24.38           C  
ATOM   2585  CG  TRP A 349       8.100 102.619  -1.579  1.00 25.35           C  
ATOM   2586  CD1 TRP A 349       9.093 103.466  -1.981  1.00 28.21           C  
ATOM   2587  CD2 TRP A 349       8.314 102.380  -0.184  1.00 25.13           C  
ATOM   2588  NE1 TRP A 349       9.909 103.770  -0.923  1.00 27.50           N  
ATOM   2589  CE2 TRP A 349       9.445 103.126   0.196  1.00 28.98           C  
ATOM   2590  CE3 TRP A 349       7.674 101.586   0.774  1.00 26.26           C  
ATOM   2591  CZ2 TRP A 349       9.921 103.145   1.509  1.00 27.99           C  
ATOM   2592  CZ3 TRP A 349       8.148 101.603   2.066  1.00 27.67           C  
ATOM   2593  CH2 TRP A 349       9.255 102.388   2.427  1.00 28.15           C  
ATOM   2594  N   ASP A 350       5.999  99.442  -4.492  1.00 28.09           N  
ATOM   2595  CA  ASP A 350       4.811  98.930  -5.173  1.00 28.65           C  
ATOM   2596  C   ASP A 350       3.934  98.145  -4.196  1.00 33.09           C  
ATOM   2597  O   ASP A 350       4.402  97.200  -3.559  1.00 33.92           O  
ATOM   2598  CB  ASP A 350       5.219  98.049  -6.363  1.00 30.66           C  
ATOM   2599  CG  ASP A 350       4.091  97.847  -7.371  1.00 42.54           C  
ATOM   2600  OD1 ASP A 350       4.114  96.818  -8.076  1.00 44.51           O  
ATOM   2601  OD2 ASP A 350       3.222  98.730  -7.514  1.00 47.81           O  
ATOM   2602  N   GLY A 351       2.710  98.619  -3.977  1.00 28.44           N  
ATOM   2603  CA  GLY A 351       1.775  97.931  -3.083  1.00 28.45           C  
ATOM   2604  C   GLY A 351       1.675  98.449  -1.638  1.00 33.81           C  
ATOM   2605  O   GLY A 351       0.609  98.349  -1.019  1.00 32.78           O  
ATOM   2606  N   VAL A 352       2.783  98.959  -1.087  1.00 31.11           N  
ATOM   2607  CA  VAL A 352       2.803  99.493   0.284  1.00 30.13           C  
ATOM   2608  C   VAL A 352       1.922 100.745   0.392  1.00 33.53           C  
ATOM   2609  O   VAL A 352       2.068 101.686  -0.393  1.00 33.32           O  
ATOM   2610  CB  VAL A 352       4.252  99.849   0.730  1.00 33.30           C  
ATOM   2611  CG1 VAL A 352       4.294 100.224   2.208  1.00 32.86           C  
ATOM   2612  CG2 VAL A 352       5.202  98.689   0.443  1.00 33.08           C  
ATOM   2613  N   PRO A 353       0.998 100.766   1.346  1.00 29.27           N  
ATOM   2614  CA  PRO A 353       0.143 101.934   1.483  1.00 28.62           C  
ATOM   2615  C   PRO A 353       0.815 103.010   2.321  1.00 32.73           C  
ATOM   2616  O   PRO A 353       1.464 102.729   3.332  1.00 30.78           O  
ATOM   2617  CB  PRO A 353      -1.105 101.402   2.207  1.00 29.86           C  
ATOM   2618  CG  PRO A 353      -0.961  99.927   2.268  1.00 34.10           C  
ATOM   2619  CD  PRO A 353       0.505  99.637   2.149  1.00 29.62           C  
ATOM   2620  N   PHE A 354       0.658 104.251   1.872  1.00 30.66           N  
ATOM   2621  CA  PHE A 354       1.158 105.405   2.596  1.00 30.05           C  
ATOM   2622  C   PHE A 354      -0.061 106.118   3.163  1.00 35.68           C  
ATOM   2623  O   PHE A 354      -0.886 106.655   2.423  1.00 36.71           O  
ATOM   2624  CB  PHE A 354       1.974 106.311   1.676  1.00 31.23           C  
ATOM   2625  CG  PHE A 354       3.362 105.793   1.407  1.00 32.60           C  
ATOM   2626  CD1 PHE A 354       3.577 104.784   0.479  1.00 35.51           C  
ATOM   2627  CD2 PHE A 354       4.444 106.257   2.133  1.00 34.26           C  
ATOM   2628  CE1 PHE A 354       4.852 104.271   0.259  1.00 35.91           C  
ATOM   2629  CE2 PHE A 354       5.717 105.746   1.913  1.00 36.51           C  
ATOM   2630  CZ  PHE A 354       5.919 104.755   0.977  1.00 34.15           C  
ATOM   2631  N   ILE A 355      -0.248 106.006   4.469  1.00 31.57           N  
ATOM   2632  CA  ILE A 355      -1.406 106.611   5.088  1.00 31.45           C  
ATOM   2633  C   ILE A 355      -1.076 108.038   5.493  1.00 35.65           C  
ATOM   2634  O   ILE A 355      -0.072 108.289   6.160  1.00 35.94           O  
ATOM   2635  CB  ILE A 355      -1.896 105.795   6.316  1.00 34.40           C  
ATOM   2636  CG1 ILE A 355      -2.245 104.362   5.910  1.00 34.29           C  
ATOM   2637  CG2 ILE A 355      -3.127 106.433   6.929  1.00 34.23           C  
ATOM   2638  CD1 ILE A 355      -1.833 103.329   6.922  1.00 39.26           C  
ATOM   2639  N   LEU A 356      -1.906 108.975   5.053  1.00 31.55           N  
ATOM   2640  CA  LEU A 356      -1.707 110.374   5.404  1.00 31.28           C  
ATOM   2641  C   LEU A 356      -2.847 110.814   6.312  1.00 34.41           C  
ATOM   2642  O   LEU A 356      -3.931 111.119   5.838  1.00 34.00           O  
ATOM   2643  CB  LEU A 356      -1.645 111.248   4.147  1.00 31.39           C  
ATOM   2644  CG  LEU A 356      -0.534 110.901   3.151  1.00 36.39           C  
ATOM   2645  CD1 LEU A 356      -0.168 112.108   2.306  1.00 36.20           C  
ATOM   2646  CD2 LEU A 356       0.695 110.336   3.875  1.00 40.47           C  
ATOM   2647  N   ARG A 357      -2.595 110.841   7.616  1.00 31.14           N  
ATOM   2648  CA  ARG A 357      -3.621 111.210   8.595  1.00 31.38           C  
ATOM   2649  C   ARG A 357      -3.337 112.571   9.221  1.00 38.07           C  
ATOM   2650  O   ARG A 357      -2.392 112.719   9.990  1.00 38.50           O  
ATOM   2651  CB  ARG A 357      -3.698 110.146   9.696  1.00 28.97           C  
ATOM   2652  CG  ARG A 357      -5.075 109.964  10.309  1.00 35.30           C  
ATOM   2653  CD  ARG A 357      -5.080 108.806  11.300  1.00 42.37           C  
ATOM   2654  NE  ARG A 357      -6.428 108.378  11.681  1.00 44.12           N  
ATOM   2655  CZ  ARG A 357      -7.024 108.715  12.824  1.00 58.98           C  
ATOM   2656  NH1 ARG A 357      -6.396 109.510  13.683  1.00 52.33           N  
ATOM   2657  NH2 ARG A 357      -8.256 108.292  13.102  1.00 40.60           N  
ATOM   2658  N   CYS A 358      -4.154 113.564   8.893  1.00 36.16           N  
ATOM   2659  CA  CYS A 358      -3.968 114.911   9.431  1.00 37.36           C  
ATOM   2660  C   CYS A 358      -5.289 115.506   9.935  1.00 41.75           C  
ATOM   2661  O   CYS A 358      -6.319 115.431   9.263  1.00 41.08           O  
ATOM   2662  CB  CYS A 358      -3.305 115.830   8.404  1.00 38.26           C  
ATOM   2663  SG  CYS A 358      -4.343 116.189   6.953  1.00 42.76           S  
ATOM   2664  N   GLY A 359      -5.264 116.089  11.127  1.00 38.44           N  
ATOM   2665  CA  GLY A 359      -6.485 116.632  11.695  1.00 38.44           C  
ATOM   2666  C   GLY A 359      -6.255 117.698  12.761  1.00 42.43           C  
ATOM   2667  O   GLY A 359      -5.183 117.780  13.371  1.00 42.03           O  
ATOM   2668  N   LYS A 360      -7.294 118.503  12.981  1.00 38.67           N  
ATOM   2669  CA  LYS A 360      -7.281 119.573  13.977  1.00 37.87           C  
ATOM   2670  C   LYS A 360      -8.366 119.296  15.012  1.00 40.69           C  
ATOM   2671  O   LYS A 360      -9.375 118.669  14.692  1.00 39.28           O  
ATOM   2672  CB  LYS A 360      -7.541 120.929  13.305  1.00 39.70           C  
ATOM   2673  CG  LYS A 360      -6.274 121.712  12.962  1.00 41.43           C  
ATOM   2674  CD  LYS A 360      -6.578 123.045  12.282  1.00 38.77           C  
ATOM   2675  CE  LYS A 360      -5.412 123.506  11.392  1.00 39.24           C  
ATOM   2676  NZ  LYS A 360      -4.197 123.993  12.122  1.00 32.31           N  
ATOM   2677  N   ALA A 361      -8.140 119.738  16.250  1.00 38.21           N  
ATOM   2678  CA  ALA A 361      -9.093 119.539  17.351  1.00 38.52           C  
ATOM   2679  C   ALA A 361      -9.156 118.092  17.841  1.00 43.84           C  
ATOM   2680  O   ALA A 361     -10.223 117.588  18.201  1.00 43.35           O  
ATOM   2681  CB  ALA A 361     -10.488 120.028  16.965  1.00 39.16           C  
ATOM   2682  N   LEU A 362      -8.013 117.419  17.846  1.00 41.06           N  
ATOM   2683  CA  LEU A 362      -7.973 116.035  18.288  1.00 40.16           C  
ATOM   2684  C   LEU A 362      -7.548 115.869  19.755  1.00 44.72           C  
ATOM   2685  O   LEU A 362      -7.699 116.785  20.579  1.00 44.15           O  
ATOM   2686  CB  LEU A 362      -7.110 115.200  17.343  1.00 39.42           C  
ATOM   2687  CG  LEU A 362      -7.466 115.395  15.860  1.00 42.68           C  
ATOM   2688  CD1 LEU A 362      -6.295 115.077  14.946  1.00 42.18           C  
ATOM   2689  CD2 LEU A 362      -8.719 114.626  15.435  1.00 43.38           C  
ATOM   2690  N   ASN A 363      -7.051 114.677  20.070  1.00 40.81           N  
ATOM   2691  CA  ASN A 363      -6.681 114.311  21.426  1.00 40.08           C  
ATOM   2692  C   ASN A 363      -5.226 114.627  21.729  1.00 45.23           C  
ATOM   2693  O   ASN A 363      -4.742 114.365  22.833  1.00 45.32           O  
ATOM   2694  CB  ASN A 363      -6.938 112.819  21.635  1.00 36.91           C  
ATOM   2695  CG  ASN A 363      -6.064 111.960  20.767  1.00 56.50           C  
ATOM   2696  OD1 ASN A 363      -6.003 112.147  19.558  1.00 52.47           O  
ATOM   2697  ND2 ASN A 363      -5.308 111.071  21.388  1.00 53.40           N  
ATOM   2698  N   GLU A 364      -4.519 115.198  20.764  1.00 41.81           N  
ATOM   2699  CA  GLU A 364      -3.104 115.466  20.986  1.00 41.27           C  
ATOM   2700  C   GLU A 364      -2.452 116.259  19.879  1.00 44.49           C  
ATOM   2701  O   GLU A 364      -3.005 116.409  18.784  1.00 44.72           O  
ATOM   2702  CB  GLU A 364      -2.337 114.148  21.165  1.00 42.55           C  
ATOM   2703  CG  GLU A 364      -1.810 113.533  19.866  1.00 50.67           C  
ATOM   2704  CD  GLU A 364      -1.044 112.237  20.092  1.00 70.67           C  
ATOM   2705  OE1 GLU A 364      -1.468 111.185  19.557  1.00 64.86           O  
ATOM   2706  OE2 GLU A 364      -0.001 112.281  20.782  1.00 64.97           O  
ATOM   2707  N   ARG A 365      -1.240 116.720  20.166  1.00 39.46           N  
ATOM   2708  CA  ARG A 365      -0.433 117.425  19.189  1.00 38.93           C  
ATOM   2709  C   ARG A 365       0.757 116.535  18.846  1.00 42.13           C  
ATOM   2710  O   ARG A 365       1.694 116.398  19.642  1.00 42.00           O  
ATOM   2711  CB  ARG A 365       0.062 118.749  19.765  1.00 39.16           C  
ATOM   2712  CG  ARG A 365       0.487 119.755  18.722  1.00 47.22           C  
ATOM   2713  CD  ARG A 365       1.744 120.479  19.152  1.00 57.00           C  
ATOM   2714  NE  ARG A 365       2.041 121.611  18.276  1.00 69.79           N  
ATOM   2715  CZ  ARG A 365       3.259 122.119  18.097  1.00 82.48           C  
ATOM   2716  NH1 ARG A 365       4.301 121.630  18.763  1.00 57.98           N  
ATOM   2717  NH2 ARG A 365       3.433 123.140  17.265  1.00 74.05           N  
ATOM   2718  N   LYS A 366       0.720 115.922  17.667  1.00 37.07           N  
ATOM   2719  CA  LYS A 366       1.804 115.031  17.260  1.00 35.77           C  
ATOM   2720  C   LYS A 366       2.104 115.111  15.766  1.00 38.05           C  
ATOM   2721  O   LYS A 366       1.195 115.266  14.951  1.00 37.05           O  
ATOM   2722  CB  LYS A 366       1.465 113.584  17.638  1.00 37.55           C  
ATOM   2723  CG  LYS A 366       2.677 112.671  17.805  1.00 43.90           C  
ATOM   2724  CD  LYS A 366       2.393 111.283  17.266  1.00 49.02           C  
ATOM   2725  CE  LYS A 366       1.752 110.393  18.319  1.00 53.75           C  
ATOM   2726  NZ  LYS A 366       0.726 109.494  17.725  1.00 62.42           N  
ATOM   2727  N   ALA A 367       3.383 114.976  15.422  1.00 33.92           N  
ATOM   2728  CA  ALA A 367       3.808 114.906  14.030  1.00 33.59           C  
ATOM   2729  C   ALA A 367       4.863 113.807  13.968  1.00 38.23           C  
ATOM   2730  O   ALA A 367       5.929 113.925  14.579  1.00 38.57           O  
ATOM   2731  CB  ALA A 367       4.376 116.233  13.561  1.00 34.18           C  
ATOM   2732  N   GLU A 368       4.528 112.700  13.311  1.00 33.99           N  
ATOM   2733  CA  GLU A 368       5.439 111.573  13.254  1.00 33.09           C  
ATOM   2734  C   GLU A 368       5.366 110.734  11.989  1.00 35.16           C  
ATOM   2735  O   GLU A 368       4.363 110.721  11.279  1.00 34.49           O  
ATOM   2736  CB  GLU A 368       5.210 110.669  14.460  1.00 34.44           C  
ATOM   2737  CG  GLU A 368       4.180 109.592  14.228  1.00 42.80           C  
ATOM   2738  CD  GLU A 368       3.990 108.733  15.449  1.00 61.36           C  
ATOM   2739  OE1 GLU A 368       4.771 108.894  16.414  1.00 46.23           O  
ATOM   2740  OE2 GLU A 368       3.043 107.919  15.459  1.00 61.49           O  
ATOM   2741  N   VAL A 369       6.437 109.987  11.759  1.00 30.80           N  
ATOM   2742  CA  VAL A 369       6.532 109.049  10.656  1.00 29.97           C  
ATOM   2743  C   VAL A 369       6.594 107.703  11.354  1.00 33.67           C  
ATOM   2744  O   VAL A 369       7.189 107.586  12.421  1.00 33.95           O  
ATOM   2745  CB  VAL A 369       7.836 109.271   9.839  1.00 33.45           C  
ATOM   2746  CG1 VAL A 369       7.826 108.450   8.561  1.00 33.09           C  
ATOM   2747  CG2 VAL A 369       8.017 110.746   9.521  1.00 33.06           C  
ATOM   2748  N   ARG A 370       5.885 106.722  10.816  1.00 28.92           N  
ATOM   2749  CA  ARG A 370       5.849 105.407  11.416  1.00 27.94           C  
ATOM   2750  C   ARG A 370       5.782 104.332  10.338  1.00 31.33           C  
ATOM   2751  O   ARG A 370       4.982 104.430   9.400  1.00 31.01           O  
ATOM   2752  CB  ARG A 370       4.635 105.301  12.339  1.00 27.32           C  
ATOM   2753  CG  ARG A 370       4.437 103.922  12.968  1.00 35.26           C  
ATOM   2754  CD  ARG A 370       3.217 103.892  13.872  1.00 41.24           C  
ATOM   2755  NE  ARG A 370       3.243 104.986  14.840  1.00 55.86           N  
ATOM   2756  CZ  ARG A 370       3.442 104.851  16.158  1.00 71.02           C  
ATOM   2757  NH1 ARG A 370       3.645 103.655  16.708  1.00 50.56           N  
ATOM   2758  NH2 ARG A 370       3.425 105.916  16.951  1.00 61.16           N  
ATOM   2759  N   LEU A 371       6.639 103.320  10.458  1.00 26.35           N  
ATOM   2760  CA  LEU A 371       6.630 102.201   9.525  1.00 24.72           C  
ATOM   2761  C   LEU A 371       6.233 100.947  10.282  1.00 29.04           C  
ATOM   2762  O   LEU A 371       6.894 100.558  11.239  1.00 29.56           O  
ATOM   2763  CB  LEU A 371       7.996 101.981   8.870  1.00 24.09           C  
ATOM   2764  CG  LEU A 371       8.953 103.146   8.611  1.00 28.80           C  
ATOM   2765  CD1 LEU A 371      10.022 102.723   7.630  1.00 29.00           C  
ATOM   2766  CD2 LEU A 371       8.231 104.380   8.106  1.00 31.66           C  
ATOM   2767  N   GLN A 372       5.135 100.328   9.871  1.00 24.86           N  
ATOM   2768  CA  GLN A 372       4.721  99.082  10.478  1.00 24.42           C  
ATOM   2769  C   GLN A 372       5.221  97.964   9.584  1.00 29.32           C  
ATOM   2770  O   GLN A 372       4.879  97.907   8.402  1.00 28.33           O  
ATOM   2771  CB  GLN A 372       3.212  98.999  10.563  1.00 25.48           C  
ATOM   2772  CG  GLN A 372       2.739  97.755  11.265  1.00 32.53           C  
ATOM   2773  CD  GLN A 372       1.256  97.790  11.492  1.00 49.11           C  
ATOM   2774  OE1 GLN A 372       0.488  97.226  10.714  1.00 45.32           O  
ATOM   2775  NE2 GLN A 372       0.833  98.557  12.484  1.00 39.66           N  
ATOM   2776  N   PHE A 373       6.057  97.098  10.139  1.00 27.13           N  
ATOM   2777  CA  PHE A 373       6.612  95.996   9.371  1.00 27.39           C  
ATOM   2778  C   PHE A 373       5.677  94.808   9.331  1.00 30.55           C  
ATOM   2779  O   PHE A 373       4.730  94.717  10.104  1.00 31.50           O  
ATOM   2780  CB  PHE A 373       7.978  95.593   9.925  1.00 29.56           C  
ATOM   2781  CG  PHE A 373       8.998  96.678   9.802  1.00 31.56           C  
ATOM   2782  CD1 PHE A 373       9.630  96.907   8.592  1.00 35.57           C  
ATOM   2783  CD2 PHE A 373       9.191  97.578  10.832  1.00 33.77           C  
ATOM   2784  CE1 PHE A 373      10.520  97.962   8.440  1.00 36.62           C  
ATOM   2785  CE2 PHE A 373      10.072  98.632  10.693  1.00 36.66           C  
ATOM   2786  CZ  PHE A 373      10.730  98.831   9.491  1.00 35.15           C  
ATOM   2787  N   HIS A 374       5.922  93.916   8.391  1.00 25.07           N  
ATOM   2788  CA  HIS A 374       5.122  92.723   8.290  1.00 24.38           C  
ATOM   2789  C   HIS A 374       5.385  91.824   9.481  1.00 29.66           C  
ATOM   2790  O   HIS A 374       6.302  92.072  10.270  1.00 29.77           O  
ATOM   2791  CB  HIS A 374       5.469  91.989   7.008  1.00 24.82           C  
ATOM   2792  CG  HIS A 374       4.738  92.508   5.820  1.00 28.24           C  
ATOM   2793  ND1 HIS A 374       5.234  92.418   4.538  1.00 30.55           N  
ATOM   2794  CD2 HIS A 374       3.573  93.185   5.726  1.00 29.88           C  
ATOM   2795  CE1 HIS A 374       4.393  92.999   3.701  1.00 29.85           C  
ATOM   2796  NE2 HIS A 374       3.381  93.477   4.398  1.00 29.90           N  
ATOM   2797  N   ASP A 375       4.599  90.759   9.572  1.00 26.89           N  
ATOM   2798  CA  ASP A 375       4.745  89.772  10.626  1.00 27.83           C  
ATOM   2799  C   ASP A 375       5.838  88.814  10.177  1.00 34.36           C  
ATOM   2800  O   ASP A 375       5.995  88.568   8.977  1.00 35.45           O  
ATOM   2801  CB  ASP A 375       3.424  89.007  10.828  1.00 30.38           C  
ATOM   2802  CG  ASP A 375       2.196  89.916  10.761  1.00 53.45           C  
ATOM   2803  OD1 ASP A 375       2.197  90.846   9.921  1.00 58.70           O  
ATOM   2804  OD2 ASP A 375       1.219  89.685  11.518  1.00 59.20           O  
ATOM   2805  N   VAL A 376       6.605  88.286  11.125  1.00 31.10           N  
ATOM   2806  CA  VAL A 376       7.647  87.332  10.789  1.00 30.58           C  
ATOM   2807  C   VAL A 376       7.039  86.064  10.188  1.00 35.81           C  
ATOM   2808  O   VAL A 376       5.912  85.681  10.520  1.00 35.38           O  
ATOM   2809  CB  VAL A 376       8.535  86.977  12.009  1.00 34.06           C  
ATOM   2810  CG1 VAL A 376       9.135  88.237  12.611  1.00 33.86           C  
ATOM   2811  CG2 VAL A 376       7.756  86.177  13.052  1.00 33.89           C  
ATOM   2812  N   ALA A 377       7.778  85.436   9.275  1.00 33.52           N  
ATOM   2813  CA  ALA A 377       7.338  84.195   8.651  1.00 33.32           C  
ATOM   2814  C   ALA A 377       7.584  83.039   9.619  1.00 39.00           C  
ATOM   2815  O   ALA A 377       8.599  83.003  10.306  1.00 39.09           O  
ATOM   2816  CB  ALA A 377       8.093  83.972   7.361  1.00 33.76           C  
ATOM   2817  N   GLY A 378       6.649  82.101   9.687  1.00 36.83           N  
ATOM   2818  CA  GLY A 378       6.779  80.961  10.593  1.00 37.04           C  
ATOM   2819  C   GLY A 378       6.814  81.409  12.056  1.00 41.67           C  
ATOM   2820  O   GLY A 378       7.891  81.636  12.617  1.00 42.48           O  
ATOM   2821  N   ASP A 379       5.635  81.538  12.665  1.00 37.00           N  
ATOM   2822  CA  ASP A 379       5.531  81.976  14.054  1.00 35.92           C  
ATOM   2823  C   ASP A 379       5.777  80.825  15.005  1.00 37.61           C  
ATOM   2824  O   ASP A 379       5.002  79.868  15.053  1.00 37.39           O  
ATOM   2825  CB  ASP A 379       4.156  82.594  14.339  1.00 37.73           C  
ATOM   2826  CG  ASP A 379       4.156  83.473  15.575  1.00 50.32           C  
ATOM   2827  OD1 ASP A 379       3.378  83.189  16.509  1.00 51.20           O  
ATOM   2828  OD2 ASP A 379       4.927  84.459  15.610  1.00 59.53           O  
ATOM   2829  N   ILE A 380       6.833  80.948  15.800  1.00 32.10           N  
ATOM   2830  CA  ILE A 380       7.128  79.942  16.806  1.00 31.21           C  
ATOM   2831  C   ILE A 380       6.728  80.415  18.200  1.00 35.48           C  
ATOM   2832  O   ILE A 380       6.939  79.693  19.177  1.00 35.09           O  
ATOM   2833  CB  ILE A 380       8.611  79.497  16.780  1.00 33.33           C  
ATOM   2834  CG1 ILE A 380       9.538  80.633  17.194  1.00 32.27           C  
ATOM   2835  CG2 ILE A 380       8.991  78.986  15.403  1.00 33.86           C  
ATOM   2836  CD1 ILE A 380      10.972  80.303  16.994  1.00 27.77           C  
ATOM   2837  N   PHE A 381       6.141  81.619  18.268  1.00 32.14           N  
ATOM   2838  CA  PHE A 381       5.717  82.244  19.526  1.00 32.41           C  
ATOM   2839  C   PHE A 381       4.205  82.374  19.743  1.00 41.62           C  
ATOM   2840  O   PHE A 381       3.754  83.149  20.596  1.00 41.70           O  
ATOM   2841  CB  PHE A 381       6.408  83.588  19.758  1.00 33.51           C  
ATOM   2842  CG  PHE A 381       7.906  83.522  19.680  1.00 34.43           C  
ATOM   2843  CD1 PHE A 381       8.642  83.020  20.732  1.00 36.60           C  
ATOM   2844  CD2 PHE A 381       8.574  83.933  18.534  1.00 36.37           C  
ATOM   2845  CE1 PHE A 381      10.009  82.926  20.651  1.00 37.27           C  
ATOM   2846  CE2 PHE A 381       9.944  83.831  18.443  1.00 38.83           C  
ATOM   2847  CZ  PHE A 381      10.663  83.341  19.508  1.00 36.71           C  
ATOM   2848  N   HIS A 382       3.432  81.601  18.988  1.00 41.27           N  
ATOM   2849  CA  HIS A 382       1.991  81.496  19.198  1.00 42.87           C  
ATOM   2850  C   HIS A 382       1.130  82.740  19.148  1.00 48.69           C  
ATOM   2851  O   HIS A 382       0.264  82.916  20.016  1.00 48.61           O  
ATOM   2852  CB  HIS A 382       1.718  80.813  20.539  1.00 44.41           C  
ATOM   2853  CG  HIS A 382       2.174  79.393  20.591  1.00 48.53           C  
ATOM   2854  ND1 HIS A 382       3.040  78.920  21.554  1.00 50.54           N  
ATOM   2855  CD2 HIS A 382       1.880  78.335  19.797  1.00 50.94           C  
ATOM   2856  CE1 HIS A 382       3.260  77.633  21.351  1.00 50.32           C  
ATOM   2857  NE2 HIS A 382       2.569  77.253  20.290  1.00 50.74           N  
ATOM   2858  N   GLN A 383       1.286  83.546  18.101  1.00 45.70           N  
ATOM   2859  CA  GLN A 383       0.441  84.725  17.914  1.00 45.31           C  
ATOM   2860  C   GLN A 383       0.668  85.826  18.947  1.00 49.27           C  
ATOM   2861  O   GLN A 383       0.073  86.901  18.850  1.00 49.78           O  
ATOM   2862  CB  GLN A 383      -1.036  84.322  17.918  1.00 46.82           C  
ATOM   2863  CG  GLN A 383      -1.395  83.265  16.890  1.00 73.14           C  
ATOM   2864  CD  GLN A 383      -2.274  83.819  15.784  1.00102.93           C  
ATOM   2865  OE1 GLN A 383      -2.442  85.037  15.649  1.00 97.03           O  
ATOM   2866  NE2 GLN A 383      -2.838  82.924  14.975  1.00101.64           N  
ATOM   2867  N   GLN A 384       1.539  85.568  19.919  1.00 44.50           N  
ATOM   2868  CA  GLN A 384       1.828  86.546  20.959  1.00 43.33           C  
ATOM   2869  C   GLN A 384       2.586  87.730  20.374  1.00 46.64           C  
ATOM   2870  O   GLN A 384       2.747  88.758  21.036  1.00 47.34           O  
ATOM   2871  CB  GLN A 384       2.707  85.924  22.044  1.00 44.54           C  
ATOM   2872  CG  GLN A 384       2.249  84.605  22.615  1.00 44.90           C  
ATOM   2873  CD  GLN A 384       2.779  84.407  24.016  1.00 59.02           C  
ATOM   2874  OE1 GLN A 384       2.605  85.272  24.867  1.00 54.31           O  
ATOM   2875  NE2 GLN A 384       3.569  83.359  24.212  1.00 56.47           N  
ATOM   2876  N   CYS A 385       3.099  87.556  19.157  1.00 42.21           N  
ATOM   2877  CA  CYS A 385       3.948  88.554  18.501  1.00 41.42           C  
ATOM   2878  C   CYS A 385       3.246  89.728  17.822  1.00 43.67           C  
ATOM   2879  O   CYS A 385       2.296  89.557  17.049  1.00 45.07           O  
ATOM   2880  CB  CYS A 385       4.936  87.877  17.541  1.00 41.61           C  
ATOM   2881  SG  CYS A 385       6.443  87.259  18.364  1.00 45.32           S  
ATOM   2882  N   LYS A 386       3.757  90.924  18.080  1.00 37.15           N  
ATOM   2883  CA  LYS A 386       3.212  92.136  17.478  1.00 35.38           C  
ATOM   2884  C   LYS A 386       4.149  92.635  16.373  1.00 36.58           C  
ATOM   2885  O   LYS A 386       5.361  92.364  16.402  1.00 36.18           O  
ATOM   2886  CB  LYS A 386       2.988  93.210  18.553  1.00 36.66           C  
ATOM   2887  CG  LYS A 386       1.660  93.078  19.287  1.00 48.28           C  
ATOM   2888  CD  LYS A 386       1.855  92.860  20.782  1.00 59.28           C  
ATOM   2889  CE  LYS A 386       1.249  91.539  21.257  1.00 57.53           C  
ATOM   2890  NZ  LYS A 386       2.054  90.923  22.361  1.00 56.45           N  
ATOM   2891  N   ARG A 387       3.588  93.338  15.389  1.00 30.02           N  
ATOM   2892  CA  ARG A 387       4.396  93.853  14.286  1.00 28.29           C  
ATOM   2893  C   ARG A 387       5.383  94.894  14.787  1.00 32.94           C  
ATOM   2894  O   ARG A 387       5.031  95.777  15.575  1.00 32.23           O  
ATOM   2895  CB  ARG A 387       3.532  94.491  13.204  1.00 22.34           C  
ATOM   2896  CG  ARG A 387       2.946  93.536  12.227  1.00 15.40           C  
ATOM   2897  CD  ARG A 387       1.873  94.237  11.456  1.00 16.31           C  
ATOM   2898  NE  ARG A 387       1.256  93.369  10.469  1.00 22.50           N  
ATOM   2899  CZ  ARG A 387       0.524  93.817   9.460  1.00 39.61           C  
ATOM   2900  NH1 ARG A 387       0.332  95.119   9.323  1.00 25.09           N  
ATOM   2901  NH2 ARG A 387      -0.023  92.968   8.600  1.00 31.23           N  
ATOM   2902  N   ASN A 388       6.605  94.805  14.277  1.00 29.62           N  
ATOM   2903  CA  ASN A 388       7.655  95.736  14.624  1.00 29.17           C  
ATOM   2904  C   ASN A 388       7.346  97.079  14.010  1.00 33.14           C  
ATOM   2905  O   ASN A 388       6.621  97.166  13.020  1.00 32.94           O  
ATOM   2906  CB  ASN A 388       8.993  95.230  14.105  1.00 28.47           C  
ATOM   2907  CG  ASN A 388       9.550  94.133  14.952  1.00 43.18           C  
ATOM   2908  OD1 ASN A 388      10.491  93.463  14.557  1.00 37.26           O  
ATOM   2909  ND2 ASN A 388       8.951  93.919  16.120  1.00 36.07           N  
ATOM   2910  N   GLU A 389       7.915  98.129  14.589  1.00 29.48           N  
ATOM   2911  CA  GLU A 389       7.658  99.461  14.093  1.00 28.72           C  
ATOM   2912  C   GLU A 389       8.798 100.434  14.304  1.00 34.59           C  
ATOM   2913  O   GLU A 389       9.272 100.628  15.420  1.00 35.24           O  
ATOM   2914  CB  GLU A 389       6.397 100.003  14.736  1.00 29.46           C  
ATOM   2915  CG  GLU A 389       5.158  99.327  14.236  1.00 36.50           C  
ATOM   2916  CD  GLU A 389       3.900  99.920  14.815  1.00 49.49           C  
ATOM   2917  OE1 GLU A 389       2.844  99.274  14.688  1.00 46.13           O  
ATOM   2918  OE2 GLU A 389       3.962 101.014  15.409  1.00 39.96           O  
ATOM   2919  N   LEU A 390       9.206 101.087  13.225  1.00 31.48           N  
ATOM   2920  CA  LEU A 390      10.211 102.128  13.328  1.00 31.01           C  
ATOM   2921  C   LEU A 390       9.412 103.413  13.423  1.00 32.61           C  
ATOM   2922  O   LEU A 390       8.501 103.644  12.627  1.00 30.83           O  
ATOM   2923  CB  LEU A 390      11.090 102.150  12.086  1.00 31.19           C  
ATOM   2924  CG  LEU A 390      12.126 103.268  12.037  1.00 36.53           C  
ATOM   2925  CD1 LEU A 390      12.901 103.330  13.342  1.00 37.17           C  
ATOM   2926  CD2 LEU A 390      13.074 103.040  10.875  1.00 39.21           C  
ATOM   2927  N   VAL A 391       9.654 104.185  14.473  1.00 29.36           N  
ATOM   2928  CA  VAL A 391       8.911 105.427  14.665  1.00 28.68           C  
ATOM   2929  C   VAL A 391       9.875 106.593  14.748  1.00 32.29           C  
ATOM   2930  O   VAL A 391      10.888 106.529  15.451  1.00 31.43           O  
ATOM   2931  CB  VAL A 391       8.065 105.430  15.967  1.00 31.96           C  
ATOM   2932  CG1 VAL A 391       7.205 106.657  16.023  1.00 31.34           C  
ATOM   2933  CG2 VAL A 391       7.210 104.176  16.088  1.00 31.80           C  
ATOM   2934  N   ILE A 392       9.551 107.655  14.023  1.00 29.30           N  
ATOM   2935  CA  ILE A 392      10.320 108.895  14.072  1.00 29.23           C  
ATOM   2936  C   ILE A 392       9.368 110.030  14.435  1.00 33.63           C  
ATOM   2937  O   ILE A 392       8.682 110.582  13.565  1.00 32.68           O  
ATOM   2938  CB  ILE A 392      10.970 109.245  12.725  1.00 31.87           C  
ATOM   2939  CG1 ILE A 392      11.775 108.075  12.196  1.00 31.71           C  
ATOM   2940  CG2 ILE A 392      11.896 110.437  12.872  1.00 31.83           C  
ATOM   2941  CD1 ILE A 392      12.192 108.278  10.777  1.00 35.84           C  
ATOM   2942  N   ARG A 393       9.315 110.348  15.729  1.00 30.01           N  
ATOM   2943  CA  ARG A 393       8.478 111.434  16.229  1.00 29.48           C  
ATOM   2944  C   ARG A 393       9.143 112.795  15.988  1.00 32.69           C  
ATOM   2945  O   ARG A 393      10.144 113.142  16.621  1.00 30.72           O  
ATOM   2946  CB  ARG A 393       8.201 111.252  17.720  1.00 28.13           C  
ATOM   2947  CG  ARG A 393       6.980 111.996  18.215  1.00 32.85           C  
ATOM   2948  CD  ARG A 393       7.085 112.274  19.696  1.00 38.46           C  
ATOM   2949  NE  ARG A 393       7.062 111.067  20.515  1.00 47.56           N  
ATOM   2950  CZ  ARG A 393       7.939 110.786  21.475  1.00 59.55           C  
ATOM   2951  NH1 ARG A 393       8.985 111.569  21.678  1.00 43.94           N  
ATOM   2952  NH2 ARG A 393       7.839 109.653  22.153  1.00 44.91           N  
ATOM   2953  N   VAL A 394       8.587 113.550  15.047  1.00 30.21           N  
ATOM   2954  CA  VAL A 394       9.107 114.869  14.700  1.00 30.47           C  
ATOM   2955  C   VAL A 394       8.863 115.836  15.870  1.00 35.72           C  
ATOM   2956  O   VAL A 394       9.688 116.706  16.184  1.00 34.40           O  
ATOM   2957  CB  VAL A 394       8.416 115.420  13.430  1.00 33.65           C  
ATOM   2958  CG1 VAL A 394       8.756 116.885  13.229  1.00 33.21           C  
ATOM   2959  CG2 VAL A 394       8.818 114.608  12.212  1.00 33.31           C  
ATOM   2960  N   GLN A 395       7.740 115.641  16.545  1.00 32.87           N  
ATOM   2961  CA  GLN A 395       7.397 116.470  17.681  1.00 32.87           C  
ATOM   2962  C   GLN A 395       6.104 115.908  18.258  1.00 40.24           C  
ATOM   2963  O   GLN A 395       5.273 115.338  17.533  1.00 40.99           O  
ATOM   2964  CB  GLN A 395       7.137 117.892  17.194  1.00 33.73           C  
ATOM   2965  CG  GLN A 395       5.907 117.944  16.294  1.00 41.53           C  
ATOM   2966  CD  GLN A 395       5.575 119.340  15.804  1.00 56.77           C  
ATOM   2967  OE1 GLN A 395       6.462 120.186  15.692  1.00 46.95           O  
ATOM   2968  NE2 GLN A 395       4.287 119.606  15.557  1.00 51.25           N  
ATOM   2969  N   PRO A 396       5.935 116.069  19.566  1.00 37.45           N  
ATOM   2970  CA  PRO A 396       6.913 116.748  20.418  1.00 36.78           C  
ATOM   2971  C   PRO A 396       7.932 115.745  20.913  1.00 41.03           C  
ATOM   2972  O   PRO A 396       7.905 114.610  20.497  1.00 41.44           O  
ATOM   2973  CB  PRO A 396       6.064 117.214  21.598  1.00 37.98           C  
ATOM   2974  CG  PRO A 396       4.915 116.259  21.626  1.00 42.23           C  
ATOM   2975  CD  PRO A 396       4.603 116.016  20.192  1.00 37.71           C  
ATOM   2976  N   ASN A 397       8.805 116.146  21.827  1.00 37.22           N  
ATOM   2977  CA  ASN A 397       9.811 115.222  22.353  1.00 37.17           C  
ATOM   2978  C   ASN A 397      10.531 114.464  21.229  1.00 40.37           C  
ATOM   2979  O   ASN A 397      10.388 113.252  21.066  1.00 40.10           O  
ATOM   2980  CB  ASN A 397       9.182 114.246  23.356  1.00 38.69           C  
ATOM   2981  CG  ASN A 397      10.181 113.732  24.370  1.00 66.48           C  
ATOM   2982  OD1 ASN A 397      11.383 114.016  24.281  1.00 60.30           O  
ATOM   2983  ND2 ASN A 397       9.703 112.924  25.308  1.00 59.38           N  
ATOM   2984  N   GLU A 398      11.256 115.216  20.418  1.00 36.76           N  
ATOM   2985  CA  GLU A 398      11.964 114.671  19.269  1.00 36.37           C  
ATOM   2986  C   GLU A 398      12.693 113.368  19.573  1.00 39.47           C  
ATOM   2987  O   GLU A 398      13.611 113.336  20.390  1.00 39.09           O  
ATOM   2988  CB  GLU A 398      12.919 115.720  18.678  1.00 37.57           C  
ATOM   2989  CG  GLU A 398      12.225 116.998  18.172  1.00 46.81           C  
ATOM   2990  CD  GLU A 398      11.722 117.901  19.305  1.00 70.43           C  
ATOM   2991  OE1 GLU A 398      12.164 117.713  20.457  1.00 67.64           O  
ATOM   2992  OE2 GLU A 398      10.831 118.749  19.063  1.00 64.84           O  
ATOM   2993  N   ALA A 399      12.256 112.291  18.923  1.00 35.47           N  
ATOM   2994  CA  ALA A 399      12.861 110.978  19.114  1.00 34.82           C  
ATOM   2995  C   ALA A 399      12.623 109.985  17.959  1.00 37.93           C  
ATOM   2996  O   ALA A 399      11.677 110.131  17.173  1.00 37.23           O  
ATOM   2997  CB  ALA A 399      12.387 110.382  20.419  1.00 35.29           C  
ATOM   2998  N   VAL A 400      13.491 108.975  17.875  1.00 32.80           N  
ATOM   2999  CA  VAL A 400      13.351 107.878  16.914  1.00 31.72           C  
ATOM   3000  C   VAL A 400      13.525 106.576  17.691  1.00 34.04           C  
ATOM   3001  O   VAL A 400      14.488 106.412  18.446  1.00 33.36           O  
ATOM   3002  CB  VAL A 400      14.378 107.943  15.738  1.00 35.45           C  
ATOM   3003  CG1 VAL A 400      15.789 107.952  16.252  1.00 35.18           C  
ATOM   3004  CG2 VAL A 400      14.190 106.770  14.791  1.00 35.02           C  
ATOM   3005  N   TYR A 401      12.547 105.684  17.577  1.00 29.36           N  
ATOM   3006  CA  TYR A 401      12.606 104.419  18.301  1.00 27.86           C  
ATOM   3007  C   TYR A 401      12.032 103.252  17.501  1.00 30.20           C  
ATOM   3008  O   TYR A 401      11.258 103.431  16.550  1.00 29.32           O  
ATOM   3009  CB  TYR A 401      11.889 104.544  19.646  1.00 28.03           C  
ATOM   3010  CG  TYR A 401      10.433 104.954  19.562  1.00 28.48           C  
ATOM   3011  CD1 TYR A 401       9.417 104.009  19.736  1.00 30.20           C  
ATOM   3012  CD2 TYR A 401      10.065 106.278  19.362  1.00 28.64           C  
ATOM   3013  CE1 TYR A 401       8.084 104.374  19.668  1.00 29.81           C  
ATOM   3014  CE2 TYR A 401       8.731 106.652  19.344  1.00 29.30           C  
ATOM   3015  CZ  TYR A 401       7.746 105.689  19.512  1.00 37.40           C  
ATOM   3016  OH  TYR A 401       6.404 106.031  19.461  1.00 39.51           O  
ATOM   3017  N   THR A 402      12.403 102.048  17.903  1.00 26.26           N  
ATOM   3018  CA  THR A 402      11.883 100.864  17.251  1.00 26.26           C  
ATOM   3019  C   THR A 402      11.134 100.003  18.248  1.00 31.15           C  
ATOM   3020  O   THR A 402      11.725  99.462  19.184  1.00 31.57           O  
ATOM   3021  CB  THR A 402      12.989 100.004  16.589  1.00 33.38           C  
ATOM   3022  OG1 THR A 402      14.008  99.698  17.542  1.00 30.42           O  
ATOM   3023  CG2 THR A 402      13.607 100.726  15.399  1.00 34.61           C  
ATOM   3024  N   LYS A 403       9.830  99.871  18.035  1.00 27.68           N  
ATOM   3025  CA  LYS A 403       9.006  98.982  18.837  1.00 27.36           C  
ATOM   3026  C   LYS A 403       9.305  97.565  18.363  1.00 31.49           C  
ATOM   3027  O   LYS A 403       9.112  97.248  17.192  1.00 30.41           O  
ATOM   3028  CB  LYS A 403       7.529  99.272  18.594  1.00 29.41           C  
ATOM   3029  CG  LYS A 403       7.123 100.696  18.898  1.00 38.68           C  
ATOM   3030  CD  LYS A 403       5.667 100.914  18.548  1.00 43.86           C  
ATOM   3031  CE  LYS A 403       4.754 100.423  19.639  1.00 52.04           C  
ATOM   3032  NZ  LYS A 403       3.436 101.086  19.487  1.00 65.52           N  
ATOM   3033  N   MET A 404       9.807  96.729  19.262  1.00 29.57           N  
ATOM   3034  CA  MET A 404      10.132  95.355  18.912  1.00 30.51           C  
ATOM   3035  C   MET A 404       9.639  94.372  19.980  1.00 34.12           C  
ATOM   3036  O   MET A 404       8.886  94.736  20.887  1.00 32.94           O  
ATOM   3037  CB  MET A 404      11.641  95.200  18.687  1.00 33.49           C  
ATOM   3038  CG  MET A 404      12.509  96.108  19.562  1.00 38.41           C  
ATOM   3039  SD  MET A 404      12.532  95.652  21.334  1.00 44.11           S  
ATOM   3040  CE  MET A 404      12.968  93.920  21.196  1.00 41.26           C  
ATOM   3041  N   MET A 405      10.041  93.111  19.840  1.00 30.61           N  
ATOM   3042  CA  MET A 405       9.666  92.072  20.793  1.00 29.41           C  
ATOM   3043  C   MET A 405      10.908  91.602  21.535  1.00 33.56           C  
ATOM   3044  O   MET A 405      11.960  91.376  20.938  1.00 32.38           O  
ATOM   3045  CB  MET A 405       9.009  90.884  20.084  1.00 30.89           C  
ATOM   3046  CG  MET A 405       7.697  91.209  19.412  1.00 33.68           C  
ATOM   3047  SD  MET A 405       6.401  91.721  20.536  1.00 37.31           S  
ATOM   3048  CE  MET A 405       5.980  90.209  21.319  1.00 33.76           C  
ATOM   3049  N   THR A 406      10.780  91.479  22.849  1.00 31.19           N  
ATOM   3050  CA  THR A 406      11.856  90.995  23.701  1.00 30.82           C  
ATOM   3051  C   THR A 406      11.222  89.965  24.626  1.00 34.19           C  
ATOM   3052  O   THR A 406      10.008  89.960  24.837  1.00 34.29           O  
ATOM   3053  CB  THR A 406      12.476  92.141  24.551  1.00 38.25           C  
ATOM   3054  OG1 THR A 406      13.666  91.675  25.197  1.00 39.64           O  
ATOM   3055  CG2 THR A 406      11.502  92.615  25.619  1.00 35.63           C  
ATOM   3056  N   LYS A 407      12.034  89.076  25.170  1.00 29.34           N  
ATOM   3057  CA  LYS A 407      11.506  88.083  26.091  1.00 28.53           C  
ATOM   3058  C   LYS A 407      11.047  88.806  27.358  1.00 33.02           C  
ATOM   3059  O   LYS A 407      11.765  89.661  27.873  1.00 32.38           O  
ATOM   3060  CB  LYS A 407      12.605  87.070  26.426  1.00 29.08           C  
ATOM   3061  CG  LYS A 407      12.287  86.127  27.555  1.00 22.47           C  
ATOM   3062  CD  LYS A 407      13.570  85.568  28.131  1.00 25.65           C  
ATOM   3063  CE  LYS A 407      13.507  85.404  29.638  1.00 29.86           C  
ATOM   3064  NZ  LYS A 407      13.659  86.697  30.348  1.00 37.65           N  
ATOM   3065  N   LYS A 408       9.858  88.472  27.854  1.00 30.49           N  
ATOM   3066  CA  LYS A 408       9.375  89.090  29.085  1.00 30.56           C  
ATOM   3067  C   LYS A 408      10.433  88.930  30.166  1.00 38.15           C  
ATOM   3068  O   LYS A 408      10.809  87.816  30.534  1.00 38.98           O  
ATOM   3069  CB  LYS A 408       8.054  88.479  29.538  1.00 31.28           C  
ATOM   3070  CG  LYS A 408       7.247  89.394  30.443  1.00 28.61           C  
ATOM   3071  CD  LYS A 408       6.402  88.607  31.439  1.00 28.08           C  
ATOM   3072  CE  LYS A 408       5.537  89.530  32.278  1.00 27.12           C  
ATOM   3073  NZ  LYS A 408       4.089  89.415  31.922  1.00 43.13           N  
ATOM   3074  N   PRO A 409      10.968  90.061  30.607  1.00 35.45           N  
ATOM   3075  CA  PRO A 409      12.045  90.094  31.594  1.00 35.36           C  
ATOM   3076  C   PRO A 409      11.645  89.499  32.937  1.00 40.16           C  
ATOM   3077  O   PRO A 409      10.565  89.795  33.457  1.00 40.99           O  
ATOM   3078  CB  PRO A 409      12.351  91.590  31.730  1.00 36.69           C  
ATOM   3079  CG  PRO A 409      11.091  92.278  31.295  1.00 40.51           C  
ATOM   3080  CD  PRO A 409      10.455  91.401  30.275  1.00 35.64           C  
ATOM   3081  N   GLY A 410      12.530  88.669  33.488  1.00 35.59           N  
ATOM   3082  CA  GLY A 410      12.302  87.998  34.759  1.00 35.34           C  
ATOM   3083  C   GLY A 410      12.208  86.499  34.505  1.00 40.42           C  
ATOM   3084  O   GLY A 410      12.838  85.973  33.583  1.00 40.39           O  
ATOM   3085  N   MET A 411      11.397  85.816  35.306  1.00 37.18           N  
ATOM   3086  CA  MET A 411      11.211  84.378  35.170  1.00 36.76           C  
ATOM   3087  C   MET A 411      10.103  84.070  34.176  1.00 40.76           C  
ATOM   3088  O   MET A 411       9.169  83.328  34.485  1.00 40.91           O  
ATOM   3089  CB  MET A 411      10.865  83.759  36.523  1.00 38.84           C  
ATOM   3090  CG  MET A 411      11.278  82.308  36.664  1.00 42.08           C  
ATOM   3091  SD  MET A 411      13.047  82.139  36.733  1.00 45.98           S  
ATOM   3092  CE  MET A 411      13.197  80.704  37.738  1.00 42.59           C  
ATOM   3093  N   PHE A 412      10.181  84.675  33.000  1.00 36.88           N  
ATOM   3094  CA  PHE A 412       9.172  84.452  31.979  1.00 36.56           C  
ATOM   3095  C   PHE A 412       9.860  84.153  30.671  1.00 40.79           C  
ATOM   3096  O   PHE A 412      10.974  84.604  30.443  1.00 40.43           O  
ATOM   3097  CB  PHE A 412       8.284  85.679  31.835  1.00 38.35           C  
ATOM   3098  CG  PHE A 412       7.714  86.160  33.131  1.00 39.70           C  
ATOM   3099  CD1 PHE A 412       6.457  85.742  33.545  1.00 42.29           C  
ATOM   3100  CD2 PHE A 412       8.443  87.016  33.946  1.00 41.47           C  
ATOM   3101  CE1 PHE A 412       5.930  86.173  34.740  1.00 42.97           C  
ATOM   3102  CE2 PHE A 412       7.925  87.451  35.142  1.00 44.08           C  
ATOM   3103  CZ  PHE A 412       6.665  87.026  35.543  1.00 42.12           C  
ATOM   3104  N   PHE A 413       9.211  83.364  29.826  1.00 38.69           N  
ATOM   3105  CA  PHE A 413       9.797  82.993  28.547  1.00 39.43           C  
ATOM   3106  C   PHE A 413       9.026  83.589  27.377  1.00 41.96           C  
ATOM   3107  O   PHE A 413       9.550  83.694  26.271  1.00 41.68           O  
ATOM   3108  CB  PHE A 413       9.874  81.473  28.414  1.00 42.38           C  
ATOM   3109  CG  PHE A 413       8.534  80.799  28.441  1.00 45.73           C  
ATOM   3110  CD1 PHE A 413       8.046  80.151  27.313  1.00 50.11           C  
ATOM   3111  CD2 PHE A 413       7.725  80.867  29.574  1.00 49.54           C  
ATOM   3112  CE1 PHE A 413       6.783  79.554  27.321  1.00 51.46           C  
ATOM   3113  CE2 PHE A 413       6.458  80.275  29.587  1.00 52.81           C  
ATOM   3114  CZ  PHE A 413       5.990  79.619  28.462  1.00 50.81           C  
ATOM   3115  N   ASN A 414       7.785  83.989  27.634  1.00 37.95           N  
ATOM   3116  CA  ASN A 414       6.910  84.580  26.619  1.00 37.30           C  
ATOM   3117  C   ASN A 414       7.473  85.926  26.112  1.00 40.73           C  
ATOM   3118  O   ASN A 414       8.230  86.608  26.818  1.00 40.31           O  
ATOM   3119  CB  ASN A 414       5.505  84.749  27.211  1.00 36.52           C  
ATOM   3120  CG  ASN A 414       5.535  85.044  28.727  1.00 58.43           C  
ATOM   3121  OD1 ASN A 414       5.695  84.135  29.558  1.00 49.00           O  
ATOM   3122  ND2 ASN A 414       5.458  86.329  29.076  1.00 48.00           N  
ATOM   3123  N   PRO A 415       7.122  86.297  24.881  1.00 36.53           N  
ATOM   3124  CA  PRO A 415       7.608  87.547  24.289  1.00 35.53           C  
ATOM   3125  C   PRO A 415       6.751  88.725  24.700  1.00 39.26           C  
ATOM   3126  O   PRO A 415       5.525  88.639  24.739  1.00 39.11           O  
ATOM   3127  CB  PRO A 415       7.465  87.321  22.775  1.00 36.68           C  
ATOM   3128  CG  PRO A 415       6.947  85.926  22.603  1.00 41.05           C  
ATOM   3129  CD  PRO A 415       6.392  85.471  23.907  1.00 36.70           C  
ATOM   3130  N   GLU A 416       7.404  89.840  24.980  1.00 35.18           N  
ATOM   3131  CA  GLU A 416       6.696  91.039  25.372  1.00 34.32           C  
ATOM   3132  C   GLU A 416       7.179  92.204  24.537  1.00 38.69           C  
ATOM   3133  O   GLU A 416       8.344  92.260  24.128  1.00 37.77           O  
ATOM   3134  CB  GLU A 416       6.945  91.335  26.842  1.00 35.56           C  
ATOM   3135  CG  GLU A 416       5.693  91.603  27.625  1.00 47.82           C  
ATOM   3136  CD  GLU A 416       5.980  92.388  28.873  1.00 66.71           C  
ATOM   3137  OE1 GLU A 416       7.008  93.107  28.882  1.00 43.36           O  
ATOM   3138  OE2 GLU A 416       5.200  92.258  29.844  1.00 66.36           O  
ATOM   3139  N   GLU A 417       6.283  93.153  24.315  1.00 35.61           N  
ATOM   3140  CA  GLU A 417       6.611  94.347  23.565  1.00 35.40           C  
ATOM   3141  C   GLU A 417       7.447  95.343  24.363  1.00 38.64           C  
ATOM   3142  O   GLU A 417       7.117  95.697  25.496  1.00 38.13           O  
ATOM   3143  CB  GLU A 417       5.340  95.021  23.080  1.00 36.96           C  
ATOM   3144  CG  GLU A 417       5.479  95.719  21.749  1.00 49.20           C  
ATOM   3145  CD  GLU A 417       4.251  96.540  21.417  1.00 77.01           C  
ATOM   3146  OE1 GLU A 417       3.928  96.675  20.214  1.00 71.54           O  
ATOM   3147  OE2 GLU A 417       3.591  97.028  22.360  1.00 75.48           O  
ATOM   3148  N   SER A 418       8.516  95.809  23.727  1.00 35.17           N  
ATOM   3149  CA  SER A 418       9.399  96.812  24.286  1.00 34.86           C  
ATOM   3150  C   SER A 418       9.831  97.733  23.161  1.00 40.15           C  
ATOM   3151  O   SER A 418       9.106  97.910  22.179  1.00 40.58           O  
ATOM   3152  CB  SER A 418      10.619  96.180  24.941  1.00 38.23           C  
ATOM   3153  OG  SER A 418      11.307  97.154  25.709  1.00 46.58           O  
ATOM   3154  N   GLU A 419      11.014  98.318  23.296  1.00 36.30           N  
ATOM   3155  CA  GLU A 419      11.488  99.246  22.291  1.00 35.54           C  
ATOM   3156  C   GLU A 419      12.893  99.710  22.590  1.00 39.08           C  
ATOM   3157  O   GLU A 419      13.287  99.827  23.747  1.00 37.42           O  
ATOM   3158  CB  GLU A 419      10.564 100.463  22.243  1.00 36.88           C  
ATOM   3159  CG  GLU A 419      10.285 101.084  23.617  1.00 47.19           C  
ATOM   3160  CD  GLU A 419       8.830 100.933  24.041  1.00 68.54           C  
ATOM   3161  OE1 GLU A 419       7.940 101.187  23.197  1.00 67.33           O  
ATOM   3162  OE2 GLU A 419       8.569 100.499  25.188  1.00 60.04           O  
ATOM   3163  N   LEU A 420      13.629 100.002  21.523  1.00 37.03           N  
ATOM   3164  CA  LEU A 420      14.960 100.579  21.616  1.00 37.26           C  
ATOM   3165  C   LEU A 420      14.774 102.038  21.241  1.00 41.82           C  
ATOM   3166  O   LEU A 420      14.234 102.337  20.177  1.00 41.44           O  
ATOM   3167  CB  LEU A 420      15.909  99.915  20.618  1.00 37.28           C  
ATOM   3168  CG  LEU A 420      16.517  98.594  21.080  1.00 42.21           C  
ATOM   3169  CD1 LEU A 420      15.402  97.644  21.490  1.00 42.87           C  
ATOM   3170  CD2 LEU A 420      17.378  97.988  19.991  1.00 44.26           C  
ATOM   3171  N   ASP A 421      15.149 102.946  22.135  1.00 39.13           N  
ATOM   3172  CA  ASP A 421      14.935 104.361  21.866  1.00 39.03           C  
ATOM   3173  C   ASP A 421      16.160 105.255  21.708  1.00 43.42           C  
ATOM   3174  O   ASP A 421      17.266 104.912  22.122  1.00 43.55           O  
ATOM   3175  CB  ASP A 421      13.886 104.964  22.824  1.00 40.74           C  
ATOM   3176  CG  ASP A 421      14.453 105.307  24.199  1.00 54.10           C  
ATOM   3177  OD1 ASP A 421      14.336 106.487  24.611  1.00 54.61           O  
ATOM   3178  OD2 ASP A 421      14.996 104.399  24.874  1.00 62.95           O  
ATOM   3179  N   LEU A 422      15.957 106.358  21.003  1.00 40.59           N  
ATOM   3180  CA  LEU A 422      16.945 107.421  20.887  1.00 40.71           C  
ATOM   3181  C   LEU A 422      16.178 108.725  21.125  1.00 46.01           C  
ATOM   3182  O   LEU A 422      15.843 109.443  20.174  1.00 45.30           O  
ATOM   3183  CB  LEU A 422      17.619 107.444  19.515  1.00 40.29           C  
ATOM   3184  CG  LEU A 422      18.450 108.707  19.240  1.00 43.41           C  
ATOM   3185  CD1 LEU A 422      19.325 109.061  20.424  1.00 42.77           C  
ATOM   3186  CD2 LEU A 422      19.305 108.513  18.016  1.00 44.96           C  
ATOM   3187  N   THR A 423      15.805 108.964  22.384  1.00 43.15           N  
ATOM   3188  CA  THR A 423      15.058 110.162  22.734  1.00 43.33           C  
ATOM   3189  C   THR A 423      16.033 111.298  22.946  1.00 48.97           C  
ATOM   3190  O   THR A 423      17.009 111.164  23.686  1.00 48.85           O  
ATOM   3191  CB  THR A 423      14.218 109.982  23.995  1.00 51.26           C  
ATOM   3192  OG1 THR A 423      13.273 108.925  23.794  1.00 54.83           O  
ATOM   3193  CG2 THR A 423      13.472 111.268  24.312  1.00 46.87           C  
ATOM   3194  N   TYR A 424      15.793 112.402  22.249  1.00 46.48           N  
ATOM   3195  CA  TYR A 424      16.692 113.546  22.290  1.00 46.32           C  
ATOM   3196  C   TYR A 424      16.716 114.272  23.632  1.00 48.81           C  
ATOM   3197  O   TYR A 424      17.757 114.760  24.055  1.00 47.98           O  
ATOM   3198  CB  TYR A 424      16.368 114.505  21.148  1.00 47.70           C  
ATOM   3199  CG  TYR A 424      16.988 114.127  19.813  1.00 49.13           C  
ATOM   3200  CD1 TYR A 424      17.197 112.795  19.461  1.00 50.87           C  
ATOM   3201  CD2 TYR A 424      17.343 115.109  18.897  1.00 50.11           C  
ATOM   3202  CE1 TYR A 424      17.757 112.458  18.228  1.00 51.68           C  
ATOM   3203  CE2 TYR A 424      17.905 114.785  17.676  1.00 51.40           C  
ATOM   3204  CZ  TYR A 424      18.106 113.464  17.340  1.00 58.59           C  
ATOM   3205  OH  TYR A 424      18.659 113.179  16.109  1.00 59.05           O  
ATOM   3206  N   GLY A 425      15.574 114.307  24.311  1.00 45.85           N  
ATOM   3207  CA  GLY A 425      15.464 114.962  25.615  1.00 46.16           C  
ATOM   3208  C   GLY A 425      16.433 114.406  26.667  1.00 51.70           C  
ATOM   3209  O   GLY A 425      16.900 115.143  27.545  1.00 52.30           O  
ATOM   3210  N   ASN A 426      16.725 113.110  26.576  1.00 47.38           N  
ATOM   3211  CA  ASN A 426      17.636 112.452  27.503  1.00 46.72           C  
ATOM   3212  C   ASN A 426      19.067 112.491  26.978  1.00 51.27           C  
ATOM   3213  O   ASN A 426      19.944 113.112  27.571  1.00 51.20           O  
ATOM   3214  CB  ASN A 426      17.214 110.996  27.699  1.00 44.32           C  
ATOM   3215  CG  ASN A 426      15.712 110.825  27.738  1.00 56.35           C  
ATOM   3216  OD1 ASN A 426      14.978 111.762  28.056  1.00 53.52           O  
ATOM   3217  ND2 ASN A 426      15.244 109.624  27.420  1.00 44.71           N  
ATOM   3218  N   ARG A 427      19.274 111.824  25.848  1.00 48.31           N  
ATOM   3219  CA  ARG A 427      20.572 111.715  25.183  1.00 48.10           C  
ATOM   3220  C   ARG A 427      21.251 113.053  24.910  1.00 52.71           C  
ATOM   3221  O   ARG A 427      22.474 113.172  25.019  1.00 51.64           O  
ATOM   3222  CB  ARG A 427      20.397 110.968  23.859  1.00 46.65           C  
ATOM   3223  CG  ARG A 427      21.312 109.781  23.688  1.00 53.62           C  
ATOM   3224  CD  ARG A 427      22.740 110.139  24.033  1.00 61.53           C  
ATOM   3225  NE  ARG A 427      23.697 109.404  23.217  1.00 66.85           N  
ATOM   3226  CZ  ARG A 427      24.922 109.836  22.935  1.00 82.56           C  
ATOM   3227  NH1 ARG A 427      25.349 110.996  23.419  1.00 67.04           N  
ATOM   3228  NH2 ARG A 427      25.726 109.093  22.187  1.00 72.03           N  
ATOM   3229  N   TYR A 428      20.452 114.036  24.496  1.00 50.44           N  
ATOM   3230  CA  TYR A 428      20.955 115.364  24.170  1.00 50.84           C  
ATOM   3231  C   TYR A 428      20.231 116.460  24.965  1.00 58.17           C  
ATOM   3232  O   TYR A 428      19.768 117.451  24.396  1.00 57.77           O  
ATOM   3233  CB  TYR A 428      20.838 115.624  22.666  1.00 51.52           C  
ATOM   3234  CG  TYR A 428      21.357 114.504  21.780  1.00 52.77           C  
ATOM   3235  CD1 TYR A 428      22.712 114.214  21.714  1.00 54.89           C  
ATOM   3236  CD2 TYR A 428      20.493 113.767  20.972  1.00 53.01           C  
ATOM   3237  CE1 TYR A 428      23.193 113.212  20.880  1.00 55.49           C  
ATOM   3238  CE2 TYR A 428      20.963 112.763  20.140  1.00 53.34           C  
ATOM   3239  CZ  TYR A 428      22.312 112.494  20.093  1.00 59.16           C  
ATOM   3240  OH  TYR A 428      22.776 111.505  19.254  1.00 57.47           O  
ATOM   3241  N   LYS A 429      20.128 116.250  26.277  1.00 57.58           N  
ATOM   3242  CA  LYS A 429      19.534 117.199  27.235  1.00 58.67           C  
ATOM   3243  C   LYS A 429      20.011 118.623  26.916  1.00 64.70           C  
ATOM   3244  O   LYS A 429      19.242 119.514  26.533  1.00 64.54           O  
ATOM   3245  CB  LYS A 429      20.060 116.839  28.632  1.00 61.41           C  
ATOM   3246  CG  LYS A 429      19.017 116.723  29.727  1.00 79.98           C  
ATOM   3247  CD  LYS A 429      19.664 116.855  31.104  1.00 92.67           C  
ATOM   3248  CE  LYS A 429      19.648 115.537  31.870  1.00108.01           C  
ATOM   3249  NZ  LYS A 429      20.533 115.573  33.071  1.00117.97           N  
ATOM   3250  N   ASN A 430      21.301 118.806  27.169  1.00 61.91           N  
ATOM   3251  CA  ASN A 430      22.088 120.001  26.895  1.00 61.83           C  
ATOM   3252  C   ASN A 430      21.711 120.706  25.588  1.00 64.75           C  
ATOM   3253  O   ASN A 430      21.267 121.856  25.589  1.00 64.56           O  
ATOM   3254  CB  ASN A 430      23.542 119.539  26.778  1.00 63.61           C  
ATOM   3255  CG  ASN A 430      23.651 118.061  26.362  1.00 86.91           C  
ATOM   3256  OD1 ASN A 430      22.856 117.212  26.780  1.00 79.37           O  
ATOM   3257  ND2 ASN A 430      24.620 117.765  25.505  1.00 79.87           N  
ATOM   3258  N   VAL A 431      21.968 120.019  24.479  1.00 60.30           N  
ATOM   3259  CA  VAL A 431      21.751 120.540  23.128  1.00 59.39           C  
ATOM   3260  C   VAL A 431      20.471 121.332  22.880  1.00 62.28           C  
ATOM   3261  O   VAL A 431      19.419 121.038  23.458  1.00 62.33           O  
ATOM   3262  CB  VAL A 431      21.869 119.433  22.079  1.00 62.88           C  
ATOM   3263  CG1 VAL A 431      21.709 120.012  20.686  1.00 62.80           C  
ATOM   3264  CG2 VAL A 431      23.198 118.708  22.217  1.00 62.38           C  
ATOM   3265  N   LYS A 432      20.565 122.313  21.984  1.00 57.49           N  
ATOM   3266  CA  LYS A 432      19.428 123.172  21.642  1.00 56.62           C  
ATOM   3267  C   LYS A 432      18.974 123.002  20.196  1.00 57.76           C  
ATOM   3268  O   LYS A 432      19.689 123.386  19.261  1.00 57.10           O  
ATOM   3269  CB  LYS A 432      19.762 124.646  21.905  1.00 59.36           C  
ATOM   3270  CG  LYS A 432      18.561 125.589  21.833  1.00 71.00           C  
ATOM   3271  CD  LYS A 432      18.707 126.651  20.737  1.00 77.46           C  
ATOM   3272  CE  LYS A 432      17.381 127.388  20.515  1.00 84.94           C  
ATOM   3273  NZ  LYS A 432      17.448 128.479  19.500  1.00 91.84           N  
ATOM   3274  N   LEU A 433      17.771 122.452  20.029  1.00 51.83           N  
ATOM   3275  CA  LEU A 433      17.190 122.243  18.704  1.00 50.24           C  
ATOM   3276  C   LEU A 433      16.521 123.531  18.234  1.00 52.31           C  
ATOM   3277  O   LEU A 433      15.600 124.047  18.877  1.00 51.66           O  
ATOM   3278  CB  LEU A 433      16.199 121.080  18.723  1.00 49.81           C  
ATOM   3279  CG  LEU A 433      16.795 119.758  19.201  1.00 53.20           C  
ATOM   3280  CD1 LEU A 433      15.777 118.653  19.068  1.00 52.70           C  
ATOM   3281  CD2 LEU A 433      18.068 119.435  18.423  1.00 54.39           C  
ATOM   3282  N   PRO A 434      17.029 124.077  17.133  1.00 47.86           N  
ATOM   3283  CA  PRO A 434      16.565 125.362  16.652  1.00 47.32           C  
ATOM   3284  C   PRO A 434      15.222 125.323  15.971  1.00 50.50           C  
ATOM   3285  O   PRO A 434      14.719 124.266  15.591  1.00 50.34           O  
ATOM   3286  CB  PRO A 434      17.625 125.733  15.617  1.00 48.74           C  
ATOM   3287  CG  PRO A 434      17.982 124.428  15.009  1.00 52.67           C  
ATOM   3288  CD  PRO A 434      17.845 123.392  16.112  1.00 48.01           C  
ATOM   3289  N   ASP A 435      14.693 126.514  15.740  1.00 46.19           N  
ATOM   3290  CA  ASP A 435      13.450 126.654  15.018  1.00 45.93           C  
ATOM   3291  C   ASP A 435      13.663 126.298  13.544  1.00 49.89           C  
ATOM   3292  O   ASP A 435      14.782 126.383  13.008  1.00 49.99           O  
ATOM   3293  CB  ASP A 435      12.911 128.083  15.147  1.00 47.86           C  
ATOM   3294  CG  ASP A 435      11.485 128.215  14.646  1.00 61.30           C  
ATOM   3295  OD1 ASP A 435      10.719 127.231  14.722  1.00 63.60           O  
ATOM   3296  OD2 ASP A 435      11.133 129.296  14.135  1.00 66.46           O  
ATOM   3297  N   ALA A 436      12.572 125.874  12.913  1.00 45.01           N  
ATOM   3298  CA  ALA A 436      12.583 125.501  11.508  1.00 44.44           C  
ATOM   3299  C   ALA A 436      12.981 126.714  10.663  1.00 46.46           C  
ATOM   3300  O   ALA A 436      13.745 126.595   9.705  1.00 45.59           O  
ATOM   3301  CB  ALA A 436      11.208 124.975  11.094  1.00 45.16           C  
ATOM   3302  N   TYR A 437      12.498 127.887  11.062  1.00 41.46           N  
ATOM   3303  CA  TYR A 437      12.814 129.121  10.358  1.00 40.53           C  
ATOM   3304  C   TYR A 437      14.211 129.624  10.675  1.00 45.51           C  
ATOM   3305  O   TYR A 437      14.873 130.201   9.819  1.00 45.48           O  
ATOM   3306  CB  TYR A 437      11.786 130.198  10.668  1.00 40.75           C  
ATOM   3307  CG  TYR A 437      10.501 130.010   9.910  1.00 41.22           C  
ATOM   3308  CD1 TYR A 437       9.459 129.262  10.446  1.00 43.12           C  
ATOM   3309  CD2 TYR A 437      10.339 130.546   8.635  1.00 41.37           C  
ATOM   3310  CE1 TYR A 437       8.274 129.081   9.743  1.00 44.59           C  
ATOM   3311  CE2 TYR A 437       9.165 130.363   7.919  1.00 41.85           C  
ATOM   3312  CZ  TYR A 437       8.132 129.634   8.478  1.00 49.94           C  
ATOM   3313  OH  TYR A 437       6.957 129.444   7.773  1.00 50.05           O  
ATOM   3314  N   GLU A 438      14.659 129.418  11.907  1.00 42.46           N  
ATOM   3315  CA  GLU A 438      16.009 129.818  12.265  1.00 42.38           C  
ATOM   3316  C   GLU A 438      16.969 129.082  11.334  1.00 44.35           C  
ATOM   3317  O   GLU A 438      17.786 129.707  10.654  1.00 43.40           O  
ATOM   3318  CB  GLU A 438      16.313 129.472  13.727  1.00 44.17           C  
ATOM   3319  CG  GLU A 438      15.483 130.251  14.749  1.00 57.08           C  
ATOM   3320  CD  GLU A 438      15.765 129.809  16.176  1.00 83.01           C  
ATOM   3321  OE1 GLU A 438      16.722 129.033  16.372  1.00 76.55           O  
ATOM   3322  OE2 GLU A 438      15.029 130.211  17.103  1.00 85.10           O  
ATOM   3323  N   ARG A 439      16.830 127.759  11.249  1.00 39.95           N  
ATOM   3324  CA  ARG A 439      17.707 126.993  10.369  1.00 39.07           C  
ATOM   3325  C   ARG A 439      17.444 127.202   8.885  1.00 40.95           C  
ATOM   3326  O   ARG A 439      18.377 127.398   8.116  1.00 40.75           O  
ATOM   3327  CB  ARG A 439      17.809 125.510  10.764  1.00 38.86           C  
ATOM   3328  CG  ARG A 439      16.675 124.609  10.311  1.00 47.94           C  
ATOM   3329  CD  ARG A 439      16.976 123.129  10.614  1.00 51.54           C  
ATOM   3330  NE  ARG A 439      16.517 122.719  11.942  1.00 51.28           N  
ATOM   3331  CZ  ARG A 439      17.190 121.901  12.743  1.00 62.30           C  
ATOM   3332  NH1 ARG A 439      18.354 121.409  12.350  1.00 54.31           N  
ATOM   3333  NH2 ARG A 439      16.712 121.583  13.935  1.00 48.01           N  
ATOM   3334  N   LEU A 440      16.174 127.230   8.499  1.00 36.17           N  
ATOM   3335  CA  LEU A 440      15.808 127.411   7.100  1.00 35.37           C  
ATOM   3336  C   LEU A 440      16.355 128.726   6.540  1.00 40.55           C  
ATOM   3337  O   LEU A 440      17.032 128.752   5.504  1.00 38.71           O  
ATOM   3338  CB  LEU A 440      14.289 127.327   6.931  1.00 34.74           C  
ATOM   3339  CG  LEU A 440      13.749 125.896   6.869  1.00 38.24           C  
ATOM   3340  CD1 LEU A 440      12.292 125.848   6.470  1.00 37.87           C  
ATOM   3341  CD2 LEU A 440      14.586 125.091   5.912  1.00 39.49           C  
ATOM   3342  N   ILE A 441      16.069 129.818   7.243  1.00 39.46           N  
ATOM   3343  CA  ILE A 441      16.526 131.145   6.834  1.00 39.54           C  
ATOM   3344  C   ILE A 441      18.049 131.189   6.715  1.00 45.09           C  
ATOM   3345  O   ILE A 441      18.594 131.706   5.740  1.00 44.60           O  
ATOM   3346  CB  ILE A 441      16.054 132.222   7.820  1.00 41.94           C  
ATOM   3347  CG1 ILE A 441      14.614 132.643   7.504  1.00 41.60           C  
ATOM   3348  CG2 ILE A 441      17.009 133.407   7.805  1.00 42.48           C  
ATOM   3349  CD1 ILE A 441      13.966 133.524   8.567  1.00 44.56           C  
ATOM   3350  N   LEU A 442      18.724 130.624   7.709  1.00 42.86           N  
ATOM   3351  CA  LEU A 442      20.175 130.555   7.714  1.00 43.50           C  
ATOM   3352  C   LEU A 442      20.686 129.880   6.460  1.00 49.88           C  
ATOM   3353  O   LEU A 442      21.833 130.071   6.067  1.00 50.15           O  
ATOM   3354  CB  LEU A 442      20.646 129.760   8.924  1.00 43.76           C  
ATOM   3355  CG  LEU A 442      22.054 130.071   9.415  1.00 48.88           C  
ATOM   3356  CD1 LEU A 442      21.927 130.979  10.628  1.00 48.88           C  
ATOM   3357  CD2 LEU A 442      22.808 128.773   9.749  1.00 51.42           C  
ATOM   3358  N   ASP A 443      19.840 129.046   5.865  1.00 47.72           N  
ATOM   3359  CA  ASP A 443      20.212 128.306   4.661  1.00 47.69           C  
ATOM   3360  C   ASP A 443      20.185 129.181   3.427  1.00 50.11           C  
ATOM   3361  O   ASP A 443      21.048 129.077   2.561  1.00 49.20           O  
ATOM   3362  CB  ASP A 443      19.297 127.099   4.462  1.00 49.90           C  
ATOM   3363  CG  ASP A 443      19.809 125.861   5.172  1.00 64.66           C  
ATOM   3364  OD1 ASP A 443      19.490 124.737   4.727  1.00 66.51           O  
ATOM   3365  OD2 ASP A 443      20.551 126.009   6.167  1.00 72.77           O  
ATOM   3366  N   VAL A 444      19.161 130.019   3.334  1.00 46.81           N  
ATOM   3367  CA  VAL A 444      19.062 130.951   2.227  1.00 46.69           C  
ATOM   3368  C   VAL A 444      20.356 131.753   2.237  1.00 52.65           C  
ATOM   3369  O   VAL A 444      20.846 132.176   1.194  1.00 52.74           O  
ATOM   3370  CB  VAL A 444      17.885 131.924   2.401  1.00 49.80           C  
ATOM   3371  CG1 VAL A 444      17.710 132.763   1.147  1.00 49.36           C  
ATOM   3372  CG2 VAL A 444      16.613 131.175   2.735  1.00 49.41           C  
ATOM   3373  N   PHE A 445      20.940 131.913   3.419  1.00 49.64           N  
ATOM   3374  CA  PHE A 445      22.201 132.629   3.528  1.00 49.63           C  
ATOM   3375  C   PHE A 445      23.427 131.847   3.002  1.00 57.20           C  
ATOM   3376  O   PHE A 445      24.308 132.445   2.387  1.00 56.62           O  
ATOM   3377  CB  PHE A 445      22.407 133.149   4.948  1.00 50.69           C  
ATOM   3378  CG  PHE A 445      21.597 134.384   5.274  1.00 51.45           C  
ATOM   3379  CD1 PHE A 445      20.478 134.306   6.090  1.00 53.74           C  
ATOM   3380  CD2 PHE A 445      21.992 135.633   4.820  1.00 52.66           C  
ATOM   3381  CE1 PHE A 445      19.760 135.445   6.428  1.00 54.04           C  
ATOM   3382  CE2 PHE A 445      21.272 136.770   5.150  1.00 54.85           C  
ATOM   3383  CZ  PHE A 445      20.158 136.673   5.958  1.00 52.75           C  
ATOM   3384  N   CYS A 446      23.456 130.523   3.188  1.00 56.64           N  
ATOM   3385  CA  CYS A 446      24.567 129.685   2.713  1.00 57.70           C  
ATOM   3386  C   CYS A 446      24.379 129.246   1.277  1.00 60.40           C  
ATOM   3387  O   CYS A 446      25.314 128.770   0.622  1.00 60.76           O  
ATOM   3388  CB  CYS A 446      24.689 128.430   3.568  1.00 59.38           C  
ATOM   3389  SG  CYS A 446      24.350 128.735   5.321  1.00 64.29           S  
ATOM   3390  N   GLY A 447      23.141 129.341   0.815  1.00 54.66           N  
ATOM   3391  CA  GLY A 447      22.814 128.930  -0.533  1.00 53.80           C  
ATOM   3392  C   GLY A 447      22.579 127.434  -0.548  1.00 56.92           C  
ATOM   3393  O   GLY A 447      23.273 126.697  -1.242  1.00 57.20           O  
ATOM   3394  N   SER A 448      21.615 126.992   0.252  1.00 52.39           N  
ATOM   3395  CA  SER A 448      21.240 125.588   0.306  1.00 51.43           C  
ATOM   3396  C   SER A 448      19.747 125.499   0.053  1.00 53.63           C  
ATOM   3397  O   SER A 448      18.946 126.035   0.819  1.00 53.53           O  
ATOM   3398  CB  SER A 448      21.592 124.970   1.663  1.00 55.25           C  
ATOM   3399  OG  SER A 448      21.210 123.599   1.718  1.00 68.16           O  
ATOM   3400  N   GLN A 449      19.380 124.828  -1.033  1.00 48.71           N  
ATOM   3401  CA  GLN A 449      17.977 124.686  -1.408  1.00 47.98           C  
ATOM   3402  C   GLN A 449      17.389 123.318  -1.075  1.00 52.58           C  
ATOM   3403  O   GLN A 449      16.206 123.077  -1.304  1.00 53.42           O  
ATOM   3404  CB  GLN A 449      17.800 124.981  -2.892  1.00 48.67           C  
ATOM   3405  CG  GLN A 449      18.424 126.283  -3.343  1.00 38.73           C  
ATOM   3406  CD  GLN A 449      18.147 126.553  -4.790  1.00 46.11           C  
ATOM   3407  OE1 GLN A 449      18.772 125.962  -5.667  1.00 43.58           O  
ATOM   3408  NE2 GLN A 449      17.138 127.376  -5.055  1.00 34.94           N  
ATOM   3409  N   MET A 450      18.237 122.430  -0.569  1.00 48.32           N  
ATOM   3410  CA  MET A 450      17.848 121.090  -0.154  1.00 48.15           C  
ATOM   3411  C   MET A 450      16.460 121.068   0.466  1.00 49.74           C  
ATOM   3412  O   MET A 450      15.583 120.313   0.044  1.00 49.96           O  
ATOM   3413  CB  MET A 450      18.819 120.642   0.930  1.00 51.14           C  
ATOM   3414  CG  MET A 450      19.897 119.717   0.476  1.00 55.68           C  
ATOM   3415  SD  MET A 450      20.265 118.578   1.819  1.00 60.63           S  
ATOM   3416  CE  MET A 450      19.141 117.250   1.435  1.00 57.57           C  
ATOM   3417  N   HIS A 451      16.297 121.912   1.483  1.00 43.74           N  
ATOM   3418  CA  HIS A 451      15.094 121.980   2.283  1.00 42.13           C  
ATOM   3419  C   HIS A 451      14.122 123.041   1.841  1.00 44.10           C  
ATOM   3420  O   HIS A 451      13.397 123.611   2.666  1.00 43.71           O  
ATOM   3421  CB  HIS A 451      15.480 122.174   3.735  1.00 42.92           C  
ATOM   3422  CG  HIS A 451      16.535 121.219   4.189  1.00 46.60           C  
ATOM   3423  ND1 HIS A 451      16.347 119.855   4.183  1.00 48.66           N  
ATOM   3424  CD2 HIS A 451      17.817 121.419   4.576  1.00 48.66           C  
ATOM   3425  CE1 HIS A 451      17.455 119.256   4.581  1.00 48.15           C  
ATOM   3426  NE2 HIS A 451      18.361 120.184   4.832  1.00 48.46           N  
ATOM   3427  N   PHE A 452      14.088 123.271   0.527  1.00 39.06           N  
ATOM   3428  CA  PHE A 452      13.163 124.221  -0.093  1.00 37.41           C  
ATOM   3429  C   PHE A 452      12.483 123.568  -1.299  1.00 39.78           C  
ATOM   3430  O   PHE A 452      13.142 122.917  -2.116  1.00 38.01           O  
ATOM   3431  CB  PHE A 452      13.897 125.501  -0.507  1.00 38.51           C  
ATOM   3432  CG  PHE A 452      14.440 126.292   0.652  1.00 39.26           C  
ATOM   3433  CD1 PHE A 452      15.748 126.104   1.089  1.00 41.39           C  
ATOM   3434  CD2 PHE A 452      13.649 127.220   1.306  1.00 40.83           C  
ATOM   3435  CE1 PHE A 452      16.250 126.819   2.156  1.00 41.40           C  
ATOM   3436  CE2 PHE A 452      14.148 127.940   2.370  1.00 43.22           C  
ATOM   3437  CZ  PHE A 452      15.455 127.732   2.798  1.00 40.83           C  
ATOM   3438  N   VAL A 453      11.162 123.729  -1.387  1.00 37.26           N  
ATOM   3439  CA  VAL A 453      10.373 123.118  -2.461  1.00 37.28           C  
ATOM   3440  C   VAL A 453      10.697 123.634  -3.866  1.00 40.26           C  
ATOM   3441  O   VAL A 453      10.628 124.837  -4.119  1.00 40.17           O  
ATOM   3442  CB  VAL A 453       8.847 123.248  -2.205  1.00 41.22           C  
ATOM   3443  CG1 VAL A 453       8.067 122.358  -3.166  1.00 40.86           C  
ATOM   3444  CG2 VAL A 453       8.501 122.889  -0.763  1.00 41.21           C  
ATOM   3445  N   ARG A 454      11.019 122.714  -4.773  1.00 36.06           N  
ATOM   3446  CA  ARG A 454      11.309 123.055  -6.168  1.00 35.96           C  
ATOM   3447  C   ARG A 454      10.024 123.202  -7.002  1.00 43.21           C  
ATOM   3448  O   ARG A 454       8.931 122.872  -6.541  1.00 43.65           O  
ATOM   3449  CB  ARG A 454      12.199 121.981  -6.793  1.00 32.90           C  
ATOM   3450  CG  ARG A 454      13.186 122.477  -7.830  1.00 29.17           C  
ATOM   3451  CD  ARG A 454      14.366 121.529  -7.927  1.00 22.94           C  
ATOM   3452  NE  ARG A 454      14.050 120.331  -8.700  1.00 29.32           N  
ATOM   3453  CZ  ARG A 454      14.925 119.366  -8.993  1.00 49.02           C  
ATOM   3454  NH1 ARG A 454      16.184 119.419  -8.559  1.00 26.93           N  
ATOM   3455  NH2 ARG A 454      14.536 118.326  -9.720  1.00 42.75           N  
ATOM   3456  N   SER A 455      10.173 123.661  -8.242  1.00 41.36           N  
ATOM   3457  CA  SER A 455       9.039 123.885  -9.141  1.00 42.24           C  
ATOM   3458  C   SER A 455       8.319 122.599  -9.527  1.00 47.20           C  
ATOM   3459  O   SER A 455       7.089 122.517  -9.484  1.00 47.19           O  
ATOM   3460  CB  SER A 455       9.515 124.597 -10.408  1.00 47.13           C  
ATOM   3461  OG  SER A 455       9.750 125.979 -10.176  1.00 57.98           O  
ATOM   3462  N   ASP A 456       9.095 121.618  -9.965  1.00 43.89           N  
ATOM   3463  CA  ASP A 456       8.551 120.328 -10.375  1.00 43.86           C  
ATOM   3464  C   ASP A 456       7.842 119.635  -9.213  1.00 47.22           C  
ATOM   3465  O   ASP A 456       6.707 119.173  -9.341  1.00 47.46           O  
ATOM   3466  CB  ASP A 456       9.676 119.437 -10.897  1.00 45.69           C  
ATOM   3467  CG  ASP A 456      11.035 119.847 -10.371  1.00 56.41           C  
ATOM   3468  OD1 ASP A 456      11.095 120.672  -9.436  1.00 58.84           O  
ATOM   3469  OD2 ASP A 456      12.047 119.334 -10.885  1.00 60.15           O  
ATOM   3470  N   GLU A 457       8.553 119.541  -8.093  1.00 42.13           N  
ATOM   3471  CA  GLU A 457       8.043 118.955  -6.862  1.00 40.82           C  
ATOM   3472  C   GLU A 457       6.652 119.489  -6.580  1.00 42.67           C  
ATOM   3473  O   GLU A 457       5.710 118.742  -6.355  1.00 41.99           O  
ATOM   3474  CB  GLU A 457       8.920 119.440  -5.720  1.00 42.03           C  
ATOM   3475  CG  GLU A 457       9.923 118.465  -5.193  1.00 52.61           C  
ATOM   3476  CD  GLU A 457      10.374 118.856  -3.795  1.00 72.22           C  
ATOM   3477  OE1 GLU A 457      11.428 119.527  -3.665  1.00 71.54           O  
ATOM   3478  OE2 GLU A 457       9.632 118.557  -2.829  1.00 53.42           O  
ATOM   3479  N   LEU A 458       6.585 120.807  -6.486  1.00 38.56           N  
ATOM   3480  CA  LEU A 458       5.357 121.516  -6.183  1.00 38.09           C  
ATOM   3481  C   LEU A 458       4.318 121.182  -7.239  1.00 42.34           C  
ATOM   3482  O   LEU A 458       3.133 121.032  -6.938  1.00 41.94           O  
ATOM   3483  CB  LEU A 458       5.642 123.016  -6.160  1.00 38.00           C  
ATOM   3484  CG  LEU A 458       4.523 123.972  -5.760  1.00 43.16           C  
ATOM   3485  CD1 LEU A 458       4.046 123.718  -4.331  1.00 43.46           C  
ATOM   3486  CD2 LEU A 458       5.030 125.392  -5.931  1.00 45.52           C  
ATOM   3487  N   ARG A 459       4.782 121.021  -8.478  1.00 39.36           N  
ATOM   3488  CA  ARG A 459       3.915 120.666  -9.595  1.00 39.02           C  
ATOM   3489  C   ARG A 459       3.382 119.241  -9.428  1.00 42.31           C  
ATOM   3490  O   ARG A 459       2.191 118.991  -9.587  1.00 42.67           O  
ATOM   3491  CB  ARG A 459       4.682 120.797 -10.909  1.00 39.78           C  
ATOM   3492  CG  ARG A 459       4.152 119.918 -12.026  1.00 56.35           C  
ATOM   3493  CD  ARG A 459       3.488 120.737 -13.142  1.00 73.60           C  
ATOM   3494  NE  ARG A 459       2.853 119.962 -14.225  1.00 88.69           N  
ATOM   3495  CZ  ARG A 459       2.723 118.631 -14.294  1.00100.57           C  
ATOM   3496  NH1 ARG A 459       3.190 117.826 -13.346  1.00 89.14           N  
ATOM   3497  NH2 ARG A 459       2.109 118.089 -15.340  1.00 79.88           N  
ATOM   3498  N   GLU A 460       4.268 118.318  -9.074  1.00 37.44           N  
ATOM   3499  CA  GLU A 460       3.888 116.936  -8.865  1.00 36.41           C  
ATOM   3500  C   GLU A 460       2.913 116.820  -7.710  1.00 40.98           C  
ATOM   3501  O   GLU A 460       2.009 116.001  -7.749  1.00 41.96           O  
ATOM   3502  CB  GLU A 460       5.130 116.087  -8.582  1.00 37.59           C  
ATOM   3503  CG  GLU A 460       6.033 115.876  -9.794  1.00 47.88           C  
ATOM   3504  CD  GLU A 460       5.260 115.526 -11.067  1.00 64.66           C  
ATOM   3505  OE1 GLU A 460       4.422 114.593 -11.037  1.00 45.68           O  
ATOM   3506  OE2 GLU A 460       5.492 116.194 -12.098  1.00 59.95           O  
ATOM   3507  N   ALA A 461       3.105 117.633  -6.678  1.00 38.06           N  
ATOM   3508  CA  ALA A 461       2.268 117.579  -5.476  1.00 38.17           C  
ATOM   3509  C   ALA A 461       0.846 118.049  -5.709  1.00 42.78           C  
ATOM   3510  O   ALA A 461      -0.074 117.695  -4.966  1.00 43.32           O  
ATOM   3511  CB  ALA A 461       2.892 118.373  -4.354  1.00 38.95           C  
ATOM   3512  N   TRP A 462       0.669 118.883  -6.721  1.00 38.73           N  
ATOM   3513  CA  TRP A 462      -0.653 119.394  -7.033  1.00 38.10           C  
ATOM   3514  C   TRP A 462      -1.339 118.445  -8.002  1.00 40.90           C  
ATOM   3515  O   TRP A 462      -2.556 118.256  -7.947  1.00 40.92           O  
ATOM   3516  CB  TRP A 462      -0.552 120.800  -7.634  1.00 36.82           C  
ATOM   3517  CG  TRP A 462      -0.452 121.908  -6.606  1.00 37.24           C  
ATOM   3518  CD1 TRP A 462       0.520 122.874  -6.530  1.00 40.00           C  
ATOM   3519  CD2 TRP A 462      -1.378 122.190  -5.550  1.00 36.79           C  
ATOM   3520  NE1 TRP A 462       0.264 123.722  -5.481  1.00 39.20           N  
ATOM   3521  CE2 TRP A 462      -0.889 123.321  -4.856  1.00 40.34           C  
ATOM   3522  CE3 TRP A 462      -2.569 121.599  -5.121  1.00 37.94           C  
ATOM   3523  CZ2 TRP A 462      -1.554 123.870  -3.756  1.00 39.12           C  
ATOM   3524  CZ3 TRP A 462      -3.220 122.140  -4.015  1.00 39.28           C  
ATOM   3525  CH2 TRP A 462      -2.717 123.271  -3.358  1.00 39.67           C  
ATOM   3526  N   ARG A 463      -0.549 117.851  -8.893  1.00 36.02           N  
ATOM   3527  CA  ARG A 463      -1.068 116.892  -9.859  1.00 35.01           C  
ATOM   3528  C   ARG A 463      -1.742 115.740  -9.114  1.00 37.28           C  
ATOM   3529  O   ARG A 463      -2.753 115.202  -9.567  1.00 37.52           O  
ATOM   3530  CB  ARG A 463       0.062 116.373 -10.756  1.00 34.45           C  
ATOM   3531  CG  ARG A 463      -0.193 114.994 -11.358  1.00 45.37           C  
ATOM   3532  CD  ARG A 463       1.044 114.442 -12.076  1.00 49.86           C  
ATOM   3533  NE  ARG A 463       1.865 113.563 -11.238  1.00 53.70           N  
ATOM   3534  CZ  ARG A 463       1.391 112.605 -10.444  1.00 58.96           C  
ATOM   3535  NH1 ARG A 463       0.083 112.402 -10.339  1.00 36.23           N  
ATOM   3536  NH2 ARG A 463       2.230 111.874  -9.729  1.00 46.97           N  
ATOM   3537  N   ILE A 464      -1.206 115.414  -7.941  1.00 31.60           N  
ATOM   3538  CA  ILE A 464      -1.725 114.322  -7.125  1.00 31.26           C  
ATOM   3539  C   ILE A 464      -3.042 114.624  -6.389  1.00 35.10           C  
ATOM   3540  O   ILE A 464      -3.981 113.818  -6.389  1.00 34.33           O  
ATOM   3541  CB  ILE A 464      -0.657 113.817  -6.111  1.00 34.11           C  
ATOM   3542  CG1 ILE A 464       0.530 113.165  -6.849  1.00 33.64           C  
ATOM   3543  CG2 ILE A 464      -1.290 112.858  -5.098  1.00 34.46           C  
ATOM   3544  CD1 ILE A 464       1.888 113.370  -6.194  1.00 30.25           C  
ATOM   3545  N   PHE A 465      -3.107 115.798  -5.767  1.00 31.80           N  
ATOM   3546  CA  PHE A 465      -4.261 116.184  -4.962  1.00 30.74           C  
ATOM   3547  C   PHE A 465      -5.358 116.957  -5.662  1.00 35.98           C  
ATOM   3548  O   PHE A 465      -6.466 117.063  -5.132  1.00 36.70           O  
ATOM   3549  CB  PHE A 465      -3.809 116.965  -3.730  1.00 31.81           C  
ATOM   3550  CG  PHE A 465      -3.182 116.105  -2.670  1.00 32.68           C  
ATOM   3551  CD1 PHE A 465      -3.973 115.377  -1.789  1.00 33.94           C  
ATOM   3552  CD2 PHE A 465      -1.800 115.969  -2.597  1.00 33.20           C  
ATOM   3553  CE1 PHE A 465      -3.401 114.561  -0.854  1.00 33.95           C  
ATOM   3554  CE2 PHE A 465      -1.231 115.157  -1.655  1.00 34.86           C  
ATOM   3555  CZ  PHE A 465      -2.032 114.450  -0.783  1.00 32.81           C  
ATOM   3556  N   THR A 466      -5.052 117.548  -6.813  1.00 32.25           N  
ATOM   3557  CA  THR A 466      -6.038 118.388  -7.491  1.00 31.94           C  
ATOM   3558  C   THR A 466      -7.337 117.665  -7.837  1.00 34.95           C  
ATOM   3559  O   THR A 466      -8.418 118.074  -7.415  1.00 35.11           O  
ATOM   3560  CB  THR A 466      -5.468 119.110  -8.740  1.00 37.76           C  
ATOM   3561  OG1 THR A 466      -4.435 120.027  -8.351  1.00 35.58           O  
ATOM   3562  CG2 THR A 466      -6.564 119.892  -9.429  1.00 33.61           C  
ATOM   3563  N   PRO A 467      -7.230 116.596  -8.610  1.00 30.56           N  
ATOM   3564  CA  PRO A 467      -8.403 115.844  -9.036  1.00 30.26           C  
ATOM   3565  C   PRO A 467      -9.417 115.599  -7.915  1.00 35.58           C  
ATOM   3566  O   PRO A 467     -10.627 115.633  -8.141  1.00 34.70           O  
ATOM   3567  CB  PRO A 467      -7.801 114.539  -9.553  1.00 31.15           C  
ATOM   3568  CG  PRO A 467      -6.442 114.923 -10.022  1.00 34.86           C  
ATOM   3569  CD  PRO A 467      -5.975 116.018  -9.121  1.00 30.35           C  
ATOM   3570  N   LEU A 468      -8.907 115.424  -6.699  1.00 33.59           N  
ATOM   3571  CA  LEU A 468      -9.730 115.172  -5.518  1.00 33.70           C  
ATOM   3572  C   LEU A 468     -10.241 116.480  -4.904  1.00 37.44           C  
ATOM   3573  O   LEU A 468     -11.408 116.591  -4.499  1.00 37.10           O  
ATOM   3574  CB  LEU A 468      -8.920 114.370  -4.491  1.00 34.04           C  
ATOM   3575  CG  LEU A 468      -9.478 114.154  -3.083  1.00 39.92           C  
ATOM   3576  CD1 LEU A 468     -10.503 113.021  -3.066  1.00 40.85           C  
ATOM   3577  CD2 LEU A 468      -8.337 113.844  -2.133  1.00 42.13           C  
ATOM   3578  N   LEU A 469      -9.358 117.469  -4.830  1.00 32.79           N  
ATOM   3579  CA  LEU A 469      -9.746 118.761  -4.296  1.00 32.50           C  
ATOM   3580  C   LEU A 469     -10.942 119.299  -5.085  1.00 38.16           C  
ATOM   3581  O   LEU A 469     -11.915 119.792  -4.507  1.00 37.58           O  
ATOM   3582  CB  LEU A 469      -8.562 119.731  -4.319  1.00 31.98           C  
ATOM   3583  CG  LEU A 469      -7.481 119.466  -3.259  1.00 35.04           C  
ATOM   3584  CD1 LEU A 469      -6.186 120.209  -3.555  1.00 34.42           C  
ATOM   3585  CD2 LEU A 469      -7.977 119.797  -1.864  1.00 35.57           C  
ATOM   3586  N   HIS A 470     -10.874 119.130  -6.402  1.00 36.73           N  
ATOM   3587  CA  HIS A 470     -11.937 119.520  -7.321  1.00 37.51           C  
ATOM   3588  C   HIS A 470     -13.252 118.785  -7.070  1.00 42.47           C  
ATOM   3589  O   HIS A 470     -14.330 119.378  -7.141  1.00 43.42           O  
ATOM   3590  CB  HIS A 470     -11.487 119.243  -8.747  1.00 38.56           C  
ATOM   3591  CG  HIS A 470     -10.536 120.264  -9.271  1.00 42.61           C  
ATOM   3592  ND1 HIS A 470     -10.047 121.286  -8.486  1.00 44.70           N  
ATOM   3593  CD2 HIS A 470     -10.002 120.444 -10.503  1.00 44.85           C  
ATOM   3594  CE1 HIS A 470      -9.253 122.055  -9.212  1.00 44.17           C  
ATOM   3595  NE2 HIS A 470      -9.201 121.560 -10.437  1.00 44.53           N  
ATOM   3596  N   GLN A 471     -13.155 117.481  -6.834  1.00 37.64           N  
ATOM   3597  CA  GLN A 471     -14.323 116.658  -6.586  1.00 37.06           C  
ATOM   3598  C   GLN A 471     -15.047 117.136  -5.333  1.00 41.11           C  
ATOM   3599  O   GLN A 471     -16.273 117.062  -5.232  1.00 40.07           O  
ATOM   3600  CB  GLN A 471     -13.897 115.200  -6.433  1.00 38.17           C  
ATOM   3601  CG  GLN A 471     -15.050 114.221  -6.401  1.00 56.11           C  
ATOM   3602  CD  GLN A 471     -14.587 112.784  -6.333  1.00 80.72           C  
ATOM   3603  OE1 GLN A 471     -14.539 112.186  -5.262  1.00 81.58           O  
ATOM   3604  NE2 GLN A 471     -14.210 112.230  -7.476  1.00 72.28           N  
ATOM   3605  N   ILE A 472     -14.265 117.637  -4.386  1.00 38.35           N  
ATOM   3606  CA  ILE A 472     -14.799 118.129  -3.133  1.00 38.41           C  
ATOM   3607  C   ILE A 472     -15.527 119.461  -3.313  1.00 42.42           C  
ATOM   3608  O   ILE A 472     -16.529 119.717  -2.634  1.00 42.00           O  
ATOM   3609  CB  ILE A 472     -13.691 118.243  -2.081  1.00 41.18           C  
ATOM   3610  CG1 ILE A 472     -12.921 116.925  -1.993  1.00 41.10           C  
ATOM   3611  CG2 ILE A 472     -14.274 118.598  -0.739  1.00 42.25           C  
ATOM   3612  CD1 ILE A 472     -12.211 116.713  -0.671  1.00 42.86           C  
ATOM   3613  N   GLU A 473     -15.041 120.280  -4.245  1.00 39.05           N  
ATOM   3614  CA  GLU A 473     -15.673 121.562  -4.517  1.00 39.63           C  
ATOM   3615  C   GLU A 473     -16.879 121.363  -5.422  1.00 43.69           C  
ATOM   3616  O   GLU A 473     -17.872 122.075  -5.316  1.00 44.42           O  
ATOM   3617  CB  GLU A 473     -14.679 122.551  -5.128  1.00 41.54           C  
ATOM   3618  CG  GLU A 473     -15.270 123.943  -5.398  1.00 59.33           C  
ATOM   3619  CD  GLU A 473     -15.356 124.824  -4.153  1.00 95.32           C  
ATOM   3620  OE1 GLU A 473     -14.816 124.426  -3.095  1.00 97.57           O  
ATOM   3621  OE2 GLU A 473     -15.938 125.931  -4.244  1.00 94.24           O  
ATOM   3622  N   LEU A 474     -16.831 120.324  -6.239  1.00 38.87           N  
ATOM   3623  CA  LEU A 474     -17.931 120.036  -7.134  1.00 38.20           C  
ATOM   3624  C   LEU A 474     -19.061 119.295  -6.424  1.00 43.39           C  
ATOM   3625  O   LEU A 474     -20.178 119.804  -6.308  1.00 43.88           O  
ATOM   3626  CB  LEU A 474     -17.428 119.236  -8.334  1.00 37.88           C  
ATOM   3627  CG  LEU A 474     -18.415 119.038  -9.477  1.00 42.38           C  
ATOM   3628  CD1 LEU A 474     -18.671 120.349 -10.164  1.00 42.58           C  
ATOM   3629  CD2 LEU A 474     -17.889 118.022 -10.460  1.00 45.91           C  
ATOM   3630  N   GLU A 475     -18.763 118.075  -5.982  1.00 39.08           N  
ATOM   3631  CA  GLU A 475     -19.743 117.214  -5.341  1.00 38.22           C  
ATOM   3632  C   GLU A 475     -20.150 117.725  -3.972  1.00 40.68           C  
ATOM   3633  O   GLU A 475     -21.291 117.551  -3.555  1.00 39.78           O  
ATOM   3634  CB  GLU A 475     -19.213 115.778  -5.261  1.00 39.91           C  
ATOM   3635  CG  GLU A 475     -18.473 115.322  -6.522  1.00 50.49           C  
ATOM   3636  CD  GLU A 475     -18.782 113.883  -6.925  1.00 63.26           C  
ATOM   3637  OE1 GLU A 475     -19.039 113.047  -6.036  1.00 56.69           O  
ATOM   3638  OE2 GLU A 475     -18.701 113.571  -8.132  1.00 54.24           O  
ATOM   3639  N   LYS A 476     -19.206 118.360  -3.284  1.00 37.91           N  
ATOM   3640  CA  LYS A 476     -19.449 118.962  -1.969  1.00 37.41           C  
ATOM   3641  C   LYS A 476     -19.981 117.986  -0.930  1.00 41.95           C  
ATOM   3642  O   LYS A 476     -20.977 118.261  -0.269  1.00 42.67           O  
ATOM   3643  CB  LYS A 476     -20.380 120.182  -2.079  1.00 38.61           C  
ATOM   3644  CG  LYS A 476     -19.674 121.476  -2.467  1.00 46.58           C  
ATOM   3645  CD  LYS A 476     -20.657 122.547  -2.905  1.00 56.63           C  
ATOM   3646  CE  LYS A 476     -20.152 123.304  -4.125  1.00 69.72           C  
ATOM   3647  NZ  LYS A 476     -19.358 124.511  -3.759  1.00 78.82           N  
ATOM   3648  N   PRO A 477     -19.283 116.872  -0.751  1.00 38.22           N  
ATOM   3649  CA  PRO A 477     -19.665 115.872   0.241  1.00 37.54           C  
ATOM   3650  C   PRO A 477     -19.662 116.444   1.664  1.00 42.35           C  
ATOM   3651  O   PRO A 477     -18.945 117.402   1.959  1.00 41.59           O  
ATOM   3652  CB  PRO A 477     -18.572 114.805   0.092  1.00 38.60           C  
ATOM   3653  CG  PRO A 477     -17.365 115.553  -0.349  1.00 43.09           C  
ATOM   3654  CD  PRO A 477     -17.851 116.792  -1.096  1.00 38.94           C  
ATOM   3655  N   LYS A 478     -20.454 115.850   2.551  1.00 40.53           N  
ATOM   3656  CA  LYS A 478     -20.508 116.317   3.939  1.00 41.56           C  
ATOM   3657  C   LYS A 478     -19.538 115.552   4.824  1.00 46.73           C  
ATOM   3658  O   LYS A 478     -19.733 114.367   5.089  1.00 47.20           O  
ATOM   3659  CB  LYS A 478     -21.923 116.208   4.526  1.00 45.04           C  
ATOM   3660  CG  LYS A 478     -23.046 116.472   3.538  1.00 67.15           C  
ATOM   3661  CD  LYS A 478     -24.161 117.272   4.184  1.00 80.17           C  
ATOM   3662  CE  LYS A 478     -24.418 118.563   3.424  1.00 92.68           C  
ATOM   3663  NZ  LYS A 478     -24.378 119.753   4.325  1.00 98.84           N  
ATOM   3664  N   PRO A 479     -18.518 116.251   5.311  1.00 43.20           N  
ATOM   3665  CA  PRO A 479     -17.516 115.656   6.191  1.00 42.61           C  
ATOM   3666  C   PRO A 479     -18.140 114.972   7.409  1.00 46.40           C  
ATOM   3667  O   PRO A 479     -19.132 115.451   7.965  1.00 46.73           O  
ATOM   3668  CB  PRO A 479     -16.695 116.868   6.650  1.00 44.03           C  
ATOM   3669  CG  PRO A 479     -16.865 117.865   5.577  1.00 48.17           C  
ATOM   3670  CD  PRO A 479     -18.266 117.683   5.080  1.00 43.51           C  
ATOM   3671  N   ILE A 480     -17.532 113.871   7.840  1.00 41.74           N  
ATOM   3672  CA  ILE A 480     -18.002 113.143   9.020  1.00 40.70           C  
ATOM   3673  C   ILE A 480     -17.665 113.982  10.252  1.00 43.48           C  
ATOM   3674  O   ILE A 480     -16.521 114.406  10.412  1.00 42.69           O  
ATOM   3675  CB  ILE A 480     -17.300 111.751   9.160  1.00 42.99           C  
ATOM   3676  CG1 ILE A 480     -17.703 110.802   8.023  1.00 42.28           C  
ATOM   3677  CG2 ILE A 480     -17.595 111.134  10.519  1.00 42.33           C  
ATOM   3678  CD1 ILE A 480     -16.668 110.676   6.930  1.00 41.60           C  
ATOM   3679  N   PRO A 481     -18.657 114.258  11.102  1.00 39.47           N  
ATOM   3680  CA  PRO A 481     -18.398 115.042  12.303  1.00 38.47           C  
ATOM   3681  C   PRO A 481     -17.628 114.197  13.328  1.00 42.43           C  
ATOM   3682  O   PRO A 481     -17.743 112.968  13.378  1.00 42.53           O  
ATOM   3683  CB  PRO A 481     -19.806 115.352  12.822  1.00 39.30           C  
ATOM   3684  CG  PRO A 481     -20.596 114.179  12.431  1.00 43.22           C  
ATOM   3685  CD  PRO A 481     -19.980 113.606  11.168  1.00 39.11           C  
ATOM   3686  N   TYR A 482     -16.814 114.857  14.129  1.00 37.67           N  
ATOM   3687  CA  TYR A 482     -16.082 114.159  15.162  1.00 37.36           C  
ATOM   3688  C   TYR A 482     -15.950 115.103  16.339  1.00 42.67           C  
ATOM   3689  O   TYR A 482     -15.803 116.308  16.155  1.00 41.75           O  
ATOM   3690  CB  TYR A 482     -14.711 113.689  14.659  1.00 37.66           C  
ATOM   3691  CG  TYR A 482     -13.769 114.800  14.231  1.00 37.29           C  
ATOM   3692  CD1 TYR A 482     -13.811 115.309  12.938  1.00 39.22           C  
ATOM   3693  CD2 TYR A 482     -12.812 115.307  15.106  1.00 36.72           C  
ATOM   3694  CE1 TYR A 482     -12.938 116.297  12.531  1.00 39.19           C  
ATOM   3695  CE2 TYR A 482     -11.941 116.301  14.711  1.00 36.94           C  
ATOM   3696  CZ  TYR A 482     -12.005 116.791  13.420  1.00 43.30           C  
ATOM   3697  OH  TYR A 482     -11.141 117.783  13.008  1.00 42.11           O  
ATOM   3698  N   ILE A 483     -16.089 114.569  17.546  1.00 40.96           N  
ATOM   3699  CA  ILE A 483     -16.036 115.412  18.733  1.00 41.32           C  
ATOM   3700  C   ILE A 483     -14.666 116.023  18.970  1.00 44.94           C  
ATOM   3701  O   ILE A 483     -13.624 115.412  18.709  1.00 43.85           O  
ATOM   3702  CB  ILE A 483     -16.502 114.688  20.022  1.00 44.65           C  
ATOM   3703  CG1 ILE A 483     -17.961 114.225  19.898  1.00 44.79           C  
ATOM   3704  CG2 ILE A 483     -16.313 115.608  21.233  1.00 45.38           C  
ATOM   3705  CD1 ILE A 483     -18.910 115.305  19.453  1.00 53.65           C  
ATOM   3706  N   TYR A 484     -14.690 117.254  19.459  1.00 41.65           N  
ATOM   3707  CA  TYR A 484     -13.480 117.987  19.774  1.00 41.07           C  
ATOM   3708  C   TYR A 484     -12.727 117.266  20.876  1.00 46.23           C  
ATOM   3709  O   TYR A 484     -13.266 117.025  21.964  1.00 46.94           O  
ATOM   3710  CB  TYR A 484     -13.845 119.381  20.245  1.00 41.72           C  
ATOM   3711  CG  TYR A 484     -12.673 120.316  20.366  1.00 42.86           C  
ATOM   3712  CD1 TYR A 484     -11.598 120.019  21.192  1.00 44.48           C  
ATOM   3713  CD2 TYR A 484     -12.666 121.526  19.685  1.00 43.38           C  
ATOM   3714  CE1 TYR A 484     -10.542 120.901  21.321  1.00 44.56           C  
ATOM   3715  CE2 TYR A 484     -11.621 122.407  19.805  1.00 43.80           C  
ATOM   3716  CZ  TYR A 484     -10.562 122.096  20.620  1.00 50.86           C  
ATOM   3717  OH  TYR A 484      -9.524 122.996  20.719  1.00 54.34           O  
ATOM   3718  N   GLY A 485     -11.479 116.920  20.581  1.00 42.28           N  
ATOM   3719  CA  GLY A 485     -10.631 116.197  21.522  1.00 41.57           C  
ATOM   3720  C   GLY A 485     -10.522 114.729  21.116  1.00 43.46           C  
ATOM   3721  O   GLY A 485      -9.581 114.045  21.489  1.00 42.35           O  
ATOM   3722  N   SER A 486     -11.478 114.258  20.324  1.00 40.06           N  
ATOM   3723  CA  SER A 486     -11.463 112.878  19.856  1.00 39.58           C  
ATOM   3724  C   SER A 486     -10.299 112.671  18.898  1.00 44.65           C  
ATOM   3725  O   SER A 486      -9.448 113.546  18.730  1.00 44.57           O  
ATOM   3726  CB  SER A 486     -12.775 112.537  19.150  1.00 42.28           C  
ATOM   3727  OG  SER A 486     -12.890 113.245  17.928  1.00 51.26           O  
ATOM   3728  N   ARG A 487     -10.278 111.509  18.260  1.00 41.52           N  
ATOM   3729  CA  ARG A 487      -9.225 111.169  17.313  1.00 40.62           C  
ATOM   3730  C   ARG A 487      -9.679 111.400  15.881  1.00 45.15           C  
ATOM   3731  O   ARG A 487      -8.902 111.215  14.944  1.00 45.69           O  
ATOM   3732  CB  ARG A 487      -8.849 109.697  17.468  1.00 37.15           C  
ATOM   3733  CG  ARG A 487      -7.922 109.426  18.607  1.00 42.15           C  
ATOM   3734  CD  ARG A 487      -7.656 107.942  18.733  1.00 52.07           C  
ATOM   3735  NE  ARG A 487      -7.216 107.350  17.475  1.00 61.06           N  
ATOM   3736  CZ  ARG A 487      -7.784 106.285  16.924  1.00 77.43           C  
ATOM   3737  NH1 ARG A 487      -8.828 105.715  17.513  1.00 67.12           N  
ATOM   3738  NH2 ARG A 487      -7.322 105.799  15.781  1.00 64.70           N  
ATOM   3739  N   GLY A 488     -10.953 111.715  15.703  1.00 41.25           N  
ATOM   3740  CA  GLY A 488     -11.497 111.889  14.364  1.00 41.07           C  
ATOM   3741  C   GLY A 488     -12.471 110.758  14.068  1.00 45.11           C  
ATOM   3742  O   GLY A 488     -12.738 109.920  14.928  1.00 45.67           O  
ATOM   3743  N   PRO A 489     -13.000 110.746  12.850  1.00 41.01           N  
ATOM   3744  CA  PRO A 489     -13.974 109.740  12.443  1.00 40.43           C  
ATOM   3745  C   PRO A 489     -13.413 108.319  12.482  1.00 44.15           C  
ATOM   3746  O   PRO A 489     -12.302 108.066  12.021  1.00 44.05           O  
ATOM   3747  CB  PRO A 489     -14.328 110.146  11.005  1.00 41.93           C  
ATOM   3748  CG  PRO A 489     -13.458 111.344  10.669  1.00 46.16           C  
ATOM   3749  CD  PRO A 489     -13.004 111.915  11.957  1.00 41.35           C  
ATOM   3750  N   THR A 490     -14.181 107.396  13.051  1.00 40.35           N  
ATOM   3751  CA  THR A 490     -13.755 106.009  13.112  1.00 40.03           C  
ATOM   3752  C   THR A 490     -13.556 105.476  11.698  1.00 42.98           C  
ATOM   3753  O   THR A 490     -12.698 104.625  11.471  1.00 44.05           O  
ATOM   3754  CB  THR A 490     -14.768 105.130  13.865  1.00 47.82           C  
ATOM   3755  OG1 THR A 490     -16.024 105.146  13.177  1.00 51.17           O  
ATOM   3756  CG2 THR A 490     -14.964 105.646  15.273  1.00 43.13           C  
ATOM   3757  N   GLU A 491     -14.341 105.979  10.749  1.00 36.81           N  
ATOM   3758  CA  GLU A 491     -14.226 105.547   9.362  1.00 35.89           C  
ATOM   3759  C   GLU A 491     -12.793 105.694   8.870  1.00 39.44           C  
ATOM   3760  O   GLU A 491     -12.378 105.011   7.933  1.00 39.11           O  
ATOM   3761  CB  GLU A 491     -15.183 106.332   8.468  1.00 37.22           C  
ATOM   3762  CG  GLU A 491     -16.652 106.167   8.830  1.00 44.93           C  
ATOM   3763  CD  GLU A 491     -17.106 107.183   9.858  1.00 62.91           C  
ATOM   3764  OE1 GLU A 491     -16.285 108.029  10.260  1.00 68.48           O  
ATOM   3765  OE2 GLU A 491     -18.281 107.135  10.267  1.00 52.89           O  
ATOM   3766  N   ALA A 492     -12.034 106.565   9.534  1.00 35.73           N  
ATOM   3767  CA  ALA A 492     -10.614 106.758   9.236  1.00 35.06           C  
ATOM   3768  C   ALA A 492      -9.829 105.520   9.695  1.00 39.23           C  
ATOM   3769  O   ALA A 492      -9.014 104.969   8.944  1.00 38.17           O  
ATOM   3770  CB  ALA A 492     -10.094 108.012   9.924  1.00 35.42           C  
ATOM   3771  N   ASP A 493     -10.137 105.044  10.904  1.00 36.39           N  
ATOM   3772  CA  ASP A 493      -9.521 103.840  11.466  1.00 36.30           C  
ATOM   3773  C   ASP A 493      -9.891 102.606  10.645  1.00 38.01           C  
ATOM   3774  O   ASP A 493      -9.068 101.714  10.427  1.00 36.56           O  
ATOM   3775  CB  ASP A 493      -9.948 103.653  12.924  1.00 38.87           C  
ATOM   3776  CG  ASP A 493      -9.586 104.842  13.796  1.00 57.18           C  
ATOM   3777  OD1 ASP A 493      -8.501 105.418  13.577  1.00 60.01           O  
ATOM   3778  OD2 ASP A 493     -10.374 105.190  14.708  1.00 65.14           O  
ATOM   3779  N   GLU A 494     -11.125 102.589  10.156  1.00 34.43           N  
ATOM   3780  CA  GLU A 494     -11.592 101.515   9.297  1.00 34.35           C  
ATOM   3781  C   GLU A 494     -10.826 101.535   7.970  1.00 37.08           C  
ATOM   3782  O   GLU A 494     -10.348 100.506   7.497  1.00 36.60           O  
ATOM   3783  CB  GLU A 494     -13.090 101.663   9.064  1.00 35.80           C  
ATOM   3784  CG  GLU A 494     -13.907 101.469  10.332  1.00 45.98           C  
ATOM   3785  CD  GLU A 494     -15.390 101.704  10.125  1.00 70.30           C  
ATOM   3786  OE1 GLU A 494     -15.796 102.127   9.016  1.00 69.43           O  
ATOM   3787  OE2 GLU A 494     -16.150 101.475  11.088  1.00 68.13           O  
ATOM   3788  N   LEU A 495     -10.652 102.723   7.409  1.00 32.42           N  
ATOM   3789  CA  LEU A 495      -9.909 102.857   6.169  1.00 31.99           C  
ATOM   3790  C   LEU A 495      -8.491 102.309   6.354  1.00 36.57           C  
ATOM   3791  O   LEU A 495      -7.973 101.611   5.478  1.00 36.45           O  
ATOM   3792  CB  LEU A 495      -9.899 104.325   5.712  1.00 31.84           C  
ATOM   3793  CG  LEU A 495      -8.979 104.706   4.551  1.00 36.23           C  
ATOM   3794  CD1 LEU A 495      -9.486 104.208   3.209  1.00 36.37           C  
ATOM   3795  CD2 LEU A 495      -8.747 106.199   4.521  1.00 37.46           C  
ATOM   3796  N   MET A 496      -7.887 102.614   7.506  1.00 32.31           N  
ATOM   3797  CA  MET A 496      -6.533 102.171   7.841  1.00 31.63           C  
ATOM   3798  C   MET A 496      -6.426 100.651   7.872  1.00 34.79           C  
ATOM   3799  O   MET A 496      -5.491 100.077   7.323  1.00 34.07           O  
ATOM   3800  CB  MET A 496      -6.116 102.735   9.199  1.00 33.92           C  
ATOM   3801  CG  MET A 496      -6.109 104.257   9.277  1.00 37.17           C  
ATOM   3802  SD  MET A 496      -4.928 104.905  10.487  1.00 40.46           S  
ATOM   3803  CE  MET A 496      -3.371 104.456   9.739  1.00 37.06           C  
ATOM   3804  N   LYS A 497      -7.397 100.010   8.517  1.00 30.65           N  
ATOM   3805  CA  LYS A 497      -7.458  98.552   8.614  1.00 30.46           C  
ATOM   3806  C   LYS A 497      -7.469  97.934   7.222  1.00 34.92           C  
ATOM   3807  O   LYS A 497      -6.590  97.156   6.859  1.00 36.36           O  
ATOM   3808  CB  LYS A 497      -8.757  98.151   9.316  1.00 33.24           C  
ATOM   3809  CG  LYS A 497      -8.584  97.368  10.599  1.00 47.10           C  
ATOM   3810  CD  LYS A 497      -9.922  97.140  11.272  1.00 53.47           C  
ATOM   3811  CE  LYS A 497     -10.243  95.663  11.367  1.00 66.47           C  
ATOM   3812  NZ  LYS A 497     -11.065  95.385  12.576  1.00 81.68           N  
ATOM   3813  N   ARG A 498      -8.513  98.265   6.477  1.00 29.73           N  
ATOM   3814  CA  ARG A 498      -8.740  97.767   5.138  1.00 29.21           C  
ATOM   3815  C   ARG A 498      -7.497  97.729   4.246  1.00 34.63           C  
ATOM   3816  O   ARG A 498      -7.367  96.858   3.384  1.00 34.03           O  
ATOM   3817  CB  ARG A 498      -9.842  98.599   4.493  1.00 28.08           C  
ATOM   3818  CG  ARG A 498     -10.176  98.220   3.069  1.00 38.42           C  
ATOM   3819  CD  ARG A 498     -10.820  99.399   2.374  1.00 43.21           C  
ATOM   3820  NE  ARG A 498      -9.937  99.978   1.371  1.00 44.23           N  
ATOM   3821  CZ  ARG A 498     -10.054 101.213   0.900  1.00 55.87           C  
ATOM   3822  NH1 ARG A 498     -11.021 102.012   1.345  1.00 33.36           N  
ATOM   3823  NH2 ARG A 498      -9.212 101.647  -0.029  1.00 49.05           N  
ATOM   3824  N   VAL A 499      -6.585  98.673   4.447  1.00 32.41           N  
ATOM   3825  CA  VAL A 499      -5.388  98.742   3.619  1.00 32.42           C  
ATOM   3826  C   VAL A 499      -4.191  97.967   4.165  1.00 38.65           C  
ATOM   3827  O   VAL A 499      -3.202  97.775   3.452  1.00 38.54           O  
ATOM   3828  CB  VAL A 499      -4.962 100.197   3.338  1.00 35.23           C  
ATOM   3829  CG1 VAL A 499      -6.015 100.915   2.528  1.00 34.10           C  
ATOM   3830  CG2 VAL A 499      -4.665 100.936   4.634  1.00 35.04           C  
ATOM   3831  N   GLY A 500      -4.279  97.513   5.415  1.00 37.00           N  
ATOM   3832  CA  GLY A 500      -3.201  96.719   6.001  1.00 37.89           C  
ATOM   3833  C   GLY A 500      -2.796  97.116   7.410  1.00 43.84           C  
ATOM   3834  O   GLY A 500      -2.145  96.341   8.112  1.00 43.17           O  
ATOM   3835  N   PHE A 501      -3.162  98.322   7.827  1.00 42.60           N  
ATOM   3836  CA  PHE A 501      -2.786  98.781   9.156  1.00 43.24           C  
ATOM   3837  C   PHE A 501      -3.294  97.836  10.234  1.00 49.20           C  
ATOM   3838  O   PHE A 501      -4.477  97.524  10.307  1.00 48.55           O  
ATOM   3839  CB  PHE A 501      -3.240 100.213   9.439  1.00 44.93           C  
ATOM   3840  CG  PHE A 501      -2.664 100.769  10.705  1.00 46.43           C  
ATOM   3841  CD1 PHE A 501      -1.296 100.914  10.846  1.00 49.40           C  
ATOM   3842  CD2 PHE A 501      -3.479 101.060  11.782  1.00 48.40           C  
ATOM   3843  CE1 PHE A 501      -0.760 101.381  12.021  1.00 50.15           C  
ATOM   3844  CE2 PHE A 501      -2.947 101.521  12.963  1.00 50.86           C  
ATOM   3845  CZ  PHE A 501      -1.590 101.687  13.078  1.00 48.90           C  
ATOM   3846  N   GLN A 502      -2.359  97.370  11.048  1.00 48.33           N  
ATOM   3847  CA  GLN A 502      -2.654  96.466  12.134  1.00 49.52           C  
ATOM   3848  C   GLN A 502      -2.496  97.236  13.420  1.00 58.60           C  
ATOM   3849  O   GLN A 502      -1.423  97.750  13.711  1.00 57.90           O  
ATOM   3850  CB  GLN A 502      -1.678  95.298  12.113  1.00 50.76           C  
ATOM   3851  CG  GLN A 502      -2.186  94.058  12.766  1.00 64.19           C  
ATOM   3852  CD  GLN A 502      -2.218  92.888  11.792  1.00 82.47           C  
ATOM   3853  OE1 GLN A 502      -2.738  93.018  10.692  1.00 75.07           O  
ATOM   3854  NE2 GLN A 502      -1.659  91.739  12.211  1.00 78.85           N  
ATOM   3855  N   TYR A 503      -3.568  97.343  14.196  1.00 60.21           N  
ATOM   3856  CA  TYR A 503      -3.486  98.092  15.442  1.00 62.62           C  
ATOM   3857  C   TYR A 503      -3.666  97.209  16.678  1.00 68.85           C  
ATOM   3858  O   TYR A 503      -4.519  96.315  16.706  1.00 69.52           O  
ATOM   3859  CB  TYR A 503      -4.452  99.294  15.448  1.00 65.55           C  
ATOM   3860  CG  TYR A 503      -4.740  99.826  16.831  1.00 70.59           C  
ATOM   3861  CD1 TYR A 503      -6.040  99.912  17.308  1.00 73.29           C  
ATOM   3862  CD2 TYR A 503      -3.698 100.234  17.663  1.00 72.33           C  
ATOM   3863  CE1 TYR A 503      -6.311 100.368  18.590  1.00 75.55           C  
ATOM   3864  CE2 TYR A 503      -3.951 100.697  18.973  1.00 73.91           C  
ATOM   3865  CZ  TYR A 503      -5.281 100.792  19.409  1.00 84.37           C  
ATOM   3866  OH  TYR A 503      -5.586 101.221  20.692  1.00 87.52           O  
ATOM   3867  N   GLU A 504      -2.846  97.470  17.694  0.50 65.56           N  
ATOM   3868  CA  GLU A 504      -2.871  96.724  18.947  0.50 65.64           C  
ATOM   3869  C   GLU A 504      -4.277  96.561  19.519  0.50 70.73           C  
ATOM   3870  O   GLU A 504      -4.852  95.470  19.476  0.50 69.66           O  
ATOM   3871  CB  GLU A 504      -1.950  97.382  19.980  0.50 66.97           C  
ATOM   3872  N   GLY A 505      -4.805  97.644  20.089  1.00 68.81           N  
ATOM   3873  CA  GLY A 505      -6.133  97.648  20.708  1.00 73.67           C  
ATOM   3874  C   GLY A 505      -6.277  98.779  21.737  1.00 89.37           C  
ATOM   3875  O   GLY A 505      -7.348  98.915  22.377  1.00 90.52           O  
TER    3876      GLY A 505                                                      
ATOM   3877  N   VAL B  27       2.711  74.892  38.973  1.00 74.58           N  
ATOM   3878  CA  VAL B  27       1.373  74.415  39.322  1.00 74.07           C  
ATOM   3879  C   VAL B  27       1.324  72.887  39.503  1.00 76.86           C  
ATOM   3880  O   VAL B  27       0.484  72.207  38.898  1.00 76.75           O  
ATOM   3881  CB  VAL B  27       0.311  74.863  38.278  1.00 78.02           C  
ATOM   3882  CG1 VAL B  27      -1.105  74.766  38.867  1.00 77.89           C  
ATOM   3883  CG2 VAL B  27       0.597  76.287  37.788  1.00 77.78           C  
ATOM   3884  N   GLN B  28       2.202  72.349  40.354  1.00 71.60           N  
ATOM   3885  CA  GLN B  28       2.216  70.901  40.590  1.00 69.97           C  
ATOM   3886  C   GLN B  28       1.809  70.382  41.969  1.00 71.42           C  
ATOM   3887  O   GLN B  28       2.063  71.004  43.006  1.00 71.81           O  
ATOM   3888  CB  GLN B  28       3.492  70.218  40.079  1.00 70.74           C  
ATOM   3889  CG  GLN B  28       3.277  68.775  39.594  1.00 71.38           C  
ATOM   3890  CD  GLN B  28       2.830  68.696  38.137  1.00 84.30           C  
ATOM   3891  OE1 GLN B  28       3.247  69.502  37.307  1.00 80.17           O  
ATOM   3892  NE2 GLN B  28       1.992  67.713  37.822  1.00 73.38           N  
ATOM   3893  N   SER B  29       1.203  69.201  41.941  1.00 64.87           N  
ATOM   3894  CA  SER B  29       0.697  68.517  43.118  1.00 63.40           C  
ATOM   3895  C   SER B  29       1.648  67.390  43.507  1.00 63.87           C  
ATOM   3896  O   SER B  29       1.736  66.994  44.672  1.00 63.19           O  
ATOM   3897  CB  SER B  29      -0.666  67.924  42.768  1.00 67.21           C  
ATOM   3898  OG  SER B  29      -0.947  68.114  41.385  1.00 75.51           O  
ATOM   3899  N   ASP B  30       2.355  66.875  42.509  1.00 57.76           N  
ATOM   3900  CA  ASP B  30       3.294  65.787  42.707  1.00 56.34           C  
ATOM   3901  C   ASP B  30       4.265  66.130  43.824  1.00 55.82           C  
ATOM   3902  O   ASP B  30       4.747  67.262  43.905  1.00 55.00           O  
ATOM   3903  CB  ASP B  30       4.081  65.541  41.418  1.00 58.78           C  
ATOM   3904  CG  ASP B  30       3.245  64.885  40.330  1.00 72.52           C  
ATOM   3905  OD1 ASP B  30       2.077  64.518  40.593  1.00 74.19           O  
ATOM   3906  OD2 ASP B  30       3.772  64.734  39.204  1.00 76.73           O  
ATOM   3907  N   THR B  31       4.569  65.147  44.667  1.00 49.29           N  
ATOM   3908  CA  THR B  31       5.547  65.349  45.720  1.00 47.66           C  
ATOM   3909  C   THR B  31       6.905  65.367  45.030  1.00 48.65           C  
ATOM   3910  O   THR B  31       7.069  64.782  43.959  1.00 47.18           O  
ATOM   3911  CB  THR B  31       5.502  64.226  46.776  1.00 55.65           C  
ATOM   3912  OG1 THR B  31       4.460  64.495  47.724  1.00 56.40           O  
ATOM   3913  CG2 THR B  31       6.828  64.136  47.510  1.00 52.27           C  
ATOM   3914  N   HIS B  32       7.862  66.077  45.620  1.00 44.19           N  
ATOM   3915  CA  HIS B  32       9.190  66.209  45.033  1.00 42.75           C  
ATOM   3916  C   HIS B  32      10.323  66.020  46.005  1.00 44.95           C  
ATOM   3917  O   HIS B  32      10.282  66.507  47.138  1.00 45.21           O  
ATOM   3918  CB  HIS B  32       9.348  67.578  44.409  1.00 43.10           C  
ATOM   3919  CG  HIS B  32       8.532  67.761  43.176  1.00 46.29           C  
ATOM   3920  ND1 HIS B  32       8.994  67.423  41.923  1.00 47.63           N  
ATOM   3921  CD2 HIS B  32       7.249  68.156  43.011  1.00 47.83           C  
ATOM   3922  CE1 HIS B  32       8.043  67.641  41.035  1.00 46.73           C  
ATOM   3923  NE2 HIS B  32       6.975  68.087  41.667  1.00 47.25           N  
ATOM   3924  N   ILE B  33      11.388  65.404  45.519  1.00 39.14           N  
ATOM   3925  CA  ILE B  33      12.567  65.261  46.333  1.00 37.85           C  
ATOM   3926  C   ILE B  33      13.742  65.841  45.589  1.00 39.66           C  
ATOM   3927  O   ILE B  33      13.978  65.505  44.431  1.00 39.17           O  
ATOM   3928  CB  ILE B  33      12.831  63.815  46.752  1.00 40.34           C  
ATOM   3929  CG1 ILE B  33      11.510  63.154  47.166  1.00 40.77           C  
ATOM   3930  CG2 ILE B  33      13.823  63.804  47.906  1.00 39.48           C  
ATOM   3931  CD1 ILE B  33      11.549  61.634  47.264  1.00 43.89           C  
ATOM   3932  N   PHE B  34      14.387  66.821  46.207  1.00 34.34           N  
ATOM   3933  CA  PHE B  34      15.552  67.445  45.609  1.00 33.01           C  
ATOM   3934  C   PHE B  34      16.788  66.932  46.333  1.00 37.13           C  
ATOM   3935  O   PHE B  34      17.022  67.243  47.499  1.00 36.56           O  
ATOM   3936  CB  PHE B  34      15.470  68.963  45.688  1.00 33.72           C  
ATOM   3937  CG  PHE B  34      16.522  69.658  44.884  1.00 33.94           C  
ATOM   3938  CD1 PHE B  34      16.459  69.660  43.501  1.00 35.66           C  
ATOM   3939  CD2 PHE B  34      17.598  70.272  45.513  1.00 34.98           C  
ATOM   3940  CE1 PHE B  34      17.432  70.287  42.757  1.00 36.37           C  
ATOM   3941  CE2 PHE B  34      18.584  70.898  44.778  1.00 37.31           C  
ATOM   3942  CZ  PHE B  34      18.506  70.903  43.398  1.00 35.60           C  
ATOM   3943  N   ILE B  35      17.536  66.074  45.662  1.00 33.97           N  
ATOM   3944  CA  ILE B  35      18.700  65.477  46.284  1.00 33.73           C  
ATOM   3945  C   ILE B  35      19.990  66.190  45.899  1.00 38.34           C  
ATOM   3946  O   ILE B  35      20.380  66.208  44.730  1.00 37.36           O  
ATOM   3947  CB  ILE B  35      18.793  63.958  45.984  1.00 36.13           C  
ATOM   3948  CG1 ILE B  35      17.405  63.307  46.056  1.00 35.42           C  
ATOM   3949  CG2 ILE B  35      19.727  63.292  46.967  1.00 36.22           C  
ATOM   3950  CD1 ILE B  35      16.613  63.410  44.782  1.00 33.49           C  
ATOM   3951  N   ILE B  36      20.627  66.797  46.897  1.00 36.01           N  
ATOM   3952  CA  ILE B  36      21.893  67.496  46.714  1.00 36.04           C  
ATOM   3953  C   ILE B  36      23.031  66.560  47.116  1.00 40.81           C  
ATOM   3954  O   ILE B  36      23.330  66.408  48.307  1.00 40.11           O  
ATOM   3955  CB  ILE B  36      21.966  68.769  47.587  1.00 39.01           C  
ATOM   3956  CG1 ILE B  36      20.848  69.739  47.210  1.00 39.54           C  
ATOM   3957  CG2 ILE B  36      23.330  69.450  47.460  1.00 39.09           C  
ATOM   3958  CD1 ILE B  36      21.093  71.149  47.684  1.00 46.86           C  
ATOM   3959  N   MET B  37      23.642  65.920  46.120  1.00 38.12           N  
ATOM   3960  CA  MET B  37      24.756  65.009  46.354  1.00 38.15           C  
ATOM   3961  C   MET B  37      26.012  65.843  46.569  1.00 41.20           C  
ATOM   3962  O   MET B  37      26.410  66.624  45.709  1.00 40.53           O  
ATOM   3963  CB  MET B  37      24.935  64.052  45.175  1.00 40.79           C  
ATOM   3964  CG  MET B  37      23.636  63.425  44.673  1.00 44.90           C  
ATOM   3965  SD  MET B  37      23.077  62.023  45.678  1.00 49.51           S  
ATOM   3966  CE  MET B  37      24.571  61.604  46.525  1.00 46.03           C  
ATOM   3967  N   GLY B  38      26.581  65.730  47.763  1.00 37.79           N  
ATOM   3968  CA  GLY B  38      27.753  66.505  48.141  1.00 37.76           C  
ATOM   3969  C   GLY B  38      27.318  67.787  48.856  1.00 43.48           C  
ATOM   3970  O   GLY B  38      27.791  68.871  48.531  1.00 43.67           O  
ATOM   3971  N   ALA B  39      26.416  67.657  49.826  1.00 41.17           N  
ATOM   3972  CA  ALA B  39      25.873  68.797  50.559  1.00 41.84           C  
ATOM   3973  C   ALA B  39      26.844  69.610  51.418  1.00 50.06           C  
ATOM   3974  O   ALA B  39      26.667  70.819  51.573  1.00 50.19           O  
ATOM   3975  CB  ALA B  39      24.662  68.379  51.361  1.00 42.33           C  
ATOM   3976  N   SER B  40      27.825  68.937  52.019  1.00 49.15           N  
ATOM   3977  CA  SER B  40      28.845  69.606  52.837  1.00 49.43           C  
ATOM   3978  C   SER B  40      29.801  70.385  51.951  1.00 55.77           C  
ATOM   3979  O   SER B  40      30.678  71.131  52.399  1.00 55.80           O  
ATOM   3980  CB  SER B  40      29.586  68.590  53.712  1.00 51.52           C  
ATOM   3981  OG  SER B  40      29.557  67.286  53.140  1.00 58.23           O  
ATOM   3982  N   GLY B  41      29.588  70.208  50.669  1.00 53.46           N  
ATOM   3983  CA  GLY B  41      30.407  70.871  49.679  1.00 53.80           C  
ATOM   3984  C   GLY B  41      30.256  72.393  49.746  1.00 60.29           C  
ATOM   3985  O   GLY B  41      29.424  72.916  50.483  1.00 60.76           O  
ATOM   3986  N   ASP B  42      31.101  73.098  49.001  1.00 57.82           N  
ATOM   3987  CA  ASP B  42      31.094  74.549  48.992  1.00 57.38           C  
ATOM   3988  C   ASP B  42      30.150  75.030  47.911  1.00 59.44           C  
ATOM   3989  O   ASP B  42      29.484  76.039  48.074  1.00 59.25           O  
ATOM   3990  CB  ASP B  42      32.515  75.085  48.783  1.00 59.40           C  
ATOM   3991  CG  ASP B  42      33.297  75.206  50.101  1.00 69.73           C  
ATOM   3992  OD1 ASP B  42      34.525  75.437  50.040  1.00 71.28           O  
ATOM   3993  OD2 ASP B  42      32.684  75.086  51.187  1.00 73.21           O  
ATOM   3994  N   LEU B  43      30.039  74.259  46.821  1.00 54.54           N  
ATOM   3995  CA  LEU B  43      29.140  74.617  45.726  1.00 53.94           C  
ATOM   3996  C   LEU B  43      27.683  74.498  46.164  1.00 57.00           C  
ATOM   3997  O   LEU B  43      26.829  75.286  45.757  1.00 56.79           O  
ATOM   3998  CB  LEU B  43      29.411  73.747  44.492  1.00 53.87           C  
ATOM   3999  CG  LEU B  43      28.254  73.594  43.502  1.00 58.42           C  
ATOM   4000  CD1 LEU B  43      28.009  74.908  42.791  1.00 58.74           C  
ATOM   4001  CD2 LEU B  43      28.539  72.493  42.496  1.00 60.59           C  
ATOM   4002  N   ALA B  44      27.421  73.516  47.023  1.00 52.25           N  
ATOM   4003  CA  ALA B  44      26.078  73.246  47.532  1.00 51.00           C  
ATOM   4004  C   ALA B  44      25.749  74.204  48.658  1.00 52.05           C  
ATOM   4005  O   ALA B  44      24.617  74.671  48.790  1.00 52.03           O  
ATOM   4006  CB  ALA B  44      25.987  71.807  48.033  1.00 51.67           C  
ATOM   4007  N   LYS B  45      26.751  74.468  49.488  1.00 45.62           N  
ATOM   4008  CA  LYS B  45      26.605  75.364  50.628  1.00 43.96           C  
ATOM   4009  C   LYS B  45      26.510  76.850  50.259  1.00 46.23           C  
ATOM   4010  O   LYS B  45      25.974  77.645  51.030  1.00 45.90           O  
ATOM   4011  CB  LYS B  45      27.764  75.156  51.600  1.00 45.36           C  
ATOM   4012  CG  LYS B  45      28.139  76.390  52.396  1.00 45.35           C  
ATOM   4013  CD  LYS B  45      29.064  76.025  53.534  1.00 49.80           C  
ATOM   4014  CE  LYS B  45      30.436  75.610  53.017  1.00 64.90           C  
ATOM   4015  NZ  LYS B  45      31.114  74.599  53.894  1.00 74.99           N  
ATOM   4016  N   LYS B  46      27.049  77.227  49.099  1.00 41.11           N  
ATOM   4017  CA  LYS B  46      27.042  78.626  48.669  1.00 39.51           C  
ATOM   4018  C   LYS B  46      26.280  78.932  47.381  1.00 42.62           C  
ATOM   4019  O   LYS B  46      26.136  80.095  47.014  1.00 42.81           O  
ATOM   4020  CB  LYS B  46      28.463  79.172  48.549  1.00 40.77           C  
ATOM   4021  CG  LYS B  46      29.434  78.645  49.579  1.00 45.74           C  
ATOM   4022  CD  LYS B  46      30.673  79.511  49.615  1.00 49.93           C  
ATOM   4023  CE  LYS B  46      31.735  78.937  50.534  1.00 53.89           C  
ATOM   4024  NZ  LYS B  46      33.112  79.250  50.045  1.00 58.09           N  
ATOM   4025  N   LYS B  47      25.825  77.908  46.672  1.00 37.76           N  
ATOM   4026  CA  LYS B  47      25.087  78.145  45.441  1.00 36.59           C  
ATOM   4027  C   LYS B  47      23.781  77.378  45.495  1.00 39.78           C  
ATOM   4028  O   LYS B  47      22.697  77.958  45.511  1.00 39.55           O  
ATOM   4029  CB  LYS B  47      25.910  77.685  44.231  1.00 38.08           C  
ATOM   4030  CG  LYS B  47      25.978  78.682  43.066  1.00 44.72           C  
ATOM   4031  CD  LYS B  47      26.614  78.051  41.825  1.00 55.66           C  
ATOM   4032  CE  LYS B  47      27.292  79.088  40.926  1.00 73.73           C  
ATOM   4033  NZ  LYS B  47      28.110  78.463  39.832  1.00 86.47           N  
ATOM   4034  N   ILE B  48      23.916  76.060  45.571  1.00 35.95           N  
ATOM   4035  CA  ILE B  48      22.787  75.132  45.552  1.00 35.22           C  
ATOM   4036  C   ILE B  48      21.766  75.274  46.688  1.00 37.97           C  
ATOM   4037  O   ILE B  48      20.565  75.346  46.436  1.00 36.62           O  
ATOM   4038  CB  ILE B  48      23.262  73.659  45.402  1.00 37.85           C  
ATOM   4039  CG1 ILE B  48      24.293  73.543  44.273  1.00 37.30           C  
ATOM   4040  CG2 ILE B  48      22.081  72.741  45.127  1.00 38.63           C  
ATOM   4041  CD1 ILE B  48      23.823  74.099  42.951  1.00 37.29           C  
ATOM   4042  N   TYR B  49      22.231  75.299  47.932  1.00 35.18           N  
ATOM   4043  CA  TYR B  49      21.305  75.413  49.055  1.00 35.46           C  
ATOM   4044  C   TYR B  49      20.575  76.760  49.030  1.00 38.75           C  
ATOM   4045  O   TYR B  49      19.341  76.827  48.977  1.00 36.70           O  
ATOM   4046  CB  TYR B  49      22.023  75.175  50.394  1.00 36.65           C  
ATOM   4047  CG  TYR B  49      21.871  73.761  50.928  1.00 38.77           C  
ATOM   4048  CD1 TYR B  49      20.637  73.290  51.376  1.00 40.35           C  
ATOM   4049  CD2 TYR B  49      22.954  72.880  50.949  1.00 40.11           C  
ATOM   4050  CE1 TYR B  49      20.491  71.992  51.855  1.00 40.63           C  
ATOM   4051  CE2 TYR B  49      22.815  71.569  51.412  1.00 40.99           C  
ATOM   4052  CZ  TYR B  49      21.583  71.139  51.871  1.00 48.68           C  
ATOM   4053  OH  TYR B  49      21.436  69.847  52.324  1.00 50.68           O  
ATOM   4054  N   PRO B  50      21.358  77.833  49.047  1.00 36.92           N  
ATOM   4055  CA  PRO B  50      20.805  79.178  49.008  1.00 36.30           C  
ATOM   4056  C   PRO B  50      19.861  79.347  47.818  1.00 39.64           C  
ATOM   4057  O   PRO B  50      18.759  79.868  47.982  1.00 40.19           O  
ATOM   4058  CB  PRO B  50      22.050  80.053  48.851  1.00 37.86           C  
ATOM   4059  CG  PRO B  50      23.128  79.287  49.564  1.00 42.20           C  
ATOM   4060  CD  PRO B  50      22.814  77.838  49.309  1.00 37.81           C  
ATOM   4061  N   THR B  51      20.268  78.873  46.639  1.00 34.66           N  
ATOM   4062  CA  THR B  51      19.423  78.974  45.441  1.00 34.20           C  
ATOM   4063  C   THR B  51      18.066  78.284  45.579  1.00 38.90           C  
ATOM   4064  O   THR B  51      17.054  78.762  45.061  1.00 38.80           O  
ATOM   4065  CB  THR B  51      20.116  78.442  44.164  1.00 36.10           C  
ATOM   4066  OG1 THR B  51      21.352  79.141  43.957  1.00 33.40           O  
ATOM   4067  CG2 THR B  51      19.216  78.662  42.953  1.00 33.20           C  
ATOM   4068  N   ILE B  52      18.054  77.130  46.234  1.00 35.60           N  
ATOM   4069  CA  ILE B  52      16.808  76.410  46.421  1.00 35.70           C  
ATOM   4070  C   ILE B  52      15.953  77.075  47.514  1.00 41.43           C  
ATOM   4071  O   ILE B  52      14.721  77.058  47.451  1.00 41.23           O  
ATOM   4072  CB  ILE B  52      17.046  74.890  46.592  1.00 38.50           C  
ATOM   4073  CG1 ILE B  52      15.839  74.091  46.114  1.00 38.88           C  
ATOM   4074  CG2 ILE B  52      17.511  74.535  47.996  1.00 38.92           C  
ATOM   4075  CD1 ILE B  52      15.751  73.975  44.598  1.00 45.84           C  
ATOM   4076  N   TRP B  53      16.619  77.793  48.416  1.00 38.84           N  
ATOM   4077  CA  TRP B  53      15.947  78.591  49.436  1.00 39.32           C  
ATOM   4078  C   TRP B  53      15.206  79.754  48.761  1.00 44.24           C  
ATOM   4079  O   TRP B  53      14.025  80.005  49.036  1.00 44.70           O  
ATOM   4080  CB  TRP B  53      16.983  79.152  50.409  1.00 38.41           C  
ATOM   4081  CG  TRP B  53      16.565  80.405  51.127  1.00 39.85           C  
ATOM   4082  CD1 TRP B  53      17.252  81.587  51.182  1.00 42.91           C  
ATOM   4083  CD2 TRP B  53      15.419  80.570  51.972  1.00 39.82           C  
ATOM   4084  NE1 TRP B  53      16.583  82.490  51.977  1.00 42.28           N  
ATOM   4085  CE2 TRP B  53      15.462  81.888  52.484  1.00 43.68           C  
ATOM   4086  CE3 TRP B  53      14.357  79.736  52.341  1.00 41.22           C  
ATOM   4087  CZ2 TRP B  53      14.476  82.393  53.334  1.00 43.11           C  
ATOM   4088  CZ3 TRP B  53      13.373  80.243  53.180  1.00 42.91           C  
ATOM   4089  CH2 TRP B  53      13.447  81.558  53.675  1.00 43.57           C  
ATOM   4090  N   TRP B  54      15.903  80.442  47.855  1.00 39.59           N  
ATOM   4091  CA  TRP B  54      15.318  81.552  47.113  1.00 38.60           C  
ATOM   4092  C   TRP B  54      14.038  81.114  46.389  1.00 43.01           C  
ATOM   4093  O   TRP B  54      13.021  81.799  46.447  1.00 42.87           O  
ATOM   4094  CB  TRP B  54      16.343  82.149  46.146  1.00 36.93           C  
ATOM   4095  CG  TRP B  54      17.555  82.721  46.861  1.00 37.83           C  
ATOM   4096  CD1 TRP B  54      17.597  83.199  48.144  1.00 40.69           C  
ATOM   4097  CD2 TRP B  54      18.895  82.858  46.344  1.00 37.58           C  
ATOM   4098  NE1 TRP B  54      18.869  83.621  48.456  1.00 39.93           N  
ATOM   4099  CE2 TRP B  54      19.684  83.419  47.372  1.00 41.38           C  
ATOM   4100  CE3 TRP B  54      19.502  82.558  45.120  1.00 38.70           C  
ATOM   4101  CZ2 TRP B  54      21.044  83.679  47.213  1.00 40.55           C  
ATOM   4102  CZ3 TRP B  54      20.855  82.803  44.972  1.00 39.91           C  
ATOM   4103  CH2 TRP B  54      21.611  83.351  46.012  1.00 40.55           C  
ATOM   4104  N   LEU B  55      14.059  79.925  45.802  1.00 39.84           N  
ATOM   4105  CA  LEU B  55      12.896  79.408  45.098  1.00 39.98           C  
ATOM   4106  C   LEU B  55      11.775  78.934  46.019  1.00 44.54           C  
ATOM   4107  O   LEU B  55      10.605  78.959  45.629  1.00 43.76           O  
ATOM   4108  CB  LEU B  55      13.305  78.287  44.147  1.00 40.16           C  
ATOM   4109  CG  LEU B  55      14.257  78.667  43.013  1.00 44.93           C  
ATOM   4110  CD1 LEU B  55      14.840  77.422  42.346  1.00 45.10           C  
ATOM   4111  CD2 LEU B  55      13.525  79.525  42.001  1.00 47.60           C  
ATOM   4112  N   PHE B  56      12.134  78.452  47.209  1.00 42.01           N  
ATOM   4113  CA  PHE B  56      11.135  77.981  48.172  1.00 42.37           C  
ATOM   4114  C   PHE B  56      10.398  79.206  48.691  1.00 48.05           C  
ATOM   4115  O   PHE B  56       9.163  79.237  48.750  1.00 48.75           O  
ATOM   4116  CB  PHE B  56      11.811  77.251  49.345  1.00 43.89           C  
ATOM   4117  CG  PHE B  56      10.897  76.992  50.519  1.00 45.40           C  
ATOM   4118  CD1 PHE B  56       9.982  75.949  50.493  1.00 47.78           C  
ATOM   4119  CD2 PHE B  56      10.974  77.770  51.666  1.00 48.04           C  
ATOM   4120  CE1 PHE B  56       9.156  75.694  51.579  1.00 48.27           C  
ATOM   4121  CE2 PHE B  56      10.139  77.520  52.756  1.00 50.38           C  
ATOM   4122  CZ  PHE B  56       9.232  76.480  52.703  1.00 47.83           C  
ATOM   4123  N   ARG B  57      11.187  80.221  49.035  1.00 43.82           N  
ATOM   4124  CA  ARG B  57      10.700  81.484  49.564  1.00 43.16           C  
ATOM   4125  C   ARG B  57       9.760  82.197  48.587  1.00 47.81           C  
ATOM   4126  O   ARG B  57       8.611  82.512  48.926  1.00 47.90           O  
ATOM   4127  CB  ARG B  57      11.904  82.358  49.909  1.00 40.91           C  
ATOM   4128  CG  ARG B  57      11.658  83.841  49.873  1.00 46.76           C  
ATOM   4129  CD  ARG B  57      12.977  84.598  49.940  1.00 46.06           C  
ATOM   4130  NE  ARG B  57      13.431  85.005  48.614  1.00 48.39           N  
ATOM   4131  CZ  ARG B  57      14.651  85.467  48.342  1.00 55.52           C  
ATOM   4132  NH1 ARG B  57      15.569  85.569  49.303  1.00 37.00           N  
ATOM   4133  NH2 ARG B  57      14.962  85.818  47.101  1.00 36.26           N  
ATOM   4134  N   ASP B  58      10.243  82.406  47.364  1.00 43.41           N  
ATOM   4135  CA  ASP B  58       9.465  83.067  46.322  1.00 42.42           C  
ATOM   4136  C   ASP B  58       8.286  82.221  45.853  1.00 46.40           C  
ATOM   4137  O   ASP B  58       7.604  82.578  44.891  1.00 47.49           O  
ATOM   4138  CB  ASP B  58      10.364  83.427  45.135  1.00 43.44           C  
ATOM   4139  CG  ASP B  58      11.597  84.219  45.551  1.00 44.80           C  
ATOM   4140  OD1 ASP B  58      11.688  84.601  46.739  1.00 43.29           O  
ATOM   4141  OD2 ASP B  58      12.491  84.426  44.698  1.00 47.58           O  
ATOM   4142  N   GLY B  59       8.065  81.093  46.525  1.00 41.13           N  
ATOM   4143  CA  GLY B  59       6.950  80.200  46.208  1.00 40.32           C  
ATOM   4144  C   GLY B  59       6.991  79.711  44.770  1.00 42.81           C  
ATOM   4145  O   GLY B  59       5.969  79.622  44.092  1.00 42.41           O  
ATOM   4146  N   LEU B  60       8.189  79.374  44.320  1.00 39.09           N  
ATOM   4147  CA  LEU B  60       8.385  78.888  42.968  1.00 38.55           C  
ATOM   4148  C   LEU B  60       8.439  77.372  42.892  1.00 42.19           C  
ATOM   4149  O   LEU B  60       8.353  76.811  41.808  1.00 42.48           O  
ATOM   4150  CB  LEU B  60       9.670  79.467  42.392  1.00 38.35           C  
ATOM   4151  CG  LEU B  60       9.653  80.988  42.285  1.00 41.84           C  
ATOM   4152  CD1 LEU B  60      10.884  81.465  41.530  1.00 41.06           C  
ATOM   4153  CD2 LEU B  60       8.375  81.418  41.583  1.00 42.54           C  
ATOM   4154  N   LEU B  61       8.642  76.708  44.024  1.00 38.33           N  
ATOM   4155  CA  LEU B  61       8.724  75.254  44.003  1.00 38.23           C  
ATOM   4156  C   LEU B  61       7.357  74.641  44.263  1.00 44.74           C  
ATOM   4157  O   LEU B  61       6.459  75.319  44.759  1.00 45.16           O  
ATOM   4158  CB  LEU B  61       9.737  74.748  45.031  1.00 37.50           C  
ATOM   4159  CG  LEU B  61      11.145  75.318  44.907  1.00 40.07           C  
ATOM   4160  CD1 LEU B  61      11.983  74.923  46.089  1.00 38.55           C  
ATOM   4161  CD2 LEU B  61      11.783  74.871  43.620  1.00 42.13           C  
ATOM   4162  N   PRO B  62       7.193  73.368  43.910  1.00 41.95           N  
ATOM   4163  CA  PRO B  62       5.940  72.677  44.193  1.00 41.55           C  
ATOM   4164  C   PRO B  62       5.837  72.668  45.714  1.00 45.93           C  
ATOM   4165  O   PRO B  62       6.844  72.795  46.409  1.00 45.60           O  
ATOM   4166  CB  PRO B  62       6.181  71.261  43.644  1.00 42.97           C  
ATOM   4167  CG  PRO B  62       7.251  71.430  42.606  1.00 46.68           C  
ATOM   4168  CD  PRO B  62       8.115  72.553  43.093  1.00 41.99           C  
ATOM   4169  N   GLU B  63       4.618  72.587  46.225  1.00 42.86           N  
ATOM   4170  CA  GLU B  63       4.396  72.634  47.660  1.00 43.08           C  
ATOM   4171  C   GLU B  63       5.064  71.478  48.353  1.00 46.58           C  
ATOM   4172  O   GLU B  63       5.828  71.661  49.302  1.00 47.12           O  
ATOM   4173  CB  GLU B  63       2.901  72.592  47.943  1.00 44.85           C  
ATOM   4174  CG  GLU B  63       2.279  73.960  48.128  1.00 58.50           C  
ATOM   4175  CD  GLU B  63       1.217  73.960  49.200  1.00 83.08           C  
ATOM   4176  OE1 GLU B  63       0.037  73.770  48.843  1.00 81.98           O  
ATOM   4177  OE2 GLU B  63       1.572  74.081  50.398  1.00 75.84           O  
ATOM   4178  N   ASN B  64       4.733  70.283  47.889  1.00 41.65           N  
ATOM   4179  CA  ASN B  64       5.280  69.072  48.464  1.00 40.48           C  
ATOM   4180  C   ASN B  64       6.653  68.841  47.862  1.00 41.18           C  
ATOM   4181  O   ASN B  64       6.798  68.154  46.865  1.00 40.95           O  
ATOM   4182  CB  ASN B  64       4.332  67.901  48.202  1.00 41.31           C  
ATOM   4183  CG  ASN B  64       2.882  68.264  48.464  1.00 52.22           C  
ATOM   4184  OD1 ASN B  64       2.467  68.373  49.611  1.00 50.19           O  
ATOM   4185  ND2 ASN B  64       2.142  68.569  47.405  1.00 37.46           N  
ATOM   4186  N   THR B  65       7.647  69.519  48.414  1.00 35.82           N  
ATOM   4187  CA  THR B  65       9.009  69.376  47.936  1.00 34.65           C  
ATOM   4188  C   THR B  65       9.904  69.178  49.136  1.00 36.22           C  
ATOM   4189  O   THR B  65       9.838  69.939  50.094  1.00 34.27           O  
ATOM   4190  CB  THR B  65       9.504  70.609  47.148  1.00 38.00           C  
ATOM   4191  OG1 THR B  65       8.759  70.739  45.932  1.00 35.47           O  
ATOM   4192  CG2 THR B  65      10.980  70.443  46.802  1.00 34.03           C  
ATOM   4193  N   PHE B  66      10.717  68.130  49.078  1.00 33.13           N  
ATOM   4194  CA  PHE B  66      11.639  67.811  50.151  1.00 33.34           C  
ATOM   4195  C   PHE B  66      13.067  67.992  49.667  1.00 36.97           C  
ATOM   4196  O   PHE B  66      13.377  67.769  48.495  1.00 36.95           O  
ATOM   4197  CB  PHE B  66      11.445  66.366  50.603  1.00 35.40           C  
ATOM   4198  CG  PHE B  66      10.072  66.071  51.144  1.00 37.23           C  
ATOM   4199  CD1 PHE B  66       9.732  66.412  52.447  1.00 40.19           C  
ATOM   4200  CD2 PHE B  66       9.133  65.404  50.366  1.00 38.98           C  
ATOM   4201  CE1 PHE B  66       8.483  66.095  52.958  1.00 41.07           C  
ATOM   4202  CE2 PHE B  66       7.881  65.096  50.873  1.00 41.53           C  
ATOM   4203  CZ  PHE B  66       7.559  65.441  52.171  1.00 39.78           C  
ATOM   4204  N   ILE B  67      13.946  68.372  50.576  1.00 32.93           N  
ATOM   4205  CA  ILE B  67      15.336  68.538  50.210  1.00 33.19           C  
ATOM   4206  C   ILE B  67      16.175  67.558  51.012  1.00 35.82           C  
ATOM   4207  O   ILE B  67      16.123  67.553  52.241  1.00 35.98           O  
ATOM   4208  CB  ILE B  67      15.813  69.999  50.467  1.00 36.65           C  
ATOM   4209  CG1 ILE B  67      15.111  70.953  49.499  1.00 37.21           C  
ATOM   4210  CG2 ILE B  67      17.339  70.125  50.372  1.00 35.64           C  
ATOM   4211  CD1 ILE B  67      14.362  72.054  50.195  1.00 47.30           C  
ATOM   4212  N   VAL B  68      16.940  66.730  50.309  1.00 30.98           N  
ATOM   4213  CA  VAL B  68      17.812  65.757  50.954  1.00 30.85           C  
ATOM   4214  C   VAL B  68      19.262  66.014  50.553  1.00 34.76           C  
ATOM   4215  O   VAL B  68      19.570  66.094  49.373  1.00 34.53           O  
ATOM   4216  CB  VAL B  68      17.398  64.304  50.577  1.00 35.12           C  
ATOM   4217  CG1 VAL B  68      18.316  63.267  51.229  1.00 35.16           C  
ATOM   4218  CG2 VAL B  68      15.958  64.042  50.979  1.00 34.83           C  
ATOM   4219  N   GLY B  69      20.135  66.197  51.540  1.00 31.95           N  
ATOM   4220  CA  GLY B  69      21.558  66.416  51.298  1.00 32.44           C  
ATOM   4221  C   GLY B  69      22.293  65.103  51.587  1.00 38.06           C  
ATOM   4222  O   GLY B  69      21.965  64.397  52.540  1.00 36.52           O  
ATOM   4223  N   TYR B  70      23.256  64.765  50.736  1.00 36.90           N  
ATOM   4224  CA  TYR B  70      23.976  63.508  50.858  1.00 36.95           C  
ATOM   4225  C   TYR B  70      25.475  63.712  50.783  1.00 40.21           C  
ATOM   4226  O   TYR B  70      25.983  64.236  49.809  1.00 39.14           O  
ATOM   4227  CB  TYR B  70      23.533  62.557  49.747  1.00 38.55           C  
ATOM   4228  CG  TYR B  70      24.166  61.182  49.815  1.00 41.03           C  
ATOM   4229  CD1 TYR B  70      25.423  60.946  49.275  1.00 43.20           C  
ATOM   4230  CD2 TYR B  70      23.505  60.118  50.407  1.00 41.50           C  
ATOM   4231  CE1 TYR B  70      25.990  59.687  49.297  1.00 42.73           C  
ATOM   4232  CE2 TYR B  70      24.071  58.855  50.434  1.00 42.09           C  
ATOM   4233  CZ  TYR B  70      25.311  58.652  49.878  1.00 46.38           C  
ATOM   4234  OH  TYR B  70      25.870  57.404  49.895  1.00 46.17           O  
ATOM   4235  N   ALA B  71      26.185  63.249  51.796  1.00 38.44           N  
ATOM   4236  CA  ALA B  71      27.634  63.383  51.833  1.00 39.32           C  
ATOM   4237  C   ALA B  71      28.244  62.442  52.886  1.00 45.85           C  
ATOM   4238  O   ALA B  71      27.529  61.880  53.726  1.00 46.54           O  
ATOM   4239  CB  ALA B  71      28.018  64.830  52.117  1.00 39.96           C  
ATOM   4240  N   ARG B  72      29.563  62.278  52.846  1.00 42.30           N  
ATOM   4241  CA  ARG B  72      30.258  61.410  53.796  1.00 41.62           C  
ATOM   4242  C   ARG B  72      30.136  61.936  55.234  1.00 46.53           C  
ATOM   4243  O   ARG B  72      29.750  61.205  56.153  1.00 45.72           O  
ATOM   4244  CB  ARG B  72      31.730  61.257  53.392  1.00 38.49           C  
ATOM   4245  CG  ARG B  72      31.929  60.773  51.957  1.00 44.38           C  
ATOM   4246  CD  ARG B  72      33.335  60.222  51.715  1.00 45.75           C  
ATOM   4247  NE  ARG B  72      34.113  61.080  50.822  1.00 47.60           N  
ATOM   4248  CZ  ARG B  72      34.575  60.701  49.637  1.00 55.16           C  
ATOM   4249  NH1 ARG B  72      34.336  59.479  49.186  1.00 40.89           N  
ATOM   4250  NH2 ARG B  72      35.285  61.549  48.909  1.00 41.93           N  
ATOM   4251  N   SER B  73      30.448  63.219  55.407  1.00 44.04           N  
ATOM   4252  CA  SER B  73      30.378  63.892  56.704  1.00 44.10           C  
ATOM   4253  C   SER B  73      29.048  63.603  57.405  1.00 47.38           C  
ATOM   4254  O   SER B  73      27.977  63.919  56.882  1.00 47.10           O  
ATOM   4255  CB  SER B  73      30.488  65.407  56.486  1.00 49.16           C  
ATOM   4256  OG  SER B  73      31.678  65.954  57.011  1.00 61.89           O  
ATOM   4257  N   ARG B  74      29.120  63.048  58.608  1.00 43.62           N  
ATOM   4258  CA  ARG B  74      27.925  62.771  59.409  1.00 42.82           C  
ATOM   4259  C   ARG B  74      27.299  64.057  59.995  1.00 43.80           C  
ATOM   4260  O   ARG B  74      27.616  64.460  61.114  1.00 42.83           O  
ATOM   4261  CB  ARG B  74      28.274  61.804  60.543  1.00 43.51           C  
ATOM   4262  CG  ARG B  74      28.077  60.321  60.213  1.00 57.54           C  
ATOM   4263  CD  ARG B  74      27.533  59.570  61.424  1.00 72.16           C  
ATOM   4264  NE  ARG B  74      26.758  58.387  61.058  1.00 86.25           N  
ATOM   4265  CZ  ARG B  74      26.379  57.446  61.917  1.00107.02           C  
ATOM   4266  NH1 ARG B  74      26.681  57.562  63.204  1.00 93.31           N  
ATOM   4267  NH2 ARG B  74      25.680  56.399  61.496  1.00100.16           N  
ATOM   4268  N   LEU B  75      26.386  64.677  59.252  1.00 38.64           N  
ATOM   4269  CA  LEU B  75      25.764  65.923  59.694  1.00 37.28           C  
ATOM   4270  C   LEU B  75      24.286  65.838  60.045  1.00 41.13           C  
ATOM   4271  O   LEU B  75      23.595  64.881  59.680  1.00 41.76           O  
ATOM   4272  CB  LEU B  75      25.929  67.000  58.623  1.00 36.91           C  
ATOM   4273  CG  LEU B  75      27.327  67.187  58.038  1.00 40.89           C  
ATOM   4274  CD1 LEU B  75      27.258  68.001  56.751  1.00 40.08           C  
ATOM   4275  CD2 LEU B  75      28.216  67.871  59.067  1.00 43.17           C  
ATOM   4276  N   THR B  76      23.804  66.897  60.701  1.00 36.84           N  
ATOM   4277  CA  THR B  76      22.385  67.080  61.026  1.00 35.61           C  
ATOM   4278  C   THR B  76      21.892  68.263  60.207  1.00 39.16           C  
ATOM   4279  O   THR B  76      22.685  69.058  59.697  1.00 39.60           O  
ATOM   4280  CB  THR B  76      22.144  67.455  62.512  1.00 36.92           C  
ATOM   4281  OG1 THR B  76      23.158  68.354  62.969  1.00 36.11           O  
ATOM   4282  CG2 THR B  76      22.130  66.234  63.379  1.00 35.29           C  
ATOM   4283  N   VAL B  77      20.578  68.410  60.130  1.00 34.89           N  
ATOM   4284  CA  VAL B  77      19.988  69.542  59.433  1.00 34.11           C  
ATOM   4285  C   VAL B  77      20.253  70.822  60.234  1.00 39.99           C  
ATOM   4286  O   VAL B  77      20.091  71.932  59.733  1.00 39.65           O  
ATOM   4287  CB  VAL B  77      18.480  69.347  59.200  1.00 36.31           C  
ATOM   4288  CG1 VAL B  77      17.864  70.618  58.654  1.00 35.78           C  
ATOM   4289  CG2 VAL B  77      18.228  68.175  58.268  1.00 35.66           C  
ATOM   4290  N   ALA B  78      20.734  70.652  61.460  1.00 37.73           N  
ATOM   4291  CA  ALA B  78      21.113  71.785  62.292  1.00 37.63           C  
ATOM   4292  C   ALA B  78      22.445  72.305  61.767  1.00 42.60           C  
ATOM   4293  O   ALA B  78      22.670  73.515  61.649  1.00 42.31           O  
ATOM   4294  CB  ALA B  78      21.265  71.337  63.735  1.00 38.23           C  
ATOM   4295  N   ASP B  79      23.314  71.359  61.431  1.00 39.95           N  
ATOM   4296  CA  ASP B  79      24.649  71.655  60.919  1.00 40.24           C  
ATOM   4297  C   ASP B  79      24.594  72.285  59.513  1.00 43.59           C  
ATOM   4298  O   ASP B  79      25.194  73.342  59.267  1.00 43.37           O  
ATOM   4299  CB  ASP B  79      25.506  70.374  60.910  1.00 42.01           C  
ATOM   4300  CG  ASP B  79      25.776  69.826  62.315  1.00 49.60           C  
ATOM   4301  OD1 ASP B  79      25.879  68.586  62.458  1.00 48.27           O  
ATOM   4302  OD2 ASP B  79      25.927  70.626  63.273  1.00 57.04           O  
ATOM   4303  N   ILE B  80      23.867  71.641  58.597  1.00 38.16           N  
ATOM   4304  CA  ILE B  80      23.759  72.157  57.235  1.00 37.16           C  
ATOM   4305  C   ILE B  80      23.265  73.608  57.246  1.00 40.12           C  
ATOM   4306  O   ILE B  80      23.761  74.462  56.497  1.00 39.95           O  
ATOM   4307  CB  ILE B  80      22.824  71.298  56.350  1.00 39.88           C  
ATOM   4308  CG1 ILE B  80      23.628  70.585  55.262  1.00 39.94           C  
ATOM   4309  CG2 ILE B  80      21.774  72.183  55.684  1.00 40.02           C  
ATOM   4310  CD1 ILE B  80      23.830  69.128  55.523  1.00 44.74           C  
ATOM   4311  N   ARG B  81      22.324  73.887  58.142  1.00 35.11           N  
ATOM   4312  CA  ARG B  81      21.770  75.226  58.274  1.00 34.47           C  
ATOM   4313  C   ARG B  81      22.784  76.217  58.819  1.00 41.06           C  
ATOM   4314  O   ARG B  81      22.835  77.375  58.406  1.00 41.37           O  
ATOM   4315  CB  ARG B  81      20.574  75.207  59.222  1.00 30.45           C  
ATOM   4316  CG  ARG B  81      20.207  76.580  59.737  1.00 33.55           C  
ATOM   4317  CD  ARG B  81      18.896  76.540  60.462  1.00 37.24           C  
ATOM   4318  NE  ARG B  81      18.219  77.830  60.504  1.00 47.90           N  
ATOM   4319  CZ  ARG B  81      16.939  77.971  60.837  1.00 65.39           C  
ATOM   4320  NH1 ARG B  81      16.208  76.898  61.116  1.00 52.95           N  
ATOM   4321  NH2 ARG B  81      16.376  79.174  60.870  1.00 52.17           N  
ATOM   4322  N   LYS B  82      23.512  75.790  59.839  1.00 39.17           N  
ATOM   4323  CA  LYS B  82      24.482  76.669  60.474  1.00 39.37           C  
ATOM   4324  C   LYS B  82      25.536  77.143  59.485  1.00 42.85           C  
ATOM   4325  O   LYS B  82      25.901  78.318  59.474  1.00 43.17           O  
ATOM   4326  CB  LYS B  82      25.149  75.989  61.674  1.00 41.79           C  
ATOM   4327  CG  LYS B  82      26.202  76.850  62.343  1.00 56.97           C  
ATOM   4328  CD  LYS B  82      26.790  76.191  63.575  1.00 70.16           C  
ATOM   4329  CE  LYS B  82      27.916  77.039  64.161  1.00 86.68           C  
ATOM   4330  NZ  LYS B  82      28.671  76.327  65.237  1.00 97.02           N  
ATOM   4331  N   GLN B  83      26.007  76.236  58.638  1.00 38.43           N  
ATOM   4332  CA  GLN B  83      27.020  76.610  57.667  1.00 38.59           C  
ATOM   4333  C   GLN B  83      26.484  77.261  56.395  1.00 42.87           C  
ATOM   4334  O   GLN B  83      27.216  77.959  55.693  1.00 42.72           O  
ATOM   4335  CB  GLN B  83      27.984  75.452  57.370  1.00 39.97           C  
ATOM   4336  CG  GLN B  83      27.382  74.263  56.641  1.00 55.58           C  
ATOM   4337  CD  GLN B  83      28.412  73.171  56.364  1.00 70.26           C  
ATOM   4338  OE1 GLN B  83      29.051  72.666  57.280  1.00 65.14           O
[truncated: 294,598 more chars]
