# Supplementary material for: Discovery of Small-Molecule Activators for Glucose-6-Phosphate Dehydrogenase (G6PD) Using Machine Learning Approaches
Source: Int J Mol Sci. 2020 Feb 23;21(4):1523. doi: 10.3390/ijms21041523 (PMC7073180; doi:10.3390/ijms21041523)
Supplement: Supplementary file 1 [file ijms-21-01523-s001.zip › 03_Pharmacophore_complex.pdb]

HETATM    1  N   UNK N   1      16.403  14.561  55.748  0.00  0.00      6E08 N  
HETATM    2  N   UNK N   1      15.904   9.594  52.793  0.00  0.00      6E08 N  
HETATM    3  N   UNK N   1      12.318  17.488  53.194  0.00  0.00      6E08 N  
HETATM    4  N   UNK N   1      10.109  13.299  52.506  0.00  0.00      6E08 N  
HETATM    5  C   UNK N   1      14.277  15.008  56.867  0.00  0.00      6E08 C  
HETATM    6  C   UNK N   1      15.420  15.604  56.049  0.00  0.00      6E08 C  
HETATM    7  C   UNK N   1      15.730  13.288  55.480  0.00  0.00      6E08 C  
HETATM    8  C   UNK N   1      15.588  13.061  53.973  0.00  0.00      6E08 C  
HETATM    9  C   UNK N   1      15.477  11.608  53.637  0.00  0.00      6E08 C  
HETATM   10  C   UNK N   1      14.444  10.714  54.055  0.00  0.00      6E08 C  
HETATM   11  C   UNK N   1      14.738   9.461  53.511  0.00  0.00      6E08 C  
HETATM   12  C   UNK N   1      13.285  10.854  54.846  0.00  0.00      6E08 C  
HETATM   13  C   UNK N   1      13.928   8.339  53.720  0.00  0.00      6E08 C  
HETATM   14  C   UNK N   1      16.357  10.883  52.864  0.00  0.00      6E08 C  
HETATM   15  C   UNK N   1      12.785   8.504  54.507  0.00  0.00      6E08 C  
HETATM   16  C   UNK N   1      12.466   9.742  55.062  0.00  0.00      6E08 C  
HETATM   17  C   UNK N   1      12.186  18.645  55.345  0.00  0.00      6E08 C  
HETATM   18  C   UNK N   1      12.346  18.806  53.834  0.00  0.00      6E08 C  
HETATM   19  C   UNK N   1      11.236  17.422  52.207  0.00  0.00      6E08 C  
HETATM   20  C   UNK N   1      11.543  16.379  51.128  0.00  0.00      6E08 C  
HETATM   21  C   UNK N   1      11.177  15.001  51.557  0.00  0.00      6E08 C  
HETATM   22  C   UNK N   1      11.876  13.797  51.239  0.00  0.00      6E08 C  
HETATM   23  C   UNK N   1      11.184  12.749  51.848  0.00  0.00      6E08 C  
HETATM   24  C   UNK N   1      13.033  13.504  50.490  0.00  0.00      6E08 C  
HETATM   25  C   UNK N   1      11.594  11.416  51.744  0.00  0.00      6E08 C  
HETATM   26  C   UNK N   1      10.094  14.656  52.338  0.00  0.00      6E08 C  
HETATM   27  C   UNK N   1      12.744  11.149  50.996  0.00  0.00      6E08 C  
HETATM   28  C   UNK N   1      13.455  12.175  50.378  0.00  0.00      6E08 C  
HETATM   29  S   UNK N   1      13.653  17.832  56.049  0.00  0.00      6E08 S  
HETATM   30  S   UNK N   1      12.836  16.113  56.827  0.00  0.00      6E08 S  
HETATM   31  H   UNK N   1      16.953  14.833  54.932  0.00  0.00      6E08 H  
HETATM   32  H   UNK N   1      16.358   8.848  52.288  0.00  0.00      6E08 H  
HETATM   33  H   UNK N   1      13.212  17.315  52.731  0.00  0.00      6E08 H  
HETATM   34  H   UNK N   1       9.428  12.777  53.038  0.00  0.00      6E08 H  
ATOM     35  N   GLN L  28      -1.554  19.217  18.161  1.00 55.56           N  
ANISOU   35  N   GLN L  28     6955   7299   6856   -198   -166     18       N  
ATOM     36  CA  GLN L  28      -2.057  19.779  16.881  1.00 57.37           C  
ANISOU   36  CA  GLN L  28     7175   7551   7072   -187   -195     21       C  
ATOM     37  C   GLN L  28      -2.359  18.653  15.875  1.00 54.56           C  
ANISOU   37  C   GLN L  28     6827   7205   6697   -222   -205      8       C  
ATOM     38  O   GLN L  28      -1.945  17.478  16.050  1.00 49.93           O  
ANISOU   38  O   GLN L  28     6260   6599   6108   -252   -189     -2       O  
ATOM     39  CB  GLN L  28      -1.064  20.804  16.329  1.00 62.91           C  
ANISOU   39  CB  GLN L  28     7904   8231   7768   -156   -199     38       C  
ATOM     40  CG  GLN L  28      -1.259  22.200  16.912  1.00 66.56           C  
ANISOU   40  CG  GLN L  28     8349   8694   8247   -118   -205     50       C  
ATOM     41  CD  GLN L  28      -2.498  22.877  16.374  1.00 71.28           C  
ANISOU   41  CD  GLN L  28     8914   9326   8843   -101   -235     50       C  
ATOM     42  NE2 GLN L  28      -2.868  23.994  16.978  1.00 73.49           N  
ANISOU   42  NE2 GLN L  28     9172   9608   9140    -67   -241     55       N  
ATOM     43  OE1 GLN L  28      -3.132  22.406  15.429  1.00 78.54           O  
ANISOU   43  OE1 GLN L  28     9825  10269   9746   -117   -255     45       O  
ATOM     44  N   SER L  29      -3.133  19.019  14.840  1.00 51.67           N  
ANISOU   44  N   SER L  29     6445   6870   6317   -217   -233      7       N  
ATOM     45  CA  SER L  29      -3.579  18.094  13.769  1.00 46.99           C  
ANISOU   45  CA  SER L  29     5854   6296   5704   -249   -248     -7       C  
ATOM     46  C   SER L  29      -2.765  18.337  12.484  1.00 40.54           C  
ANISOU   46  C   SER L  29     5070   5468   4862   -241   -259      0       C  
ATOM     47  O   SER L  29      -2.847  17.546  11.572  1.00 40.14           O  
ANISOU   47  O   SER L  29     5031   5427   4793   -266   -267    -12       O  
ATOM     48  CB  SER L  29      -5.044  18.254  13.495  1.00 48.04           C  
ANISOU   48  CB  SER L  29     5942   6475   5835   -252   -273    -15       C  
ATOM     49  OG  SER L  29      -5.230  19.411  12.697  1.00 51.48           O  
ANISOU   49  OG  SER L  29     6372   6926   6261   -218   -301     -1       O  
ATOM     50  N   ASP L  30      -2.014  19.455  12.422  1.00 35.35           N  
ANISOU   50  N   ASP L  30     4429   4794   4205   -207   -258     20       N  
ATOM     51  CA  ASP L  30      -1.138  19.784  11.309  1.00 31.78           C  
ANISOU   51  CA  ASP L  30     4011   4333   3730   -201   -264     30       C  
ATOM     52  C   ASP L  30      -0.153  18.598  11.111  1.00 25.47           C  
ANISOU   52  C   ASP L  30     3243   3510   2922   -229   -242     14       C  
ATOM     53  O   ASP L  30       0.234  17.983  12.107  1.00 22.40           O  
ANISOU   53  O   ASP L  30     2858   3098   2553   -236   -219      6       O  
ATOM     54  CB  ASP L  30      -0.328  21.054  11.653  1.00 35.63           C  
ANISOU   54  CB  ASP L  30     4513   4798   4227   -167   -258     53       C  
ATOM     55  CG  ASP L  30      -1.033  22.375  11.962  1.00 40.54           C  
ANISOU   55  CG  ASP L  30     5112   5430   4861   -132   -277     71       C  
ATOM     56  OD1 ASP L  30      -2.238  22.498  11.714  1.00 44.12           O  
ANISOU   56  OD1 ASP L  30     5534   5915   5313   -128   -303     67       O  
ATOM     57  OD2 ASP L  30      -0.337  23.295  12.451  1.00 47.88           O1-
ANISOU   57  OD2 ASP L  30     6054   6335   5803   -108   -268     86       O1-
ATOM     58  N   THR L  31       0.326  18.342   9.879  1.00 21.50           N  
ANISOU   58  N   THR L  31     2765   3012   2391   -240   -248      9       N  
ATOM     59  CA  THR L  31       1.444  17.453   9.708  1.00 20.50           C  
ANISOU   59  CA  THR L  31     2669   2861   2259   -256   -226     -6       C  
ATOM     60  C   THR L  31       2.727  18.123  10.243  1.00 18.03           C  
ANISOU   60  C   THR L  31     2375   2518   1956   -233   -203      6       C  
ATOM     61  O   THR L  31       2.944  19.320  10.062  1.00 16.55           O  
ANISOU   61  O   THR L  31     2190   2334   1764   -211   -210     28       O  
ATOM     62  CB  THR L  31       1.628  17.034   8.237  1.00 21.24           C  
ANISOU   62  CB  THR L  31     2781   2971   2317   -274   -236    -19       C  
ATOM     63  CG2 THR L  31       2.853  16.179   8.027  1.00 20.51           C  
ANISOU   63  CG2 THR L  31     2719   2854   2219   -286   -212    -39       C  
ATOM     64  OG1 THR L  31       0.471  16.288   7.846  1.00 21.94           O  
ANISOU   64  OG1 THR L  31     2851   3085   2398   -298   -255    -36       O  
ATOM     65  N   HIS L  32       3.598  17.312  10.839  1.00 16.39           N  
ANISOU   65  N   HIS L  32     2182   2282   1762   -240   -179     -7       N  
ATOM     66  CA  HIS L  32       4.865  17.730  11.304  1.00 15.37           C  
ANISOU   66  CA  HIS L  32     2069   2127   1641   -223   -158      0       C  
ATOM     67  C   HIS L  32       5.922  16.821  10.692  1.00 15.71           C  
ANISOU   67  C   HIS L  32     2139   2158   1672   -236   -143    -23       C  
ATOM     68  O   HIS L  32       5.745  15.590  10.725  1.00 16.69           O  
ANISOU   68  O   HIS L  32     2267   2274   1800   -255   -141    -45       O  
ATOM     69  CB  HIS L  32       4.906  17.637  12.844  1.00 15.64           C  
ANISOU   69  CB  HIS L  32     2094   2140   1708   -213   -144      2       C  
ATOM     70  CG  HIS L  32       4.102  18.664  13.561  1.00 15.60           C  
ANISOU   70  CG  HIS L  32     2063   2145   1717   -195   -153     22       C  
ATOM     71  CD2 HIS L  32       4.435  19.721  14.332  1.00 16.08           C  
ANISOU   71  CD2 HIS L  32     2120   2196   1793   -170   -147     38       C  
ATOM     72  ND1 HIS L  32       2.748  18.622  13.541  1.00 16.73           N  
ANISOU   72  ND1 HIS L  32     2181   2314   1861   -203   -171     21       N  
ATOM     73  CE1 HIS L  32       2.281  19.610  14.301  1.00 17.39           C  
ANISOU   73  CE1 HIS L  32     2243   2402   1960   -181   -175     36       C  
ATOM     74  NE2 HIS L  32       3.296  20.305  14.753  1.00 15.78           N  
ANISOU   74  NE2 HIS L  32     2054   2176   1765   -161   -161     47       N  
ATOM     75  N   ILE L  33       7.016  17.396  10.186  1.00 15.64           N  
ANISOU   75  N   ILE L  33     2146   2146   1649   -226   -133    -19       N  
ATOM     76  CA  ILE L  33       8.108  16.622   9.648  1.00 15.83           C  
ANISOU   76  CA  ILE L  33     2190   2161   1662   -234   -116    -44       C  
ATOM     77  C   ILE L  33       9.365  16.921  10.437  1.00 16.01           C  
ANISOU   77  C   ILE L  33     2219   2159   1702   -216    -93    -42       C  
ATOM     78  O   ILE L  33       9.721  18.063  10.593  1.00 15.78           O  
ANISOU   78  O   ILE L  33     2189   2133   1674   -202    -90    -21       O  
ATOM     79  CB  ILE L  33       8.324  16.944   8.146  1.00 16.29           C  
ANISOU   79  CB  ILE L  33     2260   2245   1680   -245   -122    -46       C  
ATOM     80  CG1 ILE L  33       7.037  16.732   7.354  1.00 16.11           C  
ANISOU   80  CG1 ILE L  33     2231   2251   1639   -261   -148    -47       C  
ATOM     81  CG2 ILE L  33       9.507  16.148   7.595  1.00 16.17           C  
ANISOU   81  CG2 ILE L  33     2263   2224   1654   -252   -102    -77       C  
ATOM     82  CD1 ILE L  33       7.012  17.353   5.972  1.00 16.39           C  
ANISOU   82  CD1 ILE L  33     2276   2317   1633   -269   -161    -38       C  
ATOM     83  N   PHE L  34      10.006  15.853  10.923  1.00 15.87           N  
ANISOU   83  N   PHE L  34     2209   2119   1700   -216    -80    -65       N  
ATOM     84  CA  PHE L  34      11.271  15.931  11.658  1.00 15.49           C  
ANISOU   84  CA  PHE L  34     2166   2049   1670   -199    -60    -70       C  
ATOM     85  C   PHE L  34      12.352  15.393  10.746  1.00 15.53           C  
ANISOU   85  C   PHE L  34     2185   2058   1658   -202    -47    -98       C  
ATOM     86  O   PHE L  34      12.374  14.191  10.469  1.00 16.35           O  
ANISOU   86  O   PHE L  34     2298   2152   1762   -211    -47   -126       O  
ATOM     87  CB  PHE L  34      11.145  15.183  13.002  1.00 15.73           C  
ANISOU   87  CB  PHE L  34     2194   2051   1731   -192    -58    -72       C  
ATOM     88  CG  PHE L  34      12.315  15.267  13.939  1.00 14.86           C  
ANISOU   88  CG  PHE L  34     2086   1918   1640   -172    -42    -74       C  
ATOM     89  CD1 PHE L  34      12.486  16.371  14.763  1.00 14.70           C  
ANISOU   89  CD1 PHE L  34     2055   1898   1632   -157    -37    -51       C  
ATOM     90  CD2 PHE L  34      13.204  14.211  14.054  1.00 15.27           C  
ANISOU   90  CD2 PHE L  34     2151   1949   1701   -167    -33   -100       C  
ATOM     91  CE1 PHE L  34      13.558  16.420  15.624  1.00 14.67           C  
ANISOU   91  CE1 PHE L  34     2052   1876   1644   -139    -24    -55       C  
ATOM     92  CE2 PHE L  34      14.237  14.224  14.973  1.00 15.46           C  
ANISOU   92  CE2 PHE L  34     2175   1954   1744   -146    -22   -103       C  
ATOM     93  CZ  PHE L  34      14.420  15.362  15.750  1.00 16.01           C  
ANISOU   93  CZ  PHE L  34     2233   2028   1822   -133    -18    -79       C  
ATOM     94  N   ILE L  35      13.232  16.292  10.287  1.00 15.30           N  
ANISOU   94  N   ILE L  35     2157   2041   1613   -197    -35    -92       N  
ATOM     95  CA  ILE L  35      14.312  15.993   9.395  1.00 15.41           C  
ANISOU   95  CA  ILE L  35     2180   2067   1608   -201    -19   -119       C  
ATOM     96  C   ILE L  35      15.609  15.861  10.186  1.00 15.36           C  
ANISOU   96  C   ILE L  35     2170   2041   1623   -182      0   -133       C  
ATOM     97  O   ILE L  35      16.078  16.841  10.808  1.00 14.59           O  
ANISOU   97  O   ILE L  35     2066   1942   1536   -171      7   -113       O  
ATOM     98  CB  ILE L  35      14.456  17.091   8.309  1.00 15.55           C  
ANISOU   98  CB  ILE L  35     2202   2116   1591   -213    -17   -103       C  
ATOM     99  CG1 ILE L  35      13.103  17.330   7.606  1.00 15.90           C  
ANISOU   99  CG1 ILE L  35     2248   2179   1614   -228    -42    -85       C  
ATOM    100  CG2 ILE L  35      15.529  16.632   7.316  1.00 15.59           C  
ANISOU  100  CG2 ILE L  35     2214   2138   1571   -222      1   -136       C  
ATOM    101  CD1 ILE L  35      12.264  18.497   8.088  1.00 15.05           C  
ANISOU  101  CD1 ILE L  35     2133   2071   1514   -220    -58    -45       C  
ATOM    102  N   ILE L  36      16.176  14.658  10.160  1.00 14.96           N  
ANISOU  102  N   ILE L  36     2125   1978   1581   -177      6   -168       N  
ATOM    103  CA  ILE L  36      17.435  14.411  10.754  1.00 16.14           C  
ANISOU  103  CA  ILE L  36     2270   2113   1749   -157     22   -187       C  
ATOM    104  C   ILE L  36      18.516  14.593   9.676  1.00 17.28           C  
ANISOU  104  C   ILE L  36     2412   2285   1867   -162     41   -212       C  
ATOM    105  O   ILE L  36      18.778  13.656   8.898  1.00 16.35           O  
ANISOU  105  O   ILE L  36     2301   2173   1738   -167     45   -248       O  
ATOM    106  CB  ILE L  36      17.509  13.042  11.474  1.00 16.35           C  
ANISOU  106  CB  ILE L  36     2303   2104   1803   -144     16   -209       C  
ATOM    107  CG1 ILE L  36      16.351  12.868  12.462  1.00 16.16           C  
ANISOU  107  CG1 ILE L  36     2282   2058   1798   -147      0   -183       C  
ATOM    108  CG2 ILE L  36      18.876  12.963  12.119  1.00 16.50           C  
ANISOU  108  CG2 ILE L  36     2316   2113   1841   -119     29   -226       C  
ATOM    109  CD1 ILE L  36      16.271  11.514  13.112  1.00 16.46           C  
ANISOU  109  CD1 ILE L  36     2333   2059   1859   -140     -9   -199       C  
ATOM    110  N   MET L  37      19.097  15.811   9.650  1.00 16.78           N  
ANISOU  110  N   MET L  37     2341   2239   1795   -164     53   -193       N  
ATOM    111  CA  MET L  37      20.262  16.092   8.811  1.00 18.39           C  
ANISOU  111  CA  MET L  37     2540   2471   1976   -171     76   -216       C  
ATOM    112  C   MET L  37      21.490  15.397   9.437  1.00 18.80           C  
ANISOU  112  C   MET L  37     2579   2509   2052   -147     90   -250       C  
ATOM    113  O   MET L  37      21.815  15.596  10.611  1.00 17.14           O  
ANISOU  113  O   MET L  37     2361   2279   1871   -127     88   -240       O  
ATOM    114  CB  MET L  37      20.516  17.595   8.676  1.00 18.93           C  
ANISOU  114  CB  MET L  37     2604   2558   2028   -183     85   -184       C  
ATOM    115  CG  MET L  37      19.275  18.402   8.247  1.00 19.29           C  
ANISOU  115  CG  MET L  37     2662   2610   2054   -200     66   -144       C  
ATOM    116  SD  MET L  37      18.775  18.044   6.521  1.00 23.39           S  
ANISOU  116  SD  MET L  37     3197   3164   2526   -228     62   -157       S  
ATOM    117  CE  MET L  37      20.133  18.714   5.563  1.00 23.97           C  
ANISOU  117  CE  MET L  37     3269   3273   2563   -247     92   -169       C  
ATOM    118  N   GLY L  38      22.222  14.595   8.638  1.00 19.17           N  
ANISOU  118  N   GLY L  38     2624   2571   2086   -146    103   -295       N  
ATOM    119  CA  GLY L  38      23.289  13.739   9.198  1.00 19.09           C  
ANISOU  119  CA  GLY L  38     2602   2546   2103   -117    110   -333       C  
ATOM    120  C   GLY L  38      22.784  12.416   9.791  1.00 19.46           C  
ANISOU  120  C   GLY L  38     2662   2552   2178    -98     90   -346       C  
ATOM    121  O   GLY L  38      23.403  11.863  10.682  1.00 19.30           O  
ANISOU  121  O   GLY L  38     2636   2506   2187    -70     87   -360       O  
ATOM    122  N   ALA L  39      21.695  11.885   9.245  1.00 19.38           N  
ANISOU  122  N   ALA L  39     2670   2536   2157   -115     76   -344       N  
ATOM    123  CA  ALA L  39      20.981  10.715   9.784  1.00 19.46           C  
ANISOU  123  CA  ALA L  39     2697   2506   2191   -107     56   -349       C  
ATOM    124  C   ALA L  39      21.867   9.452   9.814  1.00 21.35           C  
ANISOU  124  C   ALA L  39     2939   2723   2449    -81     58   -398       C  
ATOM    125  O   ALA L  39      21.544   8.483  10.446  1.00 20.59           O  
ANISOU  125  O   ALA L  39     2857   2586   2377    -69     42   -402       O  
ATOM    126  CB  ALA L  39      19.753  10.470   8.960  1.00 19.77           C  
ANISOU  126  CB  ALA L  39     2750   2552   2207   -135     44   -343       C  
ATOM    127  N   SER L  40      22.937   9.415   9.019  1.00 22.97           N  
ANISOU  127  N   SER L  40     3131   2956   2639    -75     78   -437       N  
ATOM    128  CA  SER L  40      23.811   8.225   8.936  1.00 24.06           C  
ANISOU  128  CA  SER L  40     3269   3076   2794    -47     79   -489       C  
ATOM    129  C   SER L  40      24.833   8.177  10.081  1.00 25.11           C  
ANISOU  129  C   SER L  40     3388   3189   2962     -9     79   -493       C  
ATOM    130  O   SER L  40      25.501   7.187  10.245  1.00 26.03           O  
ANISOU  130  O   SER L  40     3506   3283   3100     19     74   -531       O  
ATOM    131  CB  SER L  40      24.498   8.225   7.596  1.00 23.55           C  
ANISOU  131  CB  SER L  40     3192   3055   2698    -56    102   -533       C  
ATOM    132  OG  SER L  40      25.308   9.370   7.483  1.00 22.89           O  
ANISOU  132  OG  SER L  40     3084   3012   2599    -61    124   -524       O  
ATOM    133  N   GLY L  41      24.992   9.264  10.823  1.00 23.42           N  
ANISOU  133  N   GLY L  41     3160   2986   2752    -10     83   -457       N  
ATOM    134  CA  GLY L  41      26.116   9.372  11.737  1.00 25.69           C  
ANISOU  134  CA  GLY L  41     3428   3268   3064     21     86   -465       C  
ATOM    135  C   GLY L  41      25.793   8.763  13.087  1.00 25.95           C  
ANISOU  135  C   GLY L  41     3477   3250   3132     44     61   -445       C  
ATOM    136  O   GLY L  41      24.667   8.431  13.417  1.00 23.09           O  
ANISOU  136  O   GLY L  41     3138   2859   2774     31     44   -418       O  
ATOM    137  N   ASP L  42      26.843   8.670  13.898  1.00 29.09           N  
ANISOU  137  N   ASP L  42     3859   3640   3553     78     60   -458       N  
ATOM    138  CA  ASP L  42      26.811   8.116  15.217  1.00 30.17           C  
ANISOU  138  CA  ASP L  42     4008   3732   3721    104     36   -442       C  
ATOM    139  C   ASP L  42      25.773   8.815  16.111  1.00 25.76           C  
ANISOU  139  C   ASP L  42     3461   3163   3162     84     27   -385       C  
ATOM    140  O   ASP L  42      25.086   8.169  16.895  1.00 23.16           O  
ANISOU  140  O   ASP L  42     3156   2794   2848     87      7   -365       O  
ATOM    141  CB  ASP L  42      28.224   8.147  15.830  1.00 33.47           C  
ANISOU  141  CB  ASP L  42     4400   4157   4157    143     38   -465       C  
ATOM    142  CG  ASP L  42      29.085   6.961  15.391  1.00 40.93           C  
ANISOU  142  CG  ASP L  42     5343   5089   5117    177     34   -521       C  
ATOM    143  OD1 ASP L  42      28.645   6.192  14.488  1.00 42.94           O  
ANISOU  143  OD1 ASP L  42     5615   5334   5364    169     34   -545       O  
ATOM    144  OD2 ASP L  42      30.213   6.786  15.975  1.00 47.05           O1-
ANISOU  144  OD2 ASP L  42     6099   5865   5914    216     29   -544       O1-
ATOM    145  N   LEU L  43      25.711  10.138  16.058  1.00 25.18           N  
ANISOU  145  N   LEU L  43     3370   3124   3073     64     42   -361       N  
ATOM    146  CA  LEU L  43      24.835  10.892  16.961  1.00 23.53           C  
ANISOU  146  CA  LEU L  43     3167   2907   2866     49     34   -312       C  
ATOM    147  C   LEU L  43      23.350  10.623  16.626  1.00 22.02           C  
ANISOU  147  C   LEU L  43     2998   2702   2663     21     25   -290       C  
ATOM    148  O   LEU L  43      22.477  10.396  17.558  1.00 21.81           O  
ANISOU  148  O   LEU L  43     2988   2650   2649     17      9   -260       O  
ATOM    149  CB  LEU L  43      25.160  12.376  16.861  1.00 24.34           C  
ANISOU  149  CB  LEU L  43     3247   3047   2953     35     52   -296       C  
ATOM    150  CG  LEU L  43      24.261  13.278  17.688  1.00 26.70           C  
ANISOU  150  CG  LEU L  43     3549   3341   3253     21     46   -249       C  
ATOM    151  CD1 LEU L  43      24.418  13.021  19.183  1.00 28.96           C  
ANISOU  151  CD1 LEU L  43     3838   3600   3564     44     31   -236       C  
ATOM    152  CD2 LEU L  43      24.508  14.751  17.381  1.00 28.45           C  
ANISOU  152  CD2 LEU L  43     3754   3597   3459      4     63   -235       C  
ATOM    153  N   ALA L  44      23.036  10.626  15.333  1.00 19.87           N  
ANISOU  153  N   ALA L  44     2728   2452   2368      0     34   -304       N  
ATOM    154  CA  ALA L  44      21.684  10.249  14.899  1.00 19.85           C  
ANISOU  154  CA  ALA L  44     2746   2441   2356    -25     23   -290       C  
ATOM    155  C   ALA L  44      21.408   8.813  15.360  1.00 19.61           C  
ANISOU  155  C   ALA L  44     2739   2365   2346    -14      5   -303       C  
ATOM    156  O   ALA L  44      20.351   8.517  15.899  1.00 17.14           O  
ANISOU  156  O   ALA L  44     2441   2030   2039    -28     -8   -278       O  
ATOM    157  CB  ALA L  44      21.532  10.404  13.389  1.00 20.55           C  
ANISOU  157  CB  ALA L  44     2831   2561   2413    -47     34   -309       C  
ATOM    158  N   LYS L  45      22.356   7.912  15.145  1.00 19.83           N  
ANISOU  158  N   LYS L  45     2770   2378   2386     10      5   -343       N  
ATOM    159  CA  LYS L  45      22.103   6.492  15.375  1.00 22.26           C  
ANISOU  159  CA  LYS L  45     3105   2638   2711     19    -13   -358       C  
ATOM    160  C   LYS L  45      21.849   6.209  16.864  1.00 22.15           C  
ANISOU  160  C   LYS L  45     3106   2587   2722     30    -30   -326       C  
ATOM    161  O   LYS L  45      20.935   5.474  17.231  1.00 21.34           O  
ANISOU  161  O   LYS L  45     3030   2451   2627     15    -45   -312       O  
ATOM    162  CB  LYS L  45      23.297   5.666  14.887  1.00 26.05           C  
ANISOU  162  CB  LYS L  45     3583   3111   3202     51    -10   -410       C  
ATOM    163  CG  LYS L  45      23.262   4.218  15.320  1.00 29.79           C  
ANISOU  163  CG  LYS L  45     4088   3528   3702     69    -32   -426       C  
ATOM    164  CD  LYS L  45      24.398   3.368  14.723  1.00 32.56           C  
ANISOU  164  CD  LYS L  45     4436   3870   4064    104    -31   -484       C  
ATOM    165  CE  LYS L  45      25.719   3.545  15.433  1.00 36.61           C  
ANISOU  165  CE  LYS L  45     4928   4386   4596    147    -31   -496       C  
ATOM    166  NZ  LYS L  45      26.733   2.586  14.922  1.00 40.56           N1+
ANISOU  166  NZ  LYS L  45     5425   4873   5111    184    -34   -554       N1+
ATOM    167  N   LYS L  46      22.674   6.780  17.729  1.00 21.56           N  
ANISOU  167  N   LYS L  46     3015   2518   2658     54    -28   -317       N  
ATOM    168  CA  LYS L  46      22.703   6.400  19.133  1.00 24.84           C  
ANISOU  168  CA  LYS L  46     3445   2897   3094     71    -46   -293       C  
ATOM    169  C   LYS L  46      21.866   7.352  19.989  1.00 23.84           C  
ANISOU  169  C   LYS L  46     3313   2783   2961     50    -45   -246       C  
ATOM    170  O   LYS L  46      21.498   7.005  21.102  1.00 23.41           O  
ANISOU  170  O   LYS L  46     3276   2701   2918     52    -59   -221       O  
ATOM    171  CB  LYS L  46      24.138   6.412  19.677  1.00 26.25           C  
ANISOU  171  CB  LYS L  46     3608   3076   3289    113    -48   -312       C  
ATOM    172  CG  LYS L  46      25.130   5.566  18.891  1.00 29.90           C  
ANISOU  172  CG  LYS L  46     4068   3531   3760    142    -48   -364       C  
ATOM    173  CD  LYS L  46      26.577   5.711  19.412  1.00 33.06           C  
ANISOU  173  CD  LYS L  46     4444   3941   4176    184    -49   -385       C  
ATOM    174  CE  LYS L  46      27.478   4.551  19.043  1.00 38.40           C  
ANISOU  174  CE  LYS L  46     5125   4593   4871    223    -59   -434       C  
ATOM    175  NZ  LYS L  46      28.736   4.577  19.844  1.00 39.60           N1+
ANISOU  175  NZ  LYS L  46     5257   4746   5041    267    -69   -447       N1+
ATOM    176  N   LYS L  47      21.630   8.573  19.510  1.00 21.62           N  
ANISOU  176  N   LYS L  47     3009   2543   2662     32    -28   -235       N  
ATOM    177  CA  LYS L  47      20.918   9.501  20.305  1.00 22.15           C  
ANISOU  177  CA  LYS L  47     3069   2622   2725     17    -27   -196       C  
ATOM    178  C   LYS L  47      19.669  10.085  19.610  1.00 18.71           C  
ANISOU  178  C   LYS L  47     2630   2208   2270    -16    -21   -179       C  
ATOM    179  O   LYS L  47      18.630  10.139  20.243  1.00 16.98           O  
ANISOU  179  O   LYS L  47     2418   1982   2051    -33    -28   -151       O  
ATOM    180  CB  LYS L  47      21.857  10.623  20.748  1.00 25.69           C  
ANISOU  180  CB  LYS L  47     3491   3096   3174     34    -16   -193       C  
ATOM    181  CG  LYS L  47      21.208  11.694  21.602  1.00 31.39           C  
ANISOU  181  CG  LYS L  47     4203   3829   3892     22    -14   -156       C  
ATOM    182  CD  LYS L  47      21.228  11.350  23.095  1.00 40.20           C  
ANISOU  182  CD  LYS L  47     5330   4920   5022     36    -27   -137       C  
ATOM    183  CE  LYS L  47      22.487  11.767  23.836  1.00 46.88           C  
ANISOU  183  CE  LYS L  47     6160   5772   5878     64    -27   -145       C  
ATOM    184  NZ  LYS L  47      22.913  13.138  23.443  1.00 53.02           N1+
ANISOU  184  NZ  LYS L  47     6911   6587   6647     59     -9   -146       N1+
ATOM    185  N   ILE L  48      19.755  10.623  18.381  1.00 16.86           N  
ANISOU  185  N   ILE L  48     2383   2005   2017    -27     -9   -193       N  
ATOM    186  CA  ILE L  48      18.544  11.369  17.878  1.00 16.09           C  
ANISOU  186  CA  ILE L  48     2280   1929   1901    -57     -8   -170       C  
ATOM    187  C   ILE L  48      17.421  10.409  17.465  1.00 15.86           C  
ANISOU  187  C   ILE L  48     2270   1886   1868    -79    -20   -172       C  
ATOM    188  O   ILE L  48      16.244  10.646  17.790  1.00 13.78           O  
ANISOU  188  O   ILE L  48     2006   1626   1603    -99    -26   -147       O  
ATOM    189  CB  ILE L  48      18.859  12.351  16.745  1.00 16.67           C  
ANISOU  189  CB  ILE L  48     2339   2041   1953    -65      5   -176       C  
ATOM    190  CG1 ILE L  48      20.052  13.249  17.106  1.00 17.44           C  
ANISOU  190  CG1 ILE L  48     2419   2152   2054    -46     18   -177       C  
ATOM    191  CG2 ILE L  48      17.625  13.107  16.358  1.00 16.46           C  
ANISOU  191  CG2 ILE L  48     2309   2034   1910    -89      1   -150       C  
ATOM    192  CD1 ILE L  48      20.013  13.845  18.516  1.00 16.77           C  
ANISOU  192  CD1 ILE L  48     2328   2058   1986    -36     14   -151       C  
ATOM    193  N   TYR L  49      17.763   9.327  16.731  1.00 15.59           N  
ANISOU  193  N   TYR L  49     2250   1838   1834    -77    -22   -205       N  
ATOM    194  CA  TYR L  49      16.704   8.391  16.360  1.00 15.92           C  
ANISOU  194  CA  TYR L  49     2310   1863   1873   -102    -34   -209       C  
ATOM    195  C   TYR L  49      16.056   7.774  17.593  1.00 16.03           C  
ANISOU  195  C   TYR L  49     2339   1843   1905   -108    -47   -187       C  
ATOM    196  O   TYR L  49      14.810   7.744  17.691  1.00 16.65           O  
ANISOU  196  O   TYR L  49     2420   1925   1978   -136    -53   -169       O  
ATOM    197  CB  TYR L  49      17.210   7.339  15.371  1.00 17.17           C  
ANISOU  197  CB  TYR L  49     2483   2010   2030    -98    -35   -252       C  
ATOM    198  CG  TYR L  49      17.090   7.726  13.914  1.00 17.70           C  
ANISOU  198  CG  TYR L  49     2540   2114   2068   -114    -26   -270       C  
ATOM    199  CD1 TYR L  49      15.860   7.758  13.261  1.00 17.97           C  
ANISOU  199  CD1 TYR L  49     2577   2165   2085   -146    -33   -261       C  
ATOM    200  CD2 TYR L  49      18.199   8.125  13.198  1.00 17.76           C  
ANISOU  200  CD2 TYR L  49     2536   2146   2065    -99    -11   -294       C  
ATOM    201  CE1 TYR L  49      15.752   8.108  11.925  1.00 17.37           C  
ANISOU  201  CE1 TYR L  49     2494   2124   1980   -161    -28   -276       C  
ATOM    202  CE2 TYR L  49      18.124   8.413  11.849  1.00 17.98           C  
ANISOU  202  CE2 TYR L  49     2558   2210   2063   -116     -3   -311       C  
ATOM    203  CZ  TYR L  49      16.896   8.453  11.211  1.00 17.88           C  
ANISOU  203  CZ  TYR L  49     2550   2210   2031   -147    -12   -300       C  
ATOM    204  OH  TYR L  49      16.866   8.700   9.873  1.00 17.98           O  
ANISOU  204  OH  TYR L  49     2560   2259   2012   -163     -5   -317       O  
ATOM    205  N   PRO L  50      16.828   7.312  18.609  1.00 16.18           N  
ANISOU  205  N   PRO L  50     2370   1832   1945    -83    -51   -186       N  
ATOM    206  CA  PRO L  50      16.224   6.811  19.828  1.00 16.28           C  
ANISOU  206  CA  PRO L  50     2399   1815   1970    -91    -62   -160       C  
ATOM    207  C   PRO L  50      15.372   7.844  20.581  1.00 15.73           C  
ANISOU  207  C   PRO L  50     2312   1771   1894   -106    -58   -124       C  
ATOM    208  O   PRO L  50      14.275   7.502  20.995  1.00 15.24           O  
ANISOU  208  O   PRO L  50     2258   1701   1831   -133    -64   -107       O  
ATOM    209  CB  PRO L  50      17.428   6.334  20.652  1.00 16.49           C  
ANISOU  209  CB  PRO L  50     2438   1812   2016    -56    -68   -167       C  
ATOM    210  CG  PRO L  50      18.406   5.934  19.592  1.00 16.43           C  
ANISOU  210  CG  PRO L  50     2428   1803   2008    -35    -65   -209       C  
ATOM    211  CD  PRO L  50      18.281   7.042  18.567  1.00 16.50           C  
ANISOU  211  CD  PRO L  50     2411   1862   1996    -47    -48   -213       C  
ATOM    212  N   THR L  51      15.760   9.125  20.575  1.00 15.56           N  
ANISOU  212  N   THR L  51     2264   1780   1865    -94    -47   -116       N  
ATOM    213  CA  THR L  51      14.958  10.108  21.279  1.00 15.64           C  
ANISOU  213  CA  THR L  51     2257   1812   1872   -105    -44    -86       C  
ATOM    214  C   THR L  51      13.611  10.352  20.625  1.00 15.62           C  
ANISOU  214  C   THR L  51     2246   1832   1856   -135    -45    -78       C  
ATOM    215  O   THR L  51      12.585  10.409  21.341  1.00 14.79           O  
ANISOU  215  O   THR L  51     2137   1731   1752   -153    -48    -57       O  
ATOM    216  CB  THR L  51      15.739  11.415  21.474  1.00 16.22           C  
ANISOU  216  CB  THR L  51     2308   1909   1943    -84    -33    -80       C  
ATOM    217  CG2 THR L  51      14.904  12.413  22.194  1.00 16.71           C  
ANISOU  217  CG2 THR L  51     2354   1990   2003    -92    -31    -53       C  
ATOM    218  OG1 THR L  51      16.938  11.073  22.193  1.00 16.68           O  
ANISOU  218  OG1 THR L  51     2373   1947   2015    -56    -34    -88       O  
ATOM    219  N   ILE L  52      13.602  10.553  19.301  1.00 15.83           N  
ANISOU  219  N   ILE L  52     2267   1878   1869   -141    -43    -94       N  
ATOM    220  CA  ILE L  52      12.336  10.797  18.616  1.00 16.63           C  
ANISOU  220  CA  ILE L  52     2358   2004   1956   -167    -48    -88       C  
ATOM    221  C   ILE L  52      11.449   9.544  18.721  1.00 15.89           C  
ANISOU  221  C   ILE L  52     2281   1888   1865   -194    -58    -92       C  
ATOM    222  O   ILE L  52      10.233   9.671  18.877  1.00 15.63           O  
ANISOU  222  O   ILE L  52     2238   1872   1829   -218    -63    -78       O  
ATOM    223  CB  ILE L  52      12.552  11.346  17.189  1.00 16.89           C  
ANISOU  223  CB  ILE L  52     2383   2064   1969   -168    -45   -102       C  
ATOM    224  CG1 ILE L  52      11.300  12.065  16.666  1.00 18.08           C  
ANISOU  224  CG1 ILE L  52     2517   2247   2105   -187    -52    -87       C  
ATOM    225  CG2 ILE L  52      13.002  10.263  16.233  1.00 17.19           C  
ANISOU  225  CG2 ILE L  52     2439   2089   2002   -172    -47   -134       C  
ATOM    226  CD1 ILE L  52      11.090  13.476  17.258  1.00 18.18           C  
ANISOU  226  CD1 ILE L  52     2509   2279   2120   -175    -49    -60       C  
ATOM    227  N   TRP L  53      12.029   8.336  18.695  1.00 15.16           N  
ANISOU  227  N   TRP L  53     2215   1761   1783   -191    -62   -112       N  
ATOM    228  CA  TRP L  53      11.255   7.111  18.997  1.00 16.08           C  
ANISOU  228  CA  TRP L  53     2353   1849   1906   -219    -72   -113       C  
ATOM    229  C   TRP L  53      10.610   7.148  20.389  1.00 15.99           C  
ANISOU  229  C   TRP L  53     2341   1830   1903   -230    -73    -83       C  
ATOM    230  O   TRP L  53       9.408   6.871  20.552  1.00 15.10           O  
ANISOU  230  O   TRP L  53     2225   1724   1786   -264    -76    -73       O  
ATOM    231  CB  TRP L  53      12.116   5.853  18.824  1.00 16.34           C  
ANISOU  231  CB  TRP L  53     2418   1838   1951   -207    -78   -139       C  
ATOM    232  CG  TRP L  53      11.643   4.657  19.581  1.00 15.99           C  
ANISOU  232  CG  TRP L  53     2404   1752   1920   -227    -88   -132       C  
ATOM    233  CD1 TRP L  53      12.297   4.050  20.629  1.00 16.26           C  
ANISOU  233  CD1 TRP L  53     2461   1744   1970   -210    -94   -124       C  
ATOM    234  CD2 TRP L  53      10.386   3.953  19.456  1.00 16.31           C  
ANISOU  234  CD2 TRP L  53     2454   1786   1956   -271    -95   -130       C  
ATOM    235  CE2 TRP L  53      10.388   2.922  20.434  1.00 16.41           C  
ANISOU  235  CE2 TRP L  53     2499   1751   1983   -280   -103   -119       C  
ATOM    236  CE3 TRP L  53       9.302   4.032  18.580  1.00 16.68           C  
ANISOU  236  CE3 TRP L  53     2485   1862   1988   -304    -97   -137       C  
ATOM    237  NE1 TRP L  53      11.557   3.023  21.151  1.00 15.95           N  
ANISOU  237  NE1 TRP L  53     2449   1671   1936   -241   -103   -114       N  
ATOM    238  CZ2 TRP L  53       9.332   2.013  20.541  1.00 16.52           C  
ANISOU  238  CZ2 TRP L  53     2532   1746   1998   -324   -110   -115       C  
ATOM    239  CZ3 TRP L  53       8.232   3.178  18.709  1.00 16.66           C  
ANISOU  239  CZ3 TRP L  53     2496   1846   1987   -346   -104   -135       C  
ATOM    240  CH2 TRP L  53       8.254   2.173  19.691  1.00 17.56           C  
ANISOU  240  CH2 TRP L  53     2644   1912   2116   -358   -109   -124       C  
ATOM    241  N   TRP L  54      11.387   7.509  21.416  1.00 16.71           N  
ANISOU  241  N   TRP L  54     2433   1911   2003   -205    -68    -69       N  
ATOM    242  CA  TRP L  54      10.864   7.549  22.778  1.00 16.84           C  
ANISOU  242  CA  TRP L  54     2451   1923   2024   -215    -68    -42       C  
ATOM    243  C   TRP L  54       9.670   8.523  22.912  1.00 16.95           C  
ANISOU  243  C   TRP L  54     2432   1979   2027   -234    -62    -25       C  
ATOM    244  O   TRP L  54       8.658   8.187  23.561  1.00 16.38           O  
ANISOU  244  O   TRP L  54     2360   1909   1954   -264    -63    -11       O  
ATOM    245  CB  TRP L  54      11.965   7.872  23.763  1.00 17.99           C  
ANISOU  245  CB  TRP L  54     2600   2055   2178   -182    -65    -33       C  
ATOM    246  CG  TRP L  54      12.988   6.779  23.855  1.00 19.18           C  
ANISOU  246  CG  TRP L  54     2783   2162   2342   -164    -75    -47       C  
ATOM    247  CD1 TRP L  54      12.789   5.449  23.654  1.00 19.68           C  
ANISOU  247  CD1 TRP L  54     2879   2188   2411   -180    -86    -57       C  
ATOM    248  CD2 TRP L  54      14.365   6.927  24.201  1.00 19.23           C  
ANISOU  248  CD2 TRP L  54     2791   2156   2357   -124    -76    -54       C  
ATOM    249  CE2 TRP L  54      14.950   5.652  24.120  1.00 20.57           C  
ANISOU  249  CE2 TRP L  54     2995   2282   2539   -114    -89    -70       C  
ATOM    250  CE3 TRP L  54      15.176   8.023  24.496  1.00 19.60           C  
ANISOU  250  CE3 TRP L  54     2816   2227   2404    -96    -68    -52       C  
ATOM    251  NE1 TRP L  54      13.972   4.769  23.794  1.00 20.50           N  
ANISOU  251  NE1 TRP L  54     3005   2254   2528   -148    -95    -71       N  
ATOM    252  CZ2 TRP L  54      16.304   5.433  24.379  1.00 21.47           C  
ANISOU  252  CZ2 TRP L  54     3116   2376   2666    -74    -95    -84       C  
ATOM    253  CZ3 TRP L  54      16.500   7.814  24.750  1.00 20.81           C  
ANISOU  253  CZ3 TRP L  54     2974   2362   2567    -61    -72    -65       C  
ATOM    254  CH2 TRP L  54      17.061   6.532  24.679  1.00 21.40           C  
ANISOU  254  CH2 TRP L  54     3079   2395   2655    -49    -86    -81       C  
ATOM    255  N   LEU L  55       9.799   9.714  22.328  1.00 15.51           N  
ANISOU  255  N   LEU L  55     2224   1830   1839   -218    -57    -27       N  
ATOM    256  CA  LEU L  55       8.699  10.699  22.303  1.00 15.40           C  
ANISOU  256  CA  LEU L  55     2178   1855   1816   -229    -55    -14       C  
ATOM    257  C   LEU L  55       7.501  10.134  21.517  1.00 15.43           C  
ANISOU  257  C   LEU L  55     2178   1872   1812   -264    -63    -22       C  
ATOM    258  O   LEU L  55       6.372  10.213  21.972  1.00 15.66           O  
ANISOU  258  O   LEU L  55     2190   1920   1839   -287    -63    -12       O  
ATOM    259  CB  LEU L  55       9.195  11.992  21.642  1.00 14.97           C  
ANISOU  259  CB  LEU L  55     2105   1826   1757   -204    -51    -16       C  
ATOM    260  CG  LEU L  55      10.244  12.757  22.423  1.00 14.76           C  
ANISOU  260  CG  LEU L  55     2075   1794   1738   -174    -43     -8       C  
ATOM    261  CD1 LEU L  55      10.786  13.929  21.610  1.00 15.09           C  
ANISOU  261  CD1 LEU L  55     2103   1855   1773   -154    -39    -11       C  
ATOM    262  CD2 LEU L  55       9.634  13.233  23.731  1.00 15.15           C  
ANISOU  262  CD2 LEU L  55     2111   1852   1791   -176    -39     10       C  
ATOM    263  N   PHE L  56       7.768   9.457  20.403  1.00 15.36           N  
ANISOU  263  N   PHE L  56     2185   1853   1799   -269    -69    -44       N  
ATOM    264  CA  PHE L  56       6.736   8.892  19.626  1.00 16.60           C  
ANISOU  264  CA  PHE L  56     2338   2020   1946   -302    -77    -54       C  
ATOM    265  C   PHE L  56       5.983   7.798  20.414  1.00 17.34           C  
ANISOU  265  C   PHE L  56     2446   2093   2047   -337    -79    -49       C  
ATOM    266  O   PHE L  56       4.775   7.791  20.510  1.00 17.93           O  
ANISOU  266  O   PHE L  56     2503   2191   2117   -367    -82    -44       O  
ATOM    267  CB  PHE L  56       7.299   8.329  18.316  1.00 16.51           C  
ANISOU  267  CB  PHE L  56     2344   1999   1928   -300    -83    -81       C  
ATOM    268  CG  PHE L  56       6.304   7.637  17.424  1.00 16.36           C  
ANISOU  268  CG  PHE L  56     2325   1990   1898   -335    -93    -97       C  
ATOM    269  CD1 PHE L  56       5.433   8.358  16.631  1.00 16.74           C  
ANISOU  269  CD1 PHE L  56     2345   2082   1931   -345   -100    -97       C  
ATOM    270  CD2 PHE L  56       6.151   6.252  17.485  1.00 16.65           C  
ANISOU  270  CD2 PHE L  56     2390   1992   1943   -361    -98   -111       C  
ATOM    271  CE1 PHE L  56       4.527   7.683  15.817  1.00 17.90           C  
ANISOU  271  CE1 PHE L  56     2491   2240   2068   -378   -112   -113       C  
ATOM    272  CE2 PHE L  56       5.239   5.584  16.689  1.00 16.36           C  
ANISOU  272  CE2 PHE L  56     2354   1964   1897   -397   -108   -128       C  
ATOM    273  CZ  PHE L  56       4.430   6.308  15.844  1.00 16.82           C  
ANISOU  273  CZ  PHE L  56     2382   2070   1938   -405   -114   -130       C  
ATOM    274  N   ARG L  57       6.739   6.859  20.949  1.00 18.41           N  
ANISOU  274  N   ARG L  57     2616   2184   2194   -333    -79    -51       N  
ATOM    275  CA  ARG L  57       6.248   5.721  21.733  1.00 20.08           C  
ANISOU  275  CA  ARG L  57     2852   2365   2411   -366    -82    -44       C  
ATOM    276  C   ARG L  57       5.401   6.245  22.897  1.00 21.16           C  
ANISOU  276  C   ARG L  57     2967   2526   2546   -382    -74    -18       C  
ATOM    277  O   ARG L  57       4.369   5.672  23.259  1.00 20.04           O  
ANISOU  277  O   ARG L  57     2825   2387   2401   -423    -74    -12       O  
ATOM    278  CB  ARG L  57       7.490   4.972  22.220  1.00 20.84           C  
ANISOU  278  CB  ARG L  57     2987   2410   2521   -342    -85    -46       C  
ATOM    279  CG  ARG L  57       7.243   3.801  23.157  1.00 22.66           C  
ANISOU  279  CG  ARG L  57     3252   2597   2758   -369    -89    -33       C  
ATOM    280  CD  ARG L  57       8.514   3.508  23.940  1.00 23.52           C  
ANISOU  280  CD  ARG L  57     3390   2667   2880   -334    -93    -26       C  
ATOM    281  NE  ARG L  57       8.804   4.550  24.941  1.00 23.52           N  
ANISOU  281  NE  ARG L  57     3369   2691   2877   -311    -84     -3       N  
ATOM    282  CZ  ARG L  57       9.864   4.593  25.718  1.00 24.29           C  
ANISOU  282  CZ  ARG L  57     3480   2766   2981   -279    -86      4       C  
ATOM    283  NH1 ARG L  57      10.728   3.586  25.768  1.00 24.53           N1+
ANISOU  283  NH1 ARG L  57     3548   2747   3023   -262    -98     -3       N1+
ATOM    284  NH2 ARG L  57      10.039   5.663  26.456  1.00 23.28           N  
ANISOU  284  NH2 ARG L  57     3327   2667   2848   -261    -77     20       N  
ATOM    285  N   ASP L  58       5.783   7.394  23.465  1.00 19.75           N  
ANISOU  285  N   ASP L  58     2768   2369   2367   -351    -66     -5       N  
ATOM    286  CA  ASP L  58       5.084   7.831  24.657  1.00 20.87           C  
ANISOU  286  CA  ASP L  58     2891   2531   2506   -364    -57     15       C  
ATOM    287  C   ASP L  58       3.842   8.673  24.359  1.00 21.10           C  
ANISOU  287  C   ASP L  58     2877   2613   2528   -378    -55     15       C  
ATOM    288  O   ASP L  58       3.206   9.214  25.291  1.00 20.89           O  
ANISOU  288  O   ASP L  58     2826   2611   2498   -385    -46     28       O  
ATOM    289  CB  ASP L  58       6.042   8.581  25.558  1.00 22.57           C  
ANISOU  289  CB  ASP L  58     3107   2742   2726   -327    -50     28       C  
ATOM    290  CG  ASP L  58       7.047   7.657  26.230  1.00 25.28           C  
ANISOU  290  CG  ASP L  58     3491   3037   3077   -318    -54     34       C  
ATOM    291  OD1 ASP L  58       6.869   6.412  26.199  1.00 26.28           O  
ANISOU  291  OD1 ASP L  58     3648   3129   3205   -344    -61     32       O  
ATOM    292  OD2 ASP L  58       7.953   8.211  26.813  1.00 30.50           O1-
ANISOU  292  OD2 ASP L  58     4152   3694   3741   -286    -51     40       O1-
ATOM    293  N   GLY L  59       3.543   8.850  23.080  1.00 19.42           N  
ANISOU  293  N   GLY L  59     2650   2417   2310   -378    -63      0       N  
ATOM    294  CA  GLY L  59       2.370   9.573  22.645  1.00 20.66           C  
ANISOU  294  CA  GLY L  59     2767   2622   2460   -389    -66     -3       C  
ATOM    295  C   GLY L  59       2.563  11.073  22.807  1.00 18.69           C  
ANISOU  295  C   GLY L  59     2488   2400   2211   -351    -63      5       C  
ATOM    296  O   GLY L  59       1.594  11.781  22.841  1.00 20.74           O  
ANISOU  296  O   GLY L  59     2713   2698   2469   -354    -65      6       O  
ATOM    297  N   LEU L  60       3.797  11.567  22.769  1.00 17.53           N  
ANISOU  297  N   LEU L  60     2356   2234   2068   -315    -61      7       N  
ATOM    298  CA  LEU L  60       4.031  12.987  23.037  1.00 19.09           C  
ANISOU  298  CA  LEU L  60     2531   2452   2268   -281    -57     16       C  
ATOM    299  C   LEU L  60       4.138  13.788  21.739  1.00 19.16           C  
ANISOU  299  C   LEU L  60     2530   2478   2271   -263    -67     10       C  
ATOM    300  O   LEU L  60       4.208  15.026  21.801  1.00 17.90           O  
ANISOU  300  O   LEU L  60     2351   2335   2112   -237    -67     17       O  
ATOM    301  CB  LEU L  60       5.312  13.169  23.870  1.00 20.18           C  
ANISOU  301  CB  LEU L  60     2689   2563   2414   -255    -47     24       C  
ATOM    302  CG  LEU L  60       5.250  12.543  25.263  1.00 22.23           C  
ANISOU  302  CG  LEU L  60     2960   2808   2677   -270    -39     34       C  
ATOM    303  CD1 LEU L  60       6.570  12.628  25.991  1.00 23.30           C  
ANISOU  303  CD1 LEU L  60     3116   2916   2818   -243    -34     40       C  
ATOM    304  CD2 LEU L  60       4.159  13.226  26.075  1.00 24.64           C  
ANISOU  304  CD2 LEU L  60     3232   3148   2980   -278    -32     42       C  
ATOM    305  N   LEU L  61       4.174  13.120  20.579  1.00 18.71           N  
ANISOU  305  N   LEU L  61     2486   2416   2205   -276    -76     -3       N  
ATOM    306  CA  LEU L  61       4.360  13.894  19.318  1.00 18.84           C  
ANISOU  306  CA  LEU L  61     2497   2450   2211   -259    -85     -7       C  
ATOM    307  C   LEU L  61       3.016  14.114  18.687  1.00 19.59           C  
ANISOU  307  C   LEU L  61     2564   2581   2296   -275   -100     -9       C  
ATOM    308  O   LEU L  61       2.059  13.404  18.986  1.00 18.44           O  
ANISOU  308  O   LEU L  61     2408   2444   2152   -305   -102    -14       O  
ATOM    309  CB  LEU L  61       5.252  13.138  18.333  1.00 19.23           C  
ANISOU  309  CB  LEU L  61     2575   2479   2253   -262    -87    -23       C  
ATOM    310  CG  LEU L  61       6.678  12.876  18.840  1.00 19.47           C  
ANISOU  310  CG  LEU L  61     2630   2475   2292   -242    -74    -26       C  
ATOM    311  CD1 LEU L  61       7.412  12.084  17.812  1.00 18.66           C  
ANISOU  311  CD1 LEU L  61     2551   2357   2182   -245    -76    -47       C  
ATOM    312  CD2 LEU L  61       7.385  14.224  19.112  1.00 19.89           C  
ANISOU  312  CD2 LEU L  61     2673   2535   2348   -211    -68    -13       C  
ATOM    313  N   PRO L  62       2.901  15.071  17.745  1.00 18.98           N  
ANISOU  313  N   PRO L  62     2476   2527   2209   -259   -112     -6       N  
ATOM    314  CA  PRO L  62       1.663  15.191  16.966  1.00 19.69           C  
ANISOU  314  CA  PRO L  62     2541   2652   2288   -272   -131    -10       C  
ATOM    315  C   PRO L  62       1.329  13.880  16.229  1.00 20.34           C  
ANISOU  315  C   PRO L  62     2635   2732   2360   -308   -137    -30       C  
ATOM    316  O   PRO L  62       2.210  13.156  15.815  1.00 16.68           O  
ANISOU  316  O   PRO L  62     2202   2242   1892   -313   -131    -41       O  
ATOM    317  CB  PRO L  62       1.985  16.332  15.997  1.00 19.66           C  
ANISOU  317  CB  PRO L  62     2537   2661   2272   -246   -142     -2       C  
ATOM    318  CG  PRO L  62       3.027  17.147  16.739  1.00 19.42           C  
ANISOU  318  CG  PRO L  62     2516   2609   2253   -217   -127     11       C  
ATOM    319  CD  PRO L  62       3.869  16.114  17.466  1.00 19.64           C  
ANISOU  319  CD  PRO L  62     2567   2604   2290   -227   -109      2       C  
ATOM    320  N   GLU L  63       0.029  13.597  16.154  1.00 21.13           N  
ANISOU  320  N   GLU L  63     2710   2861   2457   -332   -148    -36       N  
ATOM    321  CA  GLU L  63      -0.530  12.489  15.453  1.00 26.22           C  
ANISOU  321  CA  GLU L  63     3358   3510   3091   -369   -157    -55       C  
ATOM    322  C   GLU L  63       0.067  12.314  14.054  1.00 24.09           C  
ANISOU  322  C   GLU L  63     3111   3237   2802   -367   -167    -68       C  
ATOM    323  O   GLU L  63       0.345  11.181  13.654  1.00 23.86           O  
ANISOU  323  O   GLU L  63     3107   3188   2769   -390   -165    -87       O  
ATOM    324  CB  GLU L  63      -2.033  12.738  15.301  1.00 32.67           C  
ANISOU  324  CB  GLU L  63     4134   4374   3905   -385   -174    -58       C  
ATOM    325  CG  GLU L  63      -2.799  12.086  16.409  1.00 42.65           C  
ANISOU  325  CG  GLU L  63     5382   5640   5182   -415   -162    -61       C  
ATOM    326  CD  GLU L  63      -3.109  10.653  16.028  1.00 52.27           C  
ANISOU  326  CD  GLU L  63     6617   6846   6395   -462   -164    -80       C  
ATOM    327  OE1 GLU L  63      -3.930  10.456  15.056  1.00 58.56           O  
ANISOU  327  OE1 GLU L  63     7397   7674   7179   -482   -183    -96       O  
ATOM    328  OE2 GLU L  63      -2.519   9.732  16.680  1.00 58.38           O1-
ANISOU  328  OE2 GLU L  63     7424   7579   7179   -478   -149    -81       O1-
ATOM    329  N   ASN L  64       0.168  13.409  13.295  1.00 20.89           N  
ANISOU  329  N   ASN L  64     2698   2855   2384   -341   -179    -58       N  
ATOM    330  CA  ASN L  64       0.602  13.314  11.885  1.00 21.45           C  
ANISOU  330  CA  ASN L  64     2787   2931   2429   -342   -190    -69       C  
ATOM    331  C   ASN L  64       2.082  13.741  11.833  1.00 19.97           C  
ANISOU  331  C   ASN L  64     2628   2719   2242   -316   -174    -62       C  
ATOM    332  O   ASN L  64       2.405  14.842  11.366  1.00 20.69           O  
ANISOU  332  O   ASN L  64     2717   2822   2321   -293   -179    -47       O  
ATOM    333  CB  ASN L  64      -0.281  14.154  10.952  1.00 21.70           C  
ANISOU  333  CB  ASN L  64     2795   3007   2442   -336   -216    -62       C  
ATOM    334  CG  ASN L  64      -1.705  13.649  11.038  1.00 24.81           C  
ANISOU  334  CG  ASN L  64     3158   3429   2837   -364   -231    -73       C  
ATOM    335  ND2 ASN L  64      -2.577  14.437  11.626  1.00 26.07           N  
ANISOU  335  ND2 ASN L  64     3282   3614   3009   -350   -239    -60       N  
ATOM    336  OD1 ASN L  64      -1.971  12.489  10.730  1.00 25.15           O  
ANISOU  336  OD1 ASN L  64     3208   3469   2875   -398   -231    -95       O  
ATOM    337  N   THR L  65       2.950  12.893  12.386  1.00 19.07           N  
ANISOU  337  N   THR L  65     2537   2567   2140   -320   -155    -73       N  
ATOM    338  CA  THR L  65       4.414  13.176  12.360  1.00 18.98           C  
ANISOU  338  CA  THR L  65     2549   2533   2129   -296   -139    -72       C  
ATOM    339  C   THR L  65       5.113  12.182  11.437  1.00 18.30           C  
ANISOU  339  C   THR L  65     2489   2434   2030   -309   -136   -100       C  
ATOM    340  O   THR L  65       4.753  11.000  11.398  1.00 17.73           O  
ANISOU  340  O   THR L  65     2426   2349   1961   -334   -138   -120       O  
ATOM    341  CB  THR L  65       5.021  13.126  13.764  1.00 20.64           C  
ANISOU  341  CB  THR L  65     2764   2712   2366   -282   -122    -63       C  
ATOM    342  CG2 THR L  65       6.527  13.390  13.748  1.00 20.32           C  
ANISOU  342  CG2 THR L  65     2742   2651   2326   -259   -106    -65       C  
ATOM    343  OG1 THR L  65       4.385  14.128  14.567  1.00 19.51           O  
ANISOU  343  OG1 THR L  65     2595   2584   2233   -269   -124    -40       O  
ATOM    344  N   PHE L  66       6.086  12.693  10.667  1.00 17.73           N  
ANISOU  344  N   PHE L  66     2429   2367   1940   -294   -129   -102       N  
ATOM    345  CA  PHE L  66       6.928  11.893   9.816  1.00 18.37           C  
ANISOU  345  CA  PHE L  66     2532   2438   2007   -300   -122   -132       C  
ATOM    346  C   PHE L  66       8.375  12.258  10.124  1.00 17.63           C  
ANISOU  346  C   PHE L  66     2449   2326   1920   -275   -102   -131       C  
ATOM    347  O   PHE L  66       8.706  13.427  10.484  1.00 16.53           O  
ANISOU  347  O   PHE L  66     2301   2194   1784   -255    -97   -107       O  
ATOM    348  CB  PHE L  66       6.634  12.161   8.333  1.00 18.45           C  
ANISOU  348  CB  PHE L  66     2542   2484   1981   -312   -135   -139       C  
ATOM    349  CG  PHE L  66       5.222  11.797   7.959  1.00 20.32           C  
ANISOU  349  CG  PHE L  66     2766   2743   2209   -338   -157   -143       C  
ATOM    350  CD1 PHE L  66       4.907  10.486   7.598  1.00 21.32           C  
ANISOU  350  CD1 PHE L  66     2904   2862   2335   -364   -161   -174       C  
ATOM    351  CD2 PHE L  66       4.192  12.720   8.063  1.00 21.26           C  
ANISOU  351  CD2 PHE L  66     2861   2891   2327   -334   -174   -117       C  
ATOM    352  CE1 PHE L  66       3.591  10.108   7.377  1.00 22.39           C  
ANISOU  352  CE1 PHE L  66     3024   3017   2466   -391   -181   -178       C  
ATOM    353  CE2 PHE L  66       2.882  12.369   7.751  1.00 21.68           C  
ANISOU  353  CE2 PHE L  66     2896   2968   2373   -357   -196   -123       C  
ATOM    354  CZ  PHE L  66       2.584  11.054   7.447  1.00 22.96           C  
ANISOU  354  CZ  PHE L  66     3067   3121   2533   -388   -198   -153       C  
ATOM    355  N   ILE L  67       9.225  11.284   9.921  1.00 16.38           N  
ANISOU  355  N   ILE L  67     2310   2147   1765   -275    -91   -161       N  
ATOM    356  CA  ILE L  67      10.646  11.466  10.164  1.00 17.02           C  
ANISOU  356  CA  ILE L  67     2398   2212   1853   -251    -73   -168       C  
ATOM    357  C   ILE L  67      11.386  11.193   8.849  1.00 16.85           C  
ANISOU  357  C   ILE L  67     2388   2207   1805   -256    -65   -198       C  
ATOM    358  O   ILE L  67      11.251  10.081   8.256  1.00 16.71           O  
ANISOU  358  O   ILE L  67     2383   2183   1782   -270    -69   -229       O  
ATOM    359  CB  ILE L  67      11.176  10.547  11.286  1.00 18.43           C  
ANISOU  359  CB  ILE L  67     2588   2349   2064   -240    -66   -177       C  
ATOM    360  CG1 ILE L  67      10.531  10.887  12.622  1.00 19.77           C  
ANISOU  360  CG1 ILE L  67     2747   2507   2256   -237    -70   -147       C  
ATOM    361  CG2 ILE L  67      12.696  10.644  11.451  1.00 18.04           C  
ANISOU  361  CG2 ILE L  67     2544   2288   2022   -214    -48   -191       C  
ATOM    362  CD1 ILE L  67       9.507   9.910  13.030  1.00 23.63           C  
ANISOU  362  CD1 ILE L  67     3240   2980   2755   -260    -81   -150       C  
ATOM    363  N   VAL L  68      12.188  12.159   8.446  1.00 16.23           N  
ANISOU  363  N   VAL L  68     2306   2149   1711   -245    -53   -190       N  
ATOM    364  CA  VAL L  68      12.952  12.104   7.216  1.00 16.44           C  
ANISOU  364  CA  VAL L  68     2341   2198   1708   -250    -43   -215       C  
ATOM    365  C   VAL L  68      14.422  12.209   7.557  1.00 16.40           C  
ANISOU  365  C   VAL L  68     2334   2182   1713   -229    -20   -229       C  
ATOM    366  O   VAL L  68      14.857  13.218   8.096  1.00 16.66           O  
ANISOU  366  O   VAL L  68     2359   2218   1752   -216    -12   -204       O  
ATOM    367  CB  VAL L  68      12.545  13.229   6.240  1.00 16.73           C  
ANISOU  367  CB  VAL L  68     2373   2275   1707   -263    -50   -193       C  
ATOM    368  CG1 VAL L  68      13.384  13.120   4.985  1.00 18.01           C  
ANISOU  368  CG1 VAL L  68     2545   2463   1834   -272    -36   -220       C  
ATOM    369  CG2 VAL L  68      11.089  13.213   5.863  1.00 16.60           C  
ANISOU  369  CG2 VAL L  68     2353   2274   1678   -281    -75   -180       C  
ATOM    370  N   GLY L  69      15.187  11.164   7.239  1.00 16.41           N  
ANISOU  370  N   GLY L  69     2345   2172   1717   -224    -10   -271       N  
ATOM    371  CA  GLY L  69      16.627  11.232   7.320  1.00 16.75           C  
ANISOU  371  CA  GLY L  69     2384   2215   1765   -204     10   -291       C  
ATOM    372  C   GLY L  69      17.254  11.757   6.036  1.00 16.48           C  
ANISOU  372  C   GLY L  69     2347   2223   1691   -216     26   -306       C  
ATOM    373  O   GLY L  69      16.770  11.417   4.890  1.00 16.73           O  
ANISOU  373  O   GLY L  69     2387   2277   1691   -238     21   -322       O  
ATOM    374  N   TYR L  70      18.353  12.515   6.191  1.00 17.23           N  
ANISOU  374  N   TYR L  70     2431   2330   1785   -205     46   -303       N  
ATOM    375  CA  TYR L  70      19.081  13.065   5.063  1.00 17.97           C  
ANISOU  375  CA  TYR L  70     2522   2464   1839   -220     65   -316       C  
ATOM    376  C   TYR L  70      20.570  12.956   5.346  1.00 18.78           C  
ANISOU  376  C   TYR L  70     2611   2568   1955   -200     89   -345       C  
ATOM    377  O   TYR L  70      21.094  13.501   6.388  1.00 18.97           O  
ANISOU  377  O   TYR L  70     2624   2577   2006   -183     94   -327       O  
ATOM    378  CB  TYR L  70      18.739  14.545   4.822  1.00 18.92           C  
ANISOU  378  CB  TYR L  70     2642   2609   1937   -236     63   -269       C  
ATOM    379  CG  TYR L  70      19.345  15.172   3.599  1.00 19.74           C  
ANISOU  379  CG  TYR L  70     2748   2756   1994   -258     81   -275       C  
ATOM    380  CD1 TYR L  70      18.778  15.054   2.343  1.00 20.25           C  
ANISOU  380  CD1 TYR L  70     2825   2850   2016   -283     74   -281       C  
ATOM    381  CD2 TYR L  70      20.502  15.923   3.704  1.00 21.58           C  
ANISOU  381  CD2 TYR L  70     2972   3003   2225   -257    105   -274       C  
ATOM    382  CE1 TYR L  70      19.335  15.687   1.223  1.00 21.72           C  
ANISOU  382  CE1 TYR L  70     3016   3079   2155   -307     91   -282       C  
ATOM    383  CE2 TYR L  70      21.081  16.526   2.595  1.00 21.77           C  
ANISOU  383  CE2 TYR L  70     2998   3068   2203   -282    124   -278       C  
ATOM    384  CZ  TYR L  70      20.510  16.409   1.341  1.00 22.38           C  
ANISOU  384  CZ  TYR L  70     3090   3176   2236   -308    117   -281       C  
ATOM    385  OH  TYR L  70      21.122  17.062   0.299  1.00 22.94           O  
ANISOU  385  OH  TYR L  70     3166   3288   2259   -335    137   -281       O  
ATOM    386  N   ALA L  71      21.290  12.246   4.487  1.00 18.36           N  
ANISOU  386  N   ALA L  71     2557   2534   1885   -202    105   -394       N  
ATOM    387  CA  ALA L  71      22.759  12.204   4.642  1.00 20.40           C  
ANISOU  387  CA  ALA L  71     2797   2802   2152   -184    129   -426       C  
ATOM    388  C   ALA L  71      23.378  11.736   3.314  1.00 21.79           C  
ANISOU  388  C   ALA L  71     2970   3016   2292   -197    149   -475       C  
ATOM    389  O   ALA L  71      22.619  11.448   2.402  1.00 21.47           O  
ANISOU  389  O   ALA L  71     2945   2990   2223   -218    141   -480       O  
ATOM    390  CB  ALA L  71      23.147  11.289   5.779  1.00 20.19           C  
ANISOU  390  CB  ALA L  71     2765   2731   2173   -148    122   -445       C  
ATOM    391  N   ARG L  72      24.711  11.625   3.265  1.00 23.14           N  
ANISOU  391  N   ARG L  72     3120   3204   2466   -182    174   -513       N  
ATOM    392  CA  ARG L  72      25.406  11.352   2.030  1.00 27.15           C  
ANISOU  392  CA  ARG L  72     3621   3757   2937   -196    198   -560       C  
ATOM    393  C   ARG L  72      25.273   9.876   1.632  1.00 27.00           C  
ANISOU  393  C   ARG L  72     3610   3721   2926   -181    190   -614       C  
ATOM    394  O   ARG L  72      25.138   9.602   0.471  1.00 25.62           O  
ANISOU  394  O   ARG L  72     3442   3577   2713   -202    198   -641       O  
ATOM    395  CB  ARG L  72      26.885  11.728   2.161  1.00 31.69           C  
ANISOU  395  CB  ARG L  72     4166   4359   3515   -185    228   -586       C  
ATOM    396  CG  ARG L  72      27.132  13.231   2.285  1.00 34.66           C  
ANISOU  396  CG  ARG L  72     4535   4759   3873   -210    241   -540       C  
ATOM    397  CD  ARG L  72      28.578  13.615   2.586  1.00 37.52           C  
ANISOU  397  CD  ARG L  72     4865   5146   4244   -200    269   -564       C  
ATOM    398  NE  ARG L  72      28.998  13.046   3.861  1.00 42.30           N  
ANISOU  398  NE  ARG L  72     5456   5710   4904   -156    257   -576       N  
ATOM    399  CZ  ARG L  72      30.029  13.448   4.587  1.00 43.62           C  
ANISOU  399  CZ  ARG L  72     5596   5883   5093   -140    270   -583       C  
ATOM    400  NH1 ARG L  72      30.515  14.664   4.436  1.00 40.96           N1+
ANISOU  400  NH1 ARG L  72     5247   5579   4734   -169    290   -560       N1+
ATOM    401  NH2 ARG L  72      30.558  12.608   5.454  1.00 48.67           N  
ANISOU  401  NH2 ARG L  72     6222   6494   5776    -97    260   -612       N  
ATOM    402  N   SER L  73      25.364   8.953   2.586  1.00 28.13           N  
ANISOU  402  N   SER L  73     3755   3815   3118   -145    175   -630       N  
ATOM    403  CA  SER L  73      25.338   7.495   2.266  1.00 29.37           C  
ANISOU  403  CA  SER L  73     3923   3949   3288   -127    167   -685       C  
ATOM    404  C   SER L  73      23.997   7.106   1.668  1.00 30.34           C  
ANISOU  404  C   SER L  73     4073   4063   3391   -155    147   -674       C  
ATOM    405  O   SER L  73      22.967   7.684   2.011  1.00 25.53           O  
ANISOU  405  O   SER L  73     3475   3444   2781   -172    129   -620       O  
ATOM    406  CB  SER L  73      25.578   6.656   3.471  1.00 30.78           C  
ANISOU  406  CB  SER L  73     4104   4070   3522    -86    150   -694       C  
ATOM    407  OG  SER L  73      26.700   7.140   4.190  1.00 33.79           O  
ANISOU  407  OG  SER L  73     4458   4457   3922    -61    163   -694       O  
ATOM    408  N   ARG L  74      24.022   6.078   0.815  1.00 31.49           N  
ANISOU  408  N   ARG L  74     4226   4211   3524   -155    148   -728       N  
ATOM    409  CA  ARG L  74      22.812   5.611   0.151  1.00 35.63           C  
ANISOU  409  CA  ARG L  74     4776   4733   4029   -183    130   -727       C  
ATOM    410  C   ARG L  74      22.210   4.538   1.047  1.00 34.87           C  
ANISOU  410  C   ARG L  74     4699   4569   3980   -163    102   -728       C  
ATOM    411  O   ARG L  74      22.548   3.374   0.942  1.00 33.75           O  
ANISOU  411  O   ARG L  74     4565   4399   3857   -144    100   -779       O  
ATOM    412  CB  ARG L  74      23.111   5.053  -1.252  1.00 42.38           C  
ANISOU  412  CB  ARG L  74     5632   5626   4844   -197    145   -786       C  
ATOM    413  CG  ARG L  74      23.403   6.108  -2.319  1.00 48.08           C  
ANISOU  413  CG  ARG L  74     6342   6419   5506   -229    169   -778       C  
ATOM    414  CD  ARG L  74      23.588   5.502  -3.726  1.00 55.90           C  
ANISOU  414  CD  ARG L  74     7337   7451   6452   -247    184   -838       C  
ATOM    415  NE  ARG L  74      22.396   4.921  -4.371  1.00 63.01           N  
ANISOU  415  NE  ARG L  74     8262   8345   7333   -272    161   -843       N  
ATOM    416  CZ  ARG L  74      22.400   4.127  -5.460  1.00 68.89           C  
ANISOU  416  CZ  ARG L  74     9014   9112   8047   -284    167   -901       C  
ATOM    417  NH1 ARG L  74      23.543   3.722  -5.994  1.00 73.54           N1+
ANISOU  417  NH1 ARG L  74     9587   9727   8625   -270    195   -964       N1+
ATOM    418  NH2 ARG L  74      21.260   3.737  -6.019  1.00 72.85           N  
ANISOU  418  NH2 ARG L  74     9537   9613   8528   -311    144   -900       N  
ATOM    419  N   LEU L  75      21.407   4.976   2.016  1.00 33.00           N  
ANISOU  419  N   LEU L  75     4468   4303   3764   -167     83   -671       N  
ATOM    420  CA  LEU L  75      20.830   4.090   2.999  1.00 30.85           C  
ANISOU  420  CA  LEU L  75     4215   3969   3536   -153     59   -663       C  
ATOM    421  C   LEU L  75      19.339   3.967   2.701  1.00 29.20           C  
ANISOU  421  C   LEU L  75     4023   3757   3313   -189     38   -639       C  
ATOM    422  O   LEU L  75      18.756   4.826   2.017  1.00 29.42           O  
ANISOU  422  O   LEU L  75     4046   3829   3302   -218     39   -614       O  
ATOM    423  CB  LEU L  75      21.046   4.678   4.395  1.00 29.75           C  
ANISOU  423  CB  LEU L  75     4066   3805   3431   -132     55   -618       C  
ATOM    424  CG  LEU L  75      22.489   4.874   4.862  1.00 30.31           C  
ANISOU  424  CG  LEU L  75     4116   3880   3520    -96     73   -636       C  
ATOM    425  CD1 LEU L  75      22.520   5.455   6.294  1.00 30.44           C  
ANISOU  425  CD1 LEU L  75     4127   3870   3568    -80     64   -588       C  
ATOM    426  CD2 LEU L  75      23.280   3.569   4.839  1.00 31.63           C  
ANISOU  426  CD2 LEU L  75     4290   4015   3713    -63     72   -696       C  
ATOM    427  N   THR L  76      18.738   2.919   3.264  1.00 26.83           N  
ANISOU  427  N   THR L  76     3745   3404   3044   -187     17   -645       N  
ATOM    428  CA  THR L  76      17.304   2.680   3.278  1.00 25.72           C  
ANISOU  428  CA  THR L  76     3619   3251   2900   -219     -4   -621       C  
ATOM    429  C   THR L  76      16.791   2.768   4.713  1.00 24.98           C  
ANISOU  429  C   THR L  76     3529   3116   2844   -212    -19   -573       C  
ATOM    430  O   THR L  76      17.580   2.670   5.682  1.00 25.34           O  
ANISOU  430  O   THR L  76     3573   3131   2922   -180    -15   -569       O  
ATOM    431  CB  THR L  76      17.003   1.254   2.790  1.00 26.72           C  
ANISOU  431  CB  THR L  76     3770   3346   3035   -227    -16   -670       C  
ATOM    432  CG2 THR L  76      17.517   0.949   1.391  1.00 27.11           C  
ANISOU  432  CG2 THR L  76     3819   3432   3050   -232     -2   -727       C  
ATOM    433  OG1 THR L  76      17.688   0.443   3.744  1.00 24.47           O  
ANISOU  433  OG1 THR L  76     3497   3003   2795   -192    -19   -685       O  
ATOM    434  N   VAL L  77      15.461   2.798   4.866  1.00 25.55           N  
ANISOU  434  N   VAL L  77     3608   3185   2914   -243    -37   -543       N  
ATOM    435  CA  VAL L  77      14.871   2.824   6.209  1.00 26.74           C  
ANISOU  435  CA  VAL L  77     3763   3300   3097   -241    -49   -500       C  
ATOM    436  C   VAL L  77      15.230   1.528   6.929  1.00 26.97           C  
ANISOU  436  C   VAL L  77     3816   3265   3164   -224    -58   -524       C  
ATOM    437  O   VAL L  77      15.368   1.486   8.149  1.00 26.92           O  
ANISOU  437  O   VAL L  77     3815   3225   3188   -207    -62   -497       O  
ATOM    438  CB  VAL L  77      13.348   3.072   6.168  1.00 27.19           C  
ANISOU  438  CB  VAL L  77     3816   3371   3141   -279    -66   -469       C  
ATOM    439  CG1 VAL L  77      12.792   2.956   7.582  1.00 26.87           C  
ANISOU  439  CG1 VAL L  77     3781   3294   3134   -279    -76   -432       C  
ATOM    440  CG2 VAL L  77      13.046   4.431   5.532  1.00 25.74           C  
ANISOU  440  CG2 VAL L  77     3609   3246   2921   -290    -61   -442       C  
ATOM    441  N   ALA L  78      15.428   0.443   6.173  1.00 28.17           N  
ANISOU  441  N   ALA L  78     3987   3399   3315   -226    -60   -575       N  
ATOM    442  CA  ALA L  78      15.696  -0.849   6.826  1.00 28.08           C  
ANISOU  442  CA  ALA L  78     4005   3320   3342   -210    -72   -596       C  
ATOM    443  C   ALA L  78      17.101  -0.793   7.448  1.00 28.04           C  
ANISOU  443  C   ALA L  78     3994   3298   3360   -160    -62   -606       C  
ATOM    444  O   ALA L  78      17.348  -1.403   8.491  1.00 28.30           O  
ANISOU  444  O   ALA L  78     4046   3277   3429   -140    -74   -597       O  
ATOM    445  CB  ALA L  78      15.548  -2.020   5.858  1.00 29.75           C  
ANISOU  445  CB  ALA L  78     4239   3513   3548   -223    -79   -652       C  
ATOM    446  N   ASP L  79      18.024  -0.079   6.802  1.00 26.16           N  
ANISOU  446  N   ASP L  79     3731   3106   3102   -142    -42   -624       N  
ATOM    447  CA  ASP L  79      19.390   0.133   7.316  1.00 27.31           C  
ANISOU  447  CA  ASP L  79     3862   3248   3266    -97    -31   -635       C  
ATOM    448  C   ASP L  79      19.414   1.028   8.586  1.00 26.42           C  
ANISOU  448  C   ASP L  79     3736   3132   3167    -87    -32   -578       C  
ATOM    449  O   ASP L  79      20.158   0.732   9.548  1.00 28.01           O  
ANISOU  449  O   ASP L  79     3941   3299   3399    -52    -37   -576       O  
ATOM    450  CB  ASP L  79      20.255   0.857   6.285  1.00 28.97           C  
ANISOU  450  CB  ASP L  79     4044   3519   3444    -90     -5   -663       C  
ATOM    451  CG  ASP L  79      20.559   0.023   5.051  1.00 32.10           C  
ANISOU  451  CG  ASP L  79     4447   3923   3824    -91      0   -728       C  
ATOM    452  OD1 ASP L  79      20.499  -1.239   5.174  1.00 32.77           O  
ANISOU  452  OD1 ASP L  79     4559   3955   3935    -80    -15   -760       O  
ATOM    453  OD2 ASP L  79      20.804   0.657   3.974  1.00 33.35           O1-
ANISOU  453  OD2 ASP L  79     4586   4141   3942   -106     19   -744       O1-
ATOM    454  N   ILE L  80      18.629   2.120   8.569  1.00 26.37           N  
ANISOU  454  N   ILE L  80     3715   3164   3138   -115    -28   -534       N  
ATOM    455  CA  ILE L  80      18.434   3.030   9.736  1.00 26.00           C  
ANISOU  455  CA  ILE L  80     3656   3117   3102   -111    -30   -480       C  
ATOM    456  C   ILE L  80      17.914   2.166  10.889  1.00 25.79           C  
ANISOU  456  C   ILE L  80     3656   3033   3109   -110    -50   -461       C  
ATOM    457  O   ILE L  80      18.388   2.251  11.991  1.00 24.80           O  
ANISOU  457  O   ILE L  80     3530   2884   3006    -86    -53   -441       O  
ATOM    458  CB  ILE L  80      17.463   4.201   9.431  1.00 25.96           C  
ANISOU  458  CB  ILE L  80     3636   3158   3070   -144    -27   -441       C  
ATOM    459  CG1 ILE L  80      18.013   5.209   8.402  1.00 26.26           C  
ANISOU  459  CG1 ILE L  80     3651   3253   3073   -146     -7   -449       C  
ATOM    460  CG2 ILE L  80      17.036   4.932  10.695  1.00 25.86           C  
ANISOU  460  CG2 ILE L  80     3615   3137   3072   -142    -32   -389       C  
ATOM    461  CD1 ILE L  80      19.344   5.846   8.773  1.00 26.20           C  
ANISOU  461  CD1 ILE L  80     3623   3257   3072   -116      9   -452       C  
ATOM    462  N   ARG L  81      16.893   1.339  10.626  1.00 27.82           N  
ANISOU  462  N   ARG L  81     3936   3268   3366   -140    -64   -466       N  
ATOM    463  CA  ARG L  81      16.327   0.554  11.682  1.00 28.00           C  
ANISOU  463  CA  ARG L  81     3984   3237   3415   -146    -81   -445       C  
ATOM    464  C   ARG L  81      17.399  -0.406  12.244  1.00 30.87           C  
ANISOU  464  C   ARG L  81     4369   3547   3810   -106    -89   -470       C  
ATOM    465  O   ARG L  81      17.489  -0.622  13.443  1.00 28.25           O  
ANISOU  465  O   ARG L  81     4051   3179   3502    -93    -99   -443       O  
ATOM    466  CB  ARG L  81      15.081  -0.171  11.189  1.00 29.01           C  
ANISOU  466  CB  ARG L  81     4132   3353   3536   -190    -93   -451       C  
ATOM    467  CG  ARG L  81      14.475  -1.094  12.224  1.00 29.85           C  
ANISOU  467  CG  ARG L  81     4269   3402   3669   -203   -111   -432       C  
ATOM    468  CD  ARG L  81      13.149  -1.688  11.735  1.00 31.91           C  
ANISOU  468  CD  ARG L  81     4544   3658   3920   -254   -121   -435       C  
ATOM    469  NE  ARG L  81      12.642  -2.527  12.799  1.00 33.09           N  
ANISOU  469  NE  ARG L  81     4724   3753   4094   -269   -135   -413       N  
ATOM    470  CZ  ARG L  81      11.371  -2.814  13.013  1.00 33.37           C  
ANISOU  470  CZ  ARG L  81     4767   3784   4126   -316   -143   -394       C  
ATOM    471  NH1 ARG L  81      10.478  -2.540  12.093  1.00 30.87           N1+
ANISOU  471  NH1 ARG L  81     4433   3510   3786   -351   -142   -403       N1+
ATOM    472  NH2 ARG L  81      11.022  -3.375  14.153  1.00 33.81           N  
ANISOU  472  NH2 ARG L  81     4848   3795   4202   -329   -152   -366       N  
ATOM    473  N   LYS L  82      18.153  -1.069  11.366  1.00 31.32           N  
ANISOU  473  N   LYS L  82     4432   3598   3868    -87    -86   -523       N  
ATOM    474  CA  LYS L  82      19.116  -2.041  11.808  1.00 32.39           C  
ANISOU  474  CA  LYS L  82     4589   3682   4036    -46    -96   -552       C  
ATOM    475  C   LYS L  82      20.158  -1.400  12.734  1.00 33.01           C  
ANISOU  475  C   LYS L  82     4647   3766   4128     -5    -92   -534       C  
ATOM    476  O   LYS L  82      20.516  -1.981  13.757  1.00 29.72           O  
ANISOU  476  O   LYS L  82     4251   3300   3740     19   -109   -523       O  
ATOM    477  CB  LYS L  82      19.781  -2.670  10.580  1.00 34.72           C  
ANISOU  477  CB  LYS L  82     4884   3981   4324    -31    -90   -617       C  
ATOM    478  CG  LYS L  82      20.652  -3.874  10.898  1.00 37.81           C  
ANISOU  478  CG  LYS L  82     5301   4312   4751     11   -105   -655       C  
ATOM    479  CD  LYS L  82      20.536  -4.956   9.838  1.00 41.75           C  
ANISOU  479  CD  LYS L  82     5823   4789   5250      5   -110   -712       C  
ATOM    480  CE  LYS L  82      21.471  -6.137  10.039  1.00 44.27           C  
ANISOU  480  CE  LYS L  82     6166   5048   5605     53   -125   -757       C  
ATOM    481  NZ  LYS L  82      22.826  -5.691  10.449  1.00 47.16           N1+
ANISOU  481  NZ  LYS L  82     6503   5430   5983    107   -118   -767       N1+
ATOM    482  N   GLN L  83      20.673  -0.218  12.344  1.00 33.61           N  
ANISOU  482  N   GLN L  83     4684   3901   4182      0    -71   -532       N  
ATOM    483  CA  GLN L  83      21.729   0.488  13.072  1.00 37.13           C  
ANISOU  483  CA  GLN L  83     5105   4362   4638     35    -64   -521       C  
ATOM    484  C   GLN L  83      21.217   1.035  14.425  1.00 33.78           C  
ANISOU  484  C   GLN L  83     4684   3926   4223     28    -72   -462       C  
ATOM    485  O   GLN L  83      21.932   1.058  15.451  1.00 29.98           O  
ANISOU  485  O   GLN L  83     4201   3426   3762     60    -80   -450       O  
ATOM    486  CB  GLN L  83      22.203   1.731  12.309  1.00 43.00           C  
ANISOU  486  CB  GLN L  83     5810   5175   5353     31    -37   -527       C  
ATOM    487  CG  GLN L  83      23.262   1.507  11.244  1.00 49.34           C  
ANISOU  487  CG  GLN L  83     6596   6003   6147     52    -22   -586       C  
ATOM    488  CD  GLN L  83      23.390   2.732  10.354  1.00 54.48           C  
ANISOU  488  CD  GLN L  83     7216   6723   6761     30      3   -584       C  
ATOM    489  NE2 GLN L  83      23.344   3.930  10.932  1.00 49.46           N  
ANISOU  489  NE2 GLN L  83     6561   6112   6118     23     11   -540       N  
ATOM    490  OE1 GLN L  83      23.491   2.611   9.131  1.00 63.65           O  
ANISOU  490  OE1 GLN L  83     8372   7914   7898     18     16   -620       O  
ATOM    491  N   SER L  84      20.002   1.572  14.407  1.00 31.57           N  
ANISOU  491  N   SER L  84     4404   3664   3926    -13    -71   -426       N  
ATOM    492  CA  SER L  84      19.475   2.446  15.496  1.00 30.73           C  
ANISOU  492  CA  SER L  84     4288   3566   3819    -24    -71   -372       C  
ATOM    493  C   SER L  84      18.659   1.663  16.530  1.00 28.87           C  
ANISOU  493  C   SER L  84     4085   3282   3601    -38    -91   -343       C  
ATOM    494  O   SER L  84      18.734   1.939  17.713  1.00 28.57           O  
ANISOU  494  O   SER L  84     4048   3232   3573    -29    -96   -311       O  
ATOM    495  CB  SER L  84      18.647   3.557  14.930  1.00 30.69           C  
ANISOU  495  CB  SER L  84     4261   3612   3785    -57    -59   -351       C  
ATOM    496  OG  SER L  84      19.335   4.782  15.099  1.00 34.91           O  
ANISOU  496  OG  SER L  84     4766   4185   4313    -41    -44   -339       O  
ATOM    497  N   GLU L  85      17.898   0.675  16.072  1.00 30.70           N  
ANISOU  497  N   GLU L  85     4343   3485   3833    -63   -101   -357       N  
ATOM    498  CA  GLU L  85      16.905   0.005  16.940  1.00 32.95           C  
ANISOU  498  CA  GLU L  85     4659   3730   4130    -91   -117   -326       C  
ATOM    499  C   GLU L  85      17.570  -0.657  18.144  1.00 30.87           C  
ANISOU  499  C   GLU L  85     4421   3414   3892    -61   -133   -314       C  
ATOM    500  O   GLU L  85      16.939  -0.730  19.195  1.00 29.32           O  
ANISOU  500  O   GLU L  85     4240   3199   3700    -79   -141   -275       O  
ATOM    501  CB  GLU L  85      16.061  -1.007  16.154  1.00 35.42           C  
ANISOU  501  CB  GLU L  85     4997   4019   4439   -125   -125   -348       C  
ATOM    502  CG  GLU L  85      14.939  -1.636  16.973  1.00 39.60           C  
ANISOU  502  CG  GLU L  85     5555   4512   4976   -163   -139   -316       C  
ATOM    503  CD  GLU L  85      14.093  -2.672  16.231  1.00 43.08           C  
ANISOU  503  CD  GLU L  85     6022   4928   5416   -201   -148   -339       C  
ATOM    504  OE1 GLU L  85      14.200  -2.756  14.985  1.00 45.15           O  
ANISOU  504  OE1 GLU L  85     6276   5211   5667   -202   -143   -378       O  
ATOM    505  OE2 GLU L  85      13.302  -3.385  16.894  1.00 46.69           O1-
ANISOU  505  OE2 GLU L  85     6509   5348   5883   -232   -159   -318       O1-
ATOM    506  N   PRO L  86      18.823  -1.196  18.067  1.00 30.81           N  
ANISOU  506  N   PRO L  86     4421   3381   3903    -15   -140   -347       N  
ATOM    507  CA  PRO L  86      19.538  -1.652  19.277  1.00 28.61           C  
ANISOU  507  CA  PRO L  86     4162   3058   3647     19   -157   -332       C  
ATOM    508  C   PRO L  86      19.623  -0.617  20.416  1.00 27.57           C  
ANISOU  508  C   PRO L  86     4010   2953   3510     24   -152   -288       C  
ATOM    509  O   PRO L  86      19.622  -0.977  21.574  1.00 28.44           O  
ANISOU  509  O   PRO L  86     4143   3029   3631     30   -168   -259       O  
ATOM    510  CB  PRO L  86      20.955  -1.951  18.763  1.00 31.33           C  
ANISOU  510  CB  PRO L  86     4497   3399   4006     72   -158   -380       C  
ATOM    511  CG  PRO L  86      20.718  -2.337  17.295  1.00 31.79           C  
ANISOU  511  CG  PRO L  86     4554   3468   4054     56   -149   -426       C  
ATOM    512  CD  PRO L  86      19.607  -1.397  16.831  1.00 30.88           C  
ANISOU  512  CD  PRO L  86     4418   3404   3909      6   -131   -402       C  
ATOM    513  N   PHE L  87      19.604   0.683  20.101  1.00 24.89           N  
ANISOU  513  N   PHE L  87     3630   2674   3152     18   -131   -281       N  
ATOM    514  CA  PHE L  87      19.624   1.743  21.100  1.00 23.50           C  
ANISOU  514  CA  PHE L  87     3431   2525   2969     20   -125   -243       C  
ATOM    515  C   PHE L  87      18.208   2.162  21.530  1.00 22.34           C  
ANISOU  515  C   PHE L  87     3286   2391   2808    -26   -121   -203       C  
ATOM    516  O   PHE L  87      18.020   3.066  22.381  1.00 21.03           O  
ANISOU  516  O   PHE L  87     3104   2250   2637    -29   -115   -171       O  
ATOM    517  CB  PHE L  87      20.439   2.915  20.537  1.00 24.59           C  
ANISOU  517  CB  PHE L  87     3527   2717   3097     39   -105   -260       C  
ATOM    518  CG  PHE L  87      21.853   2.507  20.183  1.00 25.94           C  
ANISOU  518  CG  PHE L  87     3691   2880   3282     84   -108   -302       C  
ATOM    519  CD1 PHE L  87      22.860   2.572  21.137  1.00 27.57           C  
ANISOU  519  CD1 PHE L  87     3893   3077   3505    123   -117   -298       C  
ATOM    520  CD2 PHE L  87      22.171   2.014  18.925  1.00 27.44           C  
ANISOU  520  CD2 PHE L  87     3881   3074   3471     89   -102   -347       C  
ATOM    521  CE1 PHE L  87      24.145   2.121  20.824  1.00 29.50           C  
ANISOU  521  CE1 PHE L  87     4129   3314   3763    167   -121   -340       C  
ATOM    522  CE2 PHE L  87      23.472   1.635  18.594  1.00 28.34           C  
ANISOU  522  CE2 PHE L  87     3984   3184   3597    132   -103   -391       C  
ATOM    523  CZ  PHE L  87      24.462   1.700  19.544  1.00 27.43           C  
ANISOU  523  CZ  PHE L  87     3861   3059   3499    172   -113   -387       C  
ATOM    524  N   PHE L  88      17.173   1.554  20.957  1.00 21.22           N  
ANISOU  524  N   PHE L  88     3162   2239   2662    -63   -123   -206       N  
ATOM    525  CA  PHE L  88      15.772   1.987  21.299  1.00 21.99           C  
ANISOU  525  CA  PHE L  88     3253   2356   2745   -108   -118   -172       C  
ATOM    526  C   PHE L  88      15.260   1.477  22.651  1.00 23.15           C  
ANISOU  526  C   PHE L  88     3428   2470   2899   -124   -130   -136       C  
ATOM    527  O   PHE L  88      14.229   1.946  23.135  1.00 24.60           O  
ANISOU  527  O   PHE L  88     3601   2675   3071   -157   -123   -107       O  
ATOM    528  CB  PHE L  88      14.798   1.561  20.207  1.00 20.22           C  
ANISOU  528  CB  PHE L  88     3033   2137   2510   -146   -117   -189       C  
ATOM    529  CG  PHE L  88      14.767   2.423  18.964  1.00 20.04           C  
ANISOU  529  CG  PHE L  88     2978   2166   2469   -148   -103   -209       C  
ATOM    530  CD1 PHE L  88      15.839   3.215  18.566  1.00 19.04           C  
ANISOU  530  CD1 PHE L  88     2827   2067   2338   -114    -92   -224       C  
ATOM    531  CD2 PHE L  88      13.670   2.356  18.118  1.00 20.48           C  
ANISOU  531  CD2 PHE L  88     3030   2242   2510   -186   -102   -214       C  
ATOM    532  CE1 PHE L  88      15.780   3.963  17.408  1.00 18.60           C  
ANISOU  532  CE1 PHE L  88     2746   2056   2262   -121    -80   -239       C  
ATOM    533  CE2 PHE L  88      13.586   3.156  16.994  1.00 19.04           C  
ANISOU  533  CE2 PHE L  88     2820   2106   2307   -190    -92   -228       C  
ATOM    534  CZ  PHE L  88      14.653   3.914  16.613  1.00 19.15           C  
ANISOU  534  CZ  PHE L  88     2814   2145   2316   -158    -81   -241       C  
ATOM    535  N   LYS L  89      15.856   0.411  23.159  1.00 25.22           N  
ANISOU  535  N   LYS L  89     3727   2677   3178   -105   -147   -140       N  
ATOM    536  CA  LYS L  89      15.386  -0.312  24.387  1.00 28.08           C  
ANISOU  536  CA  LYS L  89     4125   2997   3544   -124   -161   -105       C  
ATOM    537  C   LYS L  89      13.951  -0.771  24.168  1.00 26.39           C  
ANISOU  537  C   LYS L  89     3924   2780   3322   -182   -159    -94       C  
ATOM    538  O   LYS L  89      13.112  -0.652  25.056  1.00 23.88           O  
ANISOU  538  O   LYS L  89     3610   2468   2994   -215   -156    -60       O  
ATOM    539  CB  LYS L  89      15.473   0.557  25.652  1.00 32.14           C  
ANISOU  539  CB  LYS L  89     4624   3536   4052   -117   -156    -69       C  
ATOM    540  CG  LYS L  89      16.841   1.188  25.910  1.00 35.68           C  
ANISOU  540  CG  LYS L  89     5052   3997   4506    -63   -157    -78       C  
ATOM    541  CD  LYS L  89      17.901   0.106  25.974  1.00 40.91           C  
ANISOU  541  CD  LYS L  89     5747   4605   5189    -25   -179    -98       C  
ATOM    542  CE  LYS L  89      19.212   0.582  26.566  1.00 44.27           C  
ANISOU  542  CE  LYS L  89     6157   5040   5623     25   -185   -101       C  
ATOM    543  NZ  LYS L  89      19.891   1.503  25.627  1.00 47.44           N1+
ANISOU  543  NZ  LYS L  89     6513   5488   6022     47   -167   -133       N1+
ATOM    544  N   ALA L  90      13.680  -1.271  22.962  1.00 25.87           N  
ANISOU  544  N   ALA L  90     3863   2710   3257   -196   -159   -127       N  
ATOM    545  CA  ALA L  90      12.284  -1.604  22.600  1.00 27.44           C  
ANISOU  545  CA  ALA L  90     4065   2914   3445   -254   -156   -122       C  
ATOM    546  C   ALA L  90      11.866  -2.865  23.337  1.00 26.47           C  
ANISOU  546  C   ALA L  90     3993   2730   3332   -282   -172   -105       C  
ATOM    547  O   ALA L  90      12.715  -3.768  23.513  1.00 26.57           O  
ANISOU  547  O   ALA L  90     4044   2686   3363   -254   -189   -115       O  
ATOM    548  CB  ALA L  90      12.143  -1.833  21.113  1.00 27.99           C  
ANISOU  548  CB  ALA L  90     4127   2994   3511   -261   -154   -163       C  
ATOM    549  N   THR L  91      10.574  -2.944  23.679  1.00 25.96           N  
ANISOU  549  N   THR L  91     3930   2678   3256   -338   -167    -81       N  
ATOM    550  CA  THR L  91      10.031  -4.101  24.284  1.00 27.05           C  
ANISOU  550  CA  THR L  91     4115   2762   3399   -376   -179    -64       C  
ATOM    551  C   THR L  91       9.176  -4.851  23.278  1.00 27.03           C  
ANISOU  551  C   THR L  91     4123   2748   3397   -420   -181    -90       C  
ATOM    552  O   THR L  91       8.761  -4.305  22.243  1.00 26.02           O  
ANISOU  552  O   THR L  91     3959   2667   3259   -428   -171   -114       O  
ATOM    553  CB  THR L  91       9.149  -3.769  25.481  1.00 28.17           C  
ANISOU  553  CB  THR L  91     4252   2924   3527   -415   -170    -20       C  
ATOM    554  CG2 THR L  91       9.838  -2.947  26.536  1.00 28.63           C  
ANISOU  554  CG2 THR L  91     4296   3001   3581   -378   -166      6       C  
ATOM    555  OG1 THR L  91       8.028  -3.074  24.938  1.00 28.79           O  
ANISOU  555  OG1 THR L  91     4286   3063   3589   -451   -153    -24       O  
ATOM    556  N   PRO L  92       8.892  -6.153  23.517  1.00 26.27           N  
ANISOU  556  N   PRO L  92     4081   2588   3312   -451   -196    -87       N  
ATOM    557  CA  PRO L  92       8.061  -6.919  22.591  1.00 26.69           C  
ANISOU  557  CA  PRO L  92     4146   2627   3365   -498   -199   -113       C  
ATOM    558  C   PRO L  92       6.661  -6.310  22.378  1.00 27.08           C  
ANISOU  558  C   PRO L  92     4153   2740   3393   -553   -183   -105       C  
ATOM    559  O   PRO L  92       6.127  -6.324  21.214  1.00 26.10           O  
ANISOU  559  O   PRO L  92     4010   2643   3264   -574   -180   -137       O  
ATOM    560  CB  PRO L  92       8.016  -8.317  23.218  1.00 27.19           C  
ANISOU  560  CB  PRO L  92     4277   2607   3443   -523   -218   -100       C  
ATOM    561  CG  PRO L  92       9.267  -8.378  24.009  1.00 26.71           C  
ANISOU  561  CG  PRO L  92     4241   2509   3396   -464   -231    -85       C  
ATOM    562  CD  PRO L  92       9.451  -6.986  24.585  1.00 26.78           C  
ANISOU  562  CD  PRO L  92     4199   2585   3389   -440   -214    -61       C  
ATOM    563  N   GLU L  93       6.096  -5.752  23.447  1.00 26.42           N  
ANISOU  563  N   GLU L  93     4053   2686   3297   -575   -171    -65       N  
ATOM    564  CA  GLU L  93       4.781  -5.106  23.416  1.00 29.21           C  
ANISOU  564  CA  GLU L  93     4361   3103   3631   -623   -156    -55       C  
ATOM    565  C   GLU L  93       4.808  -3.854  22.497  1.00 28.33           C  
ANISOU  565  C   GLU L  93     4190   3061   3509   -593   -146    -76       C  
ATOM    566  O   GLU L  93       3.783  -3.372  22.070  1.00 25.95           O  
ANISOU  566  O   GLU L  93     3851   2812   3195   -625   -137    -80       O  
ATOM    567  CB  GLU L  93       4.372  -4.654  24.821  1.00 31.20           C  
ANISOU  567  CB  GLU L  93     4606   3376   3872   -640   -144    -11       C  
ATOM    568  CG  GLU L  93       4.205  -5.844  25.766  1.00 37.68           C  
ANISOU  568  CG  GLU L  93     5485   4133   4697   -679   -153     14       C  
ATOM    569  CD  GLU L  93       5.506  -6.488  26.246  1.00 38.22           C  
ANISOU  569  CD  GLU L  93     5607   4131   4782   -633   -172     22       C  
ATOM    570  OE1 GLU L  93       6.485  -5.752  26.393  1.00 35.01           O  
ANISOU  570  OE1 GLU L  93     5184   3739   4379   -573   -172     22       O  
ATOM    571  OE2 GLU L  93       5.536  -7.745  26.408  1.00 45.60           O1-
ANISOU  571  OE2 GLU L  93     6602   4996   5729   -657   -188     26       O1-
ATOM    572  N   GLU L  94       5.987  -3.302  22.214  1.00 25.44           N  
ANISOU  572  N   GLU L  94     3817   2698   3150   -531   -147    -87       N  
ATOM    573  CA  GLU L  94       6.038  -2.086  21.365  1.00 25.92           C  
ANISOU  573  CA  GLU L  94     3826   2822   3199   -505   -137   -103       C  
ATOM    574  C   GLU L  94       6.128  -2.410  19.867  1.00 23.80           C  
ANISOU  574  C   GLU L  94     3557   2555   2929   -504   -144   -145       C  
ATOM    575  O   GLU L  94       6.325  -1.481  19.044  1.00 23.97           O  
ANISOU  575  O   GLU L  94     3543   2624   2940   -480   -138   -160       O  
ATOM    576  CB  GLU L  94       7.186  -1.203  21.817  1.00 25.50           C  
ANISOU  576  CB  GLU L  94     3760   2778   3149   -447   -132    -92       C  
ATOM    577  CG  GLU L  94       6.997  -0.716  23.236  1.00 27.48           C  
ANISOU  577  CG  GLU L  94     4005   3039   3397   -450   -125    -53       C  
ATOM    578  CD  GLU L  94       8.215  -0.120  23.927  1.00 28.97           C  
ANISOU  578  CD  GLU L  94     4192   3222   3591   -397   -124    -41       C  
ATOM    579  OE1 GLU L  94       9.377  -0.318  23.469  1.00 31.34           O  
ANISOU  579  OE1 GLU L  94     4506   3498   3903   -354   -131    -62       O  
ATOM    580  OE2 GLU L  94       8.007   0.582  24.917  1.00 34.89           O1-
ANISOU  580  OE2 GLU L  94     4925   3996   4333   -397   -115    -12       O1-
ATOM    581  N   LYS L  95       5.916  -3.655  19.472  1.00 23.66           N  
ANISOU  581  N   LYS L  95     3577   2491   2920   -532   -155   -166       N  
ATOM    582  CA  LYS L  95       6.207  -4.075  18.124  1.00 25.03           C  
ANISOU  582  CA  LYS L  95     3756   2658   3093   -525   -162   -210       C  
ATOM    583  C   LYS L  95       5.335  -3.332  17.096  1.00 22.59           C  
ANISOU  583  C   LYS L  95     3401   2417   2762   -546   -156   -224       C  
ATOM    584  O   LYS L  95       5.834  -2.817  16.049  1.00 20.83           O  
ANISOU  584  O   LYS L  95     3159   2223   2529   -518   -155   -250       O  
ATOM    585  CB  LYS L  95       6.018  -5.576  17.995  1.00 30.72           C  
ANISOU  585  CB  LYS L  95     4528   3313   3828   -557   -176   -228       C  
ATOM    586  CG  LYS L  95       6.531  -6.123  16.677  1.00 36.13           C  
ANISOU  586  CG  LYS L  95     5228   3984   4517   -541   -183   -279       C  
ATOM    587  CD  LYS L  95       6.680  -7.632  16.684  1.00 43.46           C  
ANISOU  587  CD  LYS L  95     6215   4831   5466   -557   -199   -299       C  
ATOM    588  CE  LYS L  95       5.353  -8.349  16.802  1.00 47.05           C  
ANISOU  588  CE  LYS L  95     6685   5274   5918   -631   -204   -292       C  
ATOM    589  NZ  LYS L  95       4.519  -8.129  15.595  1.00 51.80           N1+
ANISOU  589  NZ  LYS L  95     7253   5927   6499   -663   -202   -322       N1+
ATOM    590  N   LEU L  96       4.053  -3.187  17.414  1.00 20.94           N  
ANISOU  590  N   LEU L  96     3172   2238   2543   -595   -154   -206       N  
ATOM    591  CA  LEU L  96       3.157  -2.458  16.505  1.00 21.06           C  
ANISOU  591  CA  LEU L  96     3143   2321   2539   -613   -152   -217       C  
ATOM    592  C   LEU L  96       3.561  -0.976  16.418  1.00 19.68           C  
ANISOU  592  C   LEU L  96     2925   2197   2352   -569   -143   -204       C  
ATOM    593  O   LEU L  96       3.650  -0.391  15.309  1.00 19.08           O  
ANISOU  593  O   LEU L  96     2826   2160   2261   -554   -145   -224       O  
ATOM    594  CB  LEU L  96       1.700  -2.604  16.957  1.00 21.13           C  
ANISOU  594  CB  LEU L  96     3133   2352   2541   -673   -151   -201       C  
ATOM    595  CG  LEU L  96       0.706  -1.919  16.024  1.00 21.65           C  
ANISOU  595  CG  LEU L  96     3150   2487   2587   -692   -154   -215       C  
ATOM    596  CD1 LEU L  96       0.733  -2.605  14.650  1.00 22.60           C  
ANISOU  596  CD1 LEU L  96     3286   2600   2701   -704   -167   -257       C  
ATOM    597  CD2 LEU L  96      -0.706  -1.956  16.595  1.00 22.83           C  
ANISOU  597  CD2 LEU L  96     3275   2667   2732   -747   -152   -199       C  
ATOM    598  N   LYS L  97       3.851  -0.352  17.562  1.00 19.57           N  
ANISOU  598  N   LYS L  97     2904   2186   2345   -548   -134   -171       N  
ATOM    599  CA  LYS L  97       4.220   1.048  17.542  1.00 19.89           C  
ANISOU  599  CA  LYS L  97     2907   2272   2377   -508   -126   -158       C  
ATOM    600  C   LYS L  97       5.508   1.300  16.735  1.00 19.85           C  
ANISOU  600  C   LYS L  97     2910   2260   2370   -461   -126   -180       C  
ATOM    601  O   LYS L  97       5.735   2.371  16.150  1.00 17.57           O  
ANISOU  601  O   LYS L  97     2592   2014   2069   -437   -122   -181       O  
ATOM    602  CB  LYS L  97       4.507   1.567  18.934  1.00 21.03           C  
ANISOU  602  CB  LYS L  97     3048   2410   2529   -490   -117   -124       C  
ATOM    603  CG  LYS L  97       3.322   2.101  19.692  1.00 23.47           C  
ANISOU  603  CG  LYS L  97     3326   2758   2832   -520   -110    -99       C  
ATOM    604  CD  LYS L  97       3.697   2.349  21.127  1.00 24.19           C  
ANISOU  604  CD  LYS L  97     3425   2835   2931   -506   -101    -68       C  
ATOM    605  CE  LYS L  97       2.486   2.576  22.003  1.00 26.00           C  
ANISOU  605  CE  LYS L  97     3629   3094   3153   -544    -93    -47       C  
ATOM    606  NZ  LYS L  97       2.917   3.249  23.250  1.00 25.83           N1+
ANISOU  606  NZ  LYS L  97     3602   3076   3134   -519    -83    -20       N1+
ATOM    607  N   LEU L  98       6.439   0.370  16.889  1.00 20.97           N  
ANISOU  607  N   LEU L  98     3092   2347   2529   -445   -129   -194       N  
ATOM    608  CA  LEU L  98       7.703   0.350  16.154  1.00 21.96           C  
ANISOU  608  CA  LEU L  98     3227   2461   2656   -404   -128   -221       C  
ATOM    609  C   LEU L  98       7.453   0.244  14.632  1.00 21.67           C  
ANISOU  609  C   LEU L  98     3181   2449   2600   -416   -132   -257       C  
ATOM    610  O   LEU L  98       8.044   0.998  13.818  1.00 19.86           O  
ANISOU  610  O   LEU L  98     2934   2254   2358   -390   -126   -270       O  
ATOM    611  CB  LEU L  98       8.467  -0.868  16.699  1.00 24.81           C  
ANISOU  611  CB  LEU L  98     3635   2752   3040   -392   -136   -231       C  
ATOM    612  CG  LEU L  98       9.969  -0.820  16.914  1.00 26.99           C  
ANISOU  612  CG  LEU L  98     3921   3003   3328   -338   -134   -240       C  
ATOM    613  CD1 LEU L  98      10.478   0.529  17.352  1.00 25.68           C  
ANISOU  613  CD1 LEU L  98     3722   2877   3156   -306   -122   -217       C  
ATOM    614  CD2 LEU L  98      10.339  -1.946  17.930  1.00 29.05           C  
ANISOU  614  CD2 LEU L  98     4227   3195   3613   -334   -145   -231       C  
ATOM    615  N   GLU L  99       6.526  -0.608  14.224  1.00 22.53           N  
ANISOU  615  N   GLU L  99     3303   2548   2707   -460   -142   -272       N  
ATOM    616  CA  GLU L  99       6.198  -0.770  12.813  1.00 25.02           C  
ANISOU  616  CA  GLU L  99     3612   2890   3003   -477   -147   -307       C  
ATOM    617  C   GLU L  99       5.621   0.548  12.279  1.00 22.81           C  
ANISOU  617  C   GLU L  99     3287   2681   2699   -477   -145   -293       C  
ATOM    618  O   GLU L  99       5.923   0.955  11.155  1.00 21.79           O  
ANISOU  618  O   GLU L  99     3147   2582   2549   -465   -144   -314       O  
ATOM    619  CB  GLU L  99       5.210  -1.927  12.601  1.00 31.98           C  
ANISOU  619  CB  GLU L  99     4514   3748   3888   -529   -159   -324       C  
ATOM    620  CG  GLU L  99       5.868  -3.295  12.536  1.00 37.84           C  
ANISOU  620  CG  GLU L  99     5305   4421   4650   -526   -166   -354       C  
ATOM    621  CD  GLU L  99       6.962  -3.372  11.466  1.00 46.51           C  
ANISOU  621  CD  GLU L  99     6410   5519   5742   -489   -164   -395       C  
ATOM    622  OE1 GLU L  99       6.687  -3.038  10.279  1.00 55.58           O  
ANISOU  622  OE1 GLU L  99     7539   6713   6865   -499   -164   -419       O  
ATOM    623  OE2 GLU L  99       8.103  -3.731  11.810  1.00 53.87           O1-
ANISOU  623  OE2 GLU L  99     7366   6410   6692   -451   -161   -404       O1-
ATOM    624  N   ASP L 100       4.800   1.200  13.088  1.00 21.40           N  
ANISOU  624  N   ASP L 100     3083   2526   2521   -490   -143   -258       N  
ATOM    625  CA  ASP L 100       4.162   2.438  12.674  1.00 20.87           C  
ANISOU  625  CA  ASP L 100     2974   2521   2434   -488   -144   -243       C  
ATOM    626  C   ASP L 100       5.240   3.527  12.613  1.00 18.32           C  
ANISOU  626  C   ASP L 100     2641   2213   2106   -440   -134   -233       C  
ATOM    627  O   ASP L 100       5.295   4.334  11.689  1.00 18.25           O  
ANISOU  627  O   ASP L 100     2613   2244   2075   -429   -135   -237       O  
ATOM    628  CB  ASP L 100       3.025   2.830  13.620  1.00 21.33           C  
ANISOU  628  CB  ASP L 100     3006   2600   2496   -512   -144   -213       C  
ATOM    629  CG  ASP L 100       2.191   3.952  12.990  1.00 23.22           C  
ANISOU  629  CG  ASP L 100     3203   2903   2715   -513   -151   -205       C  
ATOM    630  OD1 ASP L 100       1.717   3.749  11.808  1.00 24.12           O  
ANISOU  630  OD1 ASP L 100     3311   3042   2810   -532   -163   -228       O  
ATOM    631  OD2 ASP L 100       2.110   5.047  13.576  1.00 22.35           O1-
ANISOU  631  OD2 ASP L 100     3067   2818   2606   -491   -146   -178       O1-
ATOM    632  N   PHE L 101       6.167   3.515  13.586  1.00 18.20           N  
ANISOU  632  N   PHE L 101     2641   2164   2110   -412   -124   -220       N  
ATOM    633  CA  PHE L 101       7.288   4.501  13.604  1.00 17.20           C  
ANISOU  633  CA  PHE L 101     2504   2049   1981   -368   -113   -212       C  
ATOM    634  C   PHE L 101       8.089   4.374  12.318  1.00 17.16           C  
ANISOU  634  C   PHE L 101     2507   2051   1960   -354   -111   -246       C  
ATOM    635  O   PHE L 101       8.369   5.401  11.678  1.00 16.97           O  
ANISOU  635  O   PHE L 101     2464   2065   1918   -339   -107   -242       O  
ATOM    636  CB  PHE L 101       8.167   4.318  14.843  1.00 17.29           C  
ANISOU  636  CB  PHE L 101     2532   2020   2016   -342   -106   -198       C  
ATOM    637  CG  PHE L 101       9.386   5.197  14.889  1.00 16.46           C  
ANISOU  637  CG  PHE L 101     2417   1923   1910   -300    -95   -195       C  
ATOM    638  CD1 PHE L 101       9.278   6.509  15.319  1.00 16.11           C  
ANISOU  638  CD1 PHE L 101     2346   1911   1861   -287    -88   -167       C  
ATOM    639  CD2 PHE L 101      10.630   4.712  14.544  1.00 16.92           C  
ANISOU  639  CD2 PHE L 101     2494   1958   1974   -274    -90   -221       C  
ATOM    640  CE1 PHE L 101      10.406   7.314  15.399  1.00 16.51           C  
ANISOU  640  CE1 PHE L 101     2390   1969   1913   -252    -78   -164       C  
ATOM    641  CE2 PHE L 101      11.764   5.521  14.627  1.00 16.70           C  
ANISOU  641  CE2 PHE L 101     2455   1942   1947   -238    -79   -220       C  
ATOM    642  CZ  PHE L 101      11.658   6.820  15.079  1.00 15.74           C  
ANISOU  642  CZ  PHE L 101     2308   1850   1820   -229    -72   -190       C  
ATOM    643  N   PHE L 102       8.478   3.137  11.944  1.00 17.57           N  
ANISOU  643  N   PHE L 102     2588   2066   2019   -360   -115   -279       N  
ATOM    644  CA  PHE L 102       9.318   2.949  10.727  1.00 18.84           C  
ANISOU  644  CA  PHE L 102     2758   2235   2166   -346   -111   -317       C  
ATOM    645  C   PHE L 102       8.511   3.188   9.448  1.00 18.43           C  
ANISOU  645  C   PHE L 102     2692   2228   2082   -373   -118   -331       C  
ATOM    646  O   PHE L 102       9.066   3.733   8.458  1.00 18.92           O  
ANISOU  646  O   PHE L 102     2745   2322   2120   -360   -112   -346       O  
ATOM    647  CB  PHE L 102      10.094   1.629  10.728  1.00 19.41           C  
ANISOU  647  CB  PHE L 102     2864   2253   2256   -336   -112   -353       C  
ATOM    648  CG  PHE L 102      11.250   1.721  11.687  1.00 20.67           C  
ANISOU  648  CG  PHE L 102     3031   2384   2439   -296   -104   -343       C  
ATOM    649  CD1 PHE L 102      12.278   2.627  11.475  1.00 20.78           C  
ANISOU  649  CD1 PHE L 102     3026   2424   2444   -262    -90   -344       C  
ATOM    650  CD2 PHE L 102      11.239   0.995  12.856  1.00 21.35           C  
ANISOU  650  CD2 PHE L 102     3139   2420   2553   -295   -111   -328       C  
ATOM    651  CE1 PHE L 102      13.324   2.748  12.384  1.00 21.66           C  
ANISOU  651  CE1 PHE L 102     3139   2512   2576   -226    -84   -336       C  
ATOM    652  CE2 PHE L 102      12.254   1.143  13.781  1.00 22.49           C  
ANISOU  652  CE2 PHE L 102     3287   2541   2716   -257   -106   -317       C  
ATOM    653  CZ  PHE L 102      13.297   2.024  13.552  1.00 22.24           C  
ANISOU  653  CZ  PHE L 102     3234   2536   2677   -222    -93   -321       C  
ATOM    654  N   ALA L 103       7.210   2.909   9.475  1.00 17.90           N  
ANISOU  654  N   ALA L 103     2619   2169   2012   -410   -131   -323       N  
ATOM    655  CA  ALA L 103       6.354   3.295   8.379  1.00 18.22           C  
ANISOU  655  CA  ALA L 103     2641   2259   2022   -433   -142   -330       C  
ATOM    656  C   ALA L 103       6.392   4.817   8.169  1.00 17.64           C  
ANISOU  656  C   ALA L 103     2538   2233   1929   -414   -139   -301       C  
ATOM    657  O   ALA L 103       6.267   5.274   7.042  1.00 17.90           O  
ANISOU  657  O   ALA L 103     2563   2306   1932   -418   -144   -310       O  
ATOM    658  CB  ALA L 103       4.909   2.820   8.624  1.00 19.50           C  
ANISOU  658  CB  ALA L 103     2795   2425   2188   -476   -156   -324       C  
ATOM    659  N   ARG L 104       6.553   5.608   9.237  1.00 16.57           N  
ANISOU  659  N   ARG L 104     2390   2094   1810   -393   -131   -266       N  
ATOM    660  CA  ARG L 104       6.580   7.117   9.185  1.00 16.49           C  
ANISOU  660  CA  ARG L 104     2355   2123   1787   -373   -129   -236       C  
ATOM    661  C   ARG L 104       7.986   7.662   8.952  1.00 15.66           C  
ANISOU  661  C   ARG L 104     2256   2015   1676   -340   -113   -240       C  
ATOM    662  O   ARG L 104       8.165   8.874   8.892  1.00 14.78           O  
ANISOU  662  O   ARG L 104     2129   1930   1554   -324   -110   -216       O  
ATOM    663  CB  ARG L 104       6.029   7.706  10.479  1.00 16.13           C  
ANISOU  663  CB  ARG L 104     2291   2074   1762   -367   -129   -200       C  
ATOM    664  CG  ARG L 104       4.540   7.414  10.662  1.00 17.35           C  
ANISOU  664  CG  ARG L 104     2429   2243   1917   -401   -143   -194       C  
ATOM    665  CD  ARG L 104       4.067   7.808  12.041  1.00 17.73           C  
ANISOU  665  CD  ARG L 104     2461   2286   1987   -397   -139   -165       C  
ATOM    666  NE  ARG L 104       2.622   7.724  12.202  1.00 19.16           N  
ANISOU  666  NE  ARG L 104     2619   2492   2168   -428   -151   -159       N  
ATOM    667  CZ  ARG L 104       1.758   8.553  11.636  1.00 20.74           C  
ANISOU  667  CZ  ARG L 104     2789   2738   2351   -430   -165   -151       C  
ATOM    668  NH1 ARG L 104       2.197   9.683  11.097  1.00 19.05           N1+
ANISOU  668  NH1 ARG L 104     2567   2546   2123   -401   -167   -139       N1+
ATOM    669  NH2 ARG L 104       0.464   8.194  11.544  1.00 22.82           N  
ANISOU  669  NH2 ARG L 104     3032   3025   2611   -463   -178   -156       N  
ATOM    670  N   ASN L 105       8.945   6.753   8.783  1.00 15.79           N  
ANISOU  670  N   ASN L 105     2296   2003   1700   -332   -104   -271       N  
ATOM    671  CA  ASN L 105      10.305   7.156   8.479  1.00 16.62           C  
ANISOU  671  CA  ASN L 105     2404   2111   1799   -304    -87   -282       C  
ATOM    672  C   ASN L 105      10.572   7.019   6.973  1.00 17.23           C  
ANISOU  672  C   ASN L 105     2486   2216   1842   -314    -86   -314       C  
ATOM    673  O   ASN L 105      10.027   6.142   6.311  1.00 17.00           O  
ANISOU  673  O   ASN L 105     2467   2186   1803   -337    -96   -341       O  
ATOM    674  CB  ASN L 105      11.320   6.290   9.188  1.00 17.28           C  
ANISOU  674  CB  ASN L 105     2505   2148   1911   -283    -78   -301       C  
ATOM    675  CG  ASN L 105      11.704   6.787  10.549  1.00 17.58           C  
ANISOU  675  CG  ASN L 105     2537   2166   1974   -260    -72   -271       C  
ATOM    676  ND2 ASN L 105      10.795   6.742  11.516  1.00 16.35           N  
ANISOU  676  ND2 ASN L 105     2378   1998   1834   -273    -81   -244       N  
ATOM    677  OD1 ASN L 105      12.820   7.283  10.665  1.00 17.92           O  
ANISOU  677  OD1 ASN L 105     2576   2212   2020   -234    -58   -273       O  
ATOM    678  N   SER L 106      11.449   7.875   6.460  1.00 16.85           N  
ANISOU  678  N   SER L 106     2431   2194   1775   -298    -72   -312       N  
ATOM    679  CA  SER L 106      12.001   7.746   5.133  1.00 17.47           C  
ANISOU  679  CA  SER L 106     2516   2300   1821   -304    -65   -345       C  
ATOM    680  C   SER L 106      13.428   8.289   5.169  1.00 17.35           C  
ANISOU  680  C   SER L 106     2496   2289   1803   -278    -41   -351       C  
ATOM    681  O   SER L 106      13.845   8.895   6.170  1.00 16.00           O  
ANISOU  681  O   SER L 106     2317   2105   1656   -258    -35   -324       O  
ATOM    682  CB  SER L 106      11.161   8.503   4.156  1.00 18.33           C  
ANISOU  682  CB  SER L 106     2617   2456   1891   -326    -77   -329       C  
ATOM    683  OG  SER L 106      11.059   9.865   4.567  1.00 17.68           O  
ANISOU  683  OG  SER L 106     2520   2390   1807   -315    -77   -284       O  
ATOM    684  N   TYR L 107      14.154   8.122   4.062  1.00 17.14           N  
ANISOU  684  N   TYR L 107     2474   2287   1749   -281    -29   -385       N  
ATOM    685  CA  TYR L 107      15.529   8.540   3.969  1.00 17.34           C  
ANISOU  685  CA  TYR L 107     2493   2323   1770   -261     -5   -398       C  
ATOM    686  C   TYR L 107      15.822   9.023   2.562  1.00 18.23           C  
ANISOU  686  C   TYR L 107     2606   2486   1834   -279      5   -412       C  
ATOM    687  O   TYR L 107      15.406   8.342   1.547  1.00 17.09           O  
ANISOU  687  O   TYR L 107     2471   2358   1664   -299     -1   -442       O  
ATOM    688  CB  TYR L 107      16.472   7.407   4.340  1.00 18.19           C  
ANISOU  688  CB  TYR L 107     2608   2395   1906   -238      4   -441       C  
ATOM    689  CG  TYR L 107      17.935   7.769   4.292  1.00 19.26           C  
ANISOU  689  CG  TYR L 107     2732   2544   2041   -216     29   -460       C  
ATOM    690  CD1 TYR L 107      18.663   7.717   3.099  1.00 19.41           C  
ANISOU  690  CD1 TYR L 107     2748   2601   2026   -222     47   -498       C  
ATOM    691  CD2 TYR L 107      18.607   8.135   5.443  1.00 19.00           C  
ANISOU  691  CD2 TYR L 107     2689   2490   2039   -189     35   -442       C  
ATOM    692  CE1 TYR L 107      20.025   8.024   3.077  1.00 19.91           C  
ANISOU  692  CE1 TYR L 107     2796   2679   2088   -203     72   -518       C  
ATOM    693  CE2 TYR L 107      19.959   8.456   5.437  1.00 19.45           C  
ANISOU  693  CE2 TYR L 107     2731   2561   2096   -169     57   -461       C  
ATOM    694  CZ  TYR L 107      20.668   8.417   4.241  1.00 19.44           C  
ANISOU  694  CZ  TYR L 107     2725   2599   2062   -177     76   -499       C  
ATOM    695  OH  TYR L 107      22.010   8.689   4.240  1.00 20.50           O  
ANISOU  695  OH  TYR L 107     2840   2750   2197   -159    100   -522       O  
ATOM    696  N   VAL L 108      16.437  10.219   2.500  1.00 18.37           N  
ANISOU  696  N   VAL L 108     2613   2530   1836   -275     19   -387       N  
ATOM    697  CA  VAL L 108      16.867  10.837   1.250  1.00 19.31           C  
ANISOU  697  CA  VAL L 108     2733   2698   1906   -293     33   -394       C  
ATOM    698  C   VAL L 108      18.403  10.958   1.253  1.00 19.94           C  
ANISOU  698  C   VAL L 108     2801   2786   1986   -278     64   -420       C  
ATOM    699  O   VAL L 108      18.966  11.613   2.147  1.00 19.85           O  
ANISOU  699  O   VAL L 108     2780   2763   1999   -261     72   -397       O  
ATOM    700  CB  VAL L 108      16.216  12.211   1.126  1.00 19.50           C  
ANISOU  700  CB  VAL L 108     2755   2745   1908   -307     22   -338       C  
ATOM    701  CG1 VAL L 108      16.752  12.957  -0.050  1.00 20.41           C  
ANISOU  701  CG1 VAL L 108     2875   2908   1972   -327     37   -338       C  
ATOM    702  CG2 VAL L 108      14.698  12.129   1.042  1.00 21.22           C  
ANISOU  702  CG2 VAL L 108     2978   2961   2122   -321     -9   -316       C  
ATOM    703  N   ALA L 109      19.077  10.379   0.253  1.00 19.81           N  
ANISOU  703  N   ALA L 109     2787   2796   1943   -285     81   -469       N  
ATOM    704  CA  ALA L 109      20.554  10.552   0.078  1.00 20.86           C  
ANISOU  704  CA  ALA L 109     2905   2949   2069   -274    113   -498       C  
ATOM    705  C   ALA L 109      20.830  11.900  -0.608  1.00 21.65           C  
ANISOU  705  C   ALA L 109     3002   3097   2125   -299    127   -467       C  
ATOM    706  O   ALA L 109      20.117  12.316  -1.548  1.00 20.76           O  
ANISOU  706  O   ALA L 109     2902   3014   1969   -328    118   -449       O  
ATOM    707  CB  ALA L 109      21.116   9.415  -0.737  1.00 21.65           C  
ANISOU  707  CB  ALA L 109     3007   3062   2158   -272    126   -565       C  
ATOM    708  N   GLY L 110      21.860  12.598  -0.145  1.00 22.01           N  
ANISOU  708  N   GLY L 110     3032   3148   2180   -290    149   -460       N  
ATOM    709  CA  GLY L 110      22.238  13.852  -0.766  1.00 23.63           C  
ANISOU  709  CA  GLY L 110     3237   3394   2344   -317    165   -432       C  
ATOM    710  C   GLY L 110      23.472  14.464  -0.133  1.00 23.70           C  
ANISOU  710  C   GLY L 110     3227   3406   2372   -305    191   -432       C  
ATOM    711  O   GLY L 110      23.821  14.103   0.989  1.00 23.88           O  
ANISOU  711  O   GLY L 110     3237   3394   2443   -274    188   -440       O  
ATOM    712  N   GLN L 111      24.098  15.417  -0.828  1.00 23.59           N  
ANISOU  712  N   GLN L 111     3211   3434   2318   -333    213   -421       N  
ATOM    713  CA  GLN L 111      25.292  16.076  -0.321  1.00 25.12           C  
ANISOU  713  CA  GLN L 111     3384   3637   2524   -330    239   -422       C  
ATOM    714  C   GLN L 111      24.858  17.395   0.360  1.00 24.64           C  
ANISOU  714  C   GLN L 111     3332   3556   2473   -337    226   -357       C  
ATOM    715  O   GLN L 111      23.744  17.901   0.103  1.00 22.39           O  
ANISOU  715  O   GLN L 111     3070   3264   2172   -350    202   -313       O  
ATOM    716  CB  GLN L 111      26.333  16.261  -1.448  1.00 29.03           C  
ANISOU  716  CB  GLN L 111     3869   4190   2970   -359    276   -456       C  
ATOM    717  CG  GLN L 111      26.997  14.967  -1.965  1.00 31.76           C  
ANISOU  717  CG  GLN L 111     4198   4555   3313   -345    293   -531       C  
ATOM    718  CD  GLN L 111      28.156  14.337  -1.188  1.00 33.60           C  
ANISOU  718  CD  GLN L 111     4398   4777   3589   -308    310   -579       C  
ATOM    719  NE2 GLN L 111      28.259  13.026  -1.287  1.00 34.46           N  
ANISOU  719  NE2 GLN L 111     4502   4875   3716   -281    306   -634       N  
ATOM    720  OE1 GLN L 111      28.929  14.968  -0.445  1.00 38.64           O  
ANISOU  720  OE1 GLN L 111     5018   5414   4250   -301    322   -568       O  
ATOM    721  N   TYR L 112      25.707  17.952   1.248  1.00 22.22           N  
ANISOU  721  N   TYR L 112     3007   3239   2195   -325    240   -351       N  
ATOM    722  CA  TYR L 112      25.293  19.011   2.127  1.00 23.11           C  
ANISOU  722  CA  TYR L 112     3126   3323   2329   -323    225   -296       C  
ATOM    723  C   TYR L 112      25.343  20.391   1.441  1.00 23.40           C  
ANISOU  723  C   TYR L 112     3179   3385   2324   -362    234   -255       C  
ATOM    724  O   TYR L 112      24.792  21.351   1.972  1.00 22.41           O  
ANISOU  724  O   TYR L 112     3067   3236   2211   -363    218   -206       O  
ATOM    725  CB  TYR L 112      26.064  18.964   3.456  1.00 23.42           C  
ANISOU  725  CB  TYR L 112     3142   3337   2419   -293    231   -307       C  
ATOM    726  CG  TYR L 112      25.844  17.691   4.243  1.00 23.94           C  
ANISOU  726  CG  TYR L 112     3199   3369   2526   -254    216   -336       C  
ATOM    727  CD1 TYR L 112      24.560  17.315   4.598  1.00 24.15           C  
ANISOU  727  CD1 TYR L 112     3243   3362   2568   -243    185   -313       C  
ATOM    728  CD2 TYR L 112      26.895  16.852   4.597  1.00 25.19           C  
ANISOU  728  CD2 TYR L 112     3334   3529   2707   -229    230   -386       C  
ATOM    729  CE1 TYR L 112      24.313  16.122   5.251  1.00 25.83           C  
ANISOU  729  CE1 TYR L 112     3454   3544   2816   -213    171   -337       C  
ATOM    730  CE2 TYR L 112      26.677  15.662   5.284  1.00 25.86           C  
ANISOU  730  CE2 TYR L 112     3416   3578   2829   -193    213   -409       C  
ATOM    731  CZ  TYR L 112      25.380  15.311   5.632  1.00 26.72           C  
ANISOU  731  CZ  TYR L 112     3547   3652   2951   -187    184   -383       C  
ATOM    732  OH  TYR L 112      25.070  14.143   6.274  1.00 26.74           O  
ANISOU  732  OH  TYR L 112     3553   3617   2987   -159    166   -401       O  
ATOM    733  N   ASP L 113      25.955  20.509   0.271  1.00 24.92           N  
ANISOU  733  N   ASP L 113     3374   3625   2469   -395    259   -273       N  
ATOM    734  CA  ASP L 113      25.974  21.808  -0.426  1.00 26.74           C  
ANISOU  734  CA  ASP L 113     3626   3877   2656   -436    266   -230       C  
ATOM    735  C   ASP L 113      25.568  21.679  -1.894  1.00 26.67           C  
ANISOU  735  C   ASP L 113     3639   3908   2585   -469    267   -231       C  
ATOM    736  O   ASP L 113      25.955  22.498  -2.701  1.00 28.62           O  
ANISOU  736  O   ASP L 113     3900   4187   2786   -508    283   -212       O  
ATOM    737  CB  ASP L 113      27.322  22.505  -0.290  1.00 30.54           C  
ANISOU  737  CB  ASP L 113     4089   4380   3133   -456    301   -239       C  
ATOM    738  CG  ASP L 113      27.238  24.009  -0.591  1.00 34.67           C  
ANISOU  738  CG  ASP L 113     4639   4906   3628   -494    302   -181       C  
ATOM    739  OD1 ASP L 113      26.112  24.559  -0.796  1.00 31.04           O  
ANISOU  739  OD1 ASP L 113     4211   4425   3157   -498    271   -132       O  
ATOM    740  OD2 ASP L 113      28.292  24.638  -0.590  1.00 40.41           O1-
ANISOU  740  OD2 ASP L 113     5354   5652   4346   -518    331   -186       O1-
ATOM    741  N   ASP L 114      24.745  20.686  -2.216  1.00 26.45           N  
ANISOU  741  N   ASP L 114     3617   3877   2556   -454    246   -250       N  
ATOM    742  CA  ASP L 114      24.273  20.378  -3.589  1.00 27.43           C  
ANISOU  742  CA  ASP L 114     3760   4038   2622   -481    243   -258       C  
ATOM    743  C   ASP L 114      22.792  20.771  -3.722  1.00 27.33           C  
ANISOU  743  C   ASP L 114     3776   4006   2602   -481    201   -207       C  
ATOM    744  O   ASP L 114      21.869  20.093  -3.153  1.00 24.39           O  
ANISOU  744  O   ASP L 114     3400   3602   2265   -452    172   -210       O  
ATOM    745  CB  ASP L 114      24.443  18.887  -3.866  1.00 27.47           C  
ANISOU  745  CB  ASP L 114     3749   4055   2633   -464    250   -324       C  
ATOM    746  CG  ASP L 114      23.982  18.470  -5.255  1.00 29.42           C  
ANISOU  746  CG  ASP L 114     4013   4342   2820   -491    248   -340       C  
ATOM    747  OD1 ASP L 114      24.556  19.018  -6.200  1.00 32.61           O  
ANISOU  747  OD1 ASP L 114     4426   4793   3171   -528    271   -339       O  
ATOM    748  OD2 ASP L 114      23.127  17.563  -5.395  1.00 27.28           O1-
ANISOU  748  OD2 ASP L 114     3749   4060   2557   -477    224   -358       O1-
ATOM    749  N   ALA L 115      22.536  21.811  -4.518  1.00 27.76           N  
ANISOU  749  N   ALA L 115     3857   4080   2608   -514    195   -163       N  
ATOM    750  CA  ALA L 115      21.182  22.366  -4.732  1.00 27.63           C  
ANISOU  750  CA  ALA L 115     3868   4050   2581   -515    153   -110       C  
ATOM    751  C   ALA L 115      20.206  21.282  -5.206  1.00 26.44           C  
ANISOU  751  C   ALA L 115     3717   3906   2421   -505    129   -135       C  
ATOM    752  O   ALA L 115      19.096  21.178  -4.703  1.00 26.02           O  
ANISOU  752  O   ALA L 115     3666   3824   2396   -483     94   -114       O  
ATOM    753  CB  ALA L 115      21.252  23.504  -5.732  1.00 30.61           C  
ANISOU  753  CB  ALA L 115     4276   4455   2898   -556    154    -67       C  
ATOM    754  N   ALA L 116      20.610  20.457  -6.164  1.00 26.76           N  
ANISOU  754  N   ALA L 116     3756   3987   2423   -523    148   -182       N  
ATOM    755  CA  ALA L 116      19.731  19.390  -6.673  1.00 26.94           C  
ANISOU  755  CA  ALA L 116     3780   4018   2435   -518    126   -210       C  
ATOM    756  C   ALA L 116      19.286  18.428  -5.539  1.00 26.08           C  
ANISOU  756  C   ALA L 116     3651   3864   2393   -478    112   -234       C  
ATOM    757  O   ALA L 116      18.119  17.932  -5.532  1.00 25.67           O  
ANISOU  757  O   ALA L 116     3604   3799   2350   -469     79   -230       O  
ATOM    758  CB  ALA L 116      20.394  18.642  -7.835  1.00 28.91           C  
ANISOU  758  CB  ALA L 116     4029   4319   2635   -543    153   -264       C  
ATOM    759  N   SER L 117      20.184  18.144  -4.589  1.00 25.16           N  
ANISOU  759  N   SER L 117     3513   3724   2322   -456    135   -258       N  
ATOM    760  CA  SER L 117      19.912  17.159  -3.500  1.00 24.15           C  
ANISOU  760  CA  SER L 117     3368   3552   2255   -420    124   -283       C  
ATOM    761  C   SER L 117      18.801  17.692  -2.605  1.00 22.65           C  
ANISOU  761  C   SER L 117     3182   3324   2100   -403     90   -233       C  
ATOM    762  O   SER L 117      18.013  16.953  -2.157  1.00 21.68           O  
ANISOU  762  O   SER L 117     3055   3177   2005   -387     70   -241       O  
ATOM    763  CB  SER L 117      21.143  16.858  -2.663  1.00 24.27           C  
ANISOU  763  CB  SER L 117     3359   3551   2309   -398    153   -315       C  
ATOM    764  OG  SER L 117      22.121  16.178  -3.427  1.00 24.89           O  
ANISOU  764  OG  SER L 117     3429   3665   2363   -408    183   -371       O  
ATOM    765  N   TYR L 118      18.871  18.985  -2.272  1.00 21.52           N  
ANISOU  765  N   TYR L 118     3044   3173   1956   -406     89   -184       N  
ATOM    766  CA  TYR L 118      17.913  19.659  -1.400  1.00 21.13           C  
ANISOU  766  CA  TYR L 118     2997   3090   1939   -389     59   -136       C  
ATOM    767  C   TYR L 118      16.571  19.759  -2.100  1.00 22.54           C  
ANISOU  767  C   TYR L 118     3191   3281   2091   -398     24   -112       C  
ATOM    768  O   TYR L 118      15.495  19.759  -1.443  1.00 20.79           O  
ANISOU  768  O   TYR L 118     2965   3035   1900   -380     -4    -91       O  
ATOM    769  CB  TYR L 118      18.385  21.054  -0.950  1.00 20.83           C  
ANISOU  769  CB  TYR L 118     2965   3042   1908   -391     67    -93       C  
ATOM    770  CG  TYR L 118      19.412  20.983   0.147  1.00 20.61           C  
ANISOU  770  CG  TYR L 118     2916   2991   1923   -372     91   -111       C  
ATOM    771  CD1 TYR L 118      19.055  20.888   1.487  1.00 19.35           C  
ANISOU  771  CD1 TYR L 118     2743   2790   1817   -342     79   -103       C  
ATOM    772  CD2 TYR L 118      20.750  20.870  -0.157  1.00 20.58           C  
ANISOU  772  CD2 TYR L 118     2904   3010   1905   -385    127   -143       C  
ATOM    773  CE1 TYR L 118      20.006  20.795   2.485  1.00 18.85           C  
ANISOU  773  CE1 TYR L 118     2661   2708   1791   -324    100   -120       C  
ATOM    774  CE2 TYR L 118      21.711  20.747   0.834  1.00 20.79           C  
ANISOU  774  CE2 TYR L 118     2908   3019   1971   -366    148   -163       C  
ATOM    775  CZ  TYR L 118      21.350  20.705   2.160  1.00 19.85           C  
ANISOU  775  CZ  TYR L 118     2779   2858   1905   -335    133   -150       C  
ATOM    776  OH  TYR L 118      22.361  20.621   3.084  1.00 19.73           O  
ANISOU  776  OH  TYR L 118     2743   2829   1923   -318    153   -170       O  
ATOM    777  N   GLN L 119      16.640  19.851  -3.420  1.00 23.40           N  
ANISOU  777  N   GLN L 119     3316   3431   2141   -427     26   -115       N  
ATOM    778  CA  GLN L 119      15.457  19.851  -4.221  1.00 25.60           C  
ANISOU  778  CA  GLN L 119     3609   3728   2388   -438     -7    -98       C  
ATOM    779  C   GLN L 119      14.712  18.524  -4.120  1.00 23.52           C  
ANISOU  779  C   GLN L 119     3333   3458   2143   -429    -21   -136       C  
ATOM    780  O   GLN L 119      13.515  18.524  -3.968  1.00 23.37           O  
ANISOU  780  O   GLN L 119     3313   3431   2134   -421    -55   -117       O  
ATOM    781  CB  GLN L 119      15.819  20.155  -5.666  1.00 29.26           C  
ANISOU  781  CB  GLN L 119     4094   4241   2781   -474      1    -97       C  
ATOM    782  CG  GLN L 119      14.993  21.282  -6.192  1.00 35.27           C  
ANISOU  782  CG  GLN L 119     4878   5010   3509   -484    -30    -39       C  
ATOM    783  CD  GLN L 119      15.618  22.595  -5.833  1.00 38.44           C  
ANISOU  783  CD  GLN L 119     5292   5397   3915   -487    -19      3       C  
ATOM    784  NE2 GLN L 119      15.248  23.080  -4.663  1.00 38.81           N  
ANISOU  784  NE2 GLN L 119     5328   5401   4015   -458    -33     29       N  
ATOM    785  OE1 GLN L 119      16.357  23.198  -6.648  1.00 48.27           O  
ANISOU  785  OE1 GLN L 119     6557   6670   5112   -518      0     15       O  
ATOM    786  N   ARG L 120      15.447  17.424  -4.200  1.00 22.72           N  
ANISOU  786  N   ARG L 120     3223   3360   2047   -429      3   -191       N  
ATOM    787  CA  ARG L 120      14.951  16.139  -4.009  1.00 23.32           C  
ANISOU  787  CA  ARG L 120     3291   3424   2146   -421     -5   -230       C  
ATOM    788  C   ARG L 120      14.369  16.007  -2.591  1.00 21.96           C  
ANISOU  788  C   ARG L 120     3104   3203   2036   -392    -20   -214       C  
ATOM    789  O   ARG L 120      13.303  15.369  -2.405  1.00 21.07           O  
ANISOU  789  O   ARG L 120     2987   3079   1939   -390    -45   -219       O  
ATOM    790  CB  ARG L 120      16.027  15.060  -4.182  1.00 24.36           C  
ANISOU  790  CB  ARG L 120     3415   3558   2281   -419     26   -293       C  
ATOM    791  CG  ARG L 120      16.507  14.882  -5.619  1.00 27.83           C  
ANISOU  791  CG  ARG L 120     3866   4049   2658   -448     41   -323       C  
ATOM    792  CD  ARG L 120      17.302  13.611  -5.847  1.00 28.53           C  
ANISOU  792  CD  ARG L 120     3947   4141   2752   -444     66   -393       C  
ATOM    793  NE  ARG L 120      18.406  13.439  -4.930  1.00 30.83           N  
ANISOU  793  NE  ARG L 120     4221   4405   3086   -419     93   -412       N  
ATOM    794  CZ  ARG L 120      19.622  13.954  -5.088  1.00 31.26           C  
ANISOU  794  CZ  ARG L 120     4268   4483   3127   -424    126   -420       C  
ATOM    795  NH1 ARG L 120      19.916  14.719  -6.135  1.00 32.31           N1+
ANISOU  795  NH1 ARG L 120     4411   4663   3200   -455    139   -407       N1+
ATOM    796  NH2 ARG L 120      20.548  13.651  -4.202  1.00 29.06           N  
ANISOU  796  NH2 ARG L 120     3971   4178   2891   -397    145   -443       N  
ATOM    797  N   LEU L 121      15.089  16.532  -1.590  1.00 20.30           N  
ANISOU  797  N   LEU L 121     2885   2967   1861   -374     -4   -200       N  
ATOM    798  CA  LEU L 121      14.576  16.488  -0.200  1.00 19.43           C  
ANISOU  798  CA  LEU L 121     2761   2814   1806   -348    -16   -182       C  
ATOM    799  C   LEU L 121      13.246  17.261  -0.083  1.00 18.91           C  
ANISOU  799  C   LEU L 121     2697   2747   1740   -347    -50   -136       C  
ATOM    800  O   LEU L 121      12.326  16.745   0.502  1.00 18.39           O  
ANISOU  800  O   LEU L 121     2621   2663   1701   -339    -69   -137       O  
ATOM    801  CB  LEU L 121      15.649  17.058   0.724  1.00 19.79           C  
ANISOU  801  CB  LEU L 121     2799   2839   1881   -331      7   -174       C  
ATOM    802  CG  LEU L 121      15.220  17.298   2.169  1.00 19.33           C  
ANISOU  802  CG  LEU L 121     2729   2741   1874   -306     -3   -149       C  
ATOM    803  CD1 LEU L 121      14.760  16.008   2.821  1.00 19.23           C  
ANISOU  803  CD1 LEU L 121     2709   2702   1895   -295    -11   -177       C  
ATOM    804  CD2 LEU L 121      16.380  17.862   2.948  1.00 20.73           C  
ANISOU  804  CD2 LEU L 121     2899   2904   2074   -293     20   -145       C  
ATOM    805  N   ASN L 122      13.170  18.495  -0.611  1.00 18.57           N  
ANISOU  805  N   ASN L 122     2664   2722   1666   -356    -58    -97       N  
ATOM    806  CA  ASN L 122      11.961  19.284  -0.594  1.00 18.77           C  
ANISOU  806  CA  ASN L 122     2692   2750   1690   -351    -93    -54       C  
ATOM    807  C   ASN L 122      10.790  18.537  -1.246  1.00 19.00           C  
ANISOU  807  C   ASN L 122     2718   2798   1700   -362   -121    -68       C  
ATOM    808  O   ASN L 122       9.749  18.472  -0.663  1.00 19.40           O  
ANISOU  808  O   ASN L 122     2756   2837   1778   -350   -145    -56       O  
ATOM    809  CB  ASN L 122      12.171  20.635  -1.258  1.00 19.59           C  
ANISOU  809  CB  ASN L 122     2815   2870   1758   -361    -97    -13       C  
ATOM    810  CG  ASN L 122      10.960  21.524  -1.043  1.00 19.76           C  
ANISOU  810  CG  ASN L 122     2836   2885   1787   -347   -135     31       C  
ATOM    811  ND2 ASN L 122      10.400  22.005  -2.122  1.00 20.16           N  
ANISOU  811  ND2 ASN L 122     2902   2963   1792   -361   -160     53       N  
ATOM    812  OD1 ASN L 122      10.508  21.711   0.086  1.00 19.30           O  
ANISOU  812  OD1 ASN L 122     2761   2797   1774   -323   -143     42       O  
ATOM    813  N   SER L 123      10.974  17.996  -2.456  1.00 19.66           N  
ANISOU  813  N   SER L 123     2815   2916   1740   -386   -118    -94       N  
ATOM    814  CA  SER L 123       9.951  17.286  -3.191  1.00 20.75           C  
ANISOU  814  CA  SER L 123     2951   3076   1854   -400   -144   -111       C  
ATOM    815  C   SER L 123       9.463  16.059  -2.400  1.00 19.90           C  
ANISOU  815  C   SER L 123     2826   2943   1790   -393   -146   -144       C  
ATOM    816  O   SER L 123       8.300  15.712  -2.437  1.00 18.45           O  
ANISOU  816  O   SER L 123     2634   2766   1610   -397   -174   -144       O  
ATOM    817  CB  SER L 123      10.463  16.886  -4.580  1.00 22.47           C  
ANISOU  817  CB  SER L 123     3186   3334   2015   -428   -133   -139       C  
ATOM    818  OG  SER L 123      10.744  18.051  -5.354  1.00 24.47           O  
ANISOU  818  OG  SER L 123     3459   3614   2223   -440   -135   -102       O  
ATOM    819  N   HIS L 124      10.409  15.369  -1.758  1.00 19.67           N  
ANISOU  819  N   HIS L 124     2795   2887   1791   -384   -116   -174       N  
ATOM    820  CA  HIS L 124      10.117  14.214  -0.958  1.00 20.02           C  
ANISOU  820  CA  HIS L 124     2828   2900   1877   -378   -116   -203       C  
ATOM    821  C   HIS L 124       9.169  14.634   0.185  1.00 19.38           C  
ANISOU  821  C   HIS L 124     2731   2796   1835   -362   -135   -169       C  
ATOM    822  O   HIS L 124       8.140  13.946   0.491  1.00 18.66           O  
ANISOU  822  O   HIS L 124     2630   2699   1762   -368   -154   -178       O  
ATOM    823  CB  HIS L 124      11.412  13.648  -0.405  1.00 20.21           C  
ANISOU  823  CB  HIS L 124     2853   2897   1925   -365    -83   -233       C  
ATOM    824  CG  HIS L 124      11.233  12.419   0.403  1.00 20.75           C  
ANISOU  824  CG  HIS L 124     2918   2930   2036   -358    -82   -263       C  
ATOM    825  CD2 HIS L 124      11.112  11.134   0.027  1.00 22.39           C  
ANISOU  825  CD2 HIS L 124     3132   3132   2243   -370    -83   -307       C  
ATOM    826  ND1 HIS L 124      11.107  12.441   1.795  1.00 21.77           N  
ANISOU  826  ND1 HIS L 124     3037   3021   2213   -339    -82   -245       N  
ATOM    827  CE1 HIS L 124      10.946  11.219   2.244  1.00 20.59           C  
ANISOU  827  CE1 HIS L 124     2890   2843   2090   -340    -83   -274       C  
ATOM    828  NE2 HIS L 124      10.980  10.389   1.203  1.00 24.42           N  
ANISOU  828  NE2 HIS L 124     3385   3344   2548   -358    -83   -314       N  
ATOM    829  N   MET L 125       9.488  15.783   0.791  1.00 18.39           N  
ANISOU  829  N   MET L 125     2602   2661   1723   -344   -130   -132       N  
ATOM    830  CA  MET L 125       8.702  16.230   1.923  1.00 18.64           C  
ANISOU  830  CA  MET L 125     2618   2672   1793   -327   -145   -103       C  
ATOM    831  C   MET L 125       7.288  16.660   1.487  1.00 18.62           C  
ANISOU  831  C   MET L 125     2606   2694   1775   -332   -181    -81       C  
ATOM    832  O   MET L 125       6.303  16.395   2.186  1.00 17.51           O  
ANISOU  832  O   MET L 125     2446   2545   1661   -328   -197    -77       O  
ATOM    833  CB  MET L 125       9.391  17.372   2.670  1.00 18.81           C  
ANISOU  833  CB  MET L 125     2639   2676   1832   -306   -131    -72       C  
ATOM    834  CG  MET L 125      10.497  16.887   3.609  1.00 19.06           C  
ANISOU  834  CG  MET L 125     2668   2676   1896   -293   -102    -92       C  
ATOM    835  SD  MET L 125      11.092  18.230   4.661  1.00 20.45           S  
ANISOU  835  SD  MET L 125     2840   2831   2098   -270    -90    -55       S  
ATOM    836  CE  MET L 125      12.038  19.179   3.500  1.00 20.27           C  
ANISOU  836  CE  MET L 125     2836   2834   2030   -283    -78    -44       C  
ATOM    837  N   ASN L 126       7.204  17.334   0.329  1.00 18.41           N  
ANISOU  837  N   ASN L 126     2592   2700   1703   -342   -195    -65       N  
ATOM    838  CA  ASN L 126       5.935  17.773  -0.248  1.00 19.30           C  
ANISOU  838  CA  ASN L 126     2697   2841   1795   -345   -233    -44       C  
ATOM    839  C   ASN L 126       5.008  16.574  -0.500  1.00 19.20           C  
ANISOU  839  C   ASN L 126     2671   2841   1781   -364   -248    -77       C  
ATOM    840  O   ASN L 126       3.798  16.721  -0.378  1.00 19.50           O  
ANISOU  840  O   ASN L 126     2690   2893   1826   -361   -278    -65       O  
ATOM    841  CB  ASN L 126       6.152  18.578  -1.529  1.00 20.08           C  
ANISOU  841  CB  ASN L 126     2818   2972   1840   -355   -243    -24       C  
ATOM    842  CG  ASN L 126       6.644  19.977  -1.262  1.00 20.74           C  
ANISOU  842  CG  ASN L 126     2912   3042   1925   -338   -240     18       C  
ATOM    843  ND2 ASN L 126       7.154  20.621  -2.303  1.00 22.21           N  
ANISOU  843  ND2 ASN L 126     3124   3251   2064   -351   -240     35       N  
ATOM    844  OD1 ASN L 126       6.531  20.500  -0.148  1.00 22.12           O  
ANISOU  844  OD1 ASN L 126     3074   3189   2141   -314   -239     37       O  
ATOM    845  N   ALA L 127       5.587  15.438  -0.895  1.00 19.10           N  
ANISOU  845  N   ALA L 127     2670   2827   1760   -382   -229   -119       N  
ATOM    846  CA  ALA L 127       4.846  14.252  -1.255  1.00 20.32           C  
ANISOU  846  CA  ALA L 127     2818   2992   1910   -404   -242   -155       C  
ATOM    847  C   ALA L 127       4.246  13.562  -0.015  1.00 20.91           C  
ANISOU  847  C   ALA L 127     2873   3035   2035   -401   -242   -163       C  
ATOM    848  O   ALA L 127       3.414  12.678  -0.169  1.00 20.46           O  
ANISOU  848  O   ALA L 127     2808   2986   1980   -421   -256   -186       O  
ATOM    849  CB  ALA L 127       5.721  13.295  -2.033  1.00 20.32           C  
ANISOU  849  CB  ALA L 127     2837   2995   1886   -423   -221   -199       C  
ATOM    850  N   LEU L 128       4.692  13.931   1.199  1.00 20.55           N  
ANISOU  850  N   LEU L 128     2822   2956   2029   -378   -224   -145       N  
ATOM    851  CA  LEU L 128       4.173  13.345   2.403  1.00 20.88           C  
ANISOU  851  CA  LEU L 128     2848   2970   2115   -377   -223   -149       C  
ATOM    852  C   LEU L 128       2.747  13.867   2.574  1.00 21.32           C  
ANISOU  852  C   LEU L 128     2876   3049   2174   -376   -253   -127       C  
ATOM    853  O   LEU L 128       2.380  14.825   1.908  1.00 21.32           O  
ANISOU  853  O   LEU L 128     2873   3079   2149   -369   -273   -103       O  
ATOM    854  CB  LEU L 128       5.062  13.733   3.592  1.00 20.75           C  
ANISOU  854  CB  LEU L 128     2833   2917   2133   -352   -198   -134       C  
ATOM    855  CG  LEU L 128       6.473  13.145   3.585  1.00 20.67           C  
ANISOU  855  CG  LEU L 128     2844   2883   2126   -349   -168   -160       C  
ATOM    856  CD1 LEU L 128       7.245  13.618   4.772  1.00 21.66           C  
ANISOU  856  CD1 LEU L 128     2968   2978   2284   -324   -148   -143       C  
ATOM    857  CD2 LEU L 128       6.482  11.639   3.561  1.00 21.35           C  
ANISOU  857  CD2 LEU L 128     2939   2950   2221   -367   -163   -201       C  
ATOM    858  N   HIS L 129       1.977  13.199   3.419  1.00 21.69           N  
ANISOU  858  N   HIS L 129     2905   3084   2251   -386   -256   -136       N  
ATOM    859  CA  HIS L 129       0.568  13.572   3.732  1.00 21.34           C  
ANISOU  859  CA  HIS L 129     2827   3063   2215   -387   -282   -121       C  
ATOM    860  C   HIS L 129       0.534  15.043   4.134  1.00 20.76           C  
ANISOU  860  C   HIS L 129     2743   2995   2149   -353   -289    -81       C  
ATOM    861  O   HIS L 129       1.202  15.410   5.092  1.00 20.67           O  
ANISOU  861  O   HIS L 129     2735   2953   2164   -334   -268    -68       O  
ATOM    862  CB  HIS L 129       0.025  12.734   4.894  1.00 21.66           C  
ANISOU  862  CB  HIS L 129     2853   3083   2294   -400   -274   -132       C  
ATOM    863  CG  HIS L 129      -1.327  13.149   5.385  1.00 22.14           C  
ANISOU  863  CG  HIS L 129     2874   3168   2367   -400   -294   -119       C  
ATOM    864  CD2 HIS L 129      -1.742  13.650   6.586  1.00 22.71           C  
ANISOU  864  CD2 HIS L 129     2923   3234   2471   -384   -290   -100       C  
ATOM    865  ND1 HIS L 129      -2.457  12.956   4.642  1.00 23.28           N  
ANISOU  865  ND1 HIS L 129     2998   3353   2494   -419   -323   -130       N  
ATOM    866  CE1 HIS L 129      -3.521  13.356   5.354  1.00 23.81           C  
ANISOU  866  CE1 HIS L 129     3027   3438   2580   -414   -335   -118       C  
ATOM    867  NE2 HIS L 129      -3.109  13.798   6.532  1.00 22.50           N  
ANISOU  867  NE2 HIS L 129     2859   3244   2443   -392   -315   -101       N  
ATOM    868  N   LEU L 130      -0.153  15.873   3.349  1.00 19.24           N  
ANISOU  868  N   LEU L 130     2540   2838   1932   -345   -319    -63       N  
ATOM    869  CA  LEU L 130      -0.216  17.349   3.563  1.00 19.17           C  
ANISOU  869  CA  LEU L 130     2524   2831   1925   -311   -330    -25       C  
ATOM    870  C   LEU L 130       1.177  17.947   3.697  1.00 18.95           C  
ANISOU  870  C   LEU L 130     2526   2775   1898   -296   -305    -10       C  
ATOM    871  O   LEU L 130       1.398  18.937   4.473  1.00 18.76           O  
ANISOU  871  O   LEU L 130     2498   2733   1895   -268   -300     16       O  
ATOM    872  CB  LEU L 130      -1.051  17.669   4.823  1.00 20.11           C  
ANISOU  872  CB  LEU L 130     2609   2945   2085   -295   -334    -15       C  
ATOM    873  CG  LEU L 130      -2.410  16.977   4.935  1.00 20.90           C  
ANISOU  873  CG  LEU L 130     2675   3073   2193   -315   -353    -34       C  
ATOM    874  CD1 LEU L 130      -3.157  17.367   6.210  1.00 21.24           C  
ANISOU  874  CD1 LEU L 130     2682   3114   2272   -298   -352    -25       C  
ATOM    875  CD2 LEU L 130      -3.272  17.261   3.701  1.00 20.97           C  
ANISOU  875  CD2 LEU L 130     2673   3127   2167   -318   -392    -32       C  
ATOM    876  N   GLY L 131       2.122  17.440   2.897  1.00 19.00           N  
ANISOU  876  N   GLY L 131     2560   2780   1877   -312   -289    -26       N  
ATOM    877  CA  GLY L 131       3.522  17.796   3.120  1.00 19.24           C  
ANISOU  877  CA  GLY L 131     2614   2784   1910   -302   -259    -20       C  
ATOM    878  C   GLY L 131       3.815  19.248   2.824  1.00 20.42           C  
ANISOU  878  C   GLY L 131     2774   2938   2045   -282   -267     17       C  
ATOM    879  O   GLY L 131       4.695  19.819   3.445  1.00 18.27           O  
ANISOU  879  O   GLY L 131     2510   2640   1789   -268   -246     30       O  
ATOM    880  N   SER L 132       3.079  19.895   1.888  1.00 21.35           N  
ANISOU  880  N   SER L 132     2892   3085   2131   -282   -300     36       N  
ATOM    881  CA  SER L 132       3.376  21.306   1.621  1.00 24.05           C  
ANISOU  881  CA  SER L 132     3250   3425   2460   -263   -309     76       C  
ATOM    882  C   SER L 132       2.854  22.210   2.751  1.00 23.89           C  
ANISOU  882  C   SER L 132     3210   3385   2481   -231   -319    100       C  
ATOM    883  O   SER L 132       3.225  23.386   2.917  1.00 25.67           O  
ANISOU  883  O   SER L 132     3449   3594   2710   -212   -320    131       O  
ATOM    884  CB  SER L 132       2.846  21.722   0.235  1.00 26.28           C  
ANISOU  884  CB  SER L 132     3547   3745   2694   -272   -343     91       C  
ATOM    885  OG  SER L 132       1.480  21.411   0.162  1.00 27.69           O  
ANISOU  885  OG  SER L 132     3697   3947   2876   -270   -376     85       O  
ATOM    886  N   GLN L 133       1.941  21.688   3.540  1.00 24.05           N  
ANISOU  886  N   GLN L 133     3199   3407   2532   -227   -326     86       N  
ATOM    887  CA  GLN L 133       1.351  22.448   4.617  1.00 25.79           C  
ANISOU  887  CA  GLN L 133     3396   3613   2789   -197   -334    103       C  
ATOM    888  C   GLN L 133       2.184  22.257   5.902  1.00 23.20           C  
ANISOU  888  C   GLN L 133     3067   3250   2498   -192   -297     94       C  
ATOM    889  O   GLN L 133       2.122  23.085   6.833  1.00 22.51           O  
ANISOU  889  O   GLN L 133     2969   3143   2438   -166   -295    111       O  
ATOM    890  CB  GLN L 133      -0.100  21.960   4.836  1.00 28.30           C  
ANISOU  890  CB  GLN L 133     3674   3957   3119   -198   -358     89       C  
ATOM    891  CG  GLN L 133      -0.897  21.909   3.537  1.00 32.25           C  
ANISOU  891  CG  GLN L 133     4173   4497   3581   -208   -395     90       C  
ATOM    892  CD  GLN L 133      -0.983  23.299   2.966  1.00 35.07           C  
ANISOU  892  CD  GLN L 133     4545   4857   3922   -182   -422    127       C  
ATOM    893  NE2 GLN L 133      -0.423  23.489   1.759  1.00 36.27           N  
ANISOU  893  NE2 GLN L 133     4731   5019   4029   -195   -429    139       N  
ATOM    894  OE1 GLN L 133      -1.604  24.168   3.582  1.00 32.88           O  
ANISOU  894  OE1 GLN L 133     4247   4574   3669   -150   -440    145       O  
ATOM    895  N   ALA L 134       2.953  21.163   5.951  1.00 19.60           N  
ANISOU  895  N   ALA L 134     2622   2784   2040   -214   -270     68       N  
ATOM    896  CA  ALA L 134       3.518  20.677   7.190  1.00 19.35           C  
ANISOU  896  CA  ALA L 134     2586   2723   2043   -211   -240     55       C  
ATOM    897  C   ALA L 134       4.469  21.689   7.868  1.00 17.57           C  
ANISOU  897  C   ALA L 134     2370   2469   1833   -189   -223     75       C  
ATOM    898  O   ALA L 134       5.259  22.377   7.239  1.00 17.64           O  
ANISOU  898  O   ALA L 134     2403   2476   1822   -188   -219     89       O  
ATOM    899  CB  ALA L 134       4.254  19.397   6.925  1.00 19.29           C  
ANISOU  899  CB  ALA L 134     2592   2708   2027   -235   -219     24       C  
ATOM    900  N   ASN L 135       4.481  21.633   9.194  1.00 17.13           N  
ANISOU  900  N   ASN L 135     2301   2394   1814   -177   -209     72       N  
ATOM    901  CA  ASN L 135       5.531  22.204   9.992  1.00 17.33           C  
ANISOU  901  CA  ASN L 135     2335   2391   1857   -163   -186     80       C  
ATOM    902  C   ASN L 135       6.824  21.371   9.825  1.00 16.89           C  
ANISOU  902  C   ASN L 135     2300   2323   1794   -178   -159     60       C  
ATOM    903  O   ASN L 135       6.812  20.108   9.827  1.00 17.78           O  
ANISOU  903  O   ASN L 135     2412   2436   1908   -195   -151     34       O  
ATOM    904  CB  ASN L 135       5.063  22.249  11.438  1.00 18.21           C  
ANISOU  904  CB  ASN L 135     2424   2490   2004   -148   -181     80       C  
ATOM    905  CG  ASN L 135       3.808  23.079  11.620  1.00 19.31           C  
ANISOU  905  CG  ASN L 135     2538   2644   2152   -130   -206     95       C  
ATOM    906  ND2 ASN L 135       2.909  22.554  12.442  1.00 19.06           N  
ANISOU  906  ND2 ASN L 135     2479   2620   2140   -131   -208     83       N  
ATOM    907  OD1 ASN L 135       3.668  24.162  11.032  1.00 19.21           O  
ANISOU  907  OD1 ASN L 135     2533   2635   2129   -115   -225    116       O  
ATOM    908  N   ARG L 136       7.943  22.051   9.701  1.00 16.34           N  
ANISOU  908  N   ARG L 136     2247   2242   1718   -173   -143     69       N  
ATOM    909  CA  ARG L 136       9.215  21.366   9.422  1.00 17.42           C  
ANISOU  909  CA  ARG L 136     2400   2371   1845   -186   -118     47       C  
ATOM    910  C   ARG L 136      10.220  21.721  10.516  1.00 17.37           C  
ANISOU  910  C   ARG L 136     2393   2340   1865   -171    -96     48       C  
ATOM    911  O   ARG L 136      10.491  22.901  10.764  1.00 18.12           O  
ANISOU  911  O   ARG L 136     2491   2428   1965   -160    -95     70       O  
ATOM    912  CB  ARG L 136       9.775  21.776   8.059  1.00 17.30           C  
ANISOU  912  CB  ARG L 136     2406   2375   1792   -200   -118     52       C  
ATOM    913  CG  ARG L 136       8.889  21.287   6.934  1.00 17.53           C  
ANISOU  913  CG  ARG L 136     2436   2432   1790   -216   -139     47       C  
ATOM    914  CD  ARG L 136       9.330  21.653   5.541  1.00 18.20           C  
ANISOU  914  CD  ARG L 136     2543   2539   1830   -232   -141     52       C  
ATOM    915  NE  ARG L 136       8.313  21.348   4.562  1.00 17.78           N  
ANISOU  915  NE  ARG L 136     2490   2515   1751   -245   -167     52       N  
ATOM    916  CZ  ARG L 136       8.513  21.226   3.238  1.00 19.35           C  
ANISOU  916  CZ  ARG L 136     2706   2740   1904   -266   -171     46       C  
ATOM    917  NH1 ARG L 136       9.702  21.521   2.730  1.00 18.28           N1+
ANISOU  917  NH1 ARG L 136     2589   2607   1746   -276   -148     45       N1+
ATOM    918  NH2 ARG L 136       7.502  20.820   2.443  1.00 19.61           N  
ANISOU  918  NH2 ARG L 136     2735   2800   1914   -277   -197     42       N  
ATOM    919  N   LEU L 137      10.802  20.674  11.104  1.00 16.94           N  
ANISOU  919  N   LEU L 137     2336   2271   1825   -173    -79     24       N  
ATOM    920  CA  LEU L 137      11.825  20.809  12.123  1.00 17.13           C  
ANISOU  920  CA  LEU L 137     2359   2274   1872   -160    -59     20       C  
ATOM    921  C   LEU L 137      13.081  20.148  11.620  1.00 16.07           C  
ANISOU  921  C   LEU L 137     2236   2140   1727   -167    -39     -5       C  
ATOM    922  O   LEU L 137      13.070  18.949  11.440  1.00 16.23           O  
ANISOU  922  O   LEU L 137     2259   2158   1747   -174    -37    -29       O  
ATOM    923  CB  LEU L 137      11.484  19.978  13.362  1.00 19.78           C  
ANISOU  923  CB  LEU L 137     2684   2593   2238   -153    -57     10       C  
ATOM    924  CG  LEU L 137      10.391  20.411  14.278  1.00 23.22           C  
ANISOU  924  CG  LEU L 137     3103   3026   2691   -143    -69     27       C  
ATOM    925  CD1 LEU L 137       9.097  19.771  13.787  1.00 24.73           C  
ANISOU  925  CD1 LEU L 137     3288   3234   2875   -158    -88     24       C  
ATOM    926  CD2 LEU L 137      10.710  19.966  15.726  1.00 23.42           C  
ANISOU  926  CD2 LEU L 137     3123   3030   2745   -133    -58     21       C  
ATOM    927  N   PHE L 138      14.157  20.893  11.478  1.00 16.31           N  
ANISOU  927  N   PHE L 138     2272   2172   1752   -166    -23     -1       N  
ATOM    928  CA  PHE L 138      15.457  20.334  10.966  1.00 16.20           C  
ANISOU  928  CA  PHE L 138     2264   2164   1727   -172     -2    -29       C  
ATOM    929  C   PHE L 138      16.453  20.206  12.111  1.00 16.64           C  
ANISOU  929  C   PHE L 138     2310   2199   1810   -155     13    -41       C  
ATOM    930  O   PHE L 138      16.828  21.251  12.743  1.00 17.94           O  
ANISOU  930  O   PHE L 138     2471   2357   1986   -147     18    -23       O  
ATOM    931  CB  PHE L 138      16.006  21.285   9.902  1.00 16.53           C  
ANISOU  931  CB  PHE L 138     2317   2227   1737   -187      5    -19       C  
ATOM    932  CG  PHE L 138      15.113  21.454   8.718  1.00 16.46           C  
ANISOU  932  CG  PHE L 138     2319   2239   1696   -203    -12     -6       C  
ATOM    933  CD1 PHE L 138      14.101  22.427   8.720  1.00 17.15           C  
ANISOU  933  CD1 PHE L 138     2408   2326   1781   -200    -34     28       C  
ATOM    934  CD2 PHE L 138      15.302  20.666   7.599  1.00 17.00           C  
ANISOU  934  CD2 PHE L 138     2395   2329   1735   -220     -7    -30       C  
ATOM    935  CE1 PHE L 138      13.318  22.624   7.595  1.00 16.81           C  
ANISOU  935  CE1 PHE L 138     2376   2305   1707   -213    -53     41       C  
ATOM    936  CE2 PHE L 138      14.500  20.841   6.476  1.00 16.84           C  
ANISOU  936  CE2 PHE L 138     2385   2332   1680   -237    -25    -18       C  
ATOM    937  CZ  PHE L 138      13.489  21.795   6.496  1.00 16.78           C  
ANISOU  937  CZ  PHE L 138     2380   2324   1672   -232    -49     17       C  
ATOM    938  N   TYR L 139      16.859  18.971  12.397  1.00 16.35           N  
ANISOU  938  N   TYR L 139     2272   2152   1785   -149     19    -70       N  
ATOM    939  CA  TYR L 139      17.859  18.650  13.420  1.00 16.32           C  
ANISOU  939  CA  TYR L 139     2262   2132   1807   -131     31    -84       C  
ATOM    940  C   TYR L 139      19.210  18.425  12.753  1.00 17.22           C  
ANISOU  940  C   TYR L 139     2373   2259   1908   -133     51   -113       C  
ATOM    941  O   TYR L 139      19.360  17.492  11.962  1.00 16.88           O  
ANISOU  941  O   TYR L 139     2336   2224   1853   -138     53   -141       O  
ATOM    942  CB  TYR L 139      17.477  17.428  14.253  1.00 17.21           C  
ANISOU  942  CB  TYR L 139     2375   2220   1942   -120     22    -96       C  
ATOM    943  CG  TYR L 139      18.276  17.281  15.522  1.00 17.35           C  
ANISOU  943  CG  TYR L 139     2386   2218   1986    -99     28   -101       C  
ATOM    944  CD1 TYR L 139      19.629  16.977  15.527  1.00 18.06           C  
ANISOU  944  CD1 TYR L 139     2472   2309   2081    -87     41   -127       C  
ATOM    945  CD2 TYR L 139      17.685  17.595  16.730  1.00 19.02           C  
ANISOU  945  CD2 TYR L 139     2593   2415   2217    -91     19    -78       C  
ATOM    946  CE1 TYR L 139      20.350  16.944  16.722  1.00 19.64           C  
ANISOU  946  CE1 TYR L 139     2664   2492   2304    -66     44   -129       C  
ATOM    947  CE2 TYR L 139      18.374  17.536  17.930  1.00 19.68           C  
ANISOU  947  CE2 TYR L 139     2672   2483   2322    -73     23    -80       C  
ATOM    948  CZ  TYR L 139      19.717  17.246  17.928  1.00 19.21           C  
ANISOU  948  CZ  TYR L 139     2608   2423   2266    -60     34   -104       C  
ATOM    949  OH  TYR L 139      20.281  17.236  19.177  1.00 21.66           O  
ANISOU  949  OH  TYR L 139     2913   2719   2597    -41     33   -103       O  
ATOM    950  N   LEU L 140      20.167  19.326  13.041  1.00 17.63           N  
ANISOU  950  N   LEU L 140     2417   2317   1962   -129     65   -109       N  
ATOM    951  CA  LEU L 140      21.507  19.317  12.409  1.00 19.30           C  
ANISOU  951  CA  LEU L 140     2621   2549   2161   -134     87   -136       C  
ATOM    952  C   LEU L 140      22.403  18.405  13.252  1.00 19.19           C  
ANISOU  952  C   LEU L 140     2596   2521   2174   -109     92   -166       C  
ATOM    953  O   LEU L 140      23.134  18.848  14.138  1.00 18.78           O  
ANISOU  953  O   LEU L 140     2532   2464   2140    -97     98   -165       O  
ATOM    954  CB  LEU L 140      22.102  20.716  12.281  1.00 19.69           C  
ANISOU  954  CB  LEU L 140     2667   2613   2200   -147    100   -118       C  
ATOM    955  CG  LEU L 140      21.684  21.530  11.048  1.00 23.82           C  
ANISOU  955  CG  LEU L 140     3205   3158   2687   -175    101    -98       C  
ATOM    956  CD1 LEU L 140      20.192  21.490  10.791  1.00 24.18           C  
ANISOU  956  CD1 LEU L 140     3264   3196   2726   -178     76    -74       C  
ATOM    957  CD2 LEU L 140      22.068  22.989  11.131  1.00 23.72           C  
ANISOU  957  CD2 LEU L 140     3194   3147   2668   -188    109    -71       C  
ATOM    958  N   ALA L 141      22.341  17.106  12.957  1.00 18.68           N  
ANISOU  958  N   ALA L 141     2536   2448   2111   -102     88   -194       N  
ATOM    959  CA  ALA L 141      23.162  16.103  13.630  1.00 19.23           C  
ANISOU  959  CA  ALA L 141     2598   2501   2205    -76     88   -225       C  
ATOM    960  C   ALA L 141      24.464  15.969  12.820  1.00 20.46           C  
ANISOU  960  C   ALA L 141     2741   2684   2348    -75    110   -263       C  
ATOM    961  O   ALA L 141      24.708  14.937  12.167  1.00 20.87           O  
ANISOU  961  O   ALA L 141     2795   2738   2394    -70    112   -299       O  
ATOM    962  CB  ALA L 141      22.389  14.805  13.662  1.00 18.99           C  
ANISOU  962  CB  ALA L 141     2584   2445   2183    -70     71   -235       C  
ATOM    963  N   LEU L 142      25.172  17.097  12.717  1.00 21.23           N  
ANISOU  963  N   LEU L 142     2825   2806   2435    -86    127   -256       N  
ATOM    964  CA  LEU L 142      26.260  17.348  11.796  1.00 21.63           C  
ANISOU  964  CA  LEU L 142     2860   2892   2463    -99    152   -284       C  
ATOM    965  C   LEU L 142      27.435  18.047  12.479  1.00 22.51           C  
ANISOU  965  C   LEU L 142     2948   3015   2588    -92    166   -290       C  
ATOM    966  O   LEU L 142      27.289  18.720  13.517  1.00 22.47           O  
ANISOU  966  O   LEU L 142     2941   2993   2602    -85    158   -262       O  
ATOM    967  CB  LEU L 142      25.687  18.256  10.714  1.00 23.39           C  
ANISOU  967  CB  LEU L 142     3097   3140   2650   -135    158   -259       C  
ATOM    968  CG  LEU L 142      24.662  17.622   9.776  1.00 25.21           C  
ANISOU  968  CG  LEU L 142     3347   3371   2859   -147    147   -259       C  
ATOM    969  CD1 LEU L 142      24.034  18.656   8.912  1.00 25.25           C  
ANISOU  969  CD1 LEU L 142     3367   3396   2830   -179    147   -226       C  
ATOM    970  CD2 LEU L 142      25.281  16.520   8.954  1.00 26.15           C  
ANISOU  970  CD2 LEU L 142     3461   3506   2966   -143    158   -310       C  
ATOM    971  N   PRO L 143      28.659  17.961  11.888  1.00 20.95           N  
ANISOU  971  N   PRO L 143     2729   2849   2379    -95    189   -328       N  
ATOM    972  CA  PRO L 143      29.771  18.744  12.377  1.00 21.42           C  
ANISOU  972  CA  PRO L 143     2764   2927   2447    -96    205   -334       C  
ATOM    973  C   PRO L 143      29.611  20.206  12.003  1.00 20.31           C  
ANISOU  973  C   PRO L 143     2631   2803   2283   -134    217   -298       C  
ATOM    974  O   PRO L 143      29.041  20.525  10.957  1.00 19.40           O  
ANISOU  974  O   PRO L 143     2533   2700   2136   -162    221   -283       O  
ATOM    975  CB  PRO L 143      30.989  18.136  11.662  1.00 22.41           C  
ANISOU  975  CB  PRO L 143     2863   3087   2562    -91    227   -388       C  
ATOM    976  CG  PRO L 143      30.430  17.520  10.415  1.00 23.35           C  
ANISOU  976  CG  PRO L 143     2999   3218   2653   -106    230   -401       C  
ATOM    977  CD  PRO L 143      28.992  17.136  10.716  1.00 22.88           C  
ANISOU  977  CD  PRO L 143     2971   3118   2602    -99    202   -368       C  
ATOM    978  N   PRO L 144      30.229  21.114  12.779  1.00 20.77           N  
ANISOU  978  N   PRO L 144     2674   2861   2354   -137    223   -288       N  
ATOM    979  CA  PRO L 144      30.085  22.556  12.545  1.00 20.27           C  
ANISOU  979  CA  PRO L 144     2622   2806   2274   -172    232   -252       C  
ATOM    980  C   PRO L 144      30.696  23.060  11.217  1.00 21.67           C  
ANISOU  980  C   PRO L 144     2797   3024   2412   -212    260   -262       C  
ATOM    981  O   PRO L 144      30.342  24.158  10.767  1.00 20.44           O  
ANISOU  981  O   PRO L 144     2661   2870   2235   -245    264   -227       O  
ATOM    982  CB  PRO L 144      30.852  23.195  13.722  1.00 20.43           C  
ANISOU  982  CB  PRO L 144     2621   2820   2320   -163    234   -252       C  
ATOM    983  CG  PRO L 144      31.893  22.105  14.094  1.00 21.11           C  
ANISOU  983  CG  PRO L 144     2676   2919   2425   -132    238   -302       C  
ATOM    984  CD  PRO L 144      31.181  20.783  13.874  1.00 20.52           C  
ANISOU  984  CD  PRO L 144     2615   2826   2354   -107    221   -313       C  
ATOM    985  N   THR L 145      31.578  22.269  10.575  1.00 21.13           N  
ANISOU  985  N   THR L 145     2707   2989   2332   -210    279   -309       N  
ATOM    986  CA  THR L 145      32.167  22.648   9.305  1.00 21.52           C  
ANISOU  986  CA  THR L 145     2753   3083   2341   -249    308   -323       C  
ATOM    987  C   THR L 145      31.134  22.616   8.154  1.00 21.52           C  
ANISOU  987  C   THR L 145     2786   3085   2303   -272    302   -300       C  
ATOM    988  O   THR L 145      31.444  23.054   7.031  1.00 20.11           O  
ANISOU  988  O   THR L 145     2612   2942   2083   -311    324   -302       O  
ATOM    989  CB  THR L 145      33.339  21.723   8.935  1.00 22.17           C  
ANISOU  989  CB  THR L 145     2800   3203   2421   -237    330   -385       C  
ATOM    990  CG2 THR L 145      34.496  21.849   9.890  1.00 23.18           C  
ANISOU  990  CG2 THR L 145     2889   3338   2578   -220    338   -410       C  
ATOM    991  OG1 THR L 145      32.790  20.408   9.005  1.00 22.31           O  
ANISOU  991  OG1 THR L 145     2823   3198   2454   -200    310   -405       O  
ATOM    992  N   VAL L 146      29.920  22.107   8.382  1.00 20.21           N  
ANISOU  992  N   VAL L 146     2643   2886   2149   -251    273   -280       N  
ATOM    993  CA  VAL L 146      28.870  22.145   7.314  1.00 20.81           C  
ANISOU  993  CA  VAL L 146     2749   2965   2190   -272    264   -257       C  
ATOM    994  C   VAL L 146      27.651  22.980   7.732  1.00 20.29           C  
ANISOU  994  C   VAL L 146     2711   2866   2132   -275    238   -200       C  
ATOM    995  O   VAL L 146      26.729  23.014   6.969  1.00 19.36           O  
ANISOU  995  O   VAL L 146     2616   2749   1989   -288    225   -180       O  
ATOM    996  CB  VAL L 146      28.395  20.747   6.889  1.00 21.48           C  
ANISOU  996  CB  VAL L 146     2837   3048   2274   -252    254   -288       C  
ATOM    997  CG1 VAL L 146      29.513  19.941   6.219  1.00 23.83           C  
ANISOU  997  CG1 VAL L 146     3111   3384   2558   -252    280   -346       C  
ATOM    998  CG2 VAL L 146      27.765  19.970   8.015  1.00 23.05           C  
ANISOU  998  CG2 VAL L 146     3036   3204   2516   -212    227   -286       C  
ATOM    999  N   TYR L 147      27.681  23.635   8.906  1.00 19.56           N  
ANISOU  999  N   TYR L 147     2613   2746   2071   -262    229   -179       N  
ATOM   1000  CA  TYR L 147      26.565  24.391   9.408  1.00 19.08           C  
ANISOU 1000  CA  TYR L 147     2574   2653   2022   -258    205   -132       C  
ATOM   1001  C   TYR L 147      26.106  25.439   8.381  1.00 19.37           C  
ANISOU 1001  C   TYR L 147     2639   2700   2021   -294    205    -95       C  
ATOM   1002  O   TYR L 147      24.893  25.631   8.210  1.00 18.65           O  
ANISOU 1002  O   TYR L 147     2568   2591   1924   -291    180    -64       O  
ATOM   1003  CB  TYR L 147      26.860  25.034  10.764  1.00 18.06           C  
ANISOU 1003  CB  TYR L 147     2433   2498   1928   -243    201   -121       C  
ATOM   1004  CG  TYR L 147      26.815  24.124  11.981  1.00 18.08           C  
ANISOU 1004  CG  TYR L 147     2419   2478   1970   -203    189   -139       C  
ATOM   1005  CD1 TYR L 147      26.627  22.737  11.898  1.00 17.95           C  
ANISOU 1005  CD1 TYR L 147     2399   2462   1960   -182    182   -167       C  
ATOM   1006  CD2 TYR L 147      27.035  24.669  13.244  1.00 17.69           C  
ANISOU 1006  CD2 TYR L 147     2360   2409   1951   -189    184   -130       C  
ATOM   1007  CE1 TYR L 147      26.667  21.931  13.042  1.00 18.39           C  
ANISOU 1007  CE1 TYR L 147     2442   2493   2049   -148    170   -182       C  
ATOM   1008  CE2 TYR L 147      27.075  23.878  14.380  1.00 18.28           C  
ANISOU 1008  CE2 TYR L 147     2421   2465   2057   -155    172   -145       C  
ATOM   1009  CZ  TYR L 147      26.856  22.507  14.285  1.00 18.86           C  
ANISOU 1009  CZ  TYR L 147     2493   2535   2136   -134    164   -168       C  
ATOM   1010  OH  TYR L 147      26.842  21.755  15.425  1.00 20.60           O  
ANISOU 1010  OH  TYR L 147     2706   2734   2386   -103    151   -178       O  
ATOM   1011  N   GLU L 148      27.049  26.248   7.898  1.00 20.50           N  
ANISOU 1011  N   GLU L 148     2781   2866   2142   -327    229    -95       N  
ATOM   1012  CA  GLU L 148      26.733  27.345   7.025  1.00 21.70           C  
ANISOU 1012  CA  GLU L 148     2962   3024   2259   -363    228    -56       C  
ATOM   1013  C   GLU L 148      26.180  26.827   5.696  1.00 21.26           C  
ANISOU 1013  C   GLU L 148     2924   2993   2160   -378    225    -57       C  
ATOM   1014  O   GLU L 148      25.175  27.364   5.221  1.00 22.18           O  
ANISOU 1014  O   GLU L 148     3069   3098   2258   -386    203    -17       O  
ATOM   1015  CB  GLU L 148      27.963  28.188   6.802  1.00 25.62           C  
ANISOU 1015  CB  GLU L 148     3453   3542   2740   -398    259    -59       C  
ATOM   1016  CG  GLU L 148      28.327  28.919   8.066  1.00 27.92           C  
ANISOU 1016  CG  GLU L 148     3733   3804   3070   -387    257    -50       C  
ATOM   1017  CD  GLU L 148      29.431  29.933   7.896  1.00 32.69           C  
ANISOU 1017  CD  GLU L 148     4334   4424   3660   -428    284    -48       C  
ATOM   1018  OE1 GLU L 148      29.686  30.326   6.738  1.00 32.68           O  
ANISOU 1018  OE1 GLU L 148     4350   4450   3615   -469    300    -38       O  
ATOM   1019  OE2 GLU L 148      30.027  30.326   8.959  1.00 36.79           O1-
ANISOU 1019  OE2 GLU L 148     4835   4929   4212   -419    289    -56       O1-
ATOM   1020  N   ALA L 149      26.763  25.763   5.142  1.00 19.60           N  
ANISOU 1020  N   ALA L 149     2696   2815   1936   -379    243   -102       N  
ATOM   1021  CA  ALA L 149      26.227  25.253   3.866  1.00 20.25           C  
ANISOU 1021  CA  ALA L 149     2795   2923   1975   -395    240   -106       C  
ATOM   1022  C   ALA L 149      24.812  24.652   4.101  1.00 19.68           C  
ANISOU 1022  C   ALA L 149     2734   2823   1918   -366    204    -92       C  
ATOM   1023  O   ALA L 149      23.869  24.897   3.316  1.00 20.18           O  
ANISOU 1023  O   ALA L 149     2823   2890   1953   -379    185    -65       O  
ATOM   1024  CB  ALA L 149      27.190  24.283   3.224  1.00 20.41           C  
ANISOU 1024  CB  ALA L 149     2793   2984   1976   -401    268   -162       C  
ATOM   1025  N   VAL L 150      24.617  23.919   5.190  1.00 19.19           N  
ANISOU 1025  N   VAL L 150     2654   2734   1902   -329    192   -109       N  
ATOM   1026  CA  VAL L 150      23.305  23.275   5.426  1.00 19.30           C  
ANISOU 1026  CA  VAL L 150     2676   2724   1930   -306    161   -100       C  
ATOM   1027  C   VAL L 150      22.196  24.313   5.694  1.00 18.76           C  
ANISOU 1027  C   VAL L 150     2628   2632   1867   -305    134    -47       C  
ATOM   1028  O   VAL L 150      21.089  24.195   5.132  1.00 19.05           O  
ANISOU 1028  O   VAL L 150     2680   2670   1887   -307    111    -30       O  
ATOM   1029  CB  VAL L 150      23.395  22.233   6.535  1.00 18.54           C  
ANISOU 1029  CB  VAL L 150     2559   2605   1879   -270    157   -129       C  
ATOM   1030  CG1 VAL L 150      22.017  21.707   6.873  1.00 19.09           C  
ANISOU 1030  CG1 VAL L 150     2638   2650   1965   -253    126   -115       C  
ATOM   1031  CG2 VAL L 150      24.273  21.110   6.023  1.00 19.86           C  
ANISOU 1031  CG2 VAL L 150     2712   2796   2037   -269    177   -182       C  
ATOM   1032  N   THR L 151      22.514  25.358   6.461  1.00 17.96           N  
ANISOU 1032  N   THR L 151     2526   2511   1785   -304    137    -23       N  
ATOM   1033  CA  THR L 151      21.509  26.363   6.769  1.00 18.39           C  
ANISOU 1033  CA  THR L 151     2598   2541   1848   -299    111     22       C  
ATOM   1034  C   THR L 151      21.172  27.129   5.499  1.00 18.77           C  
ANISOU 1034  C   THR L 151     2676   2606   1850   -329    104     53       C  
ATOM   1035  O   THR L 151      20.043  27.436   5.238  1.00 20.06           O  
ANISOU 1035  O   THR L 151     2854   2760   2006   -323     76     82       O  
ATOM   1036  CB  THR L 151      21.929  27.286   7.924  1.00 17.53           C  
ANISOU 1036  CB  THR L 151     2483   2404   1773   -289    114     37       C  
ATOM   1037  CG2 THR L 151      21.851  26.601   9.261  1.00 18.45           C  
ANISOU 1037  CG2 THR L 151     2576   2499   1933   -255    110     17       C  
ATOM   1038  OG1 THR L 151      23.232  27.815   7.708  1.00 18.25           O  
ANISOU 1038  OG1 THR L 151     2571   2511   1851   -314    144     28       O  
ATOM   1039  N   LYS L 152      22.171  27.396   4.688  1.00 20.13           N  
ANISOU 1039  N   LYS L 152     2853   2806   1988   -361    130     45       N  
ATOM   1040  CA  LYS L 152      21.936  28.156   3.440  1.00 21.84           C  
ANISOU 1040  CA  LYS L 152     3101   3040   2155   -395    125     77       C  
ATOM   1041  C   LYS L 152      20.989  27.367   2.533  1.00 21.34           C  
ANISOU 1041  C   LYS L 152     3047   2997   2064   -394    105     72       C  
ATOM   1042  O   LYS L 152      20.047  27.907   1.967  1.00 20.81           O  
ANISOU 1042  O   LYS L 152     3003   2926   1975   -398     78    109       O  
ATOM   1043  CB  LYS L 152      23.267  28.473   2.755  1.00 24.90           C  
ANISOU 1043  CB  LYS L 152     3490   3459   2509   -434    162     64       C  
ATOM   1044  CG  LYS L 152      23.152  28.805   1.266  1.00 29.70           C  
ANISOU 1044  CG  LYS L 152     4129   4101   3055   -473    163     83       C  
ATOM   1045  CD  LYS L 152      24.473  29.147   0.555  1.00 33.95           C  
ANISOU 1045  CD  LYS L 152     4668   4675   3555   -519    203     70       C  
ATOM   1046  CE  LYS L 152      25.417  27.948   0.476  1.00 38.15           C  
ANISOU 1046  CE  LYS L 152     5163   5242   4087   -516    235      7       C  
ATOM   1047  NZ  LYS L 152      25.518  27.360  -0.884  1.00 40.75           N1+
ANISOU 1047  NZ  LYS L 152     5500   5621   4361   -544    248    -13       N1+
ATOM   1048  N   ASN L 153      21.238  26.061   2.393  1.00 20.53           N  
ANISOU 1048  N   ASN L 153     2924   2913   1961   -386    118     26       N  
ATOM   1049  CA  ASN L 153      20.489  25.249   1.467  1.00 20.28           C  
ANISOU 1049  CA  ASN L 153     2900   2904   1900   -391    103     14       C  
ATOM   1050  C   ASN L 153      19.065  25.018   1.979  1.00 20.65           C  
ANISOU 1050  C   ASN L 153     2946   2925   1973   -362     65     32       C  
ATOM   1051  O   ASN L 153      18.107  24.952   1.177  1.00 20.80           O  
ANISOU 1051  O   ASN L 153     2980   2957   1964   -369     41     47       O  
ATOM   1052  CB  ASN L 153      21.220  23.954   1.110  1.00 20.16           C  
ANISOU 1052  CB  ASN L 153     2865   2916   1877   -393    128    -42       C  
ATOM   1053  CG  ASN L 153      22.257  24.196   0.023  1.00 22.60           C  
ANISOU 1053  CG  ASN L 153     3181   3268   2137   -431    159    -56       C  
ATOM   1054  ND2 ASN L 153      23.528  24.217   0.418  1.00 21.57           N  
ANISOU 1054  ND2 ASN L 153     3030   3145   2019   -434    192    -82       N  
ATOM   1055  OD1 ASN L 153      21.916  24.348  -1.156  1.00 21.08           O  
ANISOU 1055  OD1 ASN L 153     3009   3104   1893   -458    154    -44       O  
ATOM   1056  N   ILE L 154      18.913  24.843   3.296  1.00 20.17           N  
ANISOU 1056  N   ILE L 154     2867   2832   1965   -332     60     28       N  
ATOM   1057  CA  ILE L 154      17.562  24.659   3.864  1.00 19.84           C  
ANISOU 1057  CA  ILE L 154     2821   2767   1948   -307     27     43       C  
ATOM   1058  C   ILE L 154      16.719  25.897   3.561  1.00 19.62           C  
ANISOU 1058  C   ILE L 154     2814   2732   1907   -309      0     93       C  
ATOM   1059  O   ILE L 154      15.565  25.803   3.074  1.00 19.58           O  
ANISOU 1059  O   ILE L 154     2815   2733   1888   -306    -29    107       O  
ATOM   1060  CB  ILE L 154      17.607  24.328   5.376  1.00 19.69           C  
ANISOU 1060  CB  ILE L 154     2780   2716   1984   -277     29     31       C  
ATOM   1061  CG1 ILE L 154      18.048  22.865   5.608  1.00 19.91           C  
ANISOU 1061  CG1 ILE L 154     2790   2747   2025   -269     44    -15       C  
ATOM   1062  CG2 ILE L 154      16.217  24.596   5.997  1.00 19.16           C  
ANISOU 1062  CG2 ILE L 154     2711   2629   1941   -256     -2     58       C  
ATOM   1063  CD1 ILE L 154      18.370  22.550   7.046  1.00 20.52           C  
ANISOU 1063  CD1 ILE L 154     2849   2796   2150   -243     50    -27       C  
ATOM   1064  N   HIS L 155      17.306  27.063   3.796  1.00 20.46           N  
ANISOU 1064  N   HIS L 155     2931   2824   2016   -316      9    119       N  
ATOM   1065  CA  HIS L 155      16.608  28.323   3.623  1.00 22.39           C  
ANISOU 1065  CA  HIS L 155     3198   3053   2253   -315    -17    167       C  
ATOM   1066  C   HIS L 155      16.200  28.486   2.153  1.00 23.82           C  
ANISOU 1066  C   HIS L 155     3406   3263   2379   -340    -32    186       C  
ATOM   1067  O   HIS L 155      15.120  28.935   1.849  1.00 22.49           O  
ANISOU 1067  O   HIS L 155     3250   3090   2203   -330    -66    216       O  
ATOM   1068  CB  HIS L 155      17.481  29.518   4.035  1.00 24.14           C  
ANISOU 1068  CB  HIS L 155     3432   3254   2484   -325     -1    188       C  
ATOM   1069  CG  HIS L 155      16.822  30.830   3.793  1.00 25.99           C  
ANISOU 1069  CG  HIS L 155     3695   3468   2710   -324    -29    238       C  
ATOM   1070  CD2 HIS L 155      15.921  31.522   4.519  1.00 28.25           C  
ANISOU 1070  CD2 HIS L 155     3982   3722   3029   -294    -57    262       C  
ATOM   1071  ND1 HIS L 155      17.013  31.549   2.607  1.00 29.13           N  
ANISOU 1071  ND1 HIS L 155     4128   3880   3060   -355    -32    267       N  
ATOM   1072  CE1 HIS L 155      16.307  32.667   2.660  1.00 29.83           C  
ANISOU 1072  CE1 HIS L 155     4239   3940   3155   -344    -62    310       C  
ATOM   1073  NE2 HIS L 155      15.630  32.676   3.816  1.00 29.99           N  
ANISOU 1073  NE2 HIS L 155     4238   3932   3225   -305    -78    306       N  
ATOM   1074  N   GLU L 156      17.112  28.153   1.244  1.00 24.60           N  
ANISOU 1074  N   GLU L 156     3512   3394   2438   -372     -5    167       N  
ATOM   1075  CA  GLU L 156      16.882  28.400  -0.190  1.00 27.27           C  
ANISOU 1075  CA  GLU L 156     3880   3764   2717   -401    -16    187       C  
ATOM   1076  C   GLU L 156      15.819  27.438  -0.735  1.00 25.90           C  
ANISOU 1076  C   GLU L 156     3699   3611   2529   -392    -41    171       C  
ATOM   1077  O   GLU L 156      15.083  27.764  -1.680  1.00 23.72           O  
ANISOU 1077  O   GLU L 156     3445   3351   2214   -402    -68    198       O  
ATOM   1078  CB  GLU L 156      18.202  28.191  -0.948  1.00 29.54           C  
ANISOU 1078  CB  GLU L 156     4172   4086   2966   -439     24    163       C  
ATOM   1079  CG  GLU L 156      18.142  28.516  -2.413  1.00 37.04           C  
ANISOU 1079  CG  GLU L 156     5153   5071   3848   -475     19    183       C  
ATOM   1080  CD  GLU L 156      19.407  28.201  -3.215  1.00 40.50           C  
ANISOU 1080  CD  GLU L 156     5591   5550   4244   -515     62    153       C  
ATOM   1081  OE1 GLU L 156      20.381  27.634  -2.647  1.00 42.00           O  
ANISOU 1081  OE1 GLU L 156     5754   5745   4460   -512     96    111       O  
ATOM   1082  OE2 GLU L 156      19.424  28.569  -4.395  1.00 50.18           O1-
ANISOU 1082  OE2 GLU L 156     6847   6807   5412   -549     61    173       O1-
ATOM   1083  N   SER L 157      15.750  26.219  -0.192  1.00 24.17           N  
ANISOU 1083  N   SER L 157     3452   3393   2339   -376    -32    128       N  
ATOM   1084  CA  SER L 157      15.058  25.147  -0.964  1.00 24.79           C  
ANISOU 1084  CA  SER L 157     3526   3499   2392   -380    -46    104       C  
ATOM   1085  C   SER L 157      13.985  24.392  -0.191  1.00 23.51           C  
ANISOU 1085  C   SER L 157     3341   3319   2270   -352    -69     91       C  
ATOM   1086  O   SER L 157      13.221  23.720  -0.865  1.00 24.53           O  
ANISOU 1086  O   SER L 157     3471   3471   2379   -357    -88     79       O  
ATOM   1087  CB  SER L 157      16.040  24.131  -1.472  1.00 25.62           C  
ANISOU 1087  CB  SER L 157     3624   3632   2477   -399    -12     54       C  
ATOM   1088  OG  SER L 157      16.839  24.710  -2.490  1.00 27.54           O  
ANISOU 1088  OG  SER L 157     3889   3905   2669   -434      6     64       O  
ATOM   1089  N   CYS L 158      14.078  24.294   1.147  1.00 21.95           N  
ANISOU 1089  N   CYS L 158     3123   3089   2126   -326    -62     84       N  
ATOM   1090  CA  CYS L 158      13.278  23.313   1.885  1.00 21.60           C  
ANISOU 1090  CA  CYS L 158     3057   3032   2118   -306    -75     62       C  
ATOM   1091  C   CYS L 158      12.264  23.909   2.869  1.00 20.77           C  
ANISOU 1091  C   CYS L 158     2940   2900   2050   -279   -101     90       C  
ATOM   1092  O   CYS L 158      11.703  23.165   3.705  1.00 19.10           O  
ANISOU 1092  O   CYS L 158     2708   2675   1873   -263   -106     73       O  
ATOM   1093  CB  CYS L 158      14.215  22.377   2.639  1.00 22.59           C  
ANISOU 1093  CB  CYS L 158     3165   3144   2272   -299    -44     22       C  
ATOM   1094  SG  CYS L 158      15.147  21.314   1.511  1.00 25.27           S  
ANISOU 1094  SG  CYS L 158     3510   3517   2574   -324    -18    -25       S  
ATOM   1095  N   MET L 159      12.083  25.227   2.853  1.00 20.60           N  
ANISOU 1095  N   MET L 159     2932   2869   2025   -273   -115    131       N  
ATOM   1096  CA  MET L 159      11.204  25.866   3.866  1.00 21.56           C  
ANISOU 1096  CA  MET L 159     3040   2964   2185   -244   -137    154       C  
ATOM   1097  C   MET L 159       9.740  25.660   3.481  1.00 21.24           C  
ANISOU 1097  C   MET L 159     2992   2940   2138   -236   -175    162       C  
ATOM   1098  O   MET L 159       9.436  25.839   2.359  1.00 21.80           O  
ANISOU 1098  O   MET L 159     3078   3033   2169   -250   -192    174       O  
ATOM   1099  CB  MET L 159      11.476  27.362   3.986  1.00 22.39           C  
ANISOU 1099  CB  MET L 159     3164   3049   2292   -238   -142    193       C  
ATOM   1100  CG  MET L 159      12.910  27.681   4.289  1.00 24.19           C  
ANISOU 1100  CG  MET L 159     3400   3265   2523   -251   -106    187       C  
ATOM   1101  SD  MET L 159      13.312  27.489   6.016  1.00 26.95           S  
ANISOU 1101  SD  MET L 159     3723   3583   2931   -226    -87    169       S  
ATOM   1102  CE  MET L 159      12.990  29.195   6.482  1.00 28.00           C  
ANISOU 1102  CE  MET L 159     3870   3685   3081   -210   -106    213       C  
ATOM   1103  N   SER L 160       8.867  25.361   4.444  1.00 21.14           N  
ANISOU 1103  N   SER L 160     2953   2916   2163   -214   -187    155       N  
ATOM   1104  CA  SER L 160       7.435  25.391   4.237  1.00 21.53           C  
ANISOU 1104  CA  SER L 160     2989   2979   2212   -203   -224    165       C  
ATOM   1105  C   SER L 160       7.045  26.854   4.067  1.00 22.97           C  
ANISOU 1105  C   SER L 160     3185   3152   2390   -186   -250    207       C  
ATOM   1106  O   SER L 160       7.548  27.700   4.740  1.00 23.49           O  
ANISOU 1106  O   SER L 160     3256   3190   2477   -173   -240    223       O  
ATOM   1107  CB  SER L 160       6.661  24.784   5.368  1.00 20.92           C  
ANISOU 1107  CB  SER L 160     2879   2893   2175   -187   -227    148       C  
ATOM   1108  OG  SER L 160       5.253  24.744   5.068  1.00 20.52           O  
ANISOU 1108  OG  SER L 160     2810   2863   2120   -180   -262    153       O  
ATOM   1109  N   GLN L 161       6.128  27.083   3.136  1.00 26.27           N  
ANISOU 1109  N   GLN L 161     3607   3592   2780   -185   -285    224       N  
ATOM   1110  CA  GLN L 161       5.541  28.383   2.852  1.00 28.80           C  
ANISOU 1110  CA  GLN L 161     3941   3905   3094   -165   -319    264       C  
ATOM   1111  C   GLN L 161       4.307  28.592   3.738  1.00 27.20           C  
ANISOU 1111  C   GLN L 161     3704   3696   2931   -131   -345    264       C  
ATOM   1112  O   GLN L 161       3.761  29.676   3.729  1.00 31.11           O  
ANISOU 1112  O   GLN L 161     4206   4181   3434   -105   -374    293       O  
ATOM   1113  CB  GLN L 161       5.142  28.441   1.363  1.00 30.55           C  
ANISOU 1113  CB  GLN L 161     4184   4159   3263   -181   -348    279       C  
ATOM   1114  CG  GLN L 161       6.336  28.310   0.423  1.00 34.47           C  
ANISOU 1114  CG  GLN L 161     4713   4666   3714   -217   -322    279       C  
ATOM   1115  CD  GLN L 161       7.460  29.246   0.799  1.00 38.22           C  
ANISOU 1115  CD  GLN L 161     5213   5110   4199   -220   -297    300       C  
ATOM   1116  NE2 GLN L 161       7.180  30.547   0.768  1.00 38.90           N  
ANISOU 1116  NE2 GLN L 161     5318   5173   4285   -202   -323    341       N  
ATOM   1117  OE1 GLN L 161       8.556  28.805   1.175  1.00 40.57           O  
ANISOU 1117  OE1 GLN L 161     5510   5401   4504   -235   -256    277       O  
ATOM   1118  N   ILE L 162       3.812  27.527   4.376  1.00 23.89           N  
ANISOU 1118  N   ILE L 162     3251   3288   2535   -132   -336    231       N  
ATOM   1119  CA  ILE L 162       2.613  27.569   5.180  1.00 24.29           C  
ANISOU 1119  CA  ILE L 162     3265   3343   2620   -105   -357    226       C  
ATOM   1120  C   ILE L 162       2.959  27.232   6.637  1.00 22.75           C  
ANISOU 1120  C   ILE L 162     3050   3125   2469    -98   -325    206       C  
ATOM   1121  O   ILE L 162       2.539  27.933   7.523  1.00 22.26           O  
ANISOU 1121  O   ILE L 162     2971   3047   2438    -70   -332    214       O  
ATOM   1122  CB  ILE L 162       1.542  26.606   4.606  1.00 26.71           C  
ANISOU 1122  CB  ILE L 162     3547   3688   2910   -117   -379    206       C  
ATOM   1123  CG1 ILE L 162       1.106  27.022   3.196  1.00 29.23           C  
ANISOU 1123  CG1 ILE L 162     3886   4034   3186   -121   -416    227       C  
ATOM   1124  CG2 ILE L 162       0.357  26.493   5.570  1.00 27.77           C  
ANISOU 1124  CG2 ILE L 162     3637   3830   3082    -96   -392    193       C  
ATOM   1125  CD1 ILE L 162       0.277  28.292   3.159  1.00 31.71           C  
ANISOU 1125  CD1 ILE L 162     4196   4343   3508    -84   -456    259       C  
ATOM   1126  N   GLY L 163       3.644  26.109   6.882  1.00 20.42           N  
ANISOU 1126  N   GLY L 163     2754   2829   2174   -122   -293    178       N  
ATOM   1127  CA  GLY L 163       3.959  25.689   8.273  1.00 19.93           C  
ANISOU 1127  CA  GLY L 163     2675   2746   2151   -117   -266    160       C  
ATOM   1128  C   GLY L 163       5.094  26.547   8.832  1.00 18.76           C  
ANISOU 1128  C   GLY L 163     2546   2566   2016   -107   -244    174       C  
ATOM   1129  O   GLY L 163       5.715  27.297   8.109  1.00 18.94           O  
ANISOU 1129  O   GLY L 163     2596   2582   2016   -110   -246    194       O  
ATOM   1130  N   TRP L 164       5.411  26.389  10.108  1.00 18.60           N  
ANISOU 1130  N   TRP L 164     2511   2525   2028    -98   -222    162       N  
ATOM   1131  CA  TRP L 164       6.599  26.960  10.623  1.00 18.23           C  
ANISOU 1131  CA  TRP L 164     2481   2452   1992    -95   -198    168       C  
ATOM   1132  C   TRP L 164       7.805  26.079  10.248  1.00 17.05           C  
ANISOU 1132  C   TRP L 164     2348   2303   1825   -120   -170    150       C  
ATOM   1133  O   TRP L 164       7.691  24.930   9.796  1.00 17.13           O  
ANISOU 1133  O   TRP L 164     2355   2330   1822   -138   -167    129       O  
ATOM   1134  CB  TRP L 164       6.489  27.243  12.116  1.00 19.55           C  
ANISOU 1134  CB  TRP L 164     2628   2600   2197    -74   -188    163       C  
ATOM   1135  CG  TRP L 164       5.965  26.145  12.979  1.00 18.85           C  
ANISOU 1135  CG  TRP L 164     2513   2520   2127    -78   -180    139       C  
ATOM   1136  CD1 TRP L 164       4.753  26.144  13.612  1.00 19.57           C  
ANISOU 1136  CD1 TRP L 164     2575   2622   2236    -64   -194    136       C  
ATOM   1137  CD2 TRP L 164       6.616  24.935  13.356  1.00 19.59           C  
ANISOU 1137  CD2 TRP L 164     2608   2610   2224    -96   -155    117       C  
ATOM   1138  CE2 TRP L 164       5.725  24.256  14.221  1.00 19.31           C  
ANISOU 1138  CE2 TRP L 164     2547   2582   2207    -95   -157    104       C  
ATOM   1139  CE3 TRP L 164       7.856  24.361  13.074  1.00 18.75           C  
ANISOU 1139  CE3 TRP L 164     2521   2495   2106   -111   -133    105       C  
ATOM   1140  NE1 TRP L 164       4.619  25.025  14.359  1.00 20.50           N  
ANISOU 1140  NE1 TRP L 164     2678   2744   2366    -77   -179    115       N  
ATOM   1141  CZ2 TRP L 164       6.023  23.026  14.783  1.00 19.41           C  
ANISOU 1141  CZ2 TRP L 164     2557   2589   2226   -110   -139     84       C  
ATOM   1142  CZ3 TRP L 164       8.142  23.133  13.643  1.00 20.14           C  
ANISOU 1142  CZ3 TRP L 164     2693   2667   2293   -122   -117     83       C  
ATOM   1143  CH2 TRP L 164       7.264  22.503  14.509  1.00 18.70           C  
ANISOU 1143  CH2 TRP L 164     2490   2486   2129   -121   -120     74       C  
ATOM   1144  N   ASN L 165       8.958  26.682  10.395  1.00 16.20           N  
ANISOU 1144  N   ASN L 165     2257   2177   1718   -122   -151    156       N  
ATOM   1145  CA  ASN L 165      10.274  26.152  10.066  1.00 16.86           C  
ANISOU 1145  CA  ASN L 165     2355   2262   1788   -142   -123    140       C  
ATOM   1146  C   ASN L 165      11.225  26.454  11.229  1.00 17.27           C  
ANISOU 1146  C   ASN L 165     2403   2289   1868   -132    -99    135       C  
ATOM   1147  O   ASN L 165      11.428  27.686  11.599  1.00 17.61           O  
ANISOU 1147  O   ASN L 165     2454   2315   1923   -121   -101    156       O  
ATOM   1148  CB  ASN L 165      10.836  26.724   8.765  1.00 17.58           C  
ANISOU 1148  CB  ASN L 165     2473   2364   1841   -160   -123    156       C  
ATOM   1149  CG  ASN L 165       9.938  26.423   7.569  1.00 18.96           C  
ANISOU 1149  CG  ASN L 165     2654   2566   1984   -170   -148    161       C  
ATOM   1150  ND2 ASN L 165       9.177  27.447   7.154  1.00 19.18           N  
ANISOU 1150  ND2 ASN L 165     2690   2593   2002   -160   -177    192       N  
ATOM   1151  OD1 ASN L 165       9.876  25.275   7.050  1.00 17.66           O  
ANISOU 1151  OD1 ASN L 165     2485   2420   1803   -186   -144    136       O  
ATOM   1152  N   ARG L 166      11.732  25.367  11.852  1.00 16.69           N  
ANISOU 1152  N   ARG L 166     2319   2213   1808   -135    -80    108       N  
ATOM   1153  CA  ARG L 166      12.604  25.455  12.999  1.00 17.30           C  
ANISOU 1153  CA  ARG L 166     2389   2270   1911   -125    -60     99       C  
ATOM   1154  C   ARG L 166      13.876  24.644  12.802  1.00 17.69           C  
ANISOU 1154  C   ARG L 166     2445   2323   1954   -137    -35     74       C  
ATOM   1155  O   ARG L 166      13.816  23.453  12.358  1.00 19.74           O  
ANISOU 1155  O   ARG L 166     2703   2592   2202   -147    -33     52       O  
ATOM   1156  CB  ARG L 166      11.849  25.008  14.233  1.00 17.33           C  
ANISOU 1156  CB  ARG L 166     2374   2266   1944   -110    -64     93       C  
ATOM   1157  CG  ARG L 166      10.764  25.974  14.688  1.00 17.86           C  
ANISOU 1157  CG  ARG L 166     2431   2329   2025    -92    -84    113       C  
ATOM   1158  CD  ARG L 166       9.773  25.466  15.717  1.00 17.40           C  
ANISOU 1158  CD  ARG L 166     2349   2272   1988    -82    -90    105       C  
ATOM   1159  NE  ARG L 166       8.715  26.452  15.924  1.00 17.15           N  
ANISOU 1159  NE  ARG L 166     2305   2242   1966    -64   -110    122       N  
ATOM   1160  CZ  ARG L 166       7.526  26.217  16.471  1.00 16.78           C  
ANISOU 1160  CZ  ARG L 166     2235   2206   1932    -56   -122    118       C  
ATOM   1161  NH1 ARG L 166       7.260  25.069  17.065  1.00 15.57           N1+
ANISOU 1161  NH1 ARG L 166     2070   2060   1786    -66   -113    101       N1+
ATOM   1162  NH2 ARG L 166       6.619  27.180  16.441  1.00 17.47           N  
ANISOU 1162  NH2 ARG L 166     2312   2298   2026    -37   -143    132       N  
ATOM   1163  N   ILE L 167      15.020  25.255  13.142  1.00 16.54           N  
ANISOU 1163  N   ILE L 167     2302   2168   1813   -137    -17     73       N  
ATOM   1164  CA  ILE L 167      16.296  24.583  12.976  1.00 18.21           C  
ANISOU 1164  CA  ILE L 167     2514   2385   2020   -146      5     47       C  
ATOM   1165  C   ILE L 167      16.935  24.390  14.363  1.00 17.88           C  
ANISOU 1165  C   ILE L 167     2458   2326   2009   -129     17     35       C  
ATOM   1166  O   ILE L 167      17.003  25.333  15.220  1.00 16.02           O  
ANISOU 1166  O   ILE L 167     2219   2076   1791   -119     17     49       O  
ATOM   1167  CB  ILE L 167      17.234  25.352  12.034  1.00 22.22           C  
ANISOU 1167  CB  ILE L 167     3035   2905   2501   -165     19     53       C  
ATOM   1168  CG1 ILE L 167      17.534  26.741  12.565  1.00 26.80           C  
ANISOU 1168  CG1 ILE L 167     3619   3470   3093   -162     21     76       C  
ATOM   1169  CG2 ILE L 167      16.689  25.466  10.590  1.00 24.29           C  
ANISOU 1169  CG2 ILE L 167     3314   3188   2726   -184      8     65       C  
ATOM   1170  CD1 ILE L 167      18.891  27.293  12.079  1.00 29.68           C  
ANISOU 1170  CD1 ILE L 167     3991   3844   3442   -183     44     71       C  
ATOM   1171  N   ILE L 168      17.403  23.174  14.587  1.00 16.65           N  
ANISOU 1171  N   ILE L 168     2296   2170   1859   -126     25      7       N  
ATOM   1172  CA  ILE L 168      17.971  22.786  15.856  1.00 16.65           C  
ANISOU 1172  CA  ILE L 168     2285   2154   1886   -109     32     -4       C  
ATOM   1173  C   ILE L 168      19.462  22.571  15.594  1.00 17.57           C  
ANISOU 1173  C   ILE L 168     2398   2279   1998   -112     53    -28       C  
ATOM   1174  O   ILE L 168      19.829  21.737  14.775  1.00 15.12           O  
ANISOU 1174  O   ILE L 168     2091   1980   1673   -119     59    -50       O  
ATOM   1175  CB  ILE L 168      17.331  21.523  16.429  1.00 18.09           C  
ANISOU 1175  CB  ILE L 168     2465   2326   2082   -101     23    -15       C  
ATOM   1176  CG1 ILE L 168      15.808  21.641  16.584  1.00 19.22           C  
ANISOU 1176  CG1 ILE L 168     2606   2468   2227   -102      4      4       C  
ATOM   1177  CG2 ILE L 168      17.997  21.147  17.742  1.00 18.88           C  
ANISOU 1177  CG2 ILE L 168     2556   2410   2206    -84     29    -25       C  
ATOM   1178  CD1 ILE L 168      15.099  20.286  16.677  1.00 20.55           C  
ANISOU 1178  CD1 ILE L 168     2775   2631   2398   -106     -3     -7       C  
ATOM   1179  N   VAL L 169      20.290  23.327  16.311  1.00 16.63           N  
ANISOU 1179  N   VAL L 169     2272   2155   1891   -107     63    -27       N  
ATOM   1180  CA  VAL L 169      21.765  23.364  16.124  1.00 18.70           C  
ANISOU 1180  CA  VAL L 169     2525   2429   2149   -111     84    -50       C  
ATOM   1181  C   VAL L 169      22.401  23.088  17.487  1.00 17.99           C  
ANISOU 1181  C   VAL L 169     2420   2326   2087    -90     85    -62       C  
ATOM   1182  O   VAL L 169      21.971  23.694  18.493  1.00 16.54           O  
ANISOU 1182  O   VAL L 169     2235   2128   1920    -81     77    -44       O  
ATOM   1183  CB  VAL L 169      22.194  24.752  15.578  1.00 20.38           C  
ANISOU 1183  CB  VAL L 169     2743   2652   2348   -131     94    -33       C  
ATOM   1184  CG1 VAL L 169      23.667  24.750  15.171  1.00 22.00           C  
ANISOU 1184  CG1 VAL L 169     2937   2877   2543   -143    118    -59       C  
ATOM   1185  CG2 VAL L 169      21.282  25.260  14.456  1.00 23.95           C  
ANISOU 1185  CG2 VAL L 169     3214   3111   2774   -149     84     -9       C  
ATOM   1186  N   GLU L 170      23.421  22.241  17.493  1.00 19.12           N  
ANISOU 1186  N   GLU L 170     2553   2476   2234    -81     95    -93       N  
ATOM   1187  CA  GLU L 170      24.237  21.913  18.675  1.00 21.15           C  
ANISOU 1187  CA  GLU L 170     2796   2724   2514    -59     96   -108       C  
ATOM   1188  C   GLU L 170      25.626  22.569  18.605  1.00 20.77           C  
ANISOU 1188  C   GLU L 170     2731   2696   2465    -65    114   -125       C  
ATOM   1189  O   GLU L 170      26.062  22.981  17.539  1.00 19.85           O  
ANISOU 1189  O   GLU L 170     2614   2600   2327    -87    129   -131       O  
ATOM   1190  CB  GLU L 170      24.444  20.419  18.750  1.00 24.51           C  
ANISOU 1190  CB  GLU L 170     3221   3143   2947    -41     90   -134       C  
ATOM   1191  CG  GLU L 170      23.145  19.699  18.917  1.00 27.30           C  
ANISOU 1191  CG  GLU L 170     3590   3477   3303    -39     72   -119       C  
ATOM   1192  CD  GLU L 170      23.235  18.528  19.863  1.00 29.39           C  
ANISOU 1192  CD  GLU L 170     3858   3721   3588    -16     60   -130       C  
ATOM   1193  OE1 GLU L 170      23.531  18.791  21.100  1.00 30.90           O  
ANISOU 1193  OE1 GLU L 170     4042   3902   3795     -2     56   -123       O  
ATOM   1194  OE2 GLU L 170      22.950  17.385  19.391  1.00 28.15           O1-
ANISOU 1194  OE2 GLU L 170     3711   3554   3428    -14     54   -144       O1-
ATOM   1195  N   LYS L 171      26.273  22.691  19.779  1.00 20.85           N  
ANISOU 1195  N   LYS L 171     2727   2700   2495    -49    113   -132       N  
ATOM   1196  CA  LYS L 171      27.659  23.137  19.894  1.00 23.01           C  
ANISOU 1196  CA  LYS L 171     2978   2992   2770    -51    128   -154       C  
ATOM   1197  C   LYS L 171      28.589  22.326  18.973  1.00 22.15           C  
ANISOU 1197  C   LYS L 171     2857   2906   2651    -51    142   -190       C  
ATOM   1198  O   LYS L 171      28.302  21.194  18.619  1.00 20.67           O  
ANISOU 1198  O   LYS L 171     2676   2713   2463    -38    135   -203       O  
ATOM   1199  CB  LYS L 171      28.082  23.101  21.372  1.00 25.68           C  
ANISOU 1199  CB  LYS L 171     3304   3320   3133    -28    119   -158       C  
ATOM   1200  CG  LYS L 171      28.199  21.690  21.923  1.00 29.49           C  
ANISOU 1200  CG  LYS L 171     3785   3791   3629      1    104   -176       C  
ATOM   1201  CD  LYS L 171      29.047  21.571  23.115  1.00 32.90           C  
ANISOU 1201  CD  LYS L 171     4199   4222   4078     24     97   -189       C  
ATOM   1202  CE  LYS L 171      28.436  22.138  24.365  1.00 33.21           C  
ANISOU 1202  CE  LYS L 171     4245   4244   4127     28     85   -164       C  
ATOM   1203  NZ  LYS L 171      29.177  21.572  25.515  1.00 34.90           N1+
ANISOU 1203  NZ  LYS L 171     4446   4455   4355     56     72   -178       N1+
ATOM   1204  N   PRO L 172      29.681  22.936  18.517  1.00 20.09           N  
ANISOU 1204  N   PRO L 172     2577   2673   2381    -68    163   -208       N  
ATOM   1205  CA  PRO L 172      30.138  24.261  18.931  1.00 20.65           C  
ANISOU 1205  CA  PRO L 172     2641   2750   2454    -86    172   -196       C  
ATOM   1206  C   PRO L 172      29.495  25.388  18.099  1.00 21.02           C  
ANISOU 1206  C   PRO L 172     2710   2797   2480   -121    179   -164       C  
ATOM   1207  O   PRO L 172      29.229  25.193  16.866  1.00 21.27           O  
ANISOU 1207  O   PRO L 172     2752   2840   2486   -139    187   -163       O  
ATOM   1208  CB  PRO L 172      31.649  24.240  18.638  1.00 21.23           C  
ANISOU 1208  CB  PRO L 172     2683   2857   2525    -93    193   -234       C  
ATOM   1209  CG  PRO L 172      31.780  23.263  17.496  1.00 21.87           C  
ANISOU 1209  CG  PRO L 172     2763   2957   2589    -92    202   -258       C  
ATOM   1210  CD  PRO L 172      30.702  22.219  17.747  1.00 21.68           C  
ANISOU 1210  CD  PRO L 172     2759   2902   2574    -66    178   -248       C  
ATOM   1211  N   PHE L 173      29.315  26.552  18.729  1.00 20.15           N  
ANISOU 1211  N   PHE L 173     2605   2672   2378   -131    176   -140       N  
ATOM   1212  CA  PHE L 173      28.847  27.753  18.066  1.00 20.52           C  
ANISOU 1212  CA  PHE L 173     2674   2714   2409   -162    181   -110       C  
ATOM   1213  C   PHE L 173      30.010  28.744  17.983  1.00 21.41           C  
ANISOU 1213  C   PHE L 173     2774   2844   2517   -191    202   -119       C  
ATOM   1214  O   PHE L 173      30.135  29.631  18.865  1.00 22.13           O  
ANISOU 1214  O   PHE L 173     2863   2919   2624   -193    199   -110       O  
ATOM   1215  CB  PHE L 173      27.691  28.370  18.851  1.00 20.84           C  
ANISOU 1215  CB  PHE L 173     2731   2721   2463   -151    160    -78       C  
ATOM   1216  CG  PHE L 173      26.581  27.409  19.177  1.00 20.94           C  
ANISOU 1216  CG  PHE L 173     2752   2719   2484   -124    141    -71       C  
ATOM   1217  CD1 PHE L 173      25.785  26.865  18.181  1.00 21.57           C  
ANISOU 1217  CD1 PHE L 173     2846   2802   2546   -128    135    -63       C  
ATOM   1218  CD2 PHE L 173      26.302  27.083  20.490  1.00 20.27           C  
ANISOU 1218  CD2 PHE L 173     2660   2619   2423    -97    127    -72       C  
ATOM   1219  CE1 PHE L 173      24.786  25.961  18.497  1.00 22.14           C  
ANISOU 1219  CE1 PHE L 173     2923   2861   2625   -108    118    -59       C  
ATOM   1220  CE2 PHE L 173      25.289  26.187  20.797  1.00 21.50           C  
ANISOU 1220  CE2 PHE L 173     2823   2761   2584    -78    111    -66       C  
ATOM   1221  CZ  PHE L 173      24.540  25.610  19.801  1.00 21.17           C  
ANISOU 1221  CZ  PHE L 173     2793   2722   2526    -84    106    -60       C  
ATOM   1222  N   GLY L 174      30.882  28.574  16.986  1.00 20.35           N  
ANISOU 1222  N   GLY L 174     2628   2741   2360   -214    224   -140       N  
ATOM   1223  CA  GLY L 174      32.185  29.202  16.997  1.00 21.23           C  
ANISOU 1223  CA  GLY L 174     2717   2877   2469   -239    247   -160       C  
ATOM   1224  C   GLY L 174      33.117  28.627  18.055  1.00 21.26           C  
ANISOU 1224  C   GLY L 174     2685   2892   2498   -212    246   -196       C  
ATOM   1225  O   GLY L 174      32.800  27.632  18.794  1.00 20.51           O  
ANISOU 1225  O   GLY L 174     2584   2785   2423   -171    227   -206       O  
ATOM   1226  N   ARG L 175      34.283  29.274  18.170  1.00 22.17           N  
ANISOU 1226  N   ARG L 175     2776   3031   2614   -235    265   -215       N  
ATOM   1227  CA  ARG L 175      35.281  28.901  19.219  1.00 21.47           C  
ANISOU 1227  CA  ARG L 175     2650   2957   2549   -212    263   -250       C  
ATOM   1228  C   ARG L 175      35.822  30.150  19.927  1.00 20.16           C  
ANISOU 1228  C   ARG L 175     2477   2788   2393   -236    268   -245       C  
ATOM   1229  O   ARG L 175      36.730  30.086  20.782  1.00 18.77           O  
ANISOU 1229  O   ARG L 175     2269   2628   2234   -224    268   -273       O  
ATOM   1230  CB  ARG L 175      36.389  28.106  18.531  1.00 24.63           C  
ANISOU 1230  CB  ARG L 175     3016   3402   2939   -212    283   -294       C  
ATOM   1231  CG  ARG L 175      37.321  28.944  17.661  1.00 27.25           C  
ANISOU 1231  CG  ARG L 175     3335   3770   3248   -263    315   -306       C  
ATOM   1232  CD  ARG L 175      38.312  28.041  16.955  1.00 29.71           C  
ANISOU 1232  CD  ARG L 175     3610   4129   3549   -259    335   -354       C  
ATOM   1233  NE  ARG L 175      39.415  27.837  17.874  1.00 31.72           N  
ANISOU 1233  NE  ARG L 175     3820   4405   3827   -239    334   -392       N  
ATOM   1234  CZ  ARG L 175      39.580  26.712  18.474  1.00 33.73           C  
ANISOU 1234  CZ  ARG L 175     4055   4658   4102   -188    315   -418       C  
ATOM   1235  NH1 ARG L 175      38.723  25.761  18.165  1.00 36.50           N1+
ANISOU 1235  NH1 ARG L 175     4428   4986   4451   -160    300   -409       N1+
ATOM   1236  NH2 ARG L 175      40.559  26.543  19.348  1.00 29.64           N  
ANISOU 1236  NH2 ARG L 175     3497   4159   3605   -167    310   -450       N  
ATOM   1237  N   ASP L 176      35.246  31.308  19.600  1.00 19.21           N  
ANISOU 1237  N   ASP L 176     2388   2645   2263   -268    271   -209       N  
ATOM   1238  CA  ASP L 176      35.561  32.565  20.234  1.00 19.39           C  
ANISOU 1238  CA  ASP L 176     2413   2656   2296   -293    274   -200       C  
ATOM   1239  C   ASP L 176      34.540  33.568  19.735  1.00 19.48           C  
ANISOU 1239  C   ASP L 176     2470   2632   2297   -316    269   -155       C  
ATOM   1240  O   ASP L 176      33.624  33.194  19.009  1.00 19.51           O  
ANISOU 1240  O   ASP L 176     2498   2625   2286   -309    262   -134       O  
ATOM   1241  CB  ASP L 176      37.002  33.005  19.967  1.00 20.84           C  
ANISOU 1241  CB  ASP L 176     2565   2878   2472   -330    301   -231       C  
ATOM   1242  CG  ASP L 176      37.404  33.036  18.488  1.00 23.20           C  
ANISOU 1242  CG  ASP L 176     2867   3209   2738   -370    329   -234       C  
ATOM   1243  OD1 ASP L 176      36.529  33.161  17.580  1.00 23.90           O  
ANISOU 1243  OD1 ASP L 176     2992   3281   2806   -383    328   -202       O  
ATOM   1244  OD2 ASP L 176      38.620  32.988  18.245  1.00 24.79           O1-
ANISOU 1244  OD2 ASP L 176     3032   3453   2933   -392    352   -269       O1-
ATOM   1245  N   LEU L 177      34.736  34.836  20.082  1.00 19.91           N  
ANISOU 1245  N   LEU L 177     2537   2670   2358   -345    273   -142       N  
ATOM   1246  CA  LEU L 177      33.712  35.805  19.808  1.00 21.25           C  
ANISOU 1246  CA  LEU L 177     2751   2799   2524   -358    262    -99       C  
ATOM   1247  C   LEU L 177      33.596  36.020  18.292  1.00 21.61           C  
ANISOU 1247  C   LEU L 177     2820   2853   2535   -394    276    -79       C  
ATOM   1248  O   LEU L 177      32.528  36.029  17.747  1.00 20.54           O  
ANISOU 1248  O   LEU L 177     2717   2697   2390   -387    262    -48       O  
ATOM   1249  CB  LEU L 177      34.049  37.103  20.569  1.00 21.47           C  
ANISOU 1249  CB  LEU L 177     2785   2803   2569   -380    262    -95       C  
ATOM   1250  CG  LEU L 177      33.129  38.291  20.299  1.00 22.78           C  
ANISOU 1250  CG  LEU L 177     2998   2922   2733   -396    251    -53       C  
ATOM   1251  CD1 LEU L 177      31.674  37.966  20.693  1.00 22.84           C  
ANISOU 1251  CD1 LEU L 177     3025   2898   2753   -350    222    -31       C  
ATOM   1252  CD2 LEU L 177      33.627  39.542  21.021  1.00 24.64           C  
ANISOU 1252  CD2 LEU L 177     3239   3136   2986   -421    253    -55       C  
ATOM   1253  N   GLN L 178      34.715  36.278  17.628  1.00 23.90           N  
ANISOU 1253  N   GLN L 178     3097   3177   2807   -438    304    -95       N  
ATOM   1254  CA  GLN L 178      34.712  36.562  16.185  1.00 26.79           C  
ANISOU 1254  CA  GLN L 178     3487   3556   3135   -480    321    -75       C  
ATOM   1255  C   GLN L 178      34.127  35.371  15.400  1.00 24.62           C  
ANISOU 1255  C   GLN L 178     3213   3299   2842   -455    316    -78       C  
ATOM   1256  O   GLN L 178      33.341  35.593  14.480  1.00 25.74           O  
ANISOU 1256  O   GLN L 178     3390   3428   2960   -468    311    -45       O  
ATOM   1257  CB  GLN L 178      36.117  36.838  15.657  1.00 31.03           C  
ANISOU 1257  CB  GLN L 178     3999   4136   3653   -530    356   -101       C  
ATOM   1258  CG  GLN L 178      36.509  38.309  15.603  1.00 39.38           C  
ANISOU 1258  CG  GLN L 178     5080   5174   4706   -584    367    -80       C  
ATOM   1259  CD  GLN L 178      37.494  38.582  14.473  1.00 46.16           C  
ANISOU 1259  CD  GLN L 178     5933   6075   5528   -646    403    -88       C  
ATOM   1260  NE2 GLN L 178      38.026  37.521  13.852  1.00 45.54           N  
ANISOU 1260  NE2 GLN L 178     5821   6049   5430   -642    422   -122       N  
ATOM   1261  OE1 GLN L 178      37.741  39.736  14.117  1.00 51.32           O  
ANISOU 1261  OE1 GLN L 178     6614   6714   6169   -699    415    -64       O  
ATOM   1262  N   SER L 179      34.510  34.133  15.748  1.00 22.95           N  
ANISOU 1262  N   SER L 179     2964   3115   2641   -421    318   -116       N  
ATOM   1263  CA  SER L 179      34.065  32.953  14.996  1.00 21.20           C  
ANISOU 1263  CA  SER L 179     2741   2911   2403   -400    315   -125       C  
ATOM   1264  C   SER L 179      32.577  32.669  15.280  1.00 20.82           C  
ANISOU 1264  C   SER L 179     2721   2823   2366   -363    283    -94       C  
ATOM   1265  O   SER L 179      31.841  32.248  14.419  1.00 21.81           O  
ANISOU 1265  O   SER L 179     2865   2949   2470   -361    277    -80       O  
ATOM   1266  CB  SER L 179      34.960  31.747  15.238  1.00 21.74           C  
ANISOU 1266  CB  SER L 179     2763   3016   2479   -375    325   -176       C  
ATOM   1267  OG  SER L 179      34.968  31.346  16.612  1.00 21.46           O  
ANISOU 1267  OG  SER L 179     2709   2964   2481   -332    306   -190       O  
ATOM   1268  N   SER L 180      32.120  32.860  16.512  1.00 21.50           N  
ANISOU 1268  N   SER L 180     2807   2877   2484   -333    262    -87       N  
ATOM   1269  CA  SER L 180      30.692  32.751  16.847  1.00 22.13           C  
ANISOU 1269  CA  SER L 180     2911   2921   2575   -302    234    -58       C  
ATOM   1270  C   SER L 180      29.888  33.828  16.092  1.00 22.83           C  
ANISOU 1270  C   SER L 180     3041   2986   2646   -328    226    -15       C  
ATOM   1271  O   SER L 180      28.852  33.514  15.494  1.00 23.70           O  
ANISOU 1271  O   SER L 180     3172   3088   2744   -317    211      5       O  
ATOM   1272  CB  SER L 180      30.482  32.818  18.326  1.00 21.95           C  
ANISOU 1272  CB  SER L 180     2877   2875   2586   -270    217    -62       C  
ATOM   1273  OG  SER L 180      29.124  32.713  18.623  1.00 20.45           O  
ANISOU 1273  OG  SER L 180     2708   2656   2406   -244    193    -37       O  
ATOM   1274  N   ASP L 181      30.348  35.084  16.103  1.00 22.95           N  
ANISOU 1274  N   ASP L 181     3070   2989   2660   -361    235     -1       N  
ATOM   1275  CA  ASP L 181      29.675  36.177  15.374  1.00 24.73           C  
ANISOU 1275  CA  ASP L 181     3339   3187   2869   -386    227     41       C  
ATOM   1276  C   ASP L 181      29.482  35.821  13.876  1.00 25.31           C  
ANISOU 1276  C   ASP L 181     3430   3285   2902   -408    234     54       C  
ATOM   1277  O   ASP L 181      28.452  36.124  13.282  1.00 24.15           O  
ANISOU 1277  O   ASP L 181     3315   3117   2741   -406    214     89       O  
ATOM   1278  CB  ASP L 181      30.408  37.511  15.569  1.00 26.90           C  
ANISOU 1278  CB  ASP L 181     3625   3447   3148   -424    239     50       C  
ATOM   1279  CG  ASP L 181      30.107  38.124  16.946  1.00 28.52           C  
ANISOU 1279  CG  ASP L 181     3828   3614   3391   -399    222     51       C  
ATOM   1280  OD1 ASP L 181      29.169  37.587  17.653  1.00 28.46           O  
ANISOU 1280  OD1 ASP L 181     3815   3591   3404   -353    199     51       O  
ATOM   1281  OD2 ASP L 181      30.811  39.103  17.355  1.00 28.92           O1-
ANISOU 1281  OD2 ASP L 181     3882   3652   3452   -427    231     48       O1-
ATOM   1282  N   ARG L 182      30.490  35.223  13.257  1.00 23.85           N  
ANISOU 1282  N   ARG L 182     3222   3144   2695   -431    261     25       N  
ATOM   1283  CA  ARG L 182      30.398  34.874  11.872  1.00 26.39           C  
ANISOU 1283  CA  ARG L 182     3558   3492   2975   -455    270     32       C  
ATOM   1284  C   ARG L 182      29.265  33.861  11.660  1.00 24.03           C  
ANISOU 1284  C   ARG L 182     3263   3190   2675   -416    248     35       C  
ATOM   1285  O   ARG L 182      28.437  34.036  10.736  1.00 22.37           O  
ANISOU 1285  O   ARG L 182     3084   2975   2439   -425    235     65       O  
ATOM   1286  CB  ARG L 182      31.719  34.291  11.361  1.00 30.43           C  
ANISOU 1286  CB  ARG L 182     4036   4056   3467   -480    305     -8       C  
ATOM   1287  CG  ARG L 182      31.677  33.956   9.882  1.00 36.37           C  
ANISOU 1287  CG  ARG L 182     4803   4841   4171   -509    319     -4       C  
ATOM   1288  CD  ARG L 182      32.122  32.542   9.593  1.00 42.83           C  
ANISOU 1288  CD  ARG L 182     5586   5701   4983   -490    332    -52       C  
ATOM   1289  NE  ARG L 182      32.397  32.307   8.179  1.00 45.93           N  
ANISOU 1289  NE  ARG L 182     5987   6135   5327   -525    353    -57       N  
ATOM   1290  CZ  ARG L 182      32.753  31.128   7.682  1.00 53.08           C  
ANISOU 1290  CZ  ARG L 182     6867   7079   6220   -514    367    -99       C  
ATOM   1291  NH1 ARG L 182      32.449  30.013   8.331  1.00 54.87           N1+
ANISOU 1291  NH1 ARG L 182     7072   7297   6476   -463    351   -125       N1+
ATOM   1292  NH2 ARG L 182      33.458  31.078   6.566  1.00 56.92           N  
ANISOU 1292  NH2 ARG L 182     7349   7613   6664   -555    397   -115       N  
ATOM   1293  N   LEU L 183      29.239  32.789  12.465  1.00 21.55           N  
ANISOU 1293  N   LEU L 183     2919   2881   2388   -376    242      4       N  
ATOM   1294  CA  LEU L 183      28.149  31.819  12.300  1.00 20.29           C  
ANISOU 1294  CA  LEU L 183     2764   2716   2228   -343    221      7       C  
ATOM   1295  C   LEU L 183      26.793  32.481  12.569  1.00 20.03           C  
ANISOU 1295  C   LEU L 183     2760   2643   2206   -327    190     48       C  
ATOM   1296  O   LEU L 183      25.795  32.287  11.824  1.00 18.56           O  
ANISOU 1296  O   LEU L 183     2594   2455   2001   -324    173     69       O  
ATOM   1297  CB  LEU L 183      28.421  30.641  13.216  1.00 20.10           C  
ANISOU 1297  CB  LEU L 183     2707   2698   2232   -306    219    -30       C  
ATOM   1298  CG  LEU L 183      27.311  29.625  13.321  1.00 19.83           C  
ANISOU 1298  CG  LEU L 183     2675   2653   2205   -272    197    -29       C  
ATOM   1299  CD1 LEU L 183      26.981  29.063  11.948  1.00 20.52           C  
ANISOU 1299  CD1 LEU L 183     2775   2763   2256   -287    199    -29       C  
ATOM   1300  CD2 LEU L 183      27.696  28.520  14.293  1.00 20.11           C  
ANISOU 1300  CD2 LEU L 183     2681   2689   2268   -238    196    -63       C  
ATOM   1301  N   SER L 184      26.724  33.233  13.659  1.00 20.47           N  
ANISOU 1301  N   SER L 184     2816   2669   2293   -315    181     57       N  
ATOM   1302  CA  SER L 184      25.488  33.826  14.060  1.00 21.61           C  
ANISOU 1302  CA  SER L 184     2981   2777   2452   -294    153     89       C  
ATOM   1303  C   SER L 184      24.962  34.750  12.968  1.00 22.00           C  
ANISOU 1303  C   SER L 184     3068   2815   2473   -319    143    128       C  
ATOM   1304  O   SER L 184      23.766  34.786  12.735  1.00 22.05           O  
ANISOU 1304  O   SER L 184     3091   2807   2478   -301    117    151       O  
ATOM   1305  CB  SER L 184      25.590  34.583  15.359  1.00 23.50           C  
ANISOU 1305  CB  SER L 184     3213   2987   2726   -281    147     89       C  
ATOM   1306  OG  SER L 184      25.410  33.716  16.417  1.00 25.97           O  
ANISOU 1306  OG  SER L 184     3500   3301   3064   -245    141     66       O  
ATOM   1307  N   ASN L 185      25.848  35.542  12.384  1.00 22.20           N  
ANISOU 1307  N   ASN L 185     3108   2847   2479   -361    162    136       N  
ATOM   1308  CA  ASN L 185      25.466  36.553  11.404  1.00 23.50           C  
ANISOU 1308  CA  ASN L 185     3314   2997   2616   -389    153    177       C  
ATOM   1309  C   ASN L 185      24.990  35.823  10.133  1.00 22.56           C  
ANISOU 1309  C   ASN L 185     3205   2907   2458   -396    149    184       C  
ATOM   1310  O   ASN L 185      24.025  36.190   9.496  1.00 20.98           O  
ANISOU 1310  O   ASN L 185     3034   2693   2241   -394    125    217       O  
ATOM   1311  CB  ASN L 185      26.631  37.492  11.109  1.00 25.88           C  
ANISOU 1311  CB  ASN L 185     3628   3301   2904   -438    178    182       C  
ATOM   1312  CG  ASN L 185      26.965  38.469  12.225  1.00 28.69           C  
ANISOU 1312  CG  ASN L 185     3984   3622   3295   -436    177    183       C  
ATOM   1313  ND2 ASN L 185      28.178  39.020  12.197  1.00 31.81           N  
ANISOU 1313  ND2 ASN L 185     4375   4027   3684   -478    204    173       N  
ATOM   1314  OD1 ASN L 185      26.164  38.702  13.110  1.00 30.09           O  
ANISOU 1314  OD1 ASN L 185     4162   3766   3504   -400    154    190       O  
ATOM   1315  N   HIS L 186      25.685  34.746   9.789  1.00 22.32           N  
ANISOU 1315  N   HIS L 186     3148   2917   2412   -404    172    148       N  
ATOM   1316  CA  HIS L 186      25.163  33.857   8.710  1.00 22.72           C  
ANISOU 1316  CA  HIS L 186     3204   2996   2429   -404    167    146       C  
ATOM   1317  C   HIS L 186      23.747  33.364   9.027  1.00 22.17           C  
ANISOU 1317  C   HIS L 186     3136   2908   2378   -362    133    156       C  
ATOM   1318  O   HIS L 186      22.847  33.510   8.179  1.00 22.15           O  
ANISOU 1318  O   HIS L 186     3159   2906   2351   -365    112    183       O  
ATOM   1319  CB  HIS L 186      26.103  32.674   8.441  1.00 22.89           C  
ANISOU 1319  CB  HIS L 186     3194   3063   2440   -410    196     98       C  
ATOM   1320  CG  HIS L 186      25.578  31.701   7.455  1.00 23.01           C  
ANISOU 1320  CG  HIS L 186     3211   3104   2425   -408    191     89       C  
ATOM   1321  CD2 HIS L 186      24.875  30.557   7.633  1.00 23.26           C  
ANISOU 1321  CD2 HIS L 186     3229   3137   2468   -375    176     71       C  
ATOM   1322  ND1 HIS L 186      25.827  31.812   6.113  1.00 23.72           N  
ANISOU 1322  ND1 HIS L 186     3320   3225   2465   -446    203     97       N  
ATOM   1323  CE1 HIS L 186      25.256  30.796   5.490  1.00 25.36           C  
ANISOU 1323  CE1 HIS L 186     3526   3453   2656   -435    195     82       C  
ATOM   1324  NE2 HIS L 186      24.694  29.993   6.417  1.00 23.60           N  
ANISOU 1324  NE2 HIS L 186     3282   3212   2471   -392    179     65       N  
ATOM   1325  N   ILE L 187      23.510  32.762  10.211  1.00 22.65           N  
ANISOU 1325  N   ILE L 187     3170   2957   2478   -325    127    134       N  
ATOM   1326  CA  ILE L 187      22.238  32.113  10.444  1.00 23.34           C  
ANISOU 1326  CA  ILE L 187     3254   3035   2579   -291     99    138       C  
ATOM   1327  C   ILE L 187      21.141  33.185  10.496  1.00 25.32           C  
ANISOU 1327  C   ILE L 187     3530   3253   2835   -280     69    180       C  
ATOM   1328  O   ILE L 187      20.039  32.983   9.905  1.00 22.90           O  
ANISOU 1328  O   ILE L 187     3235   2949   2515   -270     45    196       O  
ATOM   1329  CB  ILE L 187      22.265  31.208  11.700  1.00 24.47           C  
ANISOU 1329  CB  ILE L 187     3365   3173   2760   -258    101    107       C  
ATOM   1330  CG1 ILE L 187      23.217  30.038  11.499  1.00 24.09           C  
ANISOU 1330  CG1 ILE L 187     3293   3155   2702   -263    124     66       C  
ATOM   1331  CG2 ILE L 187      20.882  30.672  12.060  1.00 24.64           C  
ANISOU 1331  CG2 ILE L 187     3383   3182   2796   -226     73    114       C  
ATOM   1332  CD1 ILE L 187      23.532  29.286  12.789  1.00 25.28           C  
ANISOU 1332  CD1 ILE L 187     3416   3298   2890   -234    127     38       C  
ATOM   1333  N   SER L 188      21.417  34.281  11.234  1.00 25.00           N  
ANISOU 1333  N   SER L 188     3496   3183   2817   -280     69    193       N  
ATOM   1334  CA  SER L 188      20.487  35.382  11.415  1.00 28.13           C  
ANISOU 1334  CA  SER L 188     3917   3544   3226   -266     41    228       C  
ATOM   1335  C   SER L 188      20.131  36.059  10.091  1.00 29.14           C  
ANISOU 1335  C   SER L 188     4083   3671   3317   -289     27    265       C  
ATOM   1336  O   SER L 188      19.087  36.659  10.019  1.00 30.61           O  
ANISOU 1336  O   SER L 188     4287   3834   3508   -270     -3    293       O  
ATOM   1337  CB  SER L 188      21.050  36.460  12.372  1.00 29.61           C  
ANISOU 1337  CB  SER L 188     4107   3699   3442   -267     48    231       C  
ATOM   1338  OG  SER L 188      21.082  35.937  13.713  1.00 33.37           O  
ANISOU 1338  OG  SER L 188     4551   4172   3955   -238     52    203       O  
ATOM   1339  N   SER L 189      21.021  36.038   9.095  1.00 28.94           N  
ANISOU 1339  N   SER L 189     4070   3670   3253   -330     49    266       N  
ATOM   1340  CA  SER L 189      20.697  36.609   7.784  1.00 28.78           C  
ANISOU 1340  CA  SER L 189     4089   3655   3191   -356     36    303       C  
ATOM   1341  C   SER L 189      19.573  35.806   7.096  1.00 27.29           C  
ANISOU 1341  C   SER L 189     3899   3486   2984   -337     11    306       C  
ATOM   1342  O   SER L 189      18.947  36.305   6.149  1.00 27.81           O  
ANISOU 1342  O   SER L 189     3996   3549   3019   -346    -11    341       O  
ATOM   1343  CB  SER L 189      21.896  36.730   6.881  1.00 28.63           C  
ANISOU 1343  CB  SER L 189     4082   3662   3131   -408     68    300       C  
ATOM   1344  OG  SER L 189      22.309  35.423   6.393  1.00 30.09           O  
ANISOU 1344  OG  SER L 189     4241   3895   3295   -415     89    264       O  
ATOM   1345  N   LEU L 190      19.360  34.561   7.504  1.00 25.51           N  
ANISOU 1345  N   LEU L 190     3639   3281   2772   -315     16    271       N  
ATOM   1346  CA  LEU L 190      18.414  33.657   6.834  1.00 25.30           C  
ANISOU 1346  CA  LEU L 190     3608   3277   2726   -304     -2    267       C  
ATOM   1347  C   LEU L 190      17.182  33.360   7.710  1.00 24.25           C  
ANISOU 1347  C   LEU L 190     3455   3127   2630   -260    -30    265       C  
ATOM   1348  O   LEU L 190      16.083  33.115   7.203  1.00 25.60           O  
ANISOU 1348  O   LEU L 190     3630   3305   2789   -247    -58    276       O  
ATOM   1349  CB  LEU L 190      19.136  32.343   6.542  1.00 25.63           C  
ANISOU 1349  CB  LEU L 190     3626   3357   2753   -317     25    225       C  
ATOM   1350  CG  LEU L 190      20.413  32.423   5.725  1.00 27.22           C  
ANISOU 1350  CG  LEU L 190     3837   3586   2918   -360     58    216       C  
ATOM   1351  CD1 LEU L 190      21.135  31.084   5.797  1.00 27.02           C  
ANISOU 1351  CD1 LEU L 190     3780   3592   2894   -360     85    166       C  
ATOM   1352  CD2 LEU L 190      20.099  32.805   4.271  1.00 29.02           C  
ANISOU 1352  CD2 LEU L 190     4099   3832   3092   -389     47    246       C  
ATOM   1353  N   PHE L 191      17.410  33.201   9.014  1.00 22.47           N  
ANISOU 1353  N   PHE L 191     3204   2884   2446   -239    -20    244       N  
ATOM   1354  CA  PHE L 191      16.396  32.720   9.951  1.00 20.48           C  
ANISOU 1354  CA  PHE L 191     2929   2624   2228   -202    -38    234       C  
ATOM   1355  C   PHE L 191      16.127  33.781  11.007  1.00 20.19           C  
ANISOU 1355  C   PHE L 191     2893   2550   2227   -179    -48    248       C  
ATOM   1356  O   PHE L 191      17.070  34.397  11.503  1.00 19.55           O  
ANISOU 1356  O   PHE L 191     2815   2453   2157   -190    -30    246       O  
ATOM   1357  CB  PHE L 191      16.866  31.439  10.633  1.00 20.07           C  
ANISOU 1357  CB  PHE L 191     2846   2586   2192   -196    -16    194       C  
ATOM   1358  CG  PHE L 191      17.017  30.304   9.657  1.00 20.25           C  
ANISOU 1358  CG  PHE L 191     2866   2642   2183   -213     -8    174       C  
ATOM   1359  CD1 PHE L 191      15.931  29.528   9.318  1.00 22.46           C  
ANISOU 1359  CD1 PHE L 191     3140   2934   2457   -202    -28    171       C  
ATOM   1360  CD2 PHE L 191      18.232  29.988   9.117  1.00 21.72           C  
ANISOU 1360  CD2 PHE L 191     3055   2848   2348   -239     19    156       C  
ATOM   1361  CE1 PHE L 191      16.032  28.543   8.343  1.00 23.84           C  
ANISOU 1361  CE1 PHE L 191     3316   3139   2602   -219    -23    153       C  
ATOM   1362  CE2 PHE L 191      18.339  28.988   8.147  1.00 21.78           C  
ANISOU 1362  CE2 PHE L 191     3061   2887   2325   -254     26    136       C  
ATOM   1363  CZ  PHE L 191      17.244  28.286   7.754  1.00 22.30           C  
ANISOU 1363  CZ  PHE L 191     3125   2962   2383   -244      4    135       C  
ATOM   1364  N   ARG L 192      14.854  33.936  11.351  1.00 19.08           N  
ANISOU 1364  N   ARG L 192     2745   2398   2103   -149    -77    258       N  
ATOM   1365  CA  ARG L 192      14.433  34.775  12.471  1.00 21.40           C  
ANISOU 1365  CA  ARG L 192     3034   2662   2436   -121    -88    264       C  
ATOM   1366  C   ARG L 192      14.883  34.093  13.765  1.00 20.17           C  
ANISOU 1366  C   ARG L 192     2847   2507   2308   -111    -66    231       C  
ATOM   1367  O   ARG L 192      15.019  32.827  13.816  1.00 18.12           O  
ANISOU 1367  O   ARG L 192     2568   2271   2044   -115    -54    207       O  
ATOM   1368  CB  ARG L 192      12.907  34.944  12.452  1.00 22.18           C  
ANISOU 1368  CB  ARG L 192     3125   2757   2543    -90   -124    277       C  
ATOM   1369  CG  ARG L 192      12.416  35.600  11.152  1.00 25.82           C  
ANISOU 1369  CG  ARG L 192     3618   3218   2974    -97   -151    311       C  
ATOM   1370  CD  ARG L 192      10.949  36.010  11.258  1.00 27.00           C  
ANISOU 1370  CD  ARG L 192     3759   3359   3138    -61   -190    324       C  
ATOM   1371  NE  ARG L 192      10.175  34.909  11.773  1.00 28.65           N  
ANISOU 1371  NE  ARG L 192     3930   3594   3360    -45   -191    298       N  
ATOM   1372  CZ  ARG L 192       9.556  33.999  11.040  1.00 32.08           C  
ANISOU 1372  CZ  ARG L 192     4355   4060   3772    -51   -201    293       C  
ATOM   1373  NH1 ARG L 192       9.530  34.133   9.723  1.00 33.12           N1+
ANISOU 1373  NH1 ARG L 192     4513   4204   3867    -69   -216    314       N1+
ATOM   1374  NH2 ARG L 192       8.968  32.959  11.625  1.00 32.85           N  
ANISOU 1374  NH2 ARG L 192     4418   4177   3883    -43   -198    267       N  
ATOM   1375  N   GLU L 193      15.024  34.892  14.827  1.00 20.78           N  
ANISOU 1375  N   GLU L 193     2921   2558   2416    -96    -65    230       N  
ATOM   1376  CA  GLU L 193      15.397  34.315  16.141  1.00 20.34           C  
ANISOU 1376  CA  GLU L 193     2837   2503   2386    -85    -47    201       C  
ATOM   1377  C   GLU L 193      14.355  33.248  16.509  1.00 19.53           C  
ANISOU 1377  C   GLU L 193     2709   2419   2291    -65    -57    187       C  
ATOM   1378  O   GLU L 193      14.722  32.225  17.145  1.00 18.27           O  
ANISOU 1378  O   GLU L 193     2531   2272   2138    -66    -41    163       O  
ATOM   1379  CB  GLU L 193      15.534  35.409  17.240  1.00 23.86           C  
ANISOU 1379  CB  GLU L 193     3283   2918   2861    -70    -47    201       C  
ATOM   1380  CG  GLU L 193      16.302  34.953  18.489  1.00 24.14           C  
ANISOU 1380  CG  GLU L 193     3297   2957   2917    -67    -25    173       C  
ATOM   1381  CD  GLU L 193      17.775  34.512  18.313  1.00 27.63           C  
ANISOU 1381  CD  GLU L 193     3738   3412   3347    -94      1    157       C  
ATOM   1382  OE1 GLU L 193      18.484  35.109  17.471  1.00 28.81           O  
ANISOU 1382  OE1 GLU L 193     3909   3558   3479   -120      9    170       O  
ATOM   1383  OE2 GLU L 193      18.202  33.506  18.945  1.00 24.52           O1-
ANISOU 1383  OE2 GLU L 193     3322   3034   2959    -91     15    133       O1-
ATOM   1384  N   ASP L 194      13.067  33.435  16.122  1.00 17.51           N  
ANISOU 1384  N   ASP L 194     2453   2165   2033    -49    -84    202       N  
ATOM   1385  CA  ASP L 194      12.051  32.450  16.586  1.00 19.06           C  
ANISOU 1385  CA  ASP L 194     2622   2379   2238    -34    -92    187       C  
ATOM   1386  C   ASP L 194      12.036  31.131  15.771  1.00 17.81           C  
ANISOU 1386  C   ASP L 194     2461   2249   2056    -53    -88    177       C  
ATOM   1387  O   ASP L 194      11.177  30.265  15.969  1.00 18.25           O  
ANISOU 1387  O   ASP L 194     2497   2320   2115    -46    -95    167       O  
ATOM   1388  CB  ASP L 194      10.665  33.078  16.620  1.00 20.39           C  
ANISOU 1388  CB  ASP L 194     2784   2545   2418     -8   -121    200       C  
ATOM   1389  CG  ASP L 194      10.109  33.496  15.280  1.00 22.57           C  
ANISOU 1389  CG  ASP L 194     3079   2825   2670    -11   -147    225       C  
ATOM   1390  OD1 ASP L 194      10.781  33.296  14.207  1.00 24.49           O  
ANISOU 1390  OD1 ASP L 194     3343   3076   2883    -37   -141    234       O  
ATOM   1391  OD2 ASP L 194       8.996  34.001  15.293  1.00 24.64           O1-
ANISOU 1391  OD2 ASP L 194     3333   3085   2942     12   -173    234       O1-
ATOM   1392  N   GLN L 195      13.005  30.956  14.880  1.00 16.88           N  
ANISOU 1392  N   GLN L 195     2361   2138   1914    -77    -75    178       N  
ATOM   1393  CA  GLN L 195      13.211  29.730  14.064  1.00 17.38           C  
ANISOU 1393  CA  GLN L 195     2424   2225   1953    -96    -67    163       C  
ATOM   1394  C   GLN L 195      14.506  29.014  14.483  1.00 17.55           C  
ANISOU 1394  C   GLN L 195     2440   2249   1978   -107    -38    138       C  
ATOM   1395  O   GLN L 195      14.786  27.935  14.010  1.00 18.49           O  
ANISOU 1395  O   GLN L 195     2557   2384   2083   -119    -29    120       O  
ATOM   1396  CB  GLN L 195      13.316  30.124  12.591  1.00 17.92           C  
ANISOU 1396  CB  GLN L 195     2517   2305   1986   -116    -75    182       C  
ATOM   1397  CG  GLN L 195      11.993  30.658  12.050  1.00 19.24           C  
ANISOU 1397  CG  GLN L 195     2689   2474   2146   -103   -109    206       C  
ATOM   1398  CD  GLN L 195      12.102  31.091  10.616  1.00 18.92           C  
ANISOU 1398  CD  GLN L 195     2677   2444   2067   -123   -119    228       C  
ATOM   1399  NE2 GLN L 195      11.119  30.678   9.835  1.00 18.65           N  
ANISOU 1399  NE2 GLN L 195     2641   2431   2014   -122   -142    232       N  
ATOM   1400  OE1 GLN L 195      12.973  31.885  10.246  1.00 19.65           O  
ANISOU 1400  OE1 GLN L 195     2792   2525   2146   -139   -108    242       O  
ATOM   1401  N   ILE L 196      15.308  29.648  15.338  1.00 16.33           N  
ANISOU 1401  N   ILE L 196     2284   2078   1842   -103    -24    136       N  
ATOM   1402  CA  ILE L 196      16.599  29.095  15.724  1.00 17.05           C  
ANISOU 1402  CA  ILE L 196     2369   2172   1937   -111      0    113       C  
ATOM   1403  C   ILE L 196      16.566  28.522  17.154  1.00 15.93           C  
ANISOU 1403  C   ILE L 196     2207   2022   1824    -92      5     96       C  
ATOM   1404  O   ILE L 196      16.332  29.215  18.113  1.00 15.26           O  
ANISOU 1404  O   ILE L 196     2116   1923   1760    -78      1    101       O  
ATOM   1405  CB  ILE L 196      17.707  30.138  15.579  1.00 18.69           C  
ANISOU 1405  CB  ILE L 196     2588   2371   2139   -126     15    119       C  
ATOM   1406  CG1 ILE L 196      17.714  30.813  14.221  1.00 20.61           C  
ANISOU 1406  CG1 ILE L 196     2856   2621   2353   -148     10    141       C  
ATOM   1407  CG2 ILE L 196      19.069  29.532  15.880  1.00 19.57           C  
ANISOU 1407  CG2 ILE L 196     2688   2492   2253   -135     40     92       C  
ATOM   1408  CD1 ILE L 196      18.561  32.109  14.260  1.00 23.35           C  
ANISOU 1408  CD1 ILE L 196     3219   2952   2701   -163     21    155       C  
ATOM   1409  N   TYR L 197      16.902  27.236  17.267  1.00 15.61           N  
ANISOU 1409  N   TYR L 197     2157   1991   1782    -93     13     73       N  
ATOM   1410  CA  TYR L 197      16.871  26.521  18.539  1.00 15.18           C  
ANISOU 1410  CA  TYR L 197     2087   1930   1750    -78     15     59       C  
ATOM   1411  C   TYR L 197      18.278  25.968  18.776  1.00 16.10           C  
ANISOU 1411  C   TYR L 197     2200   2049   1869    -80     34     36       C  
ATOM   1412  O   TYR L 197      18.633  24.815  18.312  1.00 14.98           O  
ANISOU 1412  O   TYR L 197     2057   1915   1718    -84     39     17       O  
ATOM   1413  CB  TYR L 197      15.835  25.401  18.506  1.00 15.21           C  
ANISOU 1413  CB  TYR L 197     2087   1939   1753    -76      4     55       C  
ATOM   1414  CG  TYR L 197      14.401  25.867  18.644  1.00 15.60           C  
ANISOU 1414  CG  TYR L 197     2130   1988   1806    -68    -14     72       C  
ATOM   1415  CD1 TYR L 197      13.766  26.578  17.632  1.00 16.17           C  
ANISOU 1415  CD1 TYR L 197     2211   2067   1864    -73    -28     90       C  
ATOM   1416  CD2 TYR L 197      13.682  25.672  19.807  1.00 15.06           C  
ANISOU 1416  CD2 TYR L 197     2048   1915   1756    -56    -18     72       C  
ATOM   1417  CE1 TYR L 197      12.451  26.997  17.758  1.00 15.71           C  
ANISOU 1417  CE1 TYR L 197     2145   2011   1811    -62    -47    103       C  
ATOM   1418  CE2 TYR L 197      12.365  26.059  19.934  1.00 16.22           C  
ANISOU 1418  CE2 TYR L 197     2186   2068   1908    -48    -34     83       C  
ATOM   1419  CZ  TYR L 197      11.759  26.796  18.928  1.00 16.09           C  
ANISOU 1419  CZ  TYR L 197     2174   2057   1879    -49    -49     99       C  
ATOM   1420  OH  TYR L 197      10.456  27.220  19.053  1.00 16.09           O  
ANISOU 1420  OH  TYR L 197     2162   2064   1886    -38    -67    108       O  
ATOM   1421  N   ARG L 198      19.102  26.754  19.470  1.00 14.43           N  
ANISOU 1421  N   ARG L 198     1984   1830   1669    -77     44     34       N  
ATOM   1422  CA  ARG L 198      20.469  26.336  19.808  1.00 15.03           C  
ANISOU 1422  CA  ARG L 198     2050   1910   1749    -77     60     11       C  
ATOM   1423  C   ARG L 198      20.451  25.558  21.113  1.00 15.80           C  
ANISOU 1423  C   ARG L 198     2136   1999   1866    -57     56      0       C  
ATOM   1424  O   ARG L 198      19.984  26.050  22.163  1.00 14.68           O  
ANISOU 1424  O   ARG L 198     1990   1847   1739    -46     50      9       O  
ATOM   1425  CB  ARG L 198      21.388  27.526  20.025  1.00 16.13           C  
ANISOU 1425  CB  ARG L 198     2187   2047   1892    -85     71     13       C  
ATOM   1426  CG  ARG L 198      21.573  28.376  18.792  1.00 17.92           C  
ANISOU 1426  CG  ARG L 198     2429   2280   2097   -108     77     26       C  
ATOM   1427  CD  ARG L 198      22.624  29.396  19.175  1.00 19.23           C  
ANISOU 1427  CD  ARG L 198     2591   2442   2270   -118     90     23       C  
ATOM   1428  NE  ARG L 198      22.735  30.332  18.110  1.00 21.98           N  
ANISOU 1428  NE  ARG L 198     2958   2793   2599   -144     95     41       N  
ATOM   1429  CZ  ARG L 198      21.948  31.366  17.943  1.00 23.65           C  
ANISOU 1429  CZ  ARG L 198     3188   2987   2811   -146     81     69       C  
ATOM   1430  NH1 ARG L 198      20.866  31.563  18.694  1.00 24.34           N1+
ANISOU 1430  NH1 ARG L 198     3275   3056   2916   -123     63     80       N1+
ATOM   1431  NH2 ARG L 198      22.290  32.206  17.006  1.00 25.00           N  
ANISOU 1431  NH2 ARG L 198     3377   3158   2962   -172     87     84       N  
ATOM   1432  N   ILE L 199      20.905  24.305  21.062  1.00 17.81           N  
ANISOU 1432  N   ILE L 199     2388   2257   2119    -52     58    -19       N  
ATOM   1433  CA  ILE L 199      20.868  23.457  22.253  1.00 19.42           C  
ANISOU 1433  CA  ILE L 199     2586   2451   2339    -35     52    -26       C  
ATOM   1434  C   ILE L 199      22.071  23.711  23.164  1.00 21.17           C  
ANISOU 1434  C   ILE L 199     2796   2672   2572    -24     59    -40       C  
ATOM   1435  O   ILE L 199      23.237  23.744  22.708  1.00 21.17           O  
ANISOU 1435  O   ILE L 199     2789   2683   2569    -27     71    -58       O  
ATOM   1436  CB  ILE L 199      20.821  21.979  21.866  1.00 21.29           C  
ANISOU 1436  CB  ILE L 199     2829   2686   2573    -32     48    -41       C  
ATOM   1437  CG1 ILE L 199      19.428  21.685  21.321  1.00 21.75           C  
ANISOU 1437  CG1 ILE L 199     2897   2743   2623    -42     37    -27       C  
ATOM   1438  CG2 ILE L 199      21.196  21.098  23.070  1.00 21.30           C  
ANISOU 1438  CG2 ILE L 199     2827   2674   2589    -14     42    -51       C  
ATOM   1439  CD1 ILE L 199      19.014  20.228  21.357  1.00 24.31           C  
ANISOU 1439  CD1 ILE L 199     3229   3057   2948    -40     29    -36       C  
ATOM   1440  N   ASP L 200      21.763  23.891  24.451  1.00 21.59           N  
ANISOU 1440  N   ASP L 200     2846   2717   2639    -12     52    -32       N  
ATOM   1441  CA  ASP L 200      22.708  23.664  25.560  1.00 22.84           C  
ANISOU 1441  CA  ASP L 200     2994   2874   2809      2     53    -46       C  
ATOM   1442  C   ASP L 200      22.044  22.611  26.432  1.00 20.36           C  
ANISOU 1442  C   ASP L 200     2686   2548   2499     13     40    -41       C  
ATOM   1443  O   ASP L 200      21.006  22.881  27.069  1.00 18.48           O  
ANISOU 1443  O   ASP L 200     2452   2306   2263     12     34    -24       O  
ATOM   1444  CB  ASP L 200      23.000  24.908  26.392  1.00 25.56           C  
ANISOU 1444  CB  ASP L 200     3330   3220   3161      2     56    -42       C  
ATOM   1445  CG  ASP L 200      24.002  24.619  27.510  1.00 26.49           C  
ANISOU 1445  CG  ASP L 200     3436   3339   3287     17     54    -58       C  
ATOM   1446  OD1 ASP L 200      23.909  23.527  28.174  1.00 27.16           O  
ANISOU 1446  OD1 ASP L 200     3524   3418   3375     32     44    -60       O  
ATOM   1447  OD2 ASP L 200      24.906  25.444  27.683  1.00 32.53           O1-
ANISOU 1447  OD2 ASP L 200     4189   4112   4056     14     62    -68       O1-
ATOM   1448  N   HIS L 201      22.570  21.401  26.391  1.00 18.69           N  
ANISOU 1448  N   HIS L 201     2478   2331   2289     23     36    -55       N  
ATOM   1449  CA  HIS L 201      21.684  20.314  26.833  1.00 20.17           C  
ANISOU 1449  CA  HIS L 201     2680   2504   2477     26     23    -46       C  
ATOM   1450  C   HIS L 201      21.442  20.380  28.353  1.00 18.43           C  
ANISOU 1450  C   HIS L 201     2460   2279   2263     34     16    -35       C  
ATOM   1451  O   HIS L 201      20.436  19.818  28.835  1.00 17.87           O  
ANISOU 1451  O   HIS L 201     2398   2199   2189     29      9    -21       O  
ATOM   1452  CB  HIS L 201      22.175  18.963  26.327  1.00 22.44           C  
ANISOU 1452  CB  HIS L 201     2976   2782   2765     34     18    -63       C  
ATOM   1453  CG  HIS L 201      23.277  18.342  27.110  1.00 25.04           C  
ANISOU 1453  CG  HIS L 201     3304   3105   3105     56     11    -78       C  
ATOM   1454  CD2 HIS L 201      23.260  17.410  28.090  1.00 28.61           C  
ANISOU 1454  CD2 HIS L 201     3767   3538   3562     70     -2    -73       C  
ATOM   1455  ND1 HIS L 201      24.616  18.671  26.889  1.00 27.95           N  
ANISOU 1455  ND1 HIS L 201     3655   3487   3477     67     18   -100       N  
ATOM   1456  CE1 HIS L 201      25.375  17.950  27.690  1.00 26.73           C  
ANISOU 1456  CE1 HIS L 201     3500   3324   3331     90      6   -110       C  
ATOM   1457  NE2 HIS L 201      24.560  17.221  28.476  1.00 29.67           N  
ANISOU 1457  NE2 HIS L 201     3892   3676   3705     92     -7    -92       N  
ATOM   1458  N   TYR L 202      22.284  21.088  29.116  1.00 18.15           N  
ANISOU 1458  N   TYR L 202     2412   2251   2232     44     19    -41       N  
ATOM   1459  CA  TYR L 202      22.023  21.302  30.602  1.00 19.37           C  
ANISOU 1459  CA  TYR L 202     2565   2404   2387     50     13    -31       C  
ATOM   1460  C   TYR L 202      20.641  21.928  30.829  1.00 17.93           C  
ANISOU 1460  C   TYR L 202     2385   2225   2202     37     15    -13       C  
ATOM   1461  O   TYR L 202      19.980  21.652  31.862  1.00 17.44           O  
ANISOU 1461  O   TYR L 202     2326   2162   2136     37     10     -2       O  
ATOM   1462  CB  TYR L 202      23.186  22.067  31.290  1.00 20.97           C  
ANISOU 1462  CB  TYR L 202     2754   2618   2596     61     15    -44       C  
ATOM   1463  CG  TYR L 202      24.168  21.106  31.898  1.00 25.97           C  
ANISOU 1463  CG  TYR L 202     3388   3247   3232     80      3    -55       C  
ATOM   1464  CD1 TYR L 202      24.797  20.163  31.119  1.00 26.71           C  
ANISOU 1464  CD1 TYR L 202     3485   3335   3329     89      0    -69       C  
ATOM   1465  CD2 TYR L 202      24.302  20.989  33.279  1.00 28.34           C  
ANISOU 1465  CD2 TYR L 202     3689   3547   3530     91     -6    -50       C  
ATOM   1466  CE1 TYR L 202      25.578  19.161  31.668  1.00 31.50           C  
ANISOU 1466  CE1 TYR L 202     4095   3933   3940    111    -14    -79       C  
ATOM   1467  CE2 TYR L 202      25.093  20.012  33.846  1.00 29.92           C  
ANISOU 1467  CE2 TYR L 202     3895   3741   3732    111    -22    -57       C  
ATOM   1468  CZ  TYR L 202      25.729  19.081  33.042  1.00 34.19           C  
ANISOU 1468  CZ  TYR L 202     4438   4272   4279    123    -27    -71       C  
ATOM   1469  OH  TYR L 202      26.516  18.095  33.576  1.00 38.60           O  
ANISOU 1469  OH  TYR L 202     5003   4821   4841    147    -45    -79       O  
ATOM   1470  N   LEU L 203      20.160  22.725  29.866  1.00 16.24           N  
ANISOU 1470  N   LEU L 203     2166   2016   1987     27     22    -10       N  
ATOM   1471  CA  LEU L 203      18.899  23.366  30.038  1.00 17.41           C  
ANISOU 1471  CA  LEU L 203     2311   2168   2134     19     23      3       C  
ATOM   1472  C   LEU L 203      17.754  22.371  29.932  1.00 16.72           C  
ANISOU 1472  C   LEU L 203     2232   2078   2041     10     17     13       C  
ATOM   1473  O   LEU L 203      16.619  22.722  30.214  1.00 16.85           O  
ANISOU 1473  O   LEU L 203     2243   2101   2056      4     17     23       O  
ATOM   1474  CB  LEU L 203      18.777  24.518  29.041  1.00 18.79           C  
ANISOU 1474  CB  LEU L 203     2482   2346   2309     13     28      5       C  
ATOM   1475  CG  LEU L 203      19.820  25.620  29.243  1.00 20.26           C  
ANISOU 1475  CG  LEU L 203     2660   2533   2501     17     35     -3       C  
ATOM   1476  CD1 LEU L 203      19.650  26.666  28.204  1.00 19.78           C  
ANISOU 1476  CD1 LEU L 203     2602   2472   2440      8     39      2       C  
ATOM   1477  CD2 LEU L 203      19.663  26.293  30.605  1.00 21.26           C  
ANISOU 1477  CD2 LEU L 203     2780   2661   2634     25     35     -3       C  
ATOM   1478  N   GLY L 204      18.038  21.154  29.485  1.00 16.30           N  
ANISOU 1478  N   GLY L 204     2192   2016   1986      8     12      9       N  
ATOM   1479  CA  GLY L 204      17.017  20.151  29.479  1.00 17.03           C  
ANISOU 1479  CA  GLY L 204     2293   2102   2072     -3      6     18       C  
ATOM   1480  C   GLY L 204      16.994  19.250  30.705  1.00 16.87           C  
ANISOU 1480  C   GLY L 204     2284   2073   2051     -1      0     24       C  
ATOM   1481  O   GLY L 204      16.084  18.434  30.813  1.00 16.40           O  
ANISOU 1481  O   GLY L 204     2234   2009   1986    -16     -2     33       O  
ATOM   1482  N   LYS L 205      17.966  19.396  31.608  1.00 17.13           N  
ANISOU 1482  N   LYS L 205     2317   2104   2086     13      0     19       N  
ATOM   1483  CA  LYS L 205      18.080  18.517  32.785  1.00 18.63           C  
ANISOU 1483  CA  LYS L 205     2521   2285   2272     16     -9     27       C  
ATOM   1484  C   LYS L 205      17.097  18.920  33.873  1.00 16.63           C  
ANISOU 1484  C   LYS L 205     2262   2045   2010      4     -5     40       C  
ATOM   1485  O   LYS L 205      16.852  20.085  34.107  1.00 15.36           O  
ANISOU 1485  O   LYS L 205     2084   1901   1850      6      2     38       O  
ATOM   1486  CB  LYS L 205      19.511  18.530  33.301  1.00 20.79           C  
ANISOU 1486  CB  LYS L 205     2793   2554   2549     38    -15     16       C  
ATOM   1487  CG  LYS L 205      20.467  17.881  32.344  1.00 24.15           C  
ANISOU 1487  CG  LYS L 205     3224   2968   2983     50    -19      0       C  
ATOM   1488  CD  LYS L 205      21.826  17.671  32.939  1.00 28.29           C  
ANISOU 1488  CD  LYS L 205     3746   3489   3512     73    -28    -11       C  
ATOM   1489  CE  LYS L 205      22.805  17.016  31.987  1.00 32.79           C  
ANISOU 1489  CE  LYS L 205     4316   4050   4090     88    -32    -32       C  
ATOM   1490  NZ  LYS L 205      22.238  15.782  31.406  1.00 36.41           N1+
ANISOU 1490  NZ  LYS L 205     4797   4486   4550     82    -39    -28       N1+
ATOM   1491  N   GLU L 206      16.538  17.915  34.549  1.00 16.62           N  
ANISOU 1491  N   GLU L 206     2277   2035   1999     -7    -10     54       N  
ATOM   1492  CA  GLU L 206      15.477  18.103  35.596  1.00 16.90           C  
ANISOU 1492  CA  GLU L 206     2309   2089   2023    -24     -4     66       C  
ATOM   1493  C   GLU L 206      15.807  19.267  36.569  1.00 16.74           C  
ANISOU 1493  C   GLU L 206     2273   2088   2000    -11      1     61       C  
ATOM   1494  O   GLU L 206      15.027  20.242  36.784  1.00 16.10           O  
ANISOU 1494  O   GLU L 206     2171   2027   1917    -16     11     58       O  
ATOM   1495  CB  GLU L 206      15.298  16.783  36.363  1.00 18.99           C  
ANISOU 1495  CB  GLU L 206     2600   2337   2275    -37    -13     82       C  
ATOM   1496  CG  GLU L 206      14.161  16.801  37.330  1.00 20.75           C  
ANISOU 1496  CG  GLU L 206     2820   2579   2482    -60     -5     95       C  
ATOM   1497  CD  GLU L 206      12.779  16.799  36.680  1.00 23.21           C  
ANISOU 1497  CD  GLU L 206     3119   2904   2794    -85      4     96       C  
ATOM   1498  OE1 GLU L 206      12.615  16.270  35.587  1.00 25.60           O  
ANISOU 1498  OE1 GLU L 206     3428   3193   3104    -91      0     94       O  
ATOM   1499  OE2 GLU L 206      11.893  17.439  37.231  1.00 27.71           O1-
ANISOU 1499  OE2 GLU L 206     3669   3501   3355    -96     15     96       O1-
ATOM   1500  N   MET L 207      16.952  19.174  37.235  1.00 17.53           N  
ANISOU 1500  N   MET L 207     2380   2182   2099      4     -6     57       N  
ATOM   1501  CA  MET L 207      17.257  20.098  38.355  1.00 18.50           C  
ANISOU 1501  CA  MET L 207     2490   2323   2214     13     -3     52       C  
ATOM   1502  C   MET L 207      17.722  21.459  37.836  1.00 17.05           C  
ANISOU 1502  C   MET L 207     2284   2147   2045     25      4     34       C  
ATOM   1503  O   MET L 207      17.608  22.414  38.550  1.00 19.02           O  
ANISOU 1503  O   MET L 207     2521   2413   2292     28     10     28       O  
ATOM   1504  CB  MET L 207      18.310  19.513  39.318  1.00 19.16           C  
ANISOU 1504  CB  MET L 207     2589   2400   2290     26    -17     55       C  
ATOM   1505  CG  MET L 207      17.954  18.160  39.873  1.00 20.89           C  
ANISOU 1505  CG  MET L 207     2835   2605   2494     13    -27     75       C  
ATOM   1506  SD  MET L 207      16.322  18.174  40.716  1.00 26.46           S  
ANISOU 1506  SD  MET L 207     3540   3333   3179    -18    -13     91       S  
ATOM   1507  CE  MET L 207      16.780  19.327  41.995  1.00 24.87           C  
ANISOU 1507  CE  MET L 207     3323   3160   2966     -6     -8     80       C  
ATOM   1508  N   VAL L 208      18.241  21.556  36.617  1.00 16.45           N  
ANISOU 1508  N   VAL L 208     2206   2061   1983     31      4     27       N  
ATOM   1509  CA  VAL L 208      18.532  22.875  36.010  1.00 17.14           C  
ANISOU 1509  CA  VAL L 208     2277   2154   2082     37     12     14       C  
ATOM   1510  C   VAL L 208      17.222  23.623  35.758  1.00 17.80           C  
ANISOU 1510  C   VAL L 208     2349   2247   2166     28     20     18       C  
ATOM   1511  O   VAL L 208      17.096  24.809  36.108  1.00 17.59           O  
ANISOU 1511  O   VAL L 208     2310   2229   2144     32     26     11       O  
ATOM   1512  CB  VAL L 208      19.411  22.761  34.752  1.00 17.27           C  
ANISOU 1512  CB  VAL L 208     2293   2159   2107     42     11      5       C  
ATOM   1513  CG1 VAL L 208      19.653  24.115  34.118  1.00 18.33           C  
ANISOU 1513  CG1 VAL L 208     2415   2299   2251     43     19     -2       C  
ATOM   1514  CG2 VAL L 208      20.739  22.118  35.057  1.00 16.80           C  
ANISOU 1514  CG2 VAL L 208     2239   2095   2049     56      2     -3       C  
ATOM   1515  N   GLN L 209      16.230  22.921  35.179  1.00 17.71           N  
ANISOU 1515  N   GLN L 209     2343   2234   2152     15     19     29       N  
ATOM   1516  CA  GLN L 209      14.898  23.502  35.008  1.00 20.09           C  
ANISOU 1516  CA  GLN L 209     2631   2548   2453      7     25     32       C  
ATOM   1517  C   GLN L 209      14.237  23.837  36.341  1.00 20.78           C  
ANISOU 1517  C   GLN L 209     2708   2653   2532      5     31     31       C  
ATOM   1518  O   GLN L 209      13.517  24.817  36.437  1.00 22.32           O  
ANISOU 1518  O   GLN L 209     2886   2861   2732      8     36     24       O  
ATOM   1519  CB  GLN L 209      13.953  22.650  34.159  1.00 20.35           C  
ANISOU 1519  CB  GLN L 209     2668   2579   2484     -7     22     41       C  
ATOM   1520  CG  GLN L 209      14.553  22.219  32.816  1.00 20.23           C  
ANISOU 1520  CG  GLN L 209     2663   2548   2473     -7     17     39       C  
ATOM   1521  CD  GLN L 209      13.453  21.870  31.854  1.00 21.36           C  
ANISOU 1521  CD  GLN L 209     2804   2695   2615    -21     15     45       C  
ATOM   1522  NE2 GLN L 209      13.758  21.921  30.561  1.00 19.43           N  
ANISOU 1522  NE2 GLN L 209     2563   2444   2373    -20     12     42       N  
ATOM   1523  OE1 GLN L 209      12.339  21.594  32.296  1.00 21.99           O  
ANISOU 1523  OE1 GLN L 209     2877   2787   2689    -34     16     50       O  
ATOM   1524  N   ASN L 210      14.546  23.082  37.384  1.00 19.97           N  
ANISOU 1524  N   ASN L 210     2616   2552   2417      0     29     35       N  
ATOM   1525  CA  ASN L 210      14.028  23.370  38.707  1.00 20.07           C  
ANISOU 1525  CA  ASN L 210     2621   2586   2416     -3     36     34       C  
ATOM   1526  C   ASN L 210      14.543  24.692  39.300  1.00 19.28           C  
ANISOU 1526  C   ASN L 210     2508   2494   2322     12     40     17       C  
ATOM   1527  O   ASN L 210      13.873  25.204  40.146  1.00 19.62           O  
ANISOU 1527  O   ASN L 210     2538   2557   2357     10     48     10       O  
ATOM   1528  CB  ASN L 210      14.316  22.204  39.664  1.00 20.30           C  
ANISOU 1528  CB  ASN L 210     2671   2614   2428    -13     31     46       C  
ATOM   1529  CG  ASN L 210      13.356  22.061  40.821  1.00 20.78           C  
ANISOU 1529  CG  ASN L 210     2727   2699   2467    -31     40     51       C  
ATOM   1530  ND2 ASN L 210      13.716  21.212  41.780  1.00 21.35           N  
ANISOU 1530  ND2 ASN L 210     2820   2771   2521    -39     34     64       N  
ATOM   1531  OD1 ASN L 210      12.274  22.651  40.829  1.00 19.71           O  
ANISOU 1531  OD1 ASN L 210     2570   2583   2332    -37     51     44       O  
ATOM   1532  N   LEU L 211      15.737  25.182  38.922  1.00 19.75           N  
ANISOU 1532  N   LEU L 211     2570   2540   2393     26     35      9       N  
ATOM   1533  CA  LEU L 211      16.376  26.341  39.545  1.00 21.15           C  
ANISOU 1533  CA  LEU L 211     2738   2722   2575     38     38     -7       C  
ATOM   1534  C   LEU L 211      15.369  27.492  39.568  1.00 22.70           C  
ANISOU 1534  C   LEU L 211     2916   2928   2779     41     47    -17       C  
ATOM   1535  O   LEU L 211      15.150  28.114  40.602  1.00 21.20           O  
ANISOU 1535  O   LEU L 211     2717   2753   2583     45     52    -30       O  
ATOM   1536  CB  LEU L 211      17.668  26.753  38.830  1.00 20.33           C  
ANISOU 1536  CB  LEU L 211     2636   2602   2484     47     34    -15       C  
ATOM   1537  CG  LEU L 211      18.863  25.844  39.032  1.00 21.38           C  
ANISOU 1537  CG  LEU L 211     2781   2730   2612     51     24    -13       C  
ATOM   1538  CD1 LEU L 211      19.989  26.236  38.109  1.00 22.36           C  
ANISOU 1538  CD1 LEU L 211     2902   2843   2751     57     23    -23       C  
ATOM   1539  CD2 LEU L 211      19.356  25.854  40.489  1.00 22.37           C  
ANISOU 1539  CD2 LEU L 211     2905   2869   2723     56     20    -19       C  
ATOM   1540  N   MET L 212      14.614  27.629  38.475  1.00 23.62           N  
ANISOU 1540  N   MET L 212     3029   3038   2906     40     47    -11       N  
ATOM   1541  CA  MET L 212      13.630  28.728  38.360  1.00 24.75           C  
ANISOU 1541  CA  MET L 212     3155   3187   3059     48     51    -21       C  
ATOM   1542  C   MET L 212      12.453  28.620  39.338  1.00 22.79           C  
ANISOU 1542  C   MET L 212     2892   2966   2800     43     59    -26       C  
ATOM   1543  O   MET L 212      11.979  29.662  39.829  1.00 19.33           O  
ANISOU 1543  O   MET L 212     2438   2538   2368     54     64    -43       O  
ATOM   1544  CB  MET L 212      13.080  28.837  36.931  1.00 27.61           C  
ANISOU 1544  CB  MET L 212     3517   3539   3434     48     46    -12       C  
ATOM   1545  CG  MET L 212      13.917  29.797  36.138  1.00 35.62           C  
ANISOU 1545  CG  MET L 212     4538   4531   4463     57     42    -15       C  
ATOM   1546  SD  MET L 212      12.927  30.875  35.056  1.00 41.68           S  
ANISOU 1546  SD  MET L 212     5299   5290   5248     68     35    -12       S  
ATOM   1547  CE  MET L 212      11.240  30.300  35.269  1.00 41.92           C  
ANISOU 1547  CE  MET L 212     5309   5347   5271     66     36    -11       C  
ATOM   1548  N   VAL L 213      11.904  27.406  39.512  1.00 21.56           N  
ANISOU 1548  N   VAL L 213     2739   2822   2628     25     61    -13       N  
ATOM   1549  CA  VAL L 213      10.777  27.166  40.445  1.00 21.52           C  
ANISOU 1549  CA  VAL L 213     2720   2848   2608     14     71    -17       C  
ATOM   1550  C   VAL L 213      11.280  27.337  41.887  1.00 20.06           C  
ANISOU 1550  C   VAL L 213     2537   2677   2406     14     77    -27       C  
ATOM   1551  O   VAL L 213      10.626  27.976  42.709  1.00 19.16           O  
ANISOU 1551  O   VAL L 213     2405   2588   2287     16     88    -44       O  
ATOM   1552  CB  VAL L 213      10.163  25.758  40.251  1.00 24.86           C  
ANISOU 1552  CB  VAL L 213     3151   3277   3017    -10     71      1       C  
ATOM   1553  CG1 VAL L 213       9.098  25.396  41.268  1.00 24.75           C  
ANISOU 1553  CG1 VAL L 213     3123   3297   2983    -30     84     -1       C  
ATOM   1554  CG2 VAL L 213       9.618  25.578  38.839  1.00 27.27           C  
ANISOU 1554  CG2 VAL L 213     3452   3572   3336    -12     64      8       C  
ATOM   1555  N   LEU L 214      12.419  26.724  42.195  1.00 18.31           N  
ANISOU 1555  N   LEU L 214     2337   2443   2176     11     70    -17       N  
ATOM   1556  CA  LEU L 214      12.956  26.772  43.532  1.00 18.91           C  
ANISOU 1556  CA  LEU L 214     2417   2533   2232     10     73    -24       C  
ATOM   1557  C   LEU L 214      13.090  28.244  43.946  1.00 17.91           C  
ANISOU 1557  C   LEU L 214     2274   2413   2117     28     78    -51       C  
ATOM   1558  O   LEU L 214      12.750  28.604  45.052  1.00 16.71           O  
ANISOU 1558  O   LEU L 214     2112   2286   1950     26     87    -65       O  
ATOM   1559  CB  LEU L 214      14.321  26.098  43.591  1.00 18.92           C  
ANISOU 1559  CB  LEU L 214     2442   2517   2230     13     59    -13       C  
ATOM   1560  CG  LEU L 214      14.311  24.585  43.476  1.00 20.47           C  
ANISOU 1560  CG  LEU L 214     2659   2704   2412     -2     52     11       C  
ATOM   1561  CD1 LEU L 214      15.743  24.069  43.390  1.00 23.04           C  
ANISOU 1561  CD1 LEU L 214     3003   3008   2740      8     36     17       C  
ATOM   1562  CD2 LEU L 214      13.609  23.902  44.629  1.00 21.43           C  
ANISOU 1562  CD2 LEU L 214     2787   2849   2504    -23     58     21       C  
ATOM   1563  N   ARG L 215      13.634  29.064  43.065  1.00 16.22           N  
ANISOU 1563  N   ARG L 215     2058   2175   1928     43     72    -58       N  
ATOM   1564  CA  ARG L 215      13.926  30.412  43.389  1.00 16.99           C  
ANISOU 1564  CA  ARG L 215     2146   2270   2037     59     75    -82       C  
ATOM   1565  C   ARG L 215      12.666  31.245  43.438  1.00 18.45           C  
ANISOU 1565  C   ARG L 215     2310   2468   2232     67     83    -98       C  
ATOM   1566  O   ARG L 215      12.598  32.077  44.296  1.00 20.92           O  
ANISOU 1566  O   ARG L 215     2612   2792   2542     75     89   -122       O  
ATOM   1567  CB  ARG L 215      14.795  31.054  42.314  1.00 16.86           C  
ANISOU 1567  CB  ARG L 215     2137   2223   2045     68     67    -82       C  
ATOM   1568  CG  ARG L 215      16.258  30.604  42.361  1.00 17.83           C  
ANISOU 1568  CG  ARG L 215     2273   2335   2163     66     59    -78       C  
ATOM   1569  CD  ARG L 215      17.215  31.444  41.502  1.00 16.84           C  
ANISOU 1569  CD  ARG L 215     2152   2185   2060     72     54    -84       C  
ATOM   1570  NE  ARG L 215      17.111  32.851  41.880  1.00 16.82           N  
ANISOU 1570  NE  ARG L 215     2142   2179   2070     80     59   -106       N  
ATOM   1571  CZ  ARG L 215      17.342  33.895  41.086  1.00 16.50           C  
ANISOU 1571  CZ  ARG L 215     2103   2114   2051     85     57   -112       C  
ATOM   1572  NH1 ARG L 215      17.652  33.724  39.802  1.00 17.08           N1+
ANISOU 1572  NH1 ARG L 215     2185   2169   2134     80     53    -96       N1+
ATOM   1573  NH2 ARG L 215      17.277  35.123  41.577  1.00 15.39           N  
ANISOU 1573  NH2 ARG L 215     1958   1968   1922     92     60   -134       N  
ATOM   1574  N   PHE L 216      11.719  31.041  42.509  1.00 17.53           N  
ANISOU 1574  N   PHE L 216     2186   2349   2125     66     82    -88       N  
ATOM   1575  CA  PHE L 216      10.710  32.077  42.269  1.00 18.85           C  
ANISOU 1575  CA  PHE L 216     2332   2519   2309     83     85   -105       C  
ATOM   1576  C   PHE L 216       9.323  31.619  42.705  1.00 20.38           C  
ANISOU 1576  C   PHE L 216     2504   2749   2490     75     95   -109       C  
ATOM   1577  O   PHE L 216       8.395  32.404  42.587  1.00 21.05           O  
ANISOU 1577  O   PHE L 216     2567   2842   2589     91     97   -127       O  
ATOM   1578  CB  PHE L 216      10.677  32.530  40.805  1.00 19.10           C  
ANISOU 1578  CB  PHE L 216     2368   2522   2365     94     73    -95       C  
ATOM   1579  CG  PHE L 216      11.942  33.192  40.352  1.00 19.00           C  
ANISOU 1579  CG  PHE L 216     2374   2477   2366    100     66    -95       C  
ATOM   1580  CD1 PHE L 216      12.457  34.231  41.071  1.00 19.61           C  
ANISOU 1580  CD1 PHE L 216     2452   2548   2451    111     68   -117       C  
ATOM   1581  CD2 PHE L 216      12.618  32.765  39.228  1.00 21.21           C  
ANISOU 1581  CD2 PHE L 216     2671   2735   2651     93     58    -74       C  
ATOM   1582  CE1 PHE L 216      13.607  34.877  40.677  1.00 20.70           C  
ANISOU 1582  CE1 PHE L 216     2605   2658   2602    112     62   -118       C  
ATOM   1583  CE2 PHE L 216      13.768  33.419  38.818  1.00 21.03           C  
ANISOU 1583  CE2 PHE L 216     2663   2687   2640     95     53    -76       C  
ATOM   1584  CZ  PHE L 216      14.270  34.450  39.564  1.00 20.77           C  
ANISOU 1584  CZ  PHE L 216     2629   2648   2614    103     56    -97       C  
ATOM   1585  N   ALA L 217       9.187  30.354  43.151  1.00 19.73           N  
ANISOU 1585  N   ALA L 217     2427   2685   2382     50    101    -93       N  
ATOM   1586  CA  ALA L 217       7.927  29.850  43.675  1.00 20.58           C  
ANISOU 1586  CA  ALA L 217     2514   2830   2473     34    114    -97       C  
ATOM   1587  C   ALA L 217       7.934  29.766  45.213  1.00 20.58           C  
ANISOU 1587  C   ALA L 217     2511   2863   2445     23    128   -110       C  
ATOM   1588  O   ALA L 217       6.950  29.352  45.782  1.00 21.70           O  
ANISOU 1588  O   ALA L 217     2635   3039   2568      6    142   -115       O  
ATOM   1589  CB  ALA L 217       7.610  28.485  43.091  1.00 20.93           C  
ANISOU 1589  CB  ALA L 217     2569   2875   2507      9    111    -70       C  
ATOM   1590  N   ASN L 218       9.037  30.145  45.861  1.00 19.74           N  
ANISOU 1590  N   ASN L 218     2420   2746   2334     30    125   -117       N  
ATOM   1591  CA  ASN L 218       9.215  29.922  47.280  1.00 19.18           C  
ANISOU 1591  CA  ASN L 218     2351   2704   2231     17    136   -125       C  
ATOM   1592  C   ASN L 218       9.607  31.216  48.000  1.00 19.45           C  
ANISOU 1592  C   ASN L 218     2375   2741   2271     38    139   -158       C  
ATOM   1593  O   ASN L 218      10.654  31.790  47.695  1.00 21.66           O  
ANISOU 1593  O   ASN L 218     2669   2991   2568     53    127   -161       O  
ATOM   1594  CB  ASN L 218      10.330  28.912  47.477  1.00 17.32           C  
ANISOU 1594  CB  ASN L 218     2147   2453   1978      3    125    -98       C  
ATOM   1595  CG  ASN L 218       9.897  27.547  46.995  1.00 17.27           C  
ANISOU 1595  CG  ASN L 218     2154   2445   1962    -20    123    -67       C  
ATOM   1596  ND2 ASN L 218      10.671  26.940  46.108  1.00 14.45           N  
ANISOU 1596  ND2 ASN L 218     1819   2054   1617    -18    107    -46       N  
ATOM   1597  OD1 ASN L 218       8.779  27.131  47.344  1.00 17.21           O  
ANISOU 1597  OD1 ASN L 218     2133   2467   1938    -40    137    -66       O  
ATOM   1598  N   ARG L 219       8.915  31.542  49.083  1.00 18.21           N  
ANISOU 1598  N   ARG L 219     2200   2624   2095     34    155   -183       N  
ATOM   1599  CA  ARG L 219       9.317  32.619  49.983  1.00 20.21           C  
ANISOU 1599  CA  ARG L 219     2446   2884   2346     49    160   -217       C  
ATOM   1600  C   ARG L 219      10.586  32.243  50.800  1.00 21.17           C  
ANISOU 1600  C   ARG L 219     2593   3005   2443     39    153   -208       C  
ATOM   1601  O   ARG L 219      11.426  33.126  51.102  1.00 22.14           O  
ANISOU 1601  O   ARG L 219     2720   3115   2576     54    147   -229       O  
ATOM   1602  CB  ARG L 219       8.083  33.082  50.769  1.00 20.77           C  
ANISOU 1602  CB  ARG L 219     2484   2999   2405     50    181   -249       C  
ATOM   1603  CG  ARG L 219       8.304  34.414  51.452  1.00 22.26           C  
ANISOU 1603  CG  ARG L 219     2662   3190   2603     74    184   -292       C  
ATOM   1604  CD  ARG L 219       7.082  35.157  51.878  1.00 22.04           C  
ANISOU 1604  CD  ARG L 219     2598   3195   2578     87    201   -331       C  
ATOM   1605  NE  ARG L 219       6.504  35.958  50.853  1.00 21.82           N  
ANISOU 1605  NE  ARG L 219     2555   3142   2594    117    193   -343       N  
ATOM   1606  CZ  ARG L 219       6.743  37.255  50.647  1.00 22.20           C  
ANISOU 1606  CZ  ARG L 219     2601   3159   2673    149    185   -371       C  
ATOM   1607  NH1 ARG L 219       7.802  37.864  51.168  1.00 19.96           N1+
ANISOU 1607  NH1 ARG L 219     2335   2857   2389    153    180   -385       N1+
ATOM   1608  NH2 ARG L 219       5.930  37.891  49.807  1.00 22.38           N  
ANISOU 1608  NH2 ARG L 219     2606   3166   2730    176    178   -381       N  
ATOM   1609  N   ILE L 220      10.853  30.952  51.049  1.00 20.21           N  
ANISOU 1609  N   ILE L 220     2492   2891   2294     15    149   -176       N  
ATOM   1610  CA  ILE L 220      11.984  30.584  51.883  1.00 21.39           C  
ANISOU 1610  CA  ILE L 220     2664   3044   2419      8    140   -168       C  
ATOM   1611  C   ILE L 220      13.285  30.853  51.101  1.00 23.79           C  
ANISOU 1611  C   ILE L 220     2982   3305   2750     25    119   -162       C  
ATOM   1612  O   ILE L 220      14.316  30.991  51.701  1.00 26.65           O  
ANISOU 1612  O   ILE L 220     3355   3666   3102     27    110   -168       O  
ATOM   1613  CB  ILE L 220      11.902  29.140  52.423  1.00 21.19           C  
ANISOU 1613  CB  ILE L 220     2660   3036   2356    -20    139   -134       C  
ATOM   1614  CG1 ILE L 220      11.906  28.112  51.290  1.00 22.51           C  
ANISOU 1614  CG1 ILE L 220     2841   3172   2537    -27    128    -99       C  
ATOM   1615  CG2 ILE L 220      10.698  29.020  53.337  1.00 22.53           C  
ANISOU 1615  CG2 ILE L 220     2812   3253   2493    -41    162   -145       C  
ATOM   1616  CD1 ILE L 220      12.048  26.686  51.704  1.00 25.72           C  
ANISOU 1616  CD1 ILE L 220     3276   3582   2912    -53    121    -64       C  
ATOM   1617  N   PHE L 221      13.245  31.029  49.775  1.00 22.73           N  
ANISOU 1617  N   PHE L 221     2847   3138   2651     36    113   -154       N  
ATOM   1618  CA  PHE L 221      14.453  31.258  49.055  1.00 24.33           C  
ANISOU 1618  CA  PHE L 221     3061   3305   2875     47     98   -149       C  
ATOM   1619  C   PHE L 221      14.519  32.675  48.481  1.00 26.58           C  
ANISOU 1619  C   PHE L 221     3335   3569   3195     67     99   -175       C  
ATOM   1620  O   PHE L 221      15.466  33.017  47.851  1.00 28.41           O  
ANISOU 1620  O   PHE L 221     3574   3773   3445     74     88   -173       O  
ATOM   1621  CB  PHE L 221      14.613  30.217  47.940  1.00 25.14           C  
ANISOU 1621  CB  PHE L 221     3178   3384   2987     42     88   -116       C  
ATOM   1622  CG  PHE L 221      14.898  28.832  48.471  1.00 25.92           C  
ANISOU 1622  CG  PHE L 221     3297   3493   3057     25     81    -90       C  
ATOM   1623  CD1 PHE L 221      15.797  28.639  49.512  1.00 25.63           C  
ANISOU 1623  CD1 PHE L 221     3272   3469   2997     24     73    -92       C  
ATOM   1624  CD2 PHE L 221      14.255  27.721  47.936  1.00 26.61           C  
ANISOU 1624  CD2 PHE L 221     3393   3576   3139     10     82    -63       C  
ATOM   1625  CE1 PHE L 221      16.040  27.363  50.005  1.00 28.59           C  
ANISOU 1625  CE1 PHE L 221     3668   3848   3344     10     64    -65       C  
ATOM   1626  CE2 PHE L 221      14.502  26.445  48.423  1.00 26.63           C  
ANISOU 1626  CE2 PHE L 221     3419   3582   3117     -4     74    -38       C  
ATOM   1627  CZ  PHE L 221      15.386  26.272  49.459  1.00 28.62           C  
ANISOU 1627  CZ  PHE L 221     3684   3844   3346     -3     64    -38       C  
ATOM   1628  N   GLY L 222      13.570  33.522  48.789  1.00 25.84           N  
ANISOU 1628  N   GLY L 222     3221   3488   3106     76    110   -200       N  
ATOM   1629  CA  GLY L 222      13.424  34.666  47.988  1.00 26.97           C  
ANISOU 1629  CA  GLY L 222     3358   3603   3284     94    108   -215       C  
ATOM   1630  C   GLY L 222      14.227  35.783  48.597  1.00 28.56           C  
ANISOU 1630  C   GLY L 222     3560   3796   3493    104    106   -245       C  
ATOM   1631  O   GLY L 222      15.126  36.311  47.968  1.00 28.95           O  
ANISOU 1631  O   GLY L 222     3621   3814   3564    108     97   -245       O  
ATOM   1632  N   PRO L 223      13.888  36.171  49.836  1.00 30.62           N  
ANISOU 1632  N   PRO L 223     3809   4087   3735    104    117   -274       N  
ATOM   1633  CA  PRO L 223      14.516  37.308  50.484  1.00 29.52           C  
ANISOU 1633  CA  PRO L 223     3670   3943   3603    113    116   -309       C  
ATOM   1634  C   PRO L 223      15.982  37.110  50.848  1.00 28.58           C  
ANISOU 1634  C   PRO L 223     3565   3819   3472    102    105   -305       C  
ATOM   1635  O   PRO L 223      16.643  38.109  51.098  1.00 25.42           O  
ANISOU 1635  O   PRO L 223     3167   3405   3085    108    101   -332       O  
ATOM   1636  CB  PRO L 223      13.700  37.497  51.760  1.00 33.15           C  
ANISOU 1636  CB  PRO L 223     4112   4445   4037    113    131   -338       C  
ATOM   1637  CG  PRO L 223      12.361  36.879  51.393  1.00 32.93           C  
ANISOU 1637  CG  PRO L 223     4070   4435   4005    112    141   -324       C  
ATOM   1638  CD  PRO L 223      12.701  35.686  50.555  1.00 33.13           C  
ANISOU 1638  CD  PRO L 223     4111   4448   4028     98    132   -279       C  
ATOM   1639  N   ILE L 224      16.501  35.869  50.777  1.00 25.66           N  
ANISOU 1639  N   ILE L 224     3208   3458   3083     89     97   -273       N  
ATOM   1640  CA  ILE L 224      17.930  35.687  51.107  1.00 24.56           C  
ANISOU 1640  CA  ILE L 224     3080   3317   2935     83     84   -272       C  
ATOM   1641  C   ILE L 224      18.826  35.567  49.854  1.00 20.81           C  
ANISOU 1641  C   ILE L 224     2613   2805   2486     83     72   -252       C  
ATOM   1642  O   ILE L 224      20.031  35.383  49.961  1.00 20.30           O  
ANISOU 1642  O   ILE L 224     2555   2739   2418     79     61   -252       O  
ATOM   1643  CB  ILE L 224      18.145  34.463  52.007  1.00 27.95           C  
ANISOU 1643  CB  ILE L 224     3516   3778   3323     70     79   -253       C  
ATOM   1644  CG1 ILE L 224      17.570  33.205  51.376  1.00 29.45           C  
ANISOU 1644  CG1 ILE L 224     3715   3966   3508     63     79   -215       C  
ATOM   1645  CG2 ILE L 224      17.622  34.733  53.419  1.00 32.85           C  
ANISOU 1645  CG2 ILE L 224     4129   4438   3911     65     90   -278       C  
ATOM   1646  CD1 ILE L 224      18.114  31.962  52.044  1.00 33.05           C  
ANISOU 1646  CD1 ILE L 224     4187   4440   3929     52     68   -191       C  
ATOM   1647  N   TRP L 225      18.251  35.647  48.653  1.00 19.94           N  
ANISOU 1647  N   TRP L 225     2504   2670   2401     88     75   -238       N  
ATOM   1648  CA  TRP L 225      18.985  35.372  47.426  1.00 17.68           C  
ANISOU 1648  CA  TRP L 225     2227   2355   2133     86     66   -217       C  
ATOM   1649  C   TRP L 225      19.706  36.624  46.918  1.00 17.23           C  
ANISOU 1649  C   TRP L 225     2172   2270   2105     88     64   -236       C  
ATOM   1650  O   TRP L 225      19.385  37.167  45.895  1.00 17.56           O  
ANISOU 1650  O   TRP L 225     2217   2284   2171     92     65   -230       O  
ATOM   1651  CB  TRP L 225      17.996  34.823  46.432  1.00 18.26           C  
ANISOU 1651  CB  TRP L 225     2302   2420   2215     88     69   -192       C  
ATOM   1652  CG  TRP L 225      18.610  33.891  45.466  1.00 17.56           C  
ANISOU 1652  CG  TRP L 225     2224   2318   2130     82     61   -165       C  
ATOM   1653  CD1 TRP L 225      19.302  34.238  44.357  1.00 17.64           C  
ANISOU 1653  CD1 TRP L 225     2239   2300   2161     81     57   -160       C  
ATOM   1654  CD2 TRP L 225      18.571  32.465  45.521  1.00 17.92           C  
ANISOU 1654  CD2 TRP L 225     2276   2375   2155     75     57   -141       C  
ATOM   1655  CE2 TRP L 225      19.265  31.998  44.398  1.00 18.62           C  
ANISOU 1655  CE2 TRP L 225     2374   2444   2257     74     50   -125       C  
ATOM   1656  CE3 TRP L 225      18.017  31.531  46.393  1.00 20.26           C  
ANISOU 1656  CE3 TRP L 225     2575   2697   2424     68     58   -131       C  
ATOM   1657  NE1 TRP L 225      19.662  33.099  43.680  1.00 18.66           N  
ANISOU 1657  NE1 TRP L 225     2376   2427   2286     76     51   -137       N  
ATOM   1658  CZ2 TRP L 225      19.331  30.647  44.071  1.00 19.47           C  
ANISOU 1658  CZ2 TRP L 225     2491   2552   2354     69     43   -101       C  
ATOM   1659  CZ3 TRP L 225      18.107  30.191  46.074  1.00 19.64           C  
ANISOU 1659  CZ3 TRP L 225     2509   2616   2334     62     51   -104       C  
ATOM   1660  CH2 TRP L 225      18.758  29.756  44.941  1.00 19.11           C  
ANISOU 1660  CH2 TRP L 225     2450   2526   2283     64     43    -90       C  
ATOM   1661  N   ASN L 226      20.668  37.094  47.678  1.00 16.95           N  
ANISOU 1661  N   ASN L 226     2134   2240   2063     84     60   -258       N  
ATOM   1662  CA  ASN L 226      21.306  38.372  47.344  1.00 16.87           C  
ANISOU 1662  CA  ASN L 226     2126   2203   2079     81     60   -279       C  
ATOM   1663  C   ASN L 226      22.618  38.477  48.120  1.00 15.95           C  
ANISOU 1663  C   ASN L 226     2006   2101   1951     72     52   -298       C  
ATOM   1664  O   ASN L 226      22.913  37.650  48.970  1.00 15.62           O  
ANISOU 1664  O   ASN L 226     1960   2091   1882     71     47   -296       O  
ATOM   1665  CB  ASN L 226      20.414  39.566  47.634  1.00 17.18           C  
ANISOU 1665  CB  ASN L 226     2163   2231   2133     92     67   -304       C  
ATOM   1666  CG  ASN L 226      19.895  39.537  49.072  1.00 18.87           C  
ANISOU 1666  CG  ASN L 226     2367   2480   2322     97     72   -328       C  
ATOM   1667  ND2 ASN L 226      18.597  39.596  49.273  1.00 19.63           N  
ANISOU 1667  ND2 ASN L 226     2455   2585   2415    108     81   -332       N  
ATOM   1668  OD1 ASN L 226      20.661  39.439  50.000  1.00 19.41           O  
ANISOU 1668  OD1 ASN L 226     2432   2570   2370     89     69   -343       O  
ATOM   1669  N   ARG L 227      23.359  39.525  47.823  1.00 15.28           N  
ANISOU 1669  N   ARG L 227     1922   1993   1887     63     52   -317       N  
ATOM   1670  CA  ARG L 227      24.679  39.753  48.370  1.00 17.42           C  
ANISOU 1670  CA  ARG L 227     2187   2276   2153     51     45   -337       C  
ATOM   1671  C   ARG L 227      24.655  40.039  49.890  1.00 18.36           C  
ANISOU 1671  C   ARG L 227     2300   2425   2251     53     43   -368       C  
ATOM   1672  O   ARG L 227      25.673  39.877  50.521  1.00 18.86           O  
ANISOU 1672  O   ARG L 227     2355   2509   2299     46     34   -381       O  
ATOM   1673  CB  ARG L 227      25.355  40.909  47.635  1.00 17.72           C  
ANISOU 1673  CB  ARG L 227     2230   2280   2220     37     47   -351       C  
ATOM   1674  CG  ARG L 227      24.670  42.248  47.906  1.00 20.01           C  
ANISOU 1674  CG  ARG L 227     2527   2545   2528     41     52   -376       C  
ATOM   1675  CD  ARG L 227      25.326  43.475  47.287  1.00 21.82           C  
ANISOU 1675  CD  ARG L 227     2767   2736   2786     24     53   -390       C  
ATOM   1676  NE  ARG L 227      26.697  43.546  47.702  1.00 22.94           N  
ANISOU 1676  NE  ARG L 227     2899   2894   2922      3     49   -409       N  
ATOM   1677  CZ  ARG L 227      27.161  44.237  48.724  1.00 26.92           C  
ANISOU 1677  CZ  ARG L 227     3398   3408   3422     -3     46   -445       C  
ATOM   1678  NH1 ARG L 227      26.348  44.975  49.458  1.00 27.00           N1+
ANISOU 1678  NH1 ARG L 227     3413   3411   3435      8     49   -470       N1+
ATOM   1679  NH2 ARG L 227      28.458  44.197  48.997  1.00 29.09           N  
ANISOU 1679  NH2 ARG L 227     3660   3701   3690    -22     40   -460       N  
ATOM   1680  N   ASP L 228      23.527  40.412  50.487  1.00 19.31           N  
ANISOU 1680  N   ASP L 228     2420   2551   2366     64     51   -381       N  
ATOM   1681  CA  ASP L 228      23.512  40.635  51.959  1.00 21.11           C  
ANISOU 1681  CA  ASP L 228     2641   2811   2567     65     51   -412       C  
ATOM   1682  C   ASP L 228      23.559  39.284  52.678  1.00 19.84           C  
ANISOU 1682  C   ASP L 228     2477   2691   2367     65     45   -392       C  
ATOM   1683  O   ASP L 228      23.911  39.189  53.824  1.00 16.85           O  
ANISOU 1683  O   ASP L 228     2094   2345   1961     62     39   -409       O  
ATOM   1684  CB  ASP L 228      22.275  41.386  52.396  1.00 25.46           C  
ANISOU 1684  CB  ASP L 228     3190   3360   3123     76     63   -434       C  
ATOM   1685  CG  ASP L 228      22.186  42.829  51.938  1.00 28.90           C  
ANISOU 1685  CG  ASP L 228     3631   3753   3594     79     67   -460       C  
ATOM   1686  OD1 ASP L 228      23.207  43.422  51.785  1.00 33.06           O  
ANISOU 1686  OD1 ASP L 228     4162   4263   4135     66     61   -473       O  
ATOM   1687  OD2 ASP L 228      21.050  43.321  51.708  1.00 36.44           O1-
ANISOU 1687  OD2 ASP L 228     4587   4693   4565     95     75   -465       O1-
ATOM   1688  N   ASN L 229      23.263  38.203  51.948  1.00 18.93           N  
ANISOU 1688  N   ASN L 229     2367   2573   2250     68     43   -353       N  
ATOM   1689  CA  ASN L 229      23.115  36.907  52.595  1.00 18.62           C  
ANISOU 1689  CA  ASN L 229     2331   2567   2176     69     37   -331       C  
ATOM   1690  C   ASN L 229      24.057  35.847  52.015  1.00 18.75           C  
ANISOU 1690  C   ASN L 229     2352   2579   2191     68     22   -303       C  
ATOM   1691  O   ASN L 229      24.334  34.883  52.705  1.00 20.88           O  
ANISOU 1691  O   ASN L 229     2627   2875   2432     68     11   -289       O  
ATOM   1692  CB  ASN L 229      21.650  36.481  52.550  1.00 18.20           C  
ANISOU 1692  CB  ASN L 229     2280   2520   2114     73     51   -315       C  
ATOM   1693  CG  ASN L 229      20.765  37.335  53.418  1.00 19.10           C  
ANISOU 1693  CG  ASN L 229     2386   2650   2221     76     64   -347       C  
ATOM   1694  ND2 ASN L 229      20.014  38.240  52.821  1.00 19.74           N  
ANISOU 1694  ND2 ASN L 229     2463   2706   2331     84     75   -360       N  
ATOM   1695  OD1 ASN L 229      20.769  37.186  54.630  1.00 18.55           O  
ANISOU 1695  OD1 ASN L 229     2314   2615   2117     71     65   -361       O  
ATOM   1696  N   ILE L 230      24.523  36.018  50.771  1.00 16.77           N  
ANISOU 1696  N   ILE L 230     2102   2299   1971     67     22   -294       N  
ATOM   1697  CA  ILE L 230      25.296  35.011  50.033  1.00 16.08           C  
ANISOU 1697  CA  ILE L 230     2017   2206   1887     68     10   -269       C  
ATOM   1698  C   ILE L 230      26.755  35.439  49.977  1.00 16.10           C  
ANISOU 1698  C   ILE L 230     2008   2210   1899     63      0   -289       C  
ATOM   1699  O   ILE L 230      27.106  36.557  49.609  1.00 16.78           O  
ANISOU 1699  O   ILE L 230     2088   2278   2007     54      7   -311       O  
ATOM   1700  CB  ILE L 230      24.713  34.693  48.643  1.00 15.01           C  
ANISOU 1700  CB  ILE L 230     1887   2041   1772     70     18   -244       C  
ATOM   1701  CG1 ILE L 230      23.328  34.075  48.788  1.00 15.15           C  
ANISOU 1701  CG1 ILE L 230     1913   2065   1776     73     26   -224       C  
ATOM   1702  CG2 ILE L 230      25.654  33.797  47.852  1.00 14.20           C  
ANISOU 1702  CG2 ILE L 230     1785   1934   1675     71      8   -227       C  
ATOM   1703  CD1 ILE L 230      22.576  34.115  47.514  1.00 16.50           C  
ANISOU 1703  CD1 ILE L 230     2088   2210   1970     74     35   -207       C  
ATOM   1704  N   ALA L 231      27.592  34.555  50.479  1.00 16.15           N  
ANISOU 1704  N   ALA L 231     2011   2238   1887     69    -16   -284       N  
ATOM   1705  CA  ALA L 231      29.044  34.811  50.474  1.00 17.02           C  
ANISOU 1705  CA  ALA L 231     2105   2357   2004     65    -28   -304       C  
ATOM   1706  C   ALA L 231      29.635  34.365  49.150  1.00 18.92           C  
ANISOU 1706  C   ALA L 231     2341   2579   2266     65    -28   -290       C  
ATOM   1707  O   ALA L 231      30.596  34.962  48.699  1.00 20.51           O  
ANISOU 1707  O   ALA L 231     2529   2778   2485     55    -28   -309       O  
ATOM   1708  CB  ALA L 231      29.727  34.057  51.569  1.00 16.95           C  
ANISOU 1708  CB  ALA L 231     2093   2381   1966     74    -51   -306       C  
ATOM   1709  N   CYS L 232      29.218  33.209  48.651  1.00 19.50           N  
ANISOU 1709  N   CYS L 232     2425   2646   2335     76    -31   -260       N  
ATOM   1710  CA  CYS L 232      29.791  32.757  47.351  1.00 22.02           C  
ANISOU 1710  CA  CYS L 232     2740   2950   2674     77    -30   -250       C  
ATOM   1711  C   CYS L 232      28.869  31.741  46.679  1.00 18.92           C  
ANISOU 1711  C   CYS L 232     2365   2542   2280     85    -27   -217       C  
ATOM   1712  O   CYS L 232      27.998  31.135  47.342  1.00 17.42           O  
ANISOU 1712  O   CYS L 232     2190   2358   2071     91    -30   -200       O  
ATOM   1713  CB  CYS L 232      31.218  32.232  47.485  1.00 27.22           C  
ANISOU 1713  CB  CYS L 232     3382   3629   3331     86    -49   -262       C  
ATOM   1714  SG  CYS L 232      31.278  30.683  48.402  1.00 39.15           S  
ANISOU 1714  SG  CYS L 232     4903   5158   4813    110    -75   -241       S  
ATOM   1715  N   VAL L 233      29.015  31.633  45.351  1.00 16.88           N  
ANISOU 1715  N   VAL L 233     2105   2265   2042     82    -19   -209       N  
ATOM   1716  CA  VAL L 233      28.271  30.679  44.536  1.00 16.24           C  
ANISOU 1716  CA  VAL L 233     2038   2167   1961     87    -16   -181       C  
ATOM   1717  C   VAL L 233      29.278  29.781  43.812  1.00 16.69           C  
ANISOU 1717  C   VAL L 233     2089   2226   2025     97    -26   -180       C  
ATOM   1718  O   VAL L 233      30.259  30.302  43.298  1.00 16.36           O  
ANISOU 1718  O   VAL L 233     2030   2188   1997     90    -22   -199       O  
ATOM   1719  CB  VAL L 233      27.369  31.422  43.559  1.00 15.28           C  
ANISOU 1719  CB  VAL L 233     1925   2024   1857     75      1   -175       C  
ATOM   1720  CG1 VAL L 233      26.633  30.456  42.635  1.00 15.50           C  
ANISOU 1720  CG1 VAL L 233     1965   2037   1885     79      4   -149       C  
ATOM   1721  CG2 VAL L 233      26.390  32.338  44.301  1.00 14.85           C  
ANISOU 1721  CG2 VAL L 233     1874   1969   1799     71     10   -181       C  
ATOM   1722  N   ILE L 234      29.086  28.455  43.864  1.00 16.44           N  
ANISOU 1722  N   ILE L 234     2069   2191   1983    112    -38   -161       N  
ATOM   1723  CA  ILE L 234      29.994  27.507  43.254  1.00 18.57           C  
ANISOU 1723  CA  ILE L 234     2333   2461   2260    126    -50   -162       C  
ATOM   1724  C   ILE L 234      29.195  26.655  42.251  1.00 18.57           C  
ANISOU 1724  C   ILE L 234     2351   2439   2264    126    -44   -139       C  
ATOM   1725  O   ILE L 234      28.162  26.091  42.595  1.00 18.12           O  
ANISOU 1725  O   ILE L 234     2314   2373   2195    126    -46   -117       O  
ATOM   1726  CB  ILE L 234      30.688  26.631  44.323  1.00 21.78           C  
ANISOU 1726  CB  ILE L 234     2740   2883   2651    147    -76   -162       C  
ATOM   1727  CG1 ILE L 234      31.322  27.459  45.448  1.00 24.94           C  
ANISOU 1727  CG1 ILE L 234     3124   3308   3041    145    -84   -184       C  
ATOM   1728  CG2 ILE L 234      31.707  25.714  43.661  1.00 22.91           C  
ANISOU 1728  CG2 ILE L 234     2873   3025   2804    166    -89   -169       C  
ATOM   1729  CD1 ILE L 234      32.119  26.628  46.427  1.00 28.21           C  
ANISOU 1729  CD1 ILE L 234     3537   3740   3439    167   -114   -185       C  
ATOM   1730  N   LEU L 235      29.644  26.627  40.988  1.00 17.41           N  
ANISOU 1730  N   LEU L 235     2196   2285   2133    123    -35   -146       N  
ATOM   1731  CA  LEU L 235      29.035  25.901  39.921  1.00 16.95           C  
ANISOU 1731  CA  LEU L 235     2151   2207   2079    123    -29   -130       C  
ATOM   1732  C   LEU L 235      30.036  24.855  39.449  1.00 16.46           C  
ANISOU 1732  C   LEU L 235     2082   2147   2023    141    -41   -139       C  
ATOM   1733  O   LEU L 235      31.105  25.213  39.032  1.00 15.59           O  
ANISOU 1733  O   LEU L 235     1950   2050   1922    142    -38   -162       O  
ATOM   1734  CB  LEU L 235      28.705  26.886  38.808  1.00 18.18           C  
ANISOU 1734  CB  LEU L 235     2302   2356   2246    102     -7   -132       C  
ATOM   1735  CG  LEU L 235      27.892  28.089  39.245  1.00 19.47           C  
ANISOU 1735  CG  LEU L 235     2470   2518   2410     88      2   -129       C  
ATOM   1736  CD1 LEU L 235      27.778  29.076  38.133  1.00 22.80           C  
ANISOU 1736  CD1 LEU L 235     2889   2929   2844     69     19   -132       C  
ATOM   1737  CD2 LEU L 235      26.514  27.623  39.693  1.00 19.37           C  
ANISOU 1737  CD2 LEU L 235     2475   2496   2386     89      0   -107       C  
ATOM   1738  N   THR L 236      29.697  23.577  39.591  1.00 15.66           N  
ANISOU 1738  N   THR L 236     2000   2032   1915    157    -56   -123       N  
ATOM   1739  CA  THR L 236      30.661  22.521  39.535  1.00 17.00           C  
ANISOU 1739  CA  THR L 236     2166   2203   2090    182    -75   -133       C  
ATOM   1740  C   THR L 236      30.250  21.502  38.475  1.00 17.54           C  
ANISOU 1740  C   THR L 236     2250   2249   2164    186    -73   -124       C  
ATOM   1741  O   THR L 236      29.067  21.206  38.387  1.00 15.43           O  
ANISOU 1741  O   THR L 236     2006   1964   1890    174    -69   -101       O  
ATOM   1742  CB  THR L 236      30.785  21.749  40.855  1.00 18.72           C  
ANISOU 1742  CB  THR L 236     2397   2420   2293    202   -102   -122       C  
ATOM   1743  CG2 THR L 236      31.686  20.551  40.780  1.00 20.85           C  
ANISOU 1743  CG2 THR L 236     2667   2683   2569    233   -126   -129       C  
ATOM   1744  OG1 THR L 236      31.311  22.630  41.842  1.00 19.55           O  
ANISOU 1744  OG1 THR L 236     2485   2549   2391    200   -106   -134       O  
ATOM   1745  N   PHE L 237      31.221  21.053  37.675  1.00 16.77           N  
ANISOU 1745  N   PHE L 237     2138   2155   2079    200    -75   -146       N  
ATOM   1746  CA  PHE L 237      31.028  19.941  36.711  1.00 18.79           C  
ANISOU 1746  CA  PHE L 237     2407   2389   2340    209    -77   -144       C  
ATOM   1747  C   PHE L 237      32.259  19.046  36.766  1.00 17.88           C  
ANISOU 1747  C   PHE L 237     2280   2278   2235    243    -98   -166       C  
ATOM   1748  O   PHE L 237      33.335  19.451  36.383  1.00 20.22           O  
ANISOU 1748  O   PHE L 237     2545   2597   2540    249    -93   -195       O  
ATOM   1749  CB  PHE L 237      30.785  20.430  35.281  1.00 23.54           C  
ANISOU 1749  CB  PHE L 237     3002   2994   2949    188    -52   -151       C  
ATOM   1750  CG  PHE L 237      30.766  19.340  34.219  1.00 28.67           C  
ANISOU 1750  CG  PHE L 237     3661   3627   3604    197    -53   -157       C  
ATOM   1751  CD1 PHE L 237      31.946  18.782  33.734  1.00 36.20           C  
ANISOU 1751  CD1 PHE L 237     4595   4589   4567    220    -58   -187       C  
ATOM   1752  CD2 PHE L 237      29.573  18.813  33.771  1.00 36.73           C  
ANISOU 1752  CD2 PHE L 237     4709   4625   4620    185    -50   -136       C  
ATOM   1753  CE1 PHE L 237      31.927  17.755  32.791  1.00 37.69           C  
ANISOU 1753  CE1 PHE L 237     4794   4763   4762    230    -60   -196       C  
ATOM   1754  CE2 PHE L 237      29.552  17.801  32.815  1.00 40.11           C  
ANISOU 1754  CE2 PHE L 237     5148   5038   5054    193    -52   -144       C  
ATOM   1755  CZ  PHE L 237      30.726  17.264  32.349  1.00 36.98           C  
ANISOU 1755  CZ  PHE L 237     4735   4648   4667    216    -57   -174       C  
ATOM   1756  N   LYS L 238      32.105  17.842  37.283  1.00 17.03           N  
ANISOU 1756  N   LYS L 238     2198   2147   2125    266   -123   -152       N  
ATOM   1757  CA  LYS L 238      33.229  16.889  37.459  1.00 18.47           C  
ANISOU 1757  CA  LYS L 238     2372   2327   2317    305   -149   -171       C  
ATOM   1758  C   LYS L 238      32.885  15.590  36.750  1.00 18.64           C  
ANISOU 1758  C   LYS L 238     2420   2315   2346    319   -158   -167       C  
ATOM   1759  O   LYS L 238      31.710  15.185  36.660  1.00 17.19           O  
ANISOU 1759  O   LYS L 238     2270   2106   2156    301   -154   -140       O  
ATOM   1760  CB  LYS L 238      33.478  16.606  38.947  1.00 19.81           C  
ANISOU 1760  CB  LYS L 238     2552   2496   2476    325   -179   -157       C  
ATOM   1761  CG  LYS L 238      33.661  17.829  39.810  1.00 21.31           C  
ANISOU 1761  CG  LYS L 238     2723   2718   2656    310   -173   -159       C  
ATOM   1762  CD  LYS L 238      33.659  17.545  41.288  1.00 23.16           C  
ANISOU 1762  CD  LYS L 238     2974   2951   2873    323   -201   -140       C  
ATOM   1763  CE  LYS L 238      34.761  16.632  41.725  1.00 23.90           C  
ANISOU 1763  CE  LYS L 238     3063   3044   2972    366   -237   -153       C  
ATOM   1764  NZ  LYS L 238      34.821  16.487  43.202  1.00 25.50           N1+
ANISOU 1764  NZ  LYS L 238     3281   3251   3155    377   -266   -133       N1+
ATOM   1765  N   GLU L 239      33.895  15.016  36.125  1.00 20.65           N  
ANISOU 1765  N   GLU L 239     2656   2572   2617    347   -165   -199       N  
ATOM   1766  CA  GLU L 239      33.805  13.707  35.537  1.00 23.29           C  
ANISOU 1766  CA  GLU L 239     3013   2873   2961    368   -178   -202       C  
ATOM   1767  C   GLU L 239      34.956  12.878  36.048  1.00 22.69           C  
ANISOU 1767  C   GLU L 239     2929   2793   2897    417   -212   -222       C  
ATOM   1768  O   GLU L 239      36.044  13.397  36.219  1.00 20.82           O  
ANISOU 1768  O   GLU L 239     2653   2591   2666    432   -214   -249       O  
ATOM   1769  CB  GLU L 239      33.878  13.768  34.017  1.00 26.73           C  
ANISOU 1769  CB  GLU L 239     3433   3316   3405    357   -152   -228       C  
ATOM   1770  CG  GLU L 239      32.554  14.215  33.439  1.00 30.46           C  
ANISOU 1770  CG  GLU L 239     3925   3781   3867    314   -127   -204       C  
ATOM   1771  CD  GLU L 239      32.598  14.478  31.935  1.00 37.68           C  
ANISOU 1771  CD  GLU L 239     4824   4709   4784    298   -100   -227       C  
ATOM   1772  OE1 GLU L 239      33.725  14.744  31.384  1.00 37.09           O  
ANISOU 1772  OE1 GLU L 239     4713   4663   4717    309    -91   -264       O  
ATOM   1773  OE2 GLU L 239      31.487  14.407  31.309  1.00 41.40           O1-
ANISOU 1773  OE2 GLU L 239     5317   5165   5248    271    -87   -209       O1-
ATOM   1774  N   PRO L 240      34.711  11.593  36.340  1.00 24.05           N  
ANISOU 1774  N   PRO L 240     3140   2924   3074    441   -240   -207       N  
ATOM   1775  CA  PRO L 240      35.750  10.744  36.906  1.00 25.07           C  
ANISOU 1775  CA  PRO L 240     3267   3043   3215    492   -279   -222       C  
ATOM   1776  C   PRO L 240      36.560  10.002  35.830  1.00 25.88           C  
ANISOU 1776  C   PRO L 240     3351   3140   3340    525   -281   -265       C  
ATOM   1777  O   PRO L 240      37.490   9.324  36.206  1.00 25.41           O  
ANISOU 1777  O   PRO L 240     3285   3075   3294    572   -313   -283       O  
ATOM   1778  CB  PRO L 240      34.930   9.740  37.703  1.00 24.71           C  
ANISOU 1778  CB  PRO L 240     3279   2949   3161    495   -306   -179       C  
ATOM   1779  CG  PRO L 240      33.761   9.511  36.779  1.00 25.61           C  
ANISOU 1779  CG  PRO L 240     3418   3038   3273    460   -281   -167       C  
ATOM   1780  CD  PRO L 240      33.419  10.891  36.239  1.00 24.61           C  
ANISOU 1780  CD  PRO L 240     3259   2952   3137    420   -240   -173       C  
ATOM   1781  N   PHE L 241      36.258  10.201  34.534  1.00 27.23           N  
ANISOU 1781  N   PHE L 241     3512   3318   3516    502   -248   -283       N  
ATOM   1782  CA  PHE L 241      37.041   9.530  33.463  1.00 29.40           C  
ANISOU 1782  CA  PHE L 241     3766   3593   3809    532   -247   -329       C  
ATOM   1783  C   PHE L 241      37.860  10.628  32.756  1.00 27.69           C  
ANISOU 1783  C   PHE L 241     3492   3435   3594    518   -215   -367       C  
ATOM   1784  O   PHE L 241      37.525  11.834  32.804  1.00 23.68           O  
ANISOU 1784  O   PHE L 241     2969   2955   3070    477   -189   -353       O  
ATOM   1785  CB  PHE L 241      36.110   8.715  32.552  1.00 31.53           C  
ANISOU 1785  CB  PHE L 241     4074   3824   4082    518   -239   -322       C  
ATOM   1786  CG  PHE L 241      34.859   9.466  32.137  1.00 34.35           C  
ANISOU 1786  CG  PHE L 241     4445   4185   4421    461   -206   -294       C  
ATOM   1787  CD1 PHE L 241      34.889  10.380  31.079  1.00 33.48           C  
ANISOU 1787  CD1 PHE L 241     4302   4111   4304    431   -169   -314       C  
ATOM   1788  CD2 PHE L 241      33.675   9.351  32.873  1.00 36.97           C  
ANISOU 1788  CD2 PHE L 241     4819   4487   4739    436   -214   -245       C  
ATOM   1789  CE1 PHE L 241      33.769  11.136  30.743  1.00 35.41           C  
ANISOU 1789  CE1 PHE L 241     4560   4362   4533    383   -143   -286       C  
ATOM   1790  CE2 PHE L 241      32.557  10.123  32.555  1.00 34.98           C  
ANISOU 1790  CE2 PHE L 241     4574   4244   4471    387   -185   -222       C  
ATOM   1791  CZ  PHE L 241      32.603  11.006  31.488  1.00 37.16           C  
ANISOU 1791  CZ  PHE L 241     4820   4555   4744    363   -152   -242       C  
ATOM   1792  N   GLY L 242      38.943  10.216  32.100  1.00 27.11           N  
ANISOU 1792  N   GLY L 242     3384   3379   3537    552   -217   -416       N  
ATOM   1793  CA  GLY L 242      39.724  11.099  31.240  1.00 26.66           C  
ANISOU 1793  CA  GLY L 242     3272   3376   3478    536   -183   -456       C  
ATOM   1794  C   GLY L 242      39.166  11.151  29.828  1.00 29.00           C  
ANISOU 1794  C   GLY L 242     3574   3674   3769    504   -148   -467       C  
ATOM   1795  O   GLY L 242      37.939  11.077  29.627  1.00 27.65           O  
ANISOU 1795  O   GLY L 242     3444   3473   3587    474   -140   -431       O  
ATOM   1796  N   THR L 243      40.072  11.288  28.836  1.00 29.33           N  
ANISOU 1796  N   THR L 243     3573   3756   3816    508   -126   -516       N  
ATOM   1797  CA  THR L 243      39.668  11.501  27.445  1.00 32.95           C  
ANISOU 1797  CA  THR L 243     4029   4225   4262    473    -89   -529       C  
ATOM   1798  C   THR L 243      39.341  10.184  26.710  1.00 35.49           C  
ANISOU 1798  C   THR L 243     4379   4510   4594    497    -99   -545       C  
ATOM   1799  O   THR L 243      38.807  10.239  25.647  1.00 35.55           O  
ANISOU 1799  O   THR L 243     4396   4521   4590    468    -73   -549       O  
ATOM   1800  CB  THR L 243      40.781  12.126  26.611  1.00 33.32           C  
ANISOU 1800  CB  THR L 243     4019   4332   4307    465    -59   -578       C  
ATOM   1801  CG2 THR L 243      41.277  13.438  27.152  1.00 33.89           C  
ANISOU 1801  CG2 THR L 243     4058   4446   4371    439    -46   -572       C  
ATOM   1802  OG1 THR L 243      41.798  11.116  26.540  1.00 40.73           O  
ANISOU 1802  OG1 THR L 243     4933   5274   5267    521    -79   -626       O  
ATOM   1803  N   GLU L 244      39.701   9.027  27.277  1.00 40.38           N  
ANISOU 1803  N   GLU L 244     5012   5095   5234    550   -137   -556       N  
ATOM   1804  CA  GLU L 244      39.198   7.718  26.798  1.00 45.81           C  
ANISOU 1804  CA  GLU L 244     5739   5732   5933    571   -152   -561       C  
ATOM   1805  C   GLU L 244      39.638   7.504  25.336  1.00 46.64           C  
ANISOU 1805  C   GLU L 244     5818   5863   6037    570   -124   -615       C  
ATOM   1806  O   GLU L 244      38.764   7.274  24.490  1.00 47.42           O  
ANISOU 1806  O   GLU L 244     5945   5946   6126    542   -108   -607       O  
ATOM   1807  CB  GLU L 244      37.658   7.688  26.852  1.00 49.41           C  
ANISOU 1807  CB  GLU L 244     6250   6147   6374    530   -149   -508       C  
ATOM   1808  CG  GLU L 244      37.050   7.992  28.214  1.00 55.32           C  
ANISOU 1808  CG  GLU L 244     7026   6874   7116    521   -170   -454       C  
ATOM   1809  CD  GLU L 244      36.715   6.773  29.070  1.00 62.47           C  
ANISOU 1809  CD  GLU L 244     7980   7719   8035    553   -212   -431       C  
ATOM   1810  OE1 GLU L 244      37.658   6.182  29.683  1.00 62.88           O  
ANISOU 1810  OE1 GLU L 244     8023   7763   8105    605   -244   -449       O  
ATOM   1811  OE2 GLU L 244      35.506   6.407  29.120  1.00 66.12           O1-
ANISOU 1811  OE2 GLU L 244     8489   8143   8490    526   -214   -394       O1-
ATOM   1812  N   GLY L 245      40.930   7.747  25.033  1.00 43.43           N  
ANISOU 1812  N   GLY L 245     5355   5507   5639    593   -114   -666       N  
ATOM   1813  CA  GLY L 245      41.521   7.638  23.669  1.00 44.34           C  
ANISOU 1813  CA  GLY L 245     5435   5660   5751    591    -83   -723       C  
ATOM   1814  C   GLY L 245      41.006   8.658  22.630  1.00 41.85           C  
ANISOU 1814  C   GLY L 245     5113   5382   5405    526    -36   -715       C  
ATOM   1815  O   GLY L 245      41.437   8.586  21.500  1.00 43.82           O  
ANISOU 1815  O   GLY L 245     5337   5665   5647    520     -9   -759       O  
ATOM   1816  N   ARG L 246      40.106   9.596  22.977  1.00 38.58           N  
ANISOU 1816  N   ARG L 246     4721   4964   4972    478    -26   -661       N  
ATOM   1817  CA  ARG L 246      39.601  10.620  22.041  1.00 39.11           C  
ANISOU 1817  CA  ARG L 246     4784   5063   5010    418     14   -648       C  
ATOM   1818  C   ARG L 246      40.186  12.009  22.333  1.00 34.78           C  
ANISOU 1818  C   ARG L 246     4198   4564   4450    388     35   -643       C  
ATOM   1819  O   ARG L 246      39.589  13.009  21.969  1.00 36.99           O  
ANISOU 1819  O   ARG L 246     4487   4858   4709    338     59   -614       O  
ATOM   1820  CB  ARG L 246      38.075  10.697  22.113  1.00 45.25           C  
ANISOU 1820  CB  ARG L 246     5617   5800   5776    385     10   -592       C  
ATOM   1821  CG  ARG L 246      37.373   9.424  21.649  1.00 50.48           C  
ANISOU 1821  CG  ARG L 246     6318   6415   6444    400     -4   -597       C  
ATOM   1822  CD  ARG L 246      35.864   9.575  21.440  1.00 54.46           C  
ANISOU 1822  CD  ARG L 246     6868   6890   6931    359      0   -549       C  
ATOM   1823  NE  ARG L 246      35.468  10.609  20.476  1.00 59.10           N  
ANISOU 1823  NE  ARG L 246     7448   7516   7492    308     34   -541       N  
ATOM   1824  CZ  ARG L 246      35.614  10.522  19.144  1.00 61.31           C  
ANISOU 1824  CZ  ARG L 246     7717   7822   7755    292     59   -574       C  
ATOM   1825  NH1 ARG L 246      35.949   9.368  18.586  1.00 63.58           N1+
ANISOU 1825  NH1 ARG L 246     8006   8097   8053    322     52   -617       N1+
ATOM   1826  NH2 ARG L 246      35.456  11.595  18.383  1.00 60.22           N  
ANISOU 1826  NH2 ARG L 246     7567   7723   7590    247     89   -565       N  
ATOM   1827  N   GLY L 247      41.332  12.069  23.018  1.00 31.21           N  
ANISOU 1827  N   GLY L 247     3706   4137   4015    420     23   -670       N  
ATOM   1828  CA  GLY L 247      41.987  13.320  23.405  1.00 31.19           C  
ANISOU 1828  CA  GLY L 247     3665   4180   4005    394     39   -669       C  
ATOM   1829  C   GLY L 247      42.309  14.270  22.245  1.00 31.17           C  
ANISOU 1829  C   GLY L 247     3634   4230   3979    344     86   -688       C  
ATOM   1830  O   GLY L 247      42.270  15.509  22.385  1.00 27.73           O  
ANISOU 1830  O   GLY L 247     3189   3816   3528    300    105   -665       O  
ATOM   1831  N   GLY L 248      42.668  13.717  21.089  1.00 29.09           N  
ANISOU 1831  N   GLY L 248     3355   3988   3709    348    105   -731       N  
ATOM   1832  CA  GLY L 248      42.957  14.563  19.946  1.00 29.66           C  
ANISOU 1832  CA  GLY L 248     3402   4111   3754    297    150   -748       C  
ATOM   1833  C   GLY L 248      41.804  15.500  19.590  1.00 28.57           C  
ANISOU 1833  C   GLY L 248     3304   3959   3590    239    167   -693       C  
ATOM   1834  O   GLY L 248      42.042  16.601  19.147  1.00 30.29           O  
ANISOU 1834  O   GLY L 248     3506   4214   3788    192    197   -688       O  
ATOM   1835  N   TYR L 249      40.555  15.058  19.734  1.00 28.97           N  
ANISOU 1835  N   TYR L 249     3407   3958   3641    242    148   -653       N  
ATOM   1836  CA  TYR L 249      39.414  15.934  19.483  1.00 29.34           C  
ANISOU 1836  CA  TYR L 249     3490   3990   3667    193    160   -601       C  
ATOM   1837  C   TYR L 249      39.384  17.026  20.573  1.00 26.52           C  
ANISOU 1837  C   TYR L 249     3130   3631   3314    177    154   -566       C  
ATOM   1838  O   TYR L 249      39.443  18.207  20.318  1.00 25.07           O  
ANISOU 1838  O   TYR L 249     2939   3471   3114    134    177   -551       O  
ATOM   1839  CB  TYR L 249      38.116  15.124  19.449  1.00 32.23           C  
ANISOU 1839  CB  TYR L 249     3907   4304   4035    202    139   -571       C  
ATOM   1840  CG  TYR L 249      38.065  14.141  18.304  1.00 38.78           C  
ANISOU 1840  CG  TYR L 249     4742   5134   4856    211    147   -606       C  
ATOM   1841  CD1 TYR L 249      37.784  14.572  17.016  1.00 42.34           C  
ANISOU 1841  CD1 TYR L 249     5196   5613   5277    169    177   -609       C  
ATOM   1842  CD2 TYR L 249      38.365  12.795  18.498  1.00 40.27           C  
ANISOU 1842  CD2 TYR L 249     4932   5299   5068    262    124   -638       C  
ATOM   1843  CE1 TYR L 249      37.794  13.691  15.944  1.00 45.16           C  
ANISOU 1843  CE1 TYR L 249     5557   5976   5625    176    186   -645       C  
ATOM   1844  CE2 TYR L 249      38.370  11.901  17.444  1.00 44.60           C  
ANISOU 1844  CE2 TYR L 249     5485   5849   5612    271    132   -675       C  
ATOM   1845  CZ  TYR L 249      38.076  12.350  16.167  1.00 47.06           C  
ANISOU 1845  CZ  TYR L 249     5798   6192   5891    227    163   -680       C  
ATOM   1846  OH  TYR L 249      38.091  11.460  15.129  1.00 52.45           O  
ANISOU 1846  OH  TYR L 249     6484   6878   6566    236    171   -720       O  
ATOM   1847  N   PHE L 250      39.378  16.577  21.811  1.00 24.32           N  
ANISOU 1847  N   PHE L 250     2857   3323   3058    215    121   -555       N  
ATOM   1848  CA  PHE L 250      39.269  17.507  22.952  1.00 23.03           C  
ANISOU 1848  CA  PHE L 250     2695   3154   2899    204    111   -523       C  
ATOM   1849  C   PHE L 250      40.365  18.581  22.889  1.00 22.17           C  
ANISOU 1849  C   PHE L 250     2541   3096   2785    179    135   -545       C  
ATOM   1850  O   PHE L 250      40.108  19.750  23.249  1.00 21.60           O  
ANISOU 1850  O   PHE L 250     2474   3026   2705    144    144   -516       O  
ATOM   1851  CB  PHE L 250      39.265  16.706  24.248  1.00 22.95           C  
ANISOU 1851  CB  PHE L 250     2694   3111   2911    252     72   -515       C  
ATOM   1852  CG  PHE L 250      39.283  17.578  25.480  1.00 22.92           C  
ANISOU 1852  CG  PHE L 250     2688   3107   2912    245     61   -489       C  
ATOM   1853  CD1 PHE L 250      38.095  18.006  26.053  1.00 22.30           C  
ANISOU 1853  CD1 PHE L 250     2649   2996   2828    227     53   -440       C  
ATOM   1854  CD2 PHE L 250      40.475  17.988  26.046  1.00 21.86           C  
ANISOU 1854  CD2 PHE L 250     2511   3008   2787    256     59   -517       C  
ATOM   1855  CE1 PHE L 250      38.116  18.809  27.184  1.00 21.23           C  
ANISOU 1855  CE1 PHE L 250     2509   2861   2694    221     44   -420       C  
ATOM   1856  CE2 PHE L 250      40.490  18.804  27.167  1.00 22.09           C  
ANISOU 1856  CE2 PHE L 250     2537   3037   2817    248     49   -495       C  
ATOM   1857  CZ  PHE L 250      39.302  19.205  27.737  1.00 21.96           C  
ANISOU 1857  CZ  PHE L 250     2561   2986   2794    231     42   -447       C  
ATOM   1858  N   ASP L 251      41.582  18.167  22.498  1.00 22.37           N  
ANISOU 1858  N   ASP L 251     2522   3160   2816    198    144   -598       N  
ATOM   1859  CA  ASP L 251      42.779  18.993  22.495  1.00 23.84           C  
ANISOU 1859  CA  ASP L 251     2657   3399   3000    179    164   -629       C  
ATOM   1860  C   ASP L 251      42.630  20.292  21.685  1.00 24.85           C  
ANISOU 1860  C   ASP L 251     2787   3551   3101    112    202   -613       C  
ATOM   1861  O   ASP L 251      43.355  21.251  21.953  1.00 23.81           O  
ANISOU 1861  O   ASP L 251     2626   3452   2969     86    216   -621       O  
ATOM   1862  CB  ASP L 251      43.985  18.259  21.920  1.00 24.30           C  
ANISOU 1862  CB  ASP L 251     2668   3500   3066    206    173   -693       C  
ATOM   1863  CG  ASP L 251      45.260  18.972  22.277  1.00 23.87           C  
ANISOU 1863  CG  ASP L 251     2556   3497   3015    196    184   -725       C  
ATOM   1864  OD1 ASP L 251      45.529  19.097  23.472  1.00 23.85           O  
ANISOU 1864  OD1 ASP L 251     2544   3486   3029    219    158   -718       O  
ATOM   1865  OD2 ASP L 251      45.960  19.400  21.372  1.00 23.86           O1-
ANISOU 1865  OD2 ASP L 251     2520   3544   2998    164    219   -758       O1-
ATOM   1866  N   GLU L 252      41.751  20.267  20.677  1.00 26.72           N  
ANISOU 1866  N   GLU L 252     3058   3775   3319     87    217   -593       N  
ATOM   1867  CA  GLU L 252      41.453  21.392  19.786  1.00 29.48           C  
ANISOU 1867  CA  GLU L 252     3419   4140   3639     25    249   -571       C  
ATOM   1868  C   GLU L 252      40.651  22.502  20.484  1.00 26.74           C  
ANISOU 1868  C   GLU L 252     3103   3763   3291     -1    242   -518       C  
ATOM   1869  O   GLU L 252      40.679  23.650  20.028  1.00 26.16           O  
ANISOU 1869  O   GLU L 252     3033   3705   3201    -51    266   -503       O  
ATOM   1870  CB  GLU L 252      40.583  20.925  18.620  1.00 32.79           C  
ANISOU 1870  CB  GLU L 252     3872   4547   4038     13    259   -560       C  
ATOM   1871  CG  GLU L 252      41.196  19.842  17.761  1.00 40.04           C  
ANISOU 1871  CG  GLU L 252     4767   5492   4953     36    269   -612       C  
ATOM   1872  CD  GLU L 252      42.135  20.368  16.707  1.00 46.57           C  
ANISOU 1872  CD  GLU L 252     5558   6379   5756     -2    309   -647       C  
ATOM   1873  OE1 GLU L 252      42.862  21.362  17.014  1.00 54.70           O  
ANISOU 1873  OE1 GLU L 252     6561   7439   6784    -31    324   -649       O  
ATOM   1874  OE2 GLU L 252      42.124  19.813  15.572  1.00 59.16           O1-
ANISOU 1874  OE2 GLU L 252     7153   7992   7330     -8    326   -671       O1-
ATOM   1875  N   PHE L 253      39.854  22.137  21.506  1.00 25.28           N  
ANISOU 1875  N   PHE L 253     2946   3534   3124     29    210   -489       N  
ATOM   1876  CA  PHE L 253      38.930  23.149  22.091  1.00 23.75           C  
ANISOU 1876  CA  PHE L 253     2784   3311   2928      5    203   -440       C  
ATOM   1877  C   PHE L 253      39.183  23.374  23.602  1.00 22.08           C  
ANISOU 1877  C   PHE L 253     2562   3088   2737     28    180   -435       C  
ATOM   1878  O   PHE L 253      39.181  24.565  24.061  1.00 20.17           O  
ANISOU 1878  O   PHE L 253     2321   2846   2494      0    186   -417       O  
ATOM   1879  CB  PHE L 253      37.482  22.865  21.653  1.00 22.81           C  
ANISOU 1879  CB  PHE L 253     2712   3153   2799      2    196   -402       C  
ATOM   1880  CG  PHE L 253      36.976  21.477  21.912  1.00 23.59           C  
ANISOU 1880  CG  PHE L 253     2827   3225   2911     46    171   -405       C  
ATOM   1881  CD1 PHE L 253      36.606  21.090  23.179  1.00 23.00           C  
ANISOU 1881  CD1 PHE L 253     2763   3120   2854     78    142   -389       C  
ATOM   1882  CD2 PHE L 253      36.853  20.557  20.882  1.00 24.56           C  
ANISOU 1882  CD2 PHE L 253     2956   3351   3025     53    177   -424       C  
ATOM   1883  CE1 PHE L 253      36.100  19.813  23.407  1.00 25.19           C  
ANISOU 1883  CE1 PHE L 253     3060   3367   3141    113    119   -388       C  
ATOM   1884  CE2 PHE L 253      36.385  19.267  21.114  1.00 24.44           C  
ANISOU 1884  CE2 PHE L 253     2957   3305   3021     91    153   -427       C  
ATOM   1885  CZ  PHE L 253      36.001  18.882  22.376  1.00 24.13           C  
ANISOU 1885  CZ  PHE L 253     2932   3233   3001    121    124   -408       C  
ATOM   1886  N   GLY L 254      39.448  22.296  24.370  1.00 19.51           N  
ANISOU 1886  N   GLY L 254     2228   2754   2431     78    153   -452       N  
ATOM   1887  CA  GLY L 254      39.776  22.377  25.828  1.00 19.56           C  
ANISOU 1887  CA  GLY L 254     2223   2753   2454    103    128   -450       C  
ATOM   1888  C   GLY L 254      38.538  22.496  26.711  1.00 18.36           C  
ANISOU 1888  C   GLY L 254     2113   2558   2305    108    107   -404       C  
ATOM   1889  O   GLY L 254      37.412  22.656  26.238  1.00 20.98           O  
ANISOU 1889  O   GLY L 254     2480   2865   2627     89    113   -372       O  
ATOM   1890  N   ILE L 255      38.740  22.563  28.007  1.00 19.76           N  
ANISOU 1890  N   ILE L 255     2284   2729   2493    128     85   -400       N  
ATOM   1891  CA  ILE L 255      37.623  22.402  29.010  1.00 19.65           C  
ANISOU 1891  CA  ILE L 255     2307   2676   2481    141     62   -361       C  
ATOM   1892  C   ILE L 255      36.776  23.684  29.102  1.00 17.81           C  
ANISOU 1892  C   ILE L 255     2094   2431   2239    102     75   -329       C  
ATOM   1893  O   ILE L 255      35.580  23.576  29.329  1.00 18.84           O  
ANISOU 1893  O   ILE L 255     2259   2532   2366    102     67   -296       O  
ATOM   1894  CB  ILE L 255      38.177  21.898  30.356  1.00 20.61           C  
ANISOU 1894  CB  ILE L 255     2416   2798   2614    179     31   -370       C  
ATOM   1895  CG1 ILE L 255      37.087  21.343  31.286  1.00 21.51           C  
ANISOU 1895  CG1 ILE L 255     2570   2874   2728    197      6   -334       C  
ATOM   1896  CG2 ILE L 255      38.973  22.962  31.068  1.00 20.81           C  
ANISOU 1896  CG2 ILE L 255     2413   2852   2642    164     34   -383       C  
ATOM   1897  CD1 ILE L 255      36.497  20.037  30.879  1.00 22.26           C  
ANISOU 1897  CD1 ILE L 255     2691   2940   2825    220     -5   -327       C  
ATOM   1898  N   ILE L 256      37.362  24.870  28.891  1.00 17.86           N  
ANISOU 1898  N   ILE L 256     2081   2461   2242     69     95   -339       N  
ATOM   1899  CA  ILE L 256      36.630  26.123  28.992  1.00 18.18           C  
ANISOU 1899  CA  ILE L 256     2142   2487   2277     35    105   -311       C  
ATOM   1900  C   ILE L 256      35.608  26.208  27.879  1.00 18.66           C  
ANISOU 1900  C   ILE L 256     2233   2529   2326     15    119   -286       C  
ATOM   1901  O   ILE L 256      34.469  26.577  28.152  1.00 18.57           O  
ANISOU 1901  O   ILE L 256     2251   2491   2312      9    113   -254       O  
ATOM   1902  CB  ILE L 256      37.545  27.350  29.022  1.00 20.86           C  
ANISOU 1902  CB  ILE L 256     2456   2851   2616      2    123   -328       C  
ATOM   1903  CG1 ILE L 256      38.392  27.264  30.288  1.00 22.85           C  
ANISOU 1903  CG1 ILE L 256     2681   3120   2879     25    104   -349       C  
ATOM   1904  CG2 ILE L 256      36.743  28.658  28.936  1.00 20.65           C  
ANISOU 1904  CG2 ILE L 256     2456   2804   2585    -33    134   -298       C  
ATOM   1905  CD1 ILE L 256      39.610  28.118  30.265  1.00 25.82           C  
ANISOU 1905  CD1 ILE L 256     3020   3531   3258     -1    119   -379       C  
ATOM   1906  N   ARG L 257      35.999  25.883  26.636  1.00 19.28           N  
ANISOU 1906  N   ARG L 257     2303   2625   2395      3    136   -302       N  
ATOM   1907  CA  ARG L 257      35.047  25.912  25.546  1.00 20.39           C  
ANISOU 1907  CA  ARG L 257     2472   2751   2522    -14    147   -279       C  
ATOM   1908  C   ARG L 257      34.048  24.756  25.703  1.00 19.77           C  
ANISOU 1908  C   ARG L 257     2418   2646   2446     15    127   -264       C  
ATOM   1909  O   ARG L 257      32.917  24.881  25.316  1.00 21.88           O  
ANISOU 1909  O   ARG L 257     2714   2893   2706      4    126   -236       O  
ATOM   1910  CB  ARG L 257      35.731  25.778  24.179  1.00 20.04           C  
ANISOU 1910  CB  ARG L 257     2412   2736   2463    -34    171   -302       C  
ATOM   1911  CG  ARG L 257      36.680  26.919  23.847  1.00 20.77           C  
ANISOU 1911  CG  ARG L 257     2484   2858   2549    -73    195   -316       C  
ATOM   1912  CD  ARG L 257      37.140  26.843  22.417  1.00 21.58           C  
ANISOU 1912  CD  ARG L 257     2577   2988   2631    -99    221   -332       C  
ATOM   1913  NE  ARG L 257      38.059  27.889  21.981  1.00 21.74           N  
ANISOU 1913  NE  ARG L 257     2579   3039   2642   -143    247   -345       N  
ATOM   1914  CZ  ARG L 257      39.357  27.916  22.216  1.00 22.66           C  
ANISOU 1914  CZ  ARG L 257     2652   3192   2764   -145    257   -383       C  
ATOM   1915  NH1 ARG L 257      39.957  26.956  22.914  1.00 20.66           N1+
ANISOU 1915  NH1 ARG L 257     2369   2951   2528   -101    241   -414       N1+
ATOM   1916  NH2 ARG L 257      40.003  29.002  21.889  1.00 22.91           N  
ANISOU 1916  NH2 ARG L 257     2672   3245   2786   -192    281   -387       N  
ATOM   1917  N   ASP L 258      34.500  23.633  26.228  1.00 19.43           N  
ANISOU 1917  N   ASP L 258     2363   2604   2414     51    110   -283       N  
ATOM   1918  CA  ASP L 258      33.697  22.403  26.264  1.00 20.95           C  
ANISOU 1918  CA  ASP L 258     2579   2770   2608     77     92   -273       C  
ATOM   1919  C   ASP L 258      32.508  22.536  27.233  1.00 20.58           C  
ANISOU 1919  C   ASP L 258     2561   2694   2565     80     76   -237       C  
ATOM   1920  O   ASP L 258      31.366  22.143  26.894  1.00 19.58           O  
ANISOU 1920  O   ASP L 258     2460   2545   2432     77     71   -215       O  
ATOM   1921  CB  ASP L 258      34.562  21.245  26.751  1.00 22.53           C  
ANISOU 1921  CB  ASP L 258     2762   2975   2822    116     75   -302       C  
ATOM   1922  CG  ASP L 258      34.014  19.823  26.524  1.00 25.13           C  
ANISOU 1922  CG  ASP L 258     3114   3279   3155    142     59   -301       C  
ATOM   1923  OD1 ASP L 258      33.234  19.625  25.574  1.00 25.58           O  
ANISOU 1923  OD1 ASP L 258     3191   3326   3202    126     68   -291       O  
ATOM   1924  OD2 ASP L 258      34.435  18.889  27.293  1.00 28.01           O1-
ANISOU 1924  OD2 ASP L 258     3476   3633   3533    179     36   -312       O1-
ATOM   1925  N   VAL L 259      32.799  23.044  28.459  1.00 19.47           N  
ANISOU 1925  N   VAL L 259     2410   2554   2431     88     66   -234       N  
ATOM   1926  CA  VAL L 259      31.894  22.951  29.578  1.00 20.66           C  
ANISOU 1926  CA  VAL L 259     2582   2682   2585     98     48   -208       C  
ATOM   1927  C   VAL L 259      31.632  24.300  30.249  1.00 19.31           C  
ANISOU 1927  C   VAL L 259     2410   2513   2413     79     53   -194       C  
ATOM   1928  O   VAL L 259      30.517  24.532  30.709  1.00 20.61           O  
ANISOU 1928  O   VAL L 259     2595   2659   2575     75     48   -169       O  
ATOM   1929  CB  VAL L 259      32.464  21.898  30.538  1.00 23.67           C  
ANISOU 1929  CB  VAL L 259     2957   3060   2974    134     24   -220       C  
ATOM   1930  CG1 VAL L 259      31.985  22.067  31.936  1.00 27.04           C  
ANISOU 1930  CG1 VAL L 259     3395   3476   3400    142      8   -200       C  
ATOM   1931  CG2 VAL L 259      32.196  20.500  30.005  1.00 25.94           C  
ANISOU 1931  CG2 VAL L 259     3260   3330   3263    153     14   -222       C  
ATOM   1932  N   MET L 260      32.597  25.203  30.302  1.00 19.79           N  
ANISOU 1932  N   MET L 260     2447   2595   2476     66     64   -213       N  
ATOM   1933  CA  MET L 260      32.515  26.349  31.232  1.00 20.50           C  
ANISOU 1933  CA  MET L 260     2536   2684   2569     54     63   -206       C  
ATOM   1934  C   MET L 260      31.732  27.475  30.572  1.00 20.74           C  
ANISOU 1934  C   MET L 260     2582   2702   2594     23     79   -186       C  
ATOM   1935  O   MET L 260      30.805  27.975  31.136  1.00 20.47           O  
ANISOU 1935  O   MET L 260     2565   2652   2561     21     74   -166       O  
ATOM   1936  CB  MET L 260      33.896  26.846  31.644  1.00 21.64           C  
ANISOU 1936  CB  MET L 260     2647   2855   2718     51     66   -235       C  
ATOM   1937  CG  MET L 260      33.788  27.964  32.651  1.00 23.27           C  
ANISOU 1937  CG  MET L 260     2854   3059   2927     40     64   -230       C  
ATOM   1938  SD  MET L 260      35.399  28.455  33.230  1.00 26.12           S  
ANISOU 1938  SD  MET L 260     3174   3453   3294     36     64   -267       S  
ATOM   1939  CE  MET L 260      35.704  27.005  34.264  1.00 26.97           C  
ANISOU 1939  CE  MET L 260     3276   3567   3404     84     33   -274       C  
ATOM   1940  N   GLN L 261      32.059  27.766  29.310  1.00 20.01           N  
ANISOU 1940  N   GLN L 261     2486   2618   2496      1     97   -191       N  
ATOM   1941  CA  GLN L 261      31.494  28.855  28.518  1.00 20.27           C  
ANISOU 1941  CA  GLN L 261     2535   2641   2522    -29    112   -173       C  
ATOM   1942  C   GLN L 261      30.017  28.602  28.208  1.00 20.32           C  
ANISOU 1942  C   GLN L 261     2571   2624   2525    -24    104   -143       C  
ATOM   1943  O   GLN L 261      29.313  29.553  27.933  1.00 18.95           O  
ANISOU 1943  O   GLN L 261     2413   2436   2349    -41    108   -124       O  
ATOM   1944  CB  GLN L 261      32.337  28.991  27.249  1.00 22.52           C  
ANISOU 1944  CB  GLN L 261     2810   2947   2799    -53    132   -188       C  
ATOM   1945  CG  GLN L 261      31.822  29.952  26.197  1.00 23.71           C  
ANISOU 1945  CG  GLN L 261     2980   3088   2938    -86    146   -166       C  
ATOM   1946  CD  GLN L 261      30.718  29.465  25.286  1.00 23.65           C  
ANISOU 1946  CD  GLN L 261     2998   3067   2919    -84    143   -144       C  
ATOM   1947  NE2 GLN L 261      30.027  30.423  24.684  1.00 27.37           N  
ANISOU 1947  NE2 GLN L 261     3492   3523   3384   -106    147   -119       N  
ATOM   1948  OE1 GLN L 261      30.462  28.266  25.102  1.00 24.60           O  
ANISOU 1948  OE1 GLN L 261     3118   3189   3037    -63    136   -149       O  
ATOM   1949  N   ASN L 262      29.557  27.340  28.281  1.00 20.63           N  
ANISOU 1949  N   ASN L 262     2615   2659   2563     -1     93   -141       N  
ATOM   1950  CA  ASN L 262      28.187  27.019  27.994  1.00 22.90           C  
ANISOU 1950  CA  ASN L 262     2925   2928   2845      0     86   -116       C  
ATOM   1951  C   ASN L 262      27.504  26.508  29.279  1.00 21.70           C  
ANISOU 1951  C   ASN L 262     2780   2764   2700     22     69   -107       C  
ATOM   1952  O   ASN L 262      26.823  27.290  29.958  1.00 21.65           O  
ANISOU 1952  O   ASN L 262     2779   2749   2696     19     66    -94       O  
ATOM   1953  CB  ASN L 262      28.073  26.138  26.749  1.00 24.26           C  
ANISOU 1953  CB  ASN L 262     3104   3104   3008     -1     90   -119       C  
ATOM   1954  CG  ASN L 262      29.129  25.058  26.746  1.00 28.41           C  
ANISOU 1954  CG  ASN L 262     3613   3643   3536     15     88   -147       C  
ATOM   1955  ND2 ASN L 262      30.259  25.308  26.103  1.00 33.57           N  
ANISOU 1955  ND2 ASN L 262     4248   4319   4187      4    103   -169       N  
ATOM   1956  OD1 ASN L 262      28.938  24.029  27.345  1.00 29.51           O  
ANISOU 1956  OD1 ASN L 262     3757   3773   3681     38     74   -148       O  
ATOM   1957  N   HIS L 263      27.642  25.239  29.646  1.00 18.77           N  
ANISOU 1957  N   HIS L 263     2408   2392   2329     42     57   -113       N  
ATOM   1958  CA  HIS L 263      26.831  24.674  30.658  1.00 18.46           C  
ANISOU 1958  CA  HIS L 263     2381   2341   2291     56     43    -99       C  
ATOM   1959  C   HIS L 263      26.950  25.451  31.984  1.00 18.25           C  
ANISOU 1959  C   HIS L 263     2348   2318   2268     60     38    -99       C  
ATOM   1960  O   HIS L 263      25.969  25.656  32.655  1.00 17.55           O  
ANISOU 1960  O   HIS L 263     2268   2221   2177     60     34    -83       O  
ATOM   1961  CB  HIS L 263      27.260  23.231  30.977  1.00 21.12           C  
ANISOU 1961  CB  HIS L 263     2719   2674   2629     79     29   -108       C  
ATOM   1962  CG  HIS L 263      27.272  22.316  29.802  1.00 24.53           C  
ANISOU 1962  CG  HIS L 263     3158   3102   3059     79     31   -115       C  
ATOM   1963  CD2 HIS L 263      28.077  21.251  29.494  1.00 26.71           C  
ANISOU 1963  CD2 HIS L 263     3430   3379   3339     97     25   -135       C  
ATOM   1964  ND1 HIS L 263      26.327  22.438  28.804  1.00 25.08           N  
ANISOU 1964  ND1 HIS L 263     3240   3166   3122     62     39   -102       N  
ATOM   1965  CE1 HIS L 263      26.573  21.499  27.877  1.00 30.44           C  
ANISOU 1965  CE1 HIS L 263     3922   3844   3799     65     39   -114       C  
ATOM   1966  NE2 HIS L 263      27.647  20.773  28.272  1.00 28.50           N  
ANISOU 1966  NE2 HIS L 263     3666   3601   3560     87     32   -136       N  
ATOM   1967  N   LEU L 264      28.176  25.801  32.392  1.00 16.31           N  
ANISOU 1967  N   LEU L 264     2082   2086   2026     64     39   -120       N  
ATOM   1968  CA  LEU L 264      28.326  26.398  33.727  1.00 17.09           C  
ANISOU 1968  CA  LEU L 264     2175   2190   2126     69     33   -122       C  
ATOM   1969  C   LEU L 264      27.775  27.816  33.733  1.00 15.99           C  
ANISOU 1969  C   LEU L 264     2038   2045   1989     50     43   -115       C  
ATOM   1970  O   LEU L 264      27.236  28.266  34.751  1.00 15.56           O  
ANISOU 1970  O   LEU L 264     1987   1988   1934     53     39   -110       O  
ATOM   1971  CB  LEU L 264      29.777  26.335  34.202  1.00 17.99           C  
ANISOU 1971  CB  LEU L 264     2267   2323   2245     78     28   -148       C  
ATOM   1972  CG  LEU L 264      30.248  24.921  34.554  1.00 19.71           C  
ANISOU 1972  CG  LEU L 264     2483   2542   2462    105     10   -154       C  
ATOM   1973  CD1 LEU L 264      31.606  24.933  35.163  1.00 21.16           C  
ANISOU 1973  CD1 LEU L 264     2642   2746   2649    119      1   -179       C  
ATOM   1974  CD2 LEU L 264      29.303  24.155  35.427  1.00 20.93           C  
ANISOU 1974  CD2 LEU L 264     2659   2681   2609    118     -5   -132       C  
ATOM   1975  N   LEU L 265      28.032  28.550  32.656  1.00 16.05           N  
ANISOU 1975  N   LEU L 265     2044   2053   2000     31     57   -118       N  
ATOM   1976  CA  LEU L 265      27.560  29.877  32.550  1.00 17.13           C  
ANISOU 1976  CA  LEU L 265     2188   2179   2140     14     65   -110       C  
ATOM   1977  C   LEU L 265      26.026  29.964  32.496  1.00 17.16           C  
ANISOU 1977  C   LEU L 265     2210   2167   2143     16     62    -87       C  
ATOM   1978  O   LEU L 265      25.460  30.907  33.031  1.00 15.58           O  
ANISOU 1978  O   LEU L 265     2013   1958   1947     14     61    -83       O  
ATOM   1979  CB  LEU L 265      28.210  30.512  31.337  1.00 18.05           C  
ANISOU 1979  CB  LEU L 265     2301   2298   2256     -8     80   -115       C  
ATOM   1980  CG  LEU L 265      28.080  32.012  31.331  1.00 20.22           C  
ANISOU 1980  CG  LEU L 265     2584   2561   2538    -28     87   -111       C  
ATOM   1981  CD1 LEU L 265      28.998  32.642  32.395  1.00 20.89           C  
ANISOU 1981  CD1 LEU L 265     2652   2655   2630    -30     87   -133       C  
ATOM   1982  CD2 LEU L 265      28.415  32.529  29.956  1.00 20.58           C  
ANISOU 1982  CD2 LEU L 265     2635   2604   2578    -54    101   -106       C  
ATOM   1983  N   GLN L 266      25.363  28.975  31.879  1.00 17.82           N  
ANISOU 1983  N   GLN L 266     2301   2247   2219     22     58    -75       N  
ATOM   1984  CA  GLN L 266      23.929  28.841  31.885  1.00 20.18           C  
ANISOU 1984  CA  GLN L 266     2613   2536   2516     25     53    -55       C  
ATOM   1985  C   GLN L 266      23.402  28.683  33.321  1.00 21.31           C  
ANISOU 1985  C   GLN L 266     2754   2681   2659     37     45    -55       C  
ATOM   1986  O   GLN L 266      22.508  29.415  33.712  1.00 19.80           O  
ANISOU 1986  O   GLN L 266     2565   2485   2470     37     46    -48       O  
ATOM   1987  CB  GLN L 266      23.510  27.620  31.057  1.00 24.08           C  
ANISOU 1987  CB  GLN L 266     3115   3029   3003     27     50    -47       C  
ATOM   1988  CG  GLN L 266      23.601  27.892  29.566  1.00 25.50           C  
ANISOU 1988  CG  GLN L 266     3301   3208   3180     12     58    -44       C  
ATOM   1989  CD  GLN L 266      22.610  28.939  29.096  1.00 26.24           C  
ANISOU 1989  CD  GLN L 266     3403   3291   3274      3     58    -27       C  
ATOM   1990  NE2 GLN L 266      22.868  29.495  27.933  1.00 29.33           N  
ANISOU 1990  NE2 GLN L 266     3801   3682   3661    -12     65    -23       N  
ATOM   1991  OE1 GLN L 266      21.616  29.254  29.733  1.00 29.81           O  
ANISOU 1991  OE1 GLN L 266     3857   3738   3730     10     52    -18       O  
ATOM   1992  N   MET L 267      24.013  27.786  34.106  1.00 18.73           N  
ANISOU 1992  N   MET L 267     2423   2363   2328     49     38    -62       N  
ATOM   1993  CA  MET L 267      23.644  27.653  35.452  1.00 20.57           C  
ANISOU 1993  CA  MET L 267     2657   2602   2556     57     31    -61       C  
ATOM   1994  C   MET L 267      23.860  28.969  36.219  1.00 18.37           C  
ANISOU 1994  C   MET L 267     2369   2327   2283     55     35    -73       C  
ATOM   1995  O   MET L 267      23.086  29.293  37.037  1.00 17.08           O  
ANISOU 1995  O   MET L 267     2207   2166   2116     57     35    -70       O  
ATOM   1996  CB  MET L 267      24.392  26.493  36.100  1.00 22.52           C  
ANISOU 1996  CB  MET L 267     2903   2855   2797     70     20    -66       C  
ATOM   1997  CG  MET L 267      23.927  25.176  35.470  1.00 28.00           C  
ANISOU 1997  CG  MET L 267     3611   3539   3487     73     14    -53       C  
ATOM   1998  SD  MET L 267      24.362  23.700  36.441  1.00 38.61           S  
ANISOU 1998  SD  MET L 267     4965   4882   4823     89     -3    -50       S  
ATOM   1999  CE  MET L 267      26.105  23.723  36.080  1.00 33.03           C  
ANISOU 1999  CE  MET L 267     4240   4183   4124    102     -6    -76       C  
ATOM   2000  N   LEU L 268      24.937  29.691  35.954  1.00 16.96           N  
ANISOU 2000  N   LEU L 268     2181   2150   2111     48     40    -88       N  
ATOM   2001  CA  LEU L 268      25.161  30.990  36.596  1.00 17.31           C  
ANISOU 2001  CA  LEU L 268     2219   2194   2162     43     44   -101       C  
ATOM   2002  C   LEU L 268      23.969  31.888  36.315  1.00 16.97           C  
ANISOU 2002  C   LEU L 268     2186   2136   2125     39     49    -91       C  
ATOM   2003  O   LEU L 268      23.414  32.524  37.263  1.00 17.31           O  
ANISOU 2003  O   LEU L 268     2227   2179   2168     44     48    -97       O  
ATOM   2004  CB  LEU L 268      26.483  31.587  36.098  1.00 17.26           C  
ANISOU 2004  CB  LEU L 268     2203   2191   2162     30     50   -118       C  
ATOM   2005  CG  LEU L 268      26.880  32.931  36.715  1.00 16.98           C  
ANISOU 2005  CG  LEU L 268     2162   2154   2135     20     54   -134       C  
ATOM   2006  CD1 LEU L 268      28.383  33.122  36.676  1.00 17.16           C  
ANISOU 2006  CD1 LEU L 268     2167   2190   2160     10     57   -156       C  
ATOM   2007  CD2 LEU L 268      26.176  34.053  36.001  1.00 17.80           C  
ANISOU 2007  CD2 LEU L 268     2279   2235   2249      8     62   -125       C  
ATOM   2008  N   CYS L 269      23.559  31.953  35.052  1.00 16.63           N  
ANISOU 2008  N   CYS L 269     2151   2080   2084     31     53    -77       N  
ATOM   2009  CA  CYS L 269      22.492  32.857  34.639  1.00 17.01           C  
ANISOU 2009  CA  CYS L 269     2209   2114   2141     30     54    -67       C  
ATOM   2010  C   CYS L 269      21.185  32.527  35.395  1.00 16.77           C  
ANISOU 2010  C   CYS L 269     2176   2088   2105     43     49    -61       C  
ATOM   2011  O   CYS L 269      20.459  33.422  35.823  1.00 16.05           O  
ANISOU 2011  O   CYS L 269     2085   1991   2022     49     49    -64       O  
ATOM   2012  CB  CYS L 269      22.216  32.798  33.151  1.00 19.09           C  
ANISOU 2012  CB  CYS L 269     2482   2366   2403     21     56    -50       C  
ATOM   2013  SG  CYS L 269      23.552  33.518  32.170  1.00 23.50           S  
ANISOU 2013  SG  CYS L 269     3043   2919   2964      0     65    -56       S  
ATOM   2014  N   LEU L 270      20.852  31.232  35.510  1.00 14.54           N  
ANISOU 2014  N   LEU L 270     1894   1817   1812     47     46    -52       N  
ATOM   2015  CA  LEU L 270      19.576  30.860  36.114  1.00 15.72           C  
ANISOU 2015  CA  LEU L 270     2042   1974   1956     54     44    -45       C  
ATOM   2016  C   LEU L 270      19.660  31.138  37.624  1.00 15.63           C  
ANISOU 2016  C   LEU L 270     2023   1975   1939     60     44    -59       C  
ATOM   2017  O   LEU L 270      18.633  31.445  38.209  1.00 15.78           O  
ANISOU 2017  O   LEU L 270     2037   2001   1957     64     46    -61       O  
ATOM   2018  CB  LEU L 270      19.343  29.360  35.910  1.00 16.38           C  
ANISOU 2018  CB  LEU L 270     2130   2064   2027     52     39    -33       C  
ATOM   2019  CG  LEU L 270      18.983  28.971  34.481  1.00 17.50           C  
ANISOU 2019  CG  LEU L 270     2279   2197   2171     45     39    -20       C  
ATOM   2020  CD1 LEU L 270      18.960  27.422  34.315  1.00 18.07           C  
ANISOU 2020  CD1 LEU L 270     2359   2273   2234     43     34    -11       C  
ATOM   2021  CD2 LEU L 270      17.634  29.560  34.140  1.00 18.45           C  
ANISOU 2021  CD2 LEU L 270     2397   2316   2296     46     38    -12       C  
ATOM   2022  N   VAL L 271      20.861  30.952  38.234  1.00 14.00           N  
ANISOU 2022  N   VAL L 271     1813   1775   1728     60     42    -71       N  
ATOM   2023  CA  VAL L 271      21.079  31.295  39.637  1.00 15.83           C  
ANISOU 2023  CA  VAL L 271     2040   2021   1953     64     41    -86       C  
ATOM   2024  C   VAL L 271      20.964  32.808  39.882  1.00 15.72           C  
ANISOU 2024  C   VAL L 271     2020   1998   1951     65     46   -103       C  
ATOM   2025  O   VAL L 271      20.510  33.228  40.941  1.00 16.99           O  
ANISOU 2025  O   VAL L 271     2176   2171   2108     70     48   -115       O  
ATOM   2026  CB  VAL L 271      22.422  30.778  40.182  1.00 17.36           C  
ANISOU 2026  CB  VAL L 271     2230   2224   2139     66     34    -95       C  
ATOM   2027  CG1 VAL L 271      22.807  31.424  41.515  1.00 17.33           C  
ANISOU 2027  CG1 VAL L 271     2219   2235   2130     68     33   -115       C  
ATOM   2028  CG2 VAL L 271      22.329  29.277  40.321  1.00 17.63           C  
ANISOU 2028  CG2 VAL L 271     2272   2265   2160     70     26    -79       C  
ATOM   2029  N   ALA L 272      21.410  33.621  38.944  1.00 15.83           N  
ANISOU 2029  N   ALA L 272     2038   1994   1982     59     49   -104       N  
ATOM   2030  CA  ALA L 272      21.707  35.055  39.190  1.00 16.37           C  
ANISOU 2030  CA  ALA L 272     2106   2049   2064     56     52   -122       C  
ATOM   2031  C   ALA L 272      20.570  35.935  38.693  1.00 15.86           C  
ANISOU 2031  C   ALA L 272     2047   1965   2012     62     53   -117       C  
ATOM   2032  O   ALA L 272      20.457  37.078  39.070  1.00 16.51           O  
ANISOU 2032  O   ALA L 272     2130   2034   2106     65     54   -133       O  
ATOM   2033  CB  ALA L 272      23.030  35.431  38.494  1.00 16.92           C  
ANISOU 2033  CB  ALA L 272     2177   2110   2141     41     54   -128       C  
ATOM   2034  N   MET L 273      19.778  35.446  37.741  1.00 16.96           N  
ANISOU 2034  N   MET L 273     2192   2101   2152     64     51    -96       N  
ATOM   2035  CA  MET L 273      18.881  36.312  36.992  1.00 18.51           C  
ANISOU 2035  CA  MET L 273     2394   2275   2361     70     48    -89       C  
ATOM   2036  C   MET L 273      17.825  36.934  37.918  1.00 17.65           C  
ANISOU 2036  C   MET L 273     2276   2170   2258     87     48   -104       C  
ATOM   2037  O   MET L 273      17.418  36.293  38.895  1.00 17.49           O  
ANISOU 2037  O   MET L 273     2243   2175   2224     92     51   -111       O  
ATOM   2038  CB  MET L 273      18.130  35.551  35.906  1.00 19.49           C  
ANISOU 2038  CB  MET L 273     2522   2401   2481     70     44    -66       C  
ATOM   2039  CG  MET L 273      17.235  34.500  36.455  1.00 20.98           C  
ANISOU 2039  CG  MET L 273     2699   2613   2657     76     45    -62       C  
ATOM   2040  SD  MET L 273      16.581  33.489  35.059  1.00 25.68           S  
ANISOU 2040  SD  MET L 273     3300   3210   3246     71     40    -36       S  
ATOM   2041  CE  MET L 273      14.998  34.274  34.848  1.00 28.60           C  
ANISOU 2041  CE  MET L 273     3663   3576   3627     86     33    -35       C  
ATOM   2042  N   GLU L 274      17.422  38.160  37.592  1.00 16.89           N  
ANISOU 2042  N   GLU L 274     2187   2049   2180     95     44   -109       N  
ATOM   2043  CA  GLU L 274      16.292  38.745  38.235  1.00 18.41           C  
ANISOU 2043  CA  GLU L 274     2370   2244   2381    115     42   -123       C  
ATOM   2044  C   GLU L 274      15.045  37.945  37.846  1.00 18.28           C  
ANISOU 2044  C   GLU L 274     2342   2245   2358    124     40   -108       C  
ATOM   2045  O   GLU L 274      15.073  37.172  36.878  1.00 17.45           O  
ANISOU 2045  O   GLU L 274     2242   2140   2245    115     37    -85       O  
ATOM   2046  CB  GLU L 274      16.056  40.214  37.834  1.00 19.09           C  
ANISOU 2046  CB  GLU L 274     2468   2293   2491    127     35   -130       C  
ATOM   2047  CG  GLU L 274      17.139  41.165  38.277  1.00 19.39           C  
ANISOU 2047  CG  GLU L 274     2517   2310   2539    117     37   -148       C  
ATOM   2048  CD  GLU L 274      17.451  41.179  39.786  1.00 20.33           C  
ANISOU 2048  CD  GLU L 274     2622   2451   2650    118     45   -179       C  
ATOM   2049  OE1 GLU L 274      16.512  41.196  40.631  1.00 20.81           O  
ANISOU 2049  OE1 GLU L 274     2667   2530   2708    136     48   -196       O  
ATOM   2050  OE2 GLU L 274      18.634  41.029  40.141  1.00 21.46           O1-
ANISOU 2050  OE2 GLU L 274     2766   2600   2785    100     50   -186       O1-
ATOM   2051  N   LYS L 275      13.940  38.169  38.591  1.00 17.68           N  
ANISOU 2051  N   LYS L 275     2249   2184   2283    141     41   -124       N  
ATOM   2052  CA  LYS L 275      12.698  37.460  38.337  1.00 17.74           C  
ANISOU 2052  CA  LYS L 275     2241   2213   2284    148     40   -115       C  
ATOM   2053  C   LYS L 275      12.100  38.003  37.044  1.00 18.33           C  
ANISOU 2053  C   LYS L 275     2323   2264   2375    159     26    -99       C  
ATOM   2054  O   LYS L 275      11.958  39.201  36.858  1.00 17.15           O  
ANISOU 2054  O   LYS L 275     2180   2087   2246    175     17   -107       O  
ATOM   2055  CB  LYS L 275      11.723  37.661  39.493  1.00 19.44           C  
ANISOU 2055  CB  LYS L 275     2433   2455   2497    162     47   -140       C  
ATOM   2056  CG  LYS L 275      10.474  36.789  39.492  1.00 19.62           C  
ANISOU 2056  CG  LYS L 275     2434   2510   2509    162     50   -134       C  
ATOM   2057  CD  LYS L 275       9.580  37.003  40.720  1.00 19.81           C  
ANISOU 2057  CD  LYS L 275     2433   2566   2528    173     61   -163       C  
ATOM   2058  CE  LYS L 275       8.439  36.015  40.721  1.00 20.72           C  
ANISOU 2058  CE  LYS L 275     2526   2717   2628    165     66   -156       C  
ATOM   2059  NZ  LYS L 275       7.783  35.989  42.041  1.00 20.58           N1+
ANISOU 2059  NZ  LYS L 275     2484   2737   2596    166     82   -182       N1+
ATOM   2060  N   PRO L 276      11.749  37.143  36.089  1.00 16.74           N  
ANISOU 2060  N   PRO L 276     2123   2070   2166    151     21    -76       N  
ATOM   2061  CA  PRO L 276      11.228  37.638  34.813  1.00 18.96           C  
ANISOU 2061  CA  PRO L 276     2414   2331   2460    161      5    -59       C  
ATOM   2062  C   PRO L 276       9.775  38.149  34.906  1.00 20.48           C  
ANISOU 2062  C   PRO L 276     2585   2531   2664    188     -3    -70       C  
ATOM   2063  O   PRO L 276       9.017  37.867  35.880  1.00 21.05           O  
ANISOU 2063  O   PRO L 276     2631   2634   2732    195      4    -89       O  
ATOM   2064  CB  PRO L 276      11.449  36.398  33.924  1.00 18.19           C  
ANISOU 2064  CB  PRO L 276     2322   2244   2344    140      5    -35       C  
ATOM   2065  CG  PRO L 276      11.192  35.248  34.873  1.00 17.57           C  
ANISOU 2065  CG  PRO L 276     2225   2199   2249    130     18    -43       C  
ATOM   2066  CD  PRO L 276      11.876  35.699  36.158  1.00 17.26           C  
ANISOU 2066  CD  PRO L 276     2185   2161   2210    132     28    -64       C  
ATOM   2067  N   ALA L 277       9.417  38.996  33.937  1.00 22.16           N  
ANISOU 2067  N   ALA L 277     2809   2717   2893    203    -21    -59       N  
ATOM   2068  CA  ALA L 277       8.086  39.529  33.798  1.00 23.59           C  
ANISOU 2068  CA  ALA L 277     2971   2902   3087    233    -36    -67       C  
ATOM   2069  C   ALA L 277       7.062  38.386  33.724  1.00 22.93           C  
ANISOU 2069  C   ALA L 277     2860   2862   2990    228    -33    -65       C  
ATOM   2070  O   ALA L 277       5.986  38.508  34.248  1.00 24.86           O  
ANISOU 2070  O   ALA L 277     3075   3130   3241    247    -34    -84       O  
ATOM   2071  CB  ALA L 277       8.018  40.439  32.578  1.00 24.46           C  
ANISOU 2071  CB  ALA L 277     3106   2974   3213    247    -59    -47       C  
ATOM   2072  N   SER L 278       7.440  37.249  33.128  1.00 20.14           N  
ANISOU 2072  N   SER L 278     2514   2519   2617    201    -29    -43       N  
ATOM   2073  CA  SER L 278       6.543  36.097  33.033  1.00 20.25           C  
ANISOU 2073  CA  SER L 278     2506   2571   2617    191    -27    -40       C  
ATOM   2074  C   SER L 278       7.413  34.903  32.685  1.00 20.00           C  
ANISOU 2074  C   SER L 278     2491   2542   2565    158    -18    -22       C  
ATOM   2075  O   SER L 278       8.629  35.063  32.468  1.00 17.72           O  
ANISOU 2075  O   SER L 278     2228   2229   2275    148    -14    -14       O  
ATOM   2076  CB  SER L 278       5.504  36.320  31.971  1.00 20.17           C  
ANISOU 2076  CB  SER L 278     2486   2562   2614    207    -48    -30       C  
ATOM   2077  OG  SER L 278       6.064  36.077  30.690  1.00 19.56           O  
ANISOU 2077  OG  SER L 278     2436   2467   2529    192    -59     -3       O  
ATOM   2078  N   THR L 279       6.836  33.716  32.549  1.00 23.59           N  
ANISOU 2078  N   THR L 279     2932   3023   3005    141    -14    -16       N  
ATOM   2079  CA  THR L 279       7.681  32.621  32.037  1.00 24.45           C  
ANISOU 2079  CA  THR L 279     3062   3129   3098    114     -9      0       C  
ATOM   2080  C   THR L 279       7.607  32.542  30.500  1.00 27.36           C  
ANISOU 2080  C   THR L 279     3444   3486   3465    111    -25     19       C  
ATOM   2081  O   THR L 279       8.066  31.586  29.944  1.00 26.08           O  
ANISOU 2081  O   THR L 279     3295   3325   3289     91    -23     31       O  
ATOM   2082  CB  THR L 279       7.288  31.296  32.672  1.00 25.74           C  
ANISOU 2082  CB  THR L 279     3212   3321   3245     93      1     -2       C  
ATOM   2083  CG2 THR L 279       7.449  31.272  34.169  1.00 27.28           C  
ANISOU 2083  CG2 THR L 279     3398   3529   3435     92     18    -18       C  
ATOM   2084  OG1 THR L 279       5.917  31.260  32.356  1.00 26.07           O  
ANISOU 2084  OG1 THR L 279     3229   3385   3289     99     -6     -5       O  
ATOM   2085  N   ASN L 280       7.131  33.591  29.815  1.00 28.37           N  
ANISOU 2085  N   ASN L 280     3573   3600   3605    132    -43     24       N  
ATOM   2086  CA  ASN L 280       7.258  33.665  28.353  1.00 29.81           C  
ANISOU 2086  CA  ASN L 280     3775   3769   3782    128    -58     45       C  
ATOM   2087  C   ASN L 280       8.743  33.512  28.014  1.00 27.72           C  
ANISOU 2087  C   ASN L 280     3539   3483   3509    109    -48     54       C  
ATOM   2088  O   ASN L 280       9.654  34.028  28.718  1.00 23.37           O  
ANISOU 2088  O   ASN L 280     2997   2916   2964    110    -38     46       O  
ATOM   2089  CB  ASN L 280       6.675  34.951  27.752  1.00 33.45           C  
ANISOU 2089  CB  ASN L 280     4238   4212   4258    155    -81     51       C  
ATOM   2090  CG  ASN L 280       5.195  35.131  28.081  1.00 40.79           C  
ANISOU 2090  CG  ASN L 280     5133   5166   5197    178    -92     37       C  
ATOM   2091  ND2 ASN L 280       4.689  36.352  27.977  1.00 45.28           N  
ANISOU 2091  ND2 ASN L 280     5700   5718   5785    210   -110     34       N  
ATOM   2092  OD1 ASN L 280       4.517  34.196  28.514  1.00 43.27           O  
ANISOU 2092  OD1 ASN L 280     5422   5514   5504    168    -84     27       O  
ATOM   2093  N   SER L 281       8.999  32.824  26.908  1.00 25.22           N  
ANISOU 2093  N   SER L 281     3236   3169   3177     91    -52     69       N  
ATOM   2094  CA  SER L 281      10.319  32.446  26.505  1.00 28.21           C  
ANISOU 2094  CA  SER L 281     3636   3535   3545     72    -42     75       C  
ATOM   2095  C   SER L 281      11.290  33.616  26.495  1.00 27.80           C  
ANISOU 2095  C   SER L 281     3604   3456   3502     75    -39     77       C  
ATOM   2096  O   SER L 281      12.407  33.471  27.098  1.00 28.78           O  
ANISOU 2096  O   SER L 281     3732   3574   3625     65    -23     68       O  
ATOM   2097  CB  SER L 281      10.276  31.706  25.194  1.00 30.19           C  
ANISOU 2097  CB  SER L 281     3898   3793   3778     56    -48     88       C  
ATOM   2098  OG  SER L 281       9.762  30.382  25.512  1.00 35.04           O  
ANISOU 2098  OG  SER L 281     4497   4430   4385     45    -44     80       O  
ATOM   2099  N   ASP L 282      10.880  34.752  25.917  1.00 25.68           N  
ANISOU 2099  N   ASP L 282     3344   3169   3240     88    -55     88       N  
ATOM   2100  CA  ASP L 282      11.826  35.809  25.765  1.00 28.17           C  
ANISOU 2100  CA  ASP L 282     3683   3456   3563     85    -53     94       C  
ATOM   2101  C   ASP L 282      11.915  36.724  26.989  1.00 23.71           C  
ANISOU 2101  C   ASP L 282     3112   2876   3018    102    -49     76       C  
ATOM   2102  O   ASP L 282      12.931  37.287  27.184  1.00 21.66           O  
ANISOU 2102  O   ASP L 282     2867   2598   2763     92    -40     74       O  
ATOM   2103  CB  ASP L 282      11.715  36.502  24.411  1.00 29.77           C  
ANISOU 2103  CB  ASP L 282     3911   3642   3758     83    -70    118       C  
ATOM   2104  CG  ASP L 282      12.372  35.596  23.363  1.00 34.75           C  
ANISOU 2104  CG  ASP L 282     4552   4285   4363     55    -63    128       C  
ATOM   2105  OD1 ASP L 282      13.573  35.188  23.544  1.00 33.89           O  
ANISOU 2105  OD1 ASP L 282     4449   4178   4249     35    -43    120       O  
ATOM   2106  OD2 ASP L 282      11.642  35.150  22.468  1.00 41.13           O1-
ANISOU 2106  OD2 ASP L 282     5360   5106   5158     54    -76    140       O1-
ATOM   2107  N   ASP L 283      10.945  36.683  27.886  1.00 24.02           N  
ANISOU 2107  N   ASP L 283     3127   2929   3068    122    -51     61       N  
ATOM   2108  CA  ASP L 283      11.067  37.355  29.185  1.00 22.58           C  
ANISOU 2108  CA  ASP L 283     2936   2740   2903    136    -43     39       C  
ATOM   2109  C   ASP L 283      12.131  36.644  30.026  1.00 18.93           C  
ANISOU 2109  C   ASP L 283     2470   2290   2432    117    -22     27       C  
ATOM   2110  O   ASP L 283      12.975  37.260  30.615  1.00 19.17           O  
ANISOU 2110  O   ASP L 283     2509   2305   2470    114    -14     16       O  
ATOM   2111  CB  ASP L 283       9.733  37.368  29.912  1.00 24.26           C  
ANISOU 2111  CB  ASP L 283     3119   2973   3124    160    -48     23       C  
ATOM   2112  CG  ASP L 283       8.686  38.307  29.304  1.00 27.68           C  
ANISOU 2112  CG  ASP L 283     3551   3392   3572    188    -72     29       C  
ATOM   2113  OD1 ASP L 283       9.011  39.073  28.373  1.00 30.06           O  
ANISOU 2113  OD1 ASP L 283     3880   3663   3877    189    -86     48       O  
ATOM   2114  OD2 ASP L 283       7.510  38.239  29.754  1.00 27.55           O1-
ANISOU 2114  OD2 ASP L 283     3506   3398   3563    208    -78     15       O1-
ATOM   2115  N   VAL L 284      12.176  35.322  29.970  1.00 16.20           N  
ANISOU 2115  N   VAL L 284     2116   1968   2070    102    -15     30       N  
ATOM   2116  CA  VAL L 284      13.217  34.561  30.691  1.00 16.41           C  
ANISOU 2116  CA  VAL L 284     2142   2004   2087     87      1     20       C  
ATOM   2117  C   VAL L 284      14.603  34.827  30.090  1.00 15.74           C  
ANISOU 2117  C   VAL L 284     2078   1902   2000     71      6     26       C  
ATOM   2118  O   VAL L 284      15.571  35.237  30.807  1.00 14.23           O  
ANISOU 2118  O   VAL L 284     1888   1704   1813     67     15     13       O  
ATOM   2119  CB  VAL L 284      12.857  33.069  30.759  1.00 15.83           C  
ANISOU 2119  CB  VAL L 284     2058   1956   1999     77      4     23       C  
ATOM   2120  CG1 VAL L 284      13.970  32.243  31.357  1.00 16.07           C  
ANISOU 2120  CG1 VAL L 284     2092   1993   2021     64     16     16       C  
ATOM   2121  CG2 VAL L 284      11.586  32.881  31.556  1.00 16.49           C  
ANISOU 2121  CG2 VAL L 284     2119   2060   2084     88      3     14       C  
ATOM   2122  N   ARG L 285      14.710  34.713  28.756  1.00 14.10           N  
ANISOU 2122  N   ARG L 285     1884   1688   1784     60      0     43       N  
ATOM   2123  CA  ARG L 285      15.991  34.792  28.136  1.00 14.85           C  
ANISOU 2123  CA  ARG L 285     1995   1775   1872     40      8     47       C  
ATOM   2124  C   ARG L 285      16.516  36.244  28.222  1.00 15.04           C  
ANISOU 2124  C   ARG L 285     2033   1772   1909     39      8     46       C  
ATOM   2125  O   ARG L 285      17.726  36.460  28.341  1.00 15.29           O  
ANISOU 2125  O   ARG L 285     2070   1799   1940     23     19     38       O  
ATOM   2126  CB  ARG L 285      16.002  34.224  26.715  1.00 14.27           C  
ANISOU 2126  CB  ARG L 285     1932   1706   1782     26      5     63       C  
ATOM   2127  CG  ARG L 285      15.698  32.725  26.727  1.00 14.88           C  
ANISOU 2127  CG  ARG L 285     1998   1806   1847     24      7     60       C  
ATOM   2128  CD  ARG L 285      15.923  32.020  25.432  1.00 14.99           C  
ANISOU 2128  CD  ARG L 285     2022   1828   1844      8      7     69       C  
ATOM   2129  NE  ARG L 285      15.324  32.681  24.268  1.00 15.60           N  
ANISOU 2129  NE  ARG L 285     2112   1898   1915      6     -5     88       N  
ATOM   2130  CZ  ARG L 285      15.527  32.294  23.006  1.00 16.44           C  
ANISOU 2130  CZ  ARG L 285     2232   2011   2003     -9     -6     98       C  
ATOM   2131  NH1 ARG L 285      16.324  31.254  22.761  1.00 13.91           N1+
ANISOU 2131  NH1 ARG L 285     1909   1703   1670    -22      6     87       N1+
ATOM   2132  NH2 ARG L 285      14.878  32.910  22.011  1.00 16.11           N  
ANISOU 2132  NH2 ARG L 285     2203   1964   1953     -9    -21    117       N  
ATOM   2133  N   ASP L 286      15.629  37.213  28.289  1.00 16.00           N  
ANISOU 2133  N   ASP L 286     2158   1876   2044     57     -4     50       N  
ATOM   2134  CA  ASP L 286      16.023  38.597  28.533  1.00 17.94           C  
ANISOU 2134  CA  ASP L 286     2418   2091   2305     59     -6     46       C  
ATOM   2135  C   ASP L 286      16.769  38.765  29.863  1.00 18.14           C  
ANISOU 2135  C   ASP L 286     2433   2119   2340     58      6     21       C  
ATOM   2136  O   ASP L 286      17.795  39.507  29.935  1.00 19.35           O  
ANISOU 2136  O   ASP L 286     2598   2254   2497     42     13     15       O  
ATOM   2137  CB  ASP L 286      14.822  39.505  28.607  1.00 19.78           C  
ANISOU 2137  CB  ASP L 286     2654   2306   2555     86    -24     49       C  
ATOM   2138  CG  ASP L 286      14.234  39.932  27.286  1.00 22.98           C  
ANISOU 2138  CG  ASP L 286     3078   2695   2956     89    -43     76       C  
ATOM   2139  OD1 ASP L 286      14.811  39.579  26.206  1.00 22.87           O  
ANISOU 2139  OD1 ASP L 286     3081   2684   2925     65    -40     94       O  
ATOM   2140  OD2 ASP L 286      13.193  40.651  27.367  1.00 26.12           O1-
ANISOU 2140  OD2 ASP L 286     3475   3078   3369    116    -61     77       O1-
ATOM   2141  N   GLU L 287      16.263  38.117  30.916  1.00 16.78           N  
ANISOU 2141  N   GLU L 287     2238   1969   2167     72      9      5       N  
ATOM   2142  CA  GLU L 287      16.905  38.182  32.247  1.00 17.02           C  
ANISOU 2142  CA  GLU L 287     2256   2007   2201     72     20    -18       C  
ATOM   2143  C   GLU L 287      18.270  37.489  32.293  1.00 17.40           C  
ANISOU 2143  C   GLU L 287     2304   2068   2237     50     32    -23       C  
ATOM   2144  O   GLU L 287      19.188  37.954  32.989  1.00 16.73           O  
ANISOU 2144  O   GLU L 287     2219   1981   2158     43     39    -40       O  
ATOM   2145  CB  GLU L 287      15.988  37.682  33.350  1.00 16.94           C  
ANISOU 2145  CB  GLU L 287     2225   2021   2190     90     21    -33       C  
ATOM   2146  CG  GLU L 287      14.705  38.503  33.487  1.00 17.09           C  
ANISOU 2146  CG  GLU L 287     2238   2030   2223    115     10    -37       C  
ATOM   2147  CD  GLU L 287      14.877  39.994  33.754  1.00 17.30           C  
ANISOU 2147  CD  GLU L 287     2277   2024   2270    124      5    -49       C  
ATOM   2148  OE1 GLU L 287      15.957  40.495  34.193  1.00 15.66           O  
ANISOU 2148  OE1 GLU L 287     2078   1804   2067    111     13    -61       O  
ATOM   2149  OE2 GLU L 287      13.885  40.670  33.537  1.00 19.83           O1-
ANISOU 2149  OE2 GLU L 287     2597   2331   2604    146     -6    -48       O1-
ATOM   2150  N   LYS L 288      18.435  36.384  31.563  1.00 17.55           N  
ANISOU 2150  N   LYS L 288     2322   2103   2242     41     34    -11       N  
ATOM   2151  CA  LYS L 288      19.730  35.718  31.444  1.00 16.34           C  
ANISOU 2151  CA  LYS L 288     2167   1962   2079     24     44    -16       C  
ATOM   2152  C   LYS L 288      20.749  36.631  30.784  1.00 16.64           C  
ANISOU 2152  C   LYS L 288     2219   1983   2121      3     49    -15       C  
ATOM   2153  O   LYS L 288      21.859  36.785  31.221  1.00 17.77           O  
ANISOU 2153  O   LYS L 288     2356   2130   2264     -7     58    -30       O  
ATOM   2154  CB  LYS L 288      19.489  34.411  30.695  1.00 16.76           C  
ANISOU 2154  CB  LYS L 288     2219   2031   2117     21     43     -4       C  
ATOM   2155  CG  LYS L 288      18.551  33.504  31.461  1.00 17.70           C  
ANISOU 2155  CG  LYS L 288     2325   2166   2232     35     39     -6       C  
ATOM   2156  CD  LYS L 288      18.188  32.253  30.715  1.00 20.34           C  
ANISOU 2156  CD  LYS L 288     2661   2512   2555     31     37      4       C  
ATOM   2157  CE  LYS L 288      19.347  31.329  30.600  1.00 21.30           C  
ANISOU 2157  CE  LYS L 288     2781   2642   2668     22     43     -1       C  
ATOM   2158  NZ  LYS L 288      19.047  30.169  29.705  1.00 23.02           N1+
ANISOU 2158  NZ  LYS L 288     3004   2867   2875     18     41      6       N1+
ATOM   2159  N   VAL L 289      20.399  37.251  29.662  1.00 17.41           N  
ANISOU 2159  N   VAL L 289     2334   2061   2217     -3     44      3       N  
ATOM   2160  CA  VAL L 289      21.323  38.081  28.991  1.00 18.61           C  
ANISOU 2160  CA  VAL L 289     2502   2198   2370    -27     51      7       C  
ATOM   2161  C   VAL L 289      21.710  39.242  29.906  1.00 18.38           C  
ANISOU 2161  C   VAL L 289     2475   2149   2358    -28     52     -8       C  
ATOM   2162  O   VAL L 289      22.860  39.706  29.891  1.00 18.39           O  
ANISOU 2162  O   VAL L 289     2479   2146   2359    -52     62    -17       O  
ATOM   2163  CB  VAL L 289      20.679  38.620  27.699  1.00 20.52           C  
ANISOU 2163  CB  VAL L 289     2768   2420   2608    -32     41     34       C  
ATOM   2164  CG1 VAL L 289      21.550  39.594  26.965  1.00 23.00           C  
ANISOU 2164  CG1 VAL L 289     3103   2714   2919    -61     47     43       C  
ATOM   2165  CG2 VAL L 289      20.355  37.443  26.804  1.00 22.48           C  
ANISOU 2165  CG2 VAL L 289     3012   2690   2837    -33     40     46       C  
ATOM   2166  N   LYS L 290      20.700  39.849  30.506  1.00 16.78           N  
ANISOU 2166  N   LYS L 290     2275   1931   2170     -5     41    -10       N  
ATOM   2167  CA  LYS L 290      20.938  40.973  31.433  1.00 18.34           C  
ANISOU 2167  CA  LYS L 290     2475   2107   2384     -3     41    -29       C  
ATOM   2168  C   LYS L 290      22.033  40.629  32.479  1.00 18.23           C  
ANISOU 2168  C   LYS L 290     2442   2115   2368    -12     52    -55       C  
ATOM   2169  O   LYS L 290      22.823  41.481  32.843  1.00 17.36           O  
ANISOU 2169  O   LYS L 290     2337   1991   2266    -28     57    -70       O  
ATOM   2170  CB  LYS L 290      19.657  41.374  32.150  1.00 19.34           C  
ANISOU 2170  CB  LYS L 290     2598   2225   2525     28     29    -36       C  
ATOM   2171  CG  LYS L 290      19.798  42.654  32.960  1.00 23.96           C  
ANISOU 2171  CG  LYS L 290     3190   2782   3129     32     27    -56       C  
ATOM   2172  CD  LYS L 290      18.502  43.217  33.504  1.00 27.23           C  
ANISOU 2172  CD  LYS L 290     3602   3184   3559     66     15    -64       C  
ATOM   2173  CE  LYS L 290      18.800  44.226  34.614  1.00 33.59           C  
ANISOU 2173  CE  LYS L 290     4409   3972   4382     70     17    -94       C  
ATOM   2174  NZ  LYS L 290      17.595  44.505  35.443  1.00 38.78           N1+
ANISOU 2174  NZ  LYS L 290     5052   4631   5050    105      9   -113       N1+
ATOM   2175  N   VAL L 291      22.064  39.392  33.007  1.00 17.51           N  
ANISOU 2175  N   VAL L 291     2330   2057   2265     -3     55    -62       N  
ATOM   2176  CA  VAL L 291      23.091  38.952  33.955  1.00 18.02           C  
ANISOU 2176  CA  VAL L 291     2377   2144   2324     -9     63    -85       C  
ATOM   2177  C   VAL L 291      24.452  39.003  33.269  1.00 16.55           C  
ANISOU 2177  C   VAL L 291     2191   1962   2134    -37     72    -87       C  
ATOM   2178  O   VAL L 291      25.394  39.571  33.767  1.00 16.71           O  
ANISOU 2178  O   VAL L 291     2207   1982   2160    -52     77   -106       O  
ATOM   2179  CB  VAL L 291      22.890  37.500  34.448  1.00 17.92           C  
ANISOU 2179  CB  VAL L 291     2347   2163   2297      5     61    -86       C  
ATOM   2180  CG1 VAL L 291      24.125  37.007  35.143  1.00 17.61           C  
ANISOU 2180  CG1 VAL L 291     2292   2146   2252     -1     66   -105       C  
ATOM   2181  CG2 VAL L 291      21.690  37.362  35.325  1.00 19.95           C  
ANISOU 2181  CG2 VAL L 291     2598   2424   2555     27     55    -88       C  
ATOM   2182  N   LEU L 292      24.545  38.374  32.094  1.00 16.55           N  
ANISOU 2182  N   LEU L 292     2196   1968   2123    -47     76    -70       N  
ATOM   2183  CA  LEU L 292      25.835  38.249  31.385  1.00 16.87           C  
ANISOU 2183  CA  LEU L 292     2232   2020   2155    -74     87    -74       C  
ATOM   2184  C   LEU L 292      26.400  39.630  31.039  1.00 18.13           C  
ANISOU 2184  C   LEU L 292     2407   2155   2324   -102     93    -75       C  
ATOM   2185  O   LEU L 292      27.620  39.840  31.018  1.00 18.00           O  
ANISOU 2185  O   LEU L 292     2382   2150   2306   -127    104    -90       O  
ATOM   2186  CB  LEU L 292      25.604  37.430  30.108  1.00 17.45           C  
ANISOU 2186  CB  LEU L 292     2312   2103   2215    -78     90    -55       C  
ATOM   2187  CG  LEU L 292      25.346  35.945  30.305  1.00 17.46           C  
ANISOU 2187  CG  LEU L 292     2298   2128   2207    -58     86    -57       C  
ATOM   2188  CD1 LEU L 292      25.250  35.231  28.965  1.00 19.18           C  
ANISOU 2188  CD1 LEU L 292     2523   2353   2411    -66     89    -42       C  
ATOM   2189  CD2 LEU L 292      26.326  35.268  31.260  1.00 17.94           C  
ANISOU 2189  CD2 LEU L 292     2335   2212   2267    -52     88    -81       C  
ATOM   2190  N   LYS L 293      25.533  40.585  30.731  1.00 19.14           N  
ANISOU 2190  N   LYS L 293     2561   2250   2461    -99     85    -58       N  
ATOM   2191  CA  LYS L 293      25.994  41.934  30.375  1.00 21.49           C  
ANISOU 2191  CA  LYS L 293     2880   2516   2767   -127     89    -55       C  
ATOM   2192  C   LYS L 293      26.648  42.655  31.541  1.00 22.55           C  
ANISOU 2192  C   LYS L 293     3005   2645   2916   -133     91    -84       C  
ATOM   2193  O   LYS L 293      27.314  43.694  31.304  1.00 24.52           O  
ANISOU 2193  O   LYS L 293     3270   2873   3173   -164     97    -86       O  
ATOM   2194  CB  LYS L 293      24.828  42.789  29.887  1.00 24.01           C  
ANISOU 2194  CB  LYS L 293     3229   2795   3096   -115     75    -31       C  
ATOM   2195  CG  LYS L 293      24.464  42.469  28.442  1.00 26.91           C  
ANISOU 2195  CG  LYS L 293     3613   3162   3447   -124     73      0       C  
ATOM   2196  CD  LYS L 293      23.161  43.061  27.998  1.00 29.93           C  
ANISOU 2196  CD  LYS L 293     4021   3513   3837   -103     54     23       C  
ATOM   2197  CE  LYS L 293      23.190  44.568  28.116  1.00 30.96           C  
ANISOU 2197  CE  LYS L 293     4180   3597   3986   -112     47     26       C  
ATOM   2198  NZ  LYS L 293      21.904  45.165  27.710  1.00 33.82           N1+
ANISOU 2198  NZ  LYS L 293     4565   3926   4358    -86     25     48       N1+
ATOM   2199  N   CYS L 294      26.477  42.126  32.763  1.00 19.89           N  
ANISOU 2199  N   CYS L 294     2646   2328   2581   -108     87   -105       N  
ATOM   2200  CA  CYS L 294      27.097  42.691  33.966  1.00 20.81           C  
ANISOU 2200  CA  CYS L 294     2751   2446   2708   -112     88   -135       C  
ATOM   2201  C   CYS L 294      28.371  41.956  34.380  1.00 19.36           C  
ANISOU 2201  C   CYS L 294     2538   2302   2514   -124     96   -157       C  
ATOM   2202  O   CYS L 294      28.907  42.225  35.466  1.00 19.60           O  
ANISOU 2202  O   CYS L 294     2554   2342   2549   -125     95   -184       O  
ATOM   2203  CB  CYS L 294      26.073  42.738  35.092  1.00 22.22           C  
ANISOU 2203  CB  CYS L 294     2925   2621   2893    -78     77   -146       C  
ATOM   2204  SG  CYS L 294      24.760  43.931  34.691  1.00 27.08           S  
ANISOU 2204  SG  CYS L 294     3573   3186   3527    -64     66   -129       S  
ATOM   2205  N   ILE L 295      28.859  41.048  33.545  1.00 17.20           N  
ANISOU 2205  N   ILE L 295     2255   2052   2227   -132    103   -148       N  
ATOM   2206  CA  ILE L 295      30.074  40.275  33.888  1.00 17.37           C  
ANISOU 2206  CA  ILE L 295     2246   2113   2240   -139    109   -170       C  
ATOM   2207  C   ILE L 295      31.229  40.794  33.034  1.00 18.58           C  
ANISOU 2207  C   ILE L 295     2397   2269   2392   -180    124   -175       C  
ATOM   2208  O   ILE L 295      31.090  40.785  31.834  1.00 20.77           O  
ANISOU 2208  O   ILE L 295     2690   2539   2662   -195    132   -154       O  
ATOM   2209  CB  ILE L 295      29.827  38.774  33.648  1.00 15.58           C  
ANISOU 2209  CB  ILE L 295     2007   1912   2001   -115    106   -161       C  
ATOM   2210  CG1 ILE L 295      28.653  38.262  34.476  1.00 15.94           C  
ANISOU 2210  CG1 ILE L 295     2056   1954   2046    -80     92   -154       C  
ATOM   2211  CG2 ILE L 295      31.081  37.978  33.845  1.00 15.27           C  
ANISOU 2211  CG2 ILE L 295     1937   1909   1954   -118    109   -183       C  
ATOM   2212  CD1 ILE L 295      28.356  36.765  34.323  1.00 15.31           C  
ANISOU 2212  CD1 ILE L 295     1967   1895   1953    -58     88   -145       C  
ATOM   2213  N   SER L 296      32.323  41.246  33.678  1.00 19.78           N  
ANISOU 2213  N   SER L 296     2530   2435   2548   -200    129   -204       N  
ATOM   2214  CA  SER L 296      33.552  41.654  33.007  1.00 21.39           C  
ANISOU 2214  CA  SER L 296     2725   2652   2750   -242    145   -215       C  
ATOM   2215  C   SER L 296      34.326  40.431  32.507  1.00 22.42           C  
ANISOU 2215  C   SER L 296     2825   2826   2866   -238    153   -223       C  
ATOM   2216  O   SER L 296      34.243  39.353  33.087  1.00 20.52           O  
ANISOU 2216  O   SER L 296     2566   2608   2622   -204    142   -231       O  
ATOM   2217  CB  SER L 296      34.444  42.430  33.887  1.00 22.45           C  
ANISOU 2217  CB  SER L 296     2844   2792   2893   -263    147   -245       C  
ATOM   2218  OG  SER L 296      33.841  43.685  34.131  1.00 23.65           O  
ANISOU 2218  OG  SER L 296     3027   2898   3059   -273    143   -239       O  
ATOM   2219  N   GLU L 297      35.114  40.667  31.463  1.00 23.88           N  
ANISOU 2219  N   GLU L 297     3007   3022   3044   -276    171   -223       N  
ATOM   2220  CA  GLU L 297      35.949  39.651  30.887  1.00 27.74           C  
ANISOU 2220  CA  GLU L 297     3466   3553   3521   -277    181   -237       C  
ATOM   2221  C   GLU L 297      36.891  39.137  31.978  1.00 26.08           C  
ANISOU 2221  C   GLU L 297     3214   3379   3315   -261    173   -273       C  
ATOM   2222  O   GLU L 297      37.396  39.870  32.842  1.00 25.30           O  
ANISOU 2222  O   GLU L 297     3105   3281   3226   -274    170   -294       O  
ATOM   2223  CB  GLU L 297      36.541  40.156  29.571  1.00 31.81           C  
ANISOU 2223  CB  GLU L 297     3987   4072   4025   -325    204   -230       C  
ATOM   2224  CG  GLU L 297      37.641  41.159  29.715  1.00 39.22           C  
ANISOU 2224  CG  GLU L 297     4914   5019   4968   -372    218   -252       C  
ATOM   2225  CD  GLU L 297      37.862  41.996  28.450  1.00 45.28           C  
ANISOU 2225  CD  GLU L 297     5705   5773   5724   -425    239   -233       C  
ATOM   2226  OE1 GLU L 297      37.104  41.824  27.434  1.00 49.57           O  
ANISOU 2226  OE1 GLU L 297     6277   6300   6255   -424    242   -201       O  
ATOM   2227  OE2 GLU L 297      38.754  42.860  28.494  1.00 54.21           O1-
ANISOU 2227  OE2 GLU L 297     6829   6909   6858   -471    253   -249       O1-
ATOM   2228  N   VAL L 298      36.965  37.822  32.064  1.00 24.09           N  
ANISOU 2228  N   VAL L 298     2941   3152   3057   -226    165   -280       N  
ATOM   2229  CA  VAL L 298      37.742  37.229  33.104  1.00 26.71           C  
ANISOU 2229  CA  VAL L 298     3238   3516   3392   -204    153   -310       C  
ATOM   2230  C   VAL L 298      39.226  37.426  32.793  1.00 28.35           C  
ANISOU 2230  C   VAL L 298     3408   3763   3599   -235    168   -343       C  
ATOM   2231  O   VAL L 298      39.647  37.355  31.593  1.00 29.29           O  
ANISOU 2231  O   VAL L 298     3523   3896   3711   -260    188   -342       O  
ATOM   2232  CB  VAL L 298      37.461  35.732  33.298  1.00 27.48           C  
ANISOU 2232  CB  VAL L 298     3326   3628   3485   -157    137   -307       C  
ATOM   2233  CG1 VAL L 298      37.313  34.984  32.030  1.00 26.70           C  
ANISOU 2233  CG1 VAL L 298     3233   3534   3378   -156    148   -295       C  
ATOM   2234  CG2 VAL L 298      38.518  35.069  34.163  1.00 28.52           C  
ANISOU 2234  CG2 VAL L 298     3419   3798   3619   -136    124   -340       C  
ATOM   2235  N   GLN L 299      40.008  37.563  33.867  1.00 27.48           N  
ANISOU 2235  N   GLN L 299     3269   3675   3496   -231    157   -372       N  
ATOM   2236  CA  GLN L 299      41.487  37.659  33.779  1.00 32.02           C  
ANISOU 2236  CA  GLN L 299     3799   4295   4071   -256    168   -410       C  
ATOM   2237  C   GLN L 299      42.182  36.514  34.528  1.00 28.76           C  
ANISOU 2237  C   GLN L 299     3346   3922   3659   -213    148   -438       C  
ATOM   2238  O   GLN L 299      41.631  35.950  35.499  1.00 25.24           O  
ANISOU 2238  O   GLN L 299     2908   3467   3214   -172    123   -430       O  
ATOM   2239  CB  GLN L 299      41.926  39.009  34.352  1.00 37.95           C  
ANISOU 2239  CB  GLN L 299     4548   5039   4830   -296    173   -426       C  
ATOM   2240  CG  GLN L 299      41.046  40.126  33.794  1.00 42.49           C  
ANISOU 2240  CG  GLN L 299     5172   5563   5407   -328    185   -394       C  
ATOM   2241  CD  GLN L 299      41.822  41.336  33.345  1.00 48.05           C  
ANISOU 2241  CD  GLN L 299     5874   6267   6113   -391    206   -406       C  
ATOM   2242  NE2 GLN L 299      41.405  42.482  33.861  1.00 53.07           N  
ANISOU 2242  NE2 GLN L 299     6539   6863   6759   -410    203   -400       N  
ATOM   2243  OE1 GLN L 299      42.781  41.256  32.569  1.00 50.82           O  
ANISOU 2243  OE1 GLN L 299     6198   6651   6457   -422    226   -422       O  
ATOM   2244  N   ALA L 300      43.425  36.269  34.095  1.00 26.31           N  
ANISOU 2244  N   ALA L 300     2992   3657   3348   -227    159   -470       N  
ATOM   2245  CA  ALA L 300      44.360  35.178  34.488  1.00 27.12           C  
ANISOU 2245  CA  ALA L 300     3047   3804   3452   -190    143   -503       C  
ATOM   2246  C   ALA L 300      44.474  35.051  36.004  1.00 24.56           C  
ANISOU 2246  C   ALA L 300     2712   3487   3132   -159    112   -515       C  
ATOM   2247  O   ALA L 300      44.493  33.989  36.551  1.00 25.06           O  
ANISOU 2247  O   ALA L 300     2766   3561   3195   -111     87   -518       O  
ATOM   2248  CB  ALA L 300      45.735  35.460  33.897  1.00 28.85           C  
ANISOU 2248  CB  ALA L 300     3217   4071   3671   -226    164   -542       C  
ATOM   2249  N   ASN L 301      44.434  36.198  36.670  1.00 25.91           N  
ANISOU 2249  N   ASN L 301     2892   3645   3306   -189    112   -518       N  
ATOM   2250  CA  ASN L 301      44.457  36.355  38.076  1.00 27.77           C  
ANISOU 2250  CA  ASN L 301     3123   3885   3543   -171     87   -529       C  
ATOM   2251  C   ASN L 301      43.444  35.433  38.814  1.00 25.31           C  
ANISOU 2251  C   ASN L 301     2839   3550   3225   -117     60   -502       C  
ATOM   2252  O   ASN L 301      43.659  34.985  39.939  1.00 24.08           O  
ANISOU 2252  O   ASN L 301     2670   3411   3065    -86     33   -513       O  
ATOM   2253  CB  ASN L 301      44.193  37.851  38.315  1.00 34.20           C  
ANISOU 2253  CB  ASN L 301     3960   4673   4362   -217     99   -526       C  
ATOM   2254  CG  ASN L 301      44.076  38.167  39.777  1.00 39.99           C  
ANISOU 2254  CG  ASN L 301     4695   5406   5094   -203     75   -537       C  
ATOM   2255  ND2 ASN L 301      43.042  38.904  40.157  1.00 43.60           N  
ANISOU 2255  ND2 ASN L 301     5193   5819   5552   -209     76   -516       N  
ATOM   2256  OD1 ASN L 301      44.937  37.734  40.545  1.00 50.49           O  
ANISOU 2256  OD1 ASN L 301     5986   6775   6422   -184     56   -566       O  
ATOM   2257  N   ASN L 302      42.267  35.247  38.223  1.00 20.99           N  
ANISOU 2257  N   ASN L 302     2333   2965   2675   -111     68   -465       N  
ATOM   2258  CA  ASN L 302      41.135  34.581  38.789  1.00 20.88           C  
ANISOU 2258  CA  ASN L 302     2351   2925   2656    -73     50   -436       C  
ATOM   2259  C   ASN L 302      40.921  33.210  38.100  1.00 19.20           C  
ANISOU 2259  C   ASN L 302     2140   2712   2439    -40     46   -422       C  
ATOM   2260  O   ASN L 302      39.796  32.738  38.008  1.00 16.95           O  
ANISOU 2260  O   ASN L 302     1889   2398   2150    -22     42   -391       O  
ATOM   2261  CB  ASN L 302      39.889  35.467  38.573  1.00 21.94           C  
ANISOU 2261  CB  ASN L 302     2530   3015   2792    -94     63   -406       C  
ATOM   2262  CG  ASN L 302      39.777  36.577  39.601  1.00 23.80           C  
ANISOU 2262  CG  ASN L 302     2772   3241   3029   -110     59   -417       C  
ATOM   2263  ND2 ASN L 302      39.019  37.606  39.309  1.00 25.37           N  
ANISOU 2263  ND2 ASN L 302     3002   3404   3234   -135     73   -401       N  
ATOM   2264  OD1 ASN L 302      40.391  36.493  40.643  1.00 27.11           O  
ANISOU 2264  OD1 ASN L 302     3169   3686   3445    -99     41   -440       O  
ATOM   2265  N   VAL L 303      42.004  32.575  37.643  1.00 18.38           N  
ANISOU 2265  N   VAL L 303     1999   2643   2339    -31     46   -448       N  
ATOM   2266  CA  VAL L 303      41.905  31.385  36.860  1.00 18.44           C  
ANISOU 2266  CA  VAL L 303     2008   2651   2346     -4     45   -441       C  
ATOM   2267  C   VAL L 303      42.933  30.413  37.343  1.00 18.88           C  
ANISOU 2267  C   VAL L 303     2026   2742   2404     32     22   -470       C  
ATOM   2268  O   VAL L 303      44.071  30.825  37.550  1.00 18.90           O  
ANISOU 2268  O   VAL L 303     1988   2782   2411     20     22   -505       O  
ATOM   2269  CB  VAL L 303      42.172  31.654  35.382  1.00 19.99           C  
ANISOU 2269  CB  VAL L 303     2198   2852   2542    -37     76   -446       C  
ATOM   2270  CG1 VAL L 303      42.150  30.366  34.574  1.00 21.31           C  
ANISOU 2270  CG1 VAL L 303     2364   3024   2709     -7     75   -445       C  
ATOM   2271  CG2 VAL L 303      41.195  32.688  34.846  1.00 20.41           C  
ANISOU 2271  CG2 VAL L 303     2290   2870   2593    -74     97   -416       C  
ATOM   2272  N   VAL L 304      42.557  29.142  37.485  1.00 18.29           N  
ANISOU 2272  N   VAL L 304     1964   2655   2327     77      0   -456       N  
ATOM   2273  CA  VAL L 304      43.519  28.069  37.707  1.00 18.88           C  
ANISOU 2273  CA  VAL L 304     2006   2759   2407    118    -22   -483       C  
ATOM   2274  C   VAL L 304      43.306  26.993  36.626  1.00 18.66           C  
ANISOU 2274  C   VAL L 304     1987   2719   2383    139    -16   -478       C  
ATOM   2275  O   VAL L 304      42.167  26.526  36.446  1.00 17.47           O  
ANISOU 2275  O   VAL L 304     1878   2531   2227    148    -17   -443       O  
ATOM   2276  CB  VAL L 304      43.358  27.489  39.116  1.00 20.77           C  
ANISOU 2276  CB  VAL L 304     2256   2993   2641    157    -60   -473       C  
ATOM   2277  CG1 VAL L 304      44.078  26.146  39.297  1.00 21.20           C  
ANISOU 2277  CG1 VAL L 304     2291   3063   2701    210    -90   -489       C  
ATOM   2278  CG2 VAL L 304      43.779  28.523  40.174  1.00 22.27           C  
ANISOU 2278  CG2 VAL L 304     2430   3204   2827    138    -67   -487       C  
ATOM   2279  N   LEU L 305      44.374  26.562  35.942  1.00 18.16           N  
ANISOU 2279  N   LEU L 305     1883   2690   2327    148    -10   -514       N  
ATOM   2280  CA  LEU L 305      44.224  25.516  34.937  1.00 19.01           C  
ANISOU 2280  CA  LEU L 305     1996   2788   2438    170     -5   -515       C  
ATOM   2281  C   LEU L 305      44.989  24.261  35.338  1.00 19.39           C  
ANISOU 2281  C   LEU L 305     2020   2850   2495    227    -37   -539       C  
ATOM   2282  O   LEU L 305      46.061  24.333  35.924  1.00 22.22           O  
ANISOU 2282  O   LEU L 305     2336   3245   2859    242    -53   -571       O  
ATOM   2283  CB  LEU L 305      44.780  26.013  33.622  1.00 20.58           C  
ANISOU 2283  CB  LEU L 305     2169   3013   2636    133     32   -539       C  
ATOM   2284  CG  LEU L 305      44.175  27.290  33.066  1.00 20.51           C  
ANISOU 2284  CG  LEU L 305     2183   2991   2618     74     64   -517       C  
ATOM   2285  CD1 LEU L 305      44.931  27.673  31.819  1.00 22.01           C  
ANISOU 2285  CD1 LEU L 305     2342   3214   2805     38     99   -544       C  
ATOM   2286  CD2 LEU L 305      42.711  27.133  32.765  1.00 20.46           C  
ANISOU 2286  CD2 LEU L 305     2231   2936   2604     73     66   -471       C  
ATOM   2287  N   GLY L 306      44.422  23.090  35.062  1.00 19.44           N  
ANISOU 2287  N   GLY L 306     2054   2826   2503    262    -51   -523       N  
ATOM   2288  CA  GLY L 306      45.125  21.840  35.408  1.00 19.27           C  
ANISOU 2288  CA  GLY L 306     2015   2812   2494    321    -85   -546       C  
ATOM   2289  C   GLY L 306      45.120  20.874  34.235  1.00 18.74           C  
ANISOU 2289  C   GLY L 306     1950   2736   2434    339    -75   -559       C  
ATOM   2290  O   GLY L 306      44.411  21.086  33.295  1.00 18.58           O  
ANISOU 2290  O   GLY L 306     1952   2700   2407    309    -47   -544       O  
ATOM   2291  N   GLN L 307      45.958  19.829  34.297  1.00 19.34           N  
ANISOU 2291  N   GLN L 307     2000   2824   2523    391   -101   -591       N  
ATOM   2292  CA  GLN L 307      45.984  18.762  33.303  1.00 20.27           C  
ANISOU 2292  CA  GLN L 307     2120   2930   2650    418    -97   -608       C  
ATOM   2293  C   GLN L 307      46.303  17.462  34.054  1.00 20.68           C  
ANISOU 2293  C   GLN L 307     2178   2961   2715    486   -146   -613       C  
ATOM   2294  O   GLN L 307      47.241  17.434  34.865  1.00 20.53           O  
ANISOU 2294  O   GLN L 307     2125   2971   2704    515   -173   -636       O  
ATOM   2295  CB  GLN L 307      47.081  19.020  32.246  1.00 20.88           C  
ANISOU 2295  CB  GLN L 307     2139   3060   2732    406    -67   -662       C  
ATOM   2296  CG  GLN L 307      47.001  18.098  31.022  1.00 21.24           C  
ANISOU 2296  CG  GLN L 307     2190   3097   2783    422    -54   -682       C  
ATOM   2297  CD  GLN L 307      48.194  18.283  30.101  1.00 22.72           C  
ANISOU 2297  CD  GLN L 307     2314   3343   2974    414    -26   -740       C  
ATOM   2298  NE2 GLN L 307      48.040  19.106  29.069  1.00 22.00           N  
ANISOU 2298  NE2 GLN L 307     2217   3272   2867    357     18   -742       N  
ATOM   2299  OE1 GLN L 307      49.277  17.786  30.392  1.00 23.12           O  
ANISOU 2299  OE1 GLN L 307     2318   3425   3040    457    -47   -784       O  
ATOM   2300  N   TYR L 308      45.521  16.419  33.815  1.00 20.82           N  
ANISOU 2300  N   TYR L 308     2242   2931   2737    510   -159   -591       N  
ATOM   2301  CA  TYR L 308      45.644  15.239  34.675  1.00 21.59           C  
ANISOU 2301  CA  TYR L 308     2358   2998   2844    570   -209   -584       C  
ATOM   2302  C   TYR L 308      46.841  14.404  34.221  1.00 23.02           C  
ANISOU 2302  C   TYR L 308     2495   3203   3047    621   -224   -640       C  
ATOM   2303  O   TYR L 308      47.092  14.291  33.008  1.00 21.32           O  
ANISOU 2303  O   TYR L 308     2258   3004   2837    613   -194   -673       O  
ATOM   2304  CB  TYR L 308      44.351  14.408  34.631  1.00 21.57           C  
ANISOU 2304  CB  TYR L 308     2423   2932   2838    574   -219   -540       C  
ATOM   2305  CG  TYR L 308      43.978  13.706  33.340  1.00 21.70           C  
ANISOU 2305  CG  TYR L 308     2454   2927   2861    574   -199   -552       C  
ATOM   2306  CD1 TYR L 308      43.173  14.310  32.372  1.00 21.77           C  
ANISOU 2306  CD1 TYR L 308     2478   2935   2858    522   -158   -539       C  
ATOM   2307  CD2 TYR L 308      44.283  12.364  33.159  1.00 23.27           C  
ANISOU 2307  CD2 TYR L 308     2662   3099   3078    628   -227   -571       C  
ATOM   2308  CE1 TYR L 308      42.784  13.619  31.242  1.00 21.63           C  
ANISOU 2308  CE1 TYR L 308     2476   2897   2843    523   -143   -549       C  
ATOM   2309  CE2 TYR L 308      43.884  11.648  32.041  1.00 22.86           C  
ANISOU 2309  CE2 TYR L 308     2628   3023   3031    630   -213   -582       C  
ATOM   2310  CZ  TYR L 308      43.150  12.293  31.070  1.00 22.79           C  
ANISOU 2310  CZ  TYR L 308     2629   3022   3009    576   -170   -572       C  
ATOM   2311  OH  TYR L 308      42.808  11.607  29.954  1.00 21.83           O  
ANISOU 2311  OH  TYR L 308     2522   2881   2890    577   -156   -587       O  
ATOM   2312  N   VAL L 309      47.471  13.750  35.200  1.00 24.96           N  
ANISOU 2312  N   VAL L 309     2733   3446   3304    676   -271   -647       N  
ATOM   2313  CA  VAL L 309      48.526  12.784  34.992  1.00 27.14           C  
ANISOU 2313  CA  VAL L 309     2974   3734   3603    738   -297   -695       C  
ATOM   2314  C   VAL L 309      48.057  11.442  35.552  1.00 29.60           C  
ANISOU 2314  C   VAL L 309     3341   3982   3923    791   -345   -666       C  
ATOM   2315  O   VAL L 309      47.040  11.375  36.196  1.00 28.34           O  
ANISOU 2315  O   VAL L 309     3238   3778   3749    775   -356   -612       O  
ATOM   2316  CB  VAL L 309      49.843  13.192  35.654  1.00 27.93           C  
ANISOU 2316  CB  VAL L 309     3010   3892   3710    762   -317   -733       C  
ATOM   2317  CG1 VAL L 309      50.302  14.541  35.138  1.00 27.30           C  
ANISOU 2317  CG1 VAL L 309     2878   3873   3620    704   -269   -760       C  
ATOM   2318  CG2 VAL L 309      49.739  13.189  37.172  1.00 30.15           C  
ANISOU 2318  CG2 VAL L 309     3315   4157   3982    781   -362   -697       C  
ATOM   2319  N   GLY L 310      48.781  10.367  35.237  1.00 28.63           N  
ANISOU 2319  N   GLY L 310     3201   3853   3824    852   -371   -705       N  
ATOM   2320  CA  GLY L 310      48.272   9.058  35.572  1.00 29.78           C  
ANISOU 2320  CA  GLY L 310     3405   3929   3979    898   -412   -679       C  
ATOM   2321  C   GLY L 310      48.440   8.806  37.045  1.00 31.30           C  
ANISOU 2321  C   GLY L 310     3616   4106   4167    932   -466   -648       C  
ATOM   2322  O   GLY L 310      49.305   9.361  37.682  1.00 32.01           O  
ANISOU 2322  O   GLY L 310     3660   4243   4256    943   -479   -667       O  
ATOM   2323  N   ASN L 311      47.586   7.958  37.594  1.00 33.72           N  
ANISOU 2323  N   ASN L 311     3994   4346   4470    947   -497   -599       N  
ATOM   2324  CA  ASN L 311      47.717   7.544  38.975  1.00 36.87           C  
ANISOU 2324  CA  ASN L 311     4420   4724   4863    983   -552   -567       C  
ATOM   2325  C   ASN L 311      48.485   6.222  38.985  1.00 39.95           C  
ANISOU 2325  C   ASN L 311     4811   5085   5282   1064   -602   -595       C  
ATOM   2326  O   ASN L 311      47.900   5.198  38.617  1.00 38.27           O  
ANISOU 2326  O   ASN L 311     4649   4810   5079   1082   -613   -580       O  
ATOM   2327  CB  ASN L 311      46.339   7.365  39.614  1.00 38.56           C  
ANISOU 2327  CB  ASN L 311     4713   4882   5054    949   -557   -496       C  
ATOM   2328  CG  ASN L 311      46.424   6.825  41.022  1.00 40.80           C  
ANISOU 2328  CG  ASN L 311     5033   5140   5328    985   -615   -459       C  
ATOM   2329  ND2 ASN L 311      45.294   6.437  41.573  1.00 42.82           N  
ANISOU 2329  ND2 ASN L 311     5360   5344   5565    963   -625   -399       N  
ATOM   2330  OD1 ASN L 311      47.492   6.799  41.612  1.00 40.41           O  
ANISOU 2330  OD1 ASN L 311     4945   5121   5285   1030   -651   -484       O  
ATOM   2331  N   PRO L 312      49.797   6.205  39.333  1.00 40.93           N  
ANISOU 2331  N   PRO L 312     4876   5253   5420   1116   -633   -639       N  
ATOM   2332  CA  PRO L 312      50.589   4.968  39.290  1.00 47.62           C  
ANISOU 2332  CA  PRO L 312     5718   6074   6298   1200   -682   -671       C  
ATOM   2333  C   PRO L 312      49.991   3.860  40.174  1.00 50.53           C  
ANISOU 2333  C   PRO L 312     6170   6363   6664   1235   -738   -616       C  
ATOM   2334  O   PRO L 312      50.104   2.676  39.841  1.00 51.42           O  
ANISOU 2334  O   PRO L 312     6309   6425   6802   1288   -767   -628       O  
ATOM   2335  CB  PRO L 312      51.974   5.337  39.845  1.00 45.96           C  
ANISOU 2335  CB  PRO L 312     5434   5931   6096   1241   -710   -716       C  
ATOM   2336  CG  PRO L 312      52.020   6.857  39.813  1.00 46.22           C  
ANISOU 2336  CG  PRO L 312     5419   6032   6107   1172   -660   -722       C  
ATOM   2337  CD  PRO L 312      50.582   7.350  39.808  1.00 43.98           C  
ANISOU 2337  CD  PRO L 312     5198   5714   5796   1099   -624   -661       C  
ATOM   2338  N   ASP L 313      49.387   4.271  41.300  1.00 53.76           N  
ANISOU 2338  N   ASP L 313     6618   6764   7043   1203   -751   -556       N  
ATOM   2339  CA  ASP L 313      48.646   3.381  42.220  1.00 55.79           C  
ANISOU 2339  CA  ASP L 313     6961   6949   7288   1218   -797   -492       C  
ATOM   2340  C   ASP L 313      47.224   3.090  41.725  1.00 55.64           C  
ANISOU 2340  C   ASP L 313     7009   6871   7258   1167   -765   -449       C  
ATOM   2341  O   ASP L 313      46.439   2.641  42.549  1.00 52.46           O  
ANISOU 2341  O   ASP L 313     6676   6419   6837   1156   -790   -390       O  
ATOM   2342  CB  ASP L 313      48.407   3.990  43.603  1.00 58.49           C  
ANISOU 2342  CB  ASP L 313     7321   7307   7593   1194   -817   -443       C  
ATOM   2343  CG  ASP L 313      49.624   4.482  44.363  1.00 61.05           C  
ANISOU 2343  CG  ASP L 313     7584   7694   7916   1230   -849   -473       C  
ATOM   2344  OD1 ASP L 313      50.742   4.438  43.813  1.00 63.92           O  
ANISOU 2344  OD1 ASP L 313     7881   8095   8307   1273   -854   -536       O  
ATOM   2345  OD2 ASP L 313      49.426   4.923  45.507  1.00 63.09           O1-
ANISOU 2345  OD2 ASP L 313     7861   7964   8143   1211   -867   -434       O1-
ATOM   2346  N   GLY L 314      46.913   3.308  40.429  1.00 50.89           N  
ANISOU 2346  N   GLY L 314     6389   6277   6668   1135   -713   -479       N  
ATOM   2347  CA  GLY L 314      45.562   3.148  39.902  1.00 49.64           C  
ANISOU 2347  CA  GLY L 314     6288   6073   6500   1082   -679   -442       C  
ATOM   2348  C   GLY L 314      45.432   1.899  39.060  1.00 51.66           C  
ANISOU 2348  C   GLY L 314     6576   6269   6784   1116   -691   -460       C  
ATOM   2349  O   GLY L 314      46.354   1.108  38.981  1.00 52.99           O  
ANISOU 2349  O   GLY L 314     6728   6425   6979   1185   -728   -497       O  
ATOM   2350  N   GLU L 315      44.287   1.759  38.389  1.00 56.13           N  
ANISOU 2350  N   GLU L 315     7184   6800   7343   1067   -657   -437       N  
ATOM   2351  CA  GLU L 315      43.903   0.545  37.661  1.00 58.26           C  
ANISOU 2351  CA  GLU L 315     7498   7002   7634   1088   -667   -444       C  
ATOM   2352  C   GLU L 315      43.321   0.921  36.288  1.00 56.04           C  
ANISOU 2352  C   GLU L 315     7203   6737   7354   1040   -607   -468       C  
ATOM   2353  O   GLU L 315      42.399   1.744  36.185  1.00 57.08           O  
ANISOU 2353  O   GLU L 315     7342   6885   7460    972   -567   -438       O  
ATOM   2354  CB  GLU L 315      42.896  -0.222  38.526  1.00 65.51           C  
ANISOU 2354  CB  GLU L 315     8505   7847   8538   1076   -699   -375       C  
ATOM   2355  CG  GLU L 315      43.079  -1.735  38.534  1.00 71.92           C  
ANISOU 2355  CG  GLU L 315     9368   8581   9377   1135   -749   -377       C  
ATOM   2356  CD  GLU L 315      42.211  -2.489  37.538  1.00 78.97           C  
ANISOU 2356  CD  GLU L 315    10304   9417  10281   1113   -729   -379       C  
ATOM   2357  OE1 GLU L 315      41.643  -1.838  36.619  1.00 85.95           O  
ANISOU 2357  OE1 GLU L 315    11167  10333  11158   1059   -674   -392       O  
ATOM   2358  OE2 GLU L 315      42.095  -3.726  37.681  1.00 83.56           O1-
ANISOU 2358  OE2 GLU L 315    10944   9924  10881   1148   -771   -366       O1-
ATOM   2359  N   GLY L 316      43.847   0.300  35.224  1.00 51.02           N  
ANISOU 2359  N   GLY L 316     6545   6093   6745   1075   -603   -524       N  
ATOM   2360  CA  GLY L 316      43.408   0.572  33.855  1.00 48.82           C  
ANISOU 2360  CA  GLY L 316     6250   5831   6465   1034   -549   -553       C  
ATOM   2361  C   GLY L 316      43.597   2.047  33.504  1.00 46.50           C  
ANISOU 2361  C   GLY L 316     5894   5619   6152    986   -499   -568       C  
ATOM   2362  O   GLY L 316      44.658   2.608  33.774  1.00 42.47           O  
ANISOU 2362  O   GLY L 316     5326   5165   5647   1010   -503   -599       O  
ATOM   2363  N   GLU L 317      42.543   2.679  32.982  1.00 44.18           N  
ANISOU 2363  N   GLU L 317     5617   5332   5838    918   -455   -543       N  
ATOM   2364  CA  GLU L 317      42.627   4.021  32.379  1.00 45.28           C  
ANISOU 2364  CA  GLU L 317     5703   5540   5959    868   -403   -559       C  
ATOM   2365  C   GLU L 317      43.270   4.989  33.364  1.00 41.36           C  
ANISOU 2365  C   GLU L 317     5168   5093   5452    868   -410   -552       C  
ATOM   2366  O   GLU L 317      43.982   5.880  32.967  1.00 40.80           O  
ANISOU 2366  O   GLU L 317     5037   5084   5379    855   -382   -587       O  
ATOM   2367  CB  GLU L 317      41.252   4.547  31.955  1.00 48.02           C  
ANISOU 2367  CB  GLU L 317     6084   5877   6283    797   -365   -519       C  
ATOM   2368  CG  GLU L 317      40.857   4.111  30.555  1.00 52.03           C  
ANISOU 2368  CG  GLU L 317     6599   6373   6796    783   -337   -547       C  
ATOM   2369  CD  GLU L 317      41.937   4.316  29.497  1.00 54.98           C  
ANISOU 2369  CD  GLU L 317     6909   6799   7180    801   -313   -616       C  
ATOM   2370  OE1 GLU L 317      42.166   5.491  29.072  1.00 53.38           O  
ANISOU 2370  OE1 GLU L 317     6662   6657   6962    763   -274   -628       O  
ATOM   2371  OE2 GLU L 317      42.564   3.294  29.107  1.00 61.99           O1-
ANISOU 2371  OE2 GLU L 317     7793   7666   8093    854   -333   -659       O1-
ATOM   2372  N   ALA L 318      43.038   4.749  34.651  1.00 38.05           N  
ANISOU 2372  N   ALA L 318     4785   4643   5026    881   -449   -507       N  
ATOM   2373  CA  ALA L 318      43.434   5.649  35.690  1.00 37.83           C  
ANISOU 2373  CA  ALA L 318     4732   4657   4984    874   -457   -491       C  
ATOM   2374  C   ALA L 318      44.959   5.763  35.824  1.00 35.73           C  
ANISOU 2374  C   ALA L 318     4400   4440   4735    924   -476   -545       C  
ATOM   2375  O   ALA L 318      45.430   6.726  36.457  1.00 33.60           O  
ANISOU 2375  O   ALA L 318     4093   4220   4454    911   -472   -545       O  
ATOM   2376  CB  ALA L 318      42.813   5.185  36.980  1.00 40.11           C  
ANISOU 2376  CB  ALA L 318     5080   4899   5260    879   -497   -432       C  
ATOM   2377  N   THR L 319      45.713   4.783  35.287  1.00 35.34           N  
ANISOU 2377  N   THR L 319     4336   4376   4714    983   -497   -590       N  
ATOM   2378  CA  THR L 319      47.206   4.781  35.302  1.00 34.53           C  
ANISOU 2378  CA  THR L 319     4165   4323   4632   1037   -515   -650       C  
ATOM   2379  C   THR L 319      47.766   5.713  34.220  1.00 33.70           C  
ANISOU 2379  C   THR L 319     3989   4289   4526   1005   -460   -702       C  
ATOM   2380  O   THR L 319      48.945   5.949  34.195  1.00 35.45           O  
ANISOU 2380  O   THR L 319     4145   4563   4759   1035   -465   -752       O  
ATOM   2381  CB  THR L 319      47.815   3.374  35.132  1.00 34.97           C  
ANISOU 2381  CB  THR L 319     4229   4338   4719   1116   -559   -683       C  
ATOM   2382  CG2 THR L 319      47.441   2.407  36.238  1.00 35.34           C  
ANISOU 2382  CG2 THR L 319     4343   4313   4768   1154   -618   -633       C  
ATOM   2383  OG1 THR L 319      47.390   2.824  33.891  1.00 33.49           O  
ANISOU 2383  OG1 THR L 319     4057   4125   4543   1108   -531   -706       O  
ATOM   2384  N   LYS L 320      46.896   6.237  33.360  1.00 35.34           N  
ANISOU 2384  N   LYS L 320     4211   4497   4717    943   -411   -689       N  
ATOM   2385  CA  LYS L 320      47.250   7.044  32.180  1.00 35.16           C  
ANISOU 2385  CA  LYS L 320     4134   4533   4689    906   -356   -733       C  
ATOM   2386  C   LYS L 320      46.819   8.500  32.360  1.00 31.80           C  
ANISOU 2386  C   LYS L 320     3699   4146   4237    835   -319   -703       C  
ATOM   2387  O   LYS L 320      45.650   8.779  32.777  1.00 29.57           O  
ANISOU 2387  O   LYS L 320     3470   3829   3937    796   -315   -645       O  
ATOM   2388  CB  LYS L 320      46.583   6.478  30.935  1.00 36.72           C  
ANISOU 2388  CB  LYS L 320     4360   4702   4890    891   -329   -743       C  
ATOM   2389  CG  LYS L 320      47.089   5.106  30.526  1.00 41.30           C  
ANISOU 2389  CG  LYS L 320     4943   5249   5499    959   -359   -785       C  
ATOM   2390  CD  LYS L 320      46.490   4.683  29.197  1.00 46.75           C  
ANISOU 2390  CD  LYS L 320     5652   5920   6187    937   -326   -803       C  
ATOM   2391  CE  LYS L 320      46.881   3.275  28.781  1.00 53.92           C  
ANISOU 2391  CE  LYS L 320     6572   6789   7126   1003   -355   -844       C  
ATOM   2392  NZ  LYS L 320      45.688   2.508  28.342  1.00 58.30           N1+
ANISOU 2392  NZ  LYS L 320     7197   7274   7678    986   -355   -815       N1+
ATOM   2393  N   GLY L 321      47.777   9.393  32.074  1.00 28.41           N  
ANISOU 2393  N   GLY L 321     3201   3786   3806    821   -294   -745       N  
ATOM   2394  CA  GLY L 321      47.557  10.844  32.042  1.00 26.68           C  
ANISOU 2394  CA  GLY L 321     2964   3609   3565    753   -254   -728       C  
ATOM   2395  C   GLY L 321      47.066  11.275  30.674  1.00 24.28           C  
ANISOU 2395  C   GLY L 321     2659   3316   3248    702   -201   -737       C  
ATOM   2396  O   GLY L 321      46.927  10.482  29.718  1.00 23.54           O  
ANISOU 2396  O   GLY L 321     2576   3205   3163    717   -192   -759       O  
ATOM   2397  N   TYR L 322      46.757  12.553  30.586  1.00 22.55           N  
ANISOU 2397  N   TYR L 322     2433   3126   3010    640   -166   -717       N  
ATOM   2398  CA  TYR L 322      46.280  13.167  29.360  1.00 22.28           C  
ANISOU 2398  CA  TYR L 322     2399   3106   2959    585   -116   -719       C  
ATOM   2399  C   TYR L 322      47.301  12.940  28.246  1.00 22.76           C  
ANISOU 2399  C   TYR L 322     2406   3214   3027    596    -92   -784       C  
ATOM   2400  O   TYR L 322      46.923  12.491  27.197  1.00 23.42           O  
ANISOU 2400  O   TYR L 322     2504   3286   3107    589    -72   -795       O  
ATOM   2401  CB  TYR L 322      45.985  14.666  29.548  1.00 21.10           C  
ANISOU 2401  CB  TYR L 322     2245   2982   2789    521    -87   -692       C  
ATOM   2402  CG  TYR L 322      45.495  15.390  28.315  1.00 20.06           C  
ANISOU 2402  CG  TYR L 322     2117   2866   2639    462    -38   -688       C  
ATOM   2403  CD1 TYR L 322      44.222  15.168  27.828  1.00 20.41           C  
ANISOU 2403  CD1 TYR L 322     2216   2866   2672    441    -29   -651       C  
ATOM   2404  CD2 TYR L 322      46.221  16.407  27.741  1.00 20.60           C  
ANISOU 2404  CD2 TYR L 322     2138   2990   2697    422     -2   -716       C  
ATOM   2405  CE1 TYR L 322      43.706  15.897  26.770  1.00 20.26           C  
ANISOU 2405  CE1 TYR L 322     2203   2859   2633    387     10   -642       C  
ATOM   2406  CE2 TYR L 322      45.768  17.098  26.638  1.00 20.18           C  
ANISOU 2406  CE2 TYR L 322     2094   2949   2625    367     40   -709       C  
ATOM   2407  CZ  TYR L 322      44.486  16.893  26.184  1.00 20.97           C  
ANISOU 2407  CZ  TYR L 322     2248   3004   2713    349     45   -669       C  
ATOM   2408  OH  TYR L 322      43.987  17.576  25.105  1.00 21.61           O  
ANISOU 2408  OH  TYR L 322     2341   3096   2773    296     83   -658       O  
ATOM   2409  N   LEU L 323      48.592  13.204  28.492  1.00 24.63           N  
ANISOU 2409  N   LEU L 323     2578   3504   3273    616    -96   -830       N  
ATOM   2410  CA  LEU L 323      49.606  13.037  27.474  1.00 25.39           C  
ANISOU 2410  CA  LEU L 323     2617   3653   3376    625    -71   -896       C  
ATOM   2411  C   LEU L 323      49.831  11.546  27.110  1.00 28.42           C  
ANISOU 2411  C   LEU L 323     3006   4009   3782    692    -96   -931       C  
ATOM   2412  O   LEU L 323      50.423  11.280  26.069  1.00 28.89           O  
ANISOU 2412  O   LEU L 323     3028   4104   3844    698    -71   -985       O  
ATOM   2413  CB  LEU L 323      50.880  13.702  27.960  1.00 26.61           C  
ANISOU 2413  CB  LEU L 323     2701   3872   3535    628    -71   -934       C  
ATOM   2414  CG  LEU L 323      50.753  15.230  28.131  1.00 26.83           C  
ANISOU 2414  CG  LEU L 323     2721   3931   3542    555    -39   -909       C  
ATOM   2415  CD1 LEU L 323      52.070  15.823  28.588  1.00 28.28           C  
ANISOU 2415  CD1 LEU L 323     2832   4180   3733    558    -40   -952       C  
ATOM   2416  CD2 LEU L 323      50.305  15.873  26.845  1.00 26.46           C  
ANISOU 2416  CD2 LEU L 323     2681   3899   3472    491     14   -906       C  
ATOM   2417  N   ASP L 324      49.317  10.597  27.933  1.00 28.43           N  
ANISOU 2417  N   ASP L 324     3056   3946   3797    740   -145   -900       N  
ATOM   2418  CA  ASP L 324      49.419   9.136  27.666  1.00 30.02           C  
ANISOU 2418  CA  ASP L 324     3274   4108   4022    805   -174   -927       C  
ATOM   2419  C   ASP L 324      48.368   8.671  26.662  1.00 31.66           C  
ANISOU 2419  C   ASP L 324     3533   4275   4221    780   -152   -912       C  
ATOM   2420  O   ASP L 324      48.367   7.522  26.284  1.00 34.68           O  
ANISOU 2420  O   ASP L 324     3931   4623   4620    825   -170   -936       O  
ATOM   2421  CB  ASP L 324      49.351   8.310  28.953  1.00 30.43           C  
ANISOU 2421  CB  ASP L 324     3361   4107   4093    863   -236   -899       C  
ATOM   2422  CG  ASP L 324      50.503   8.611  29.874  1.00 29.82           C  
ANISOU 2422  CG  ASP L 324     3229   4073   4027    897   -263   -923       C  
ATOM   2423  OD1 ASP L 324      51.603   8.658  29.353  1.00 29.35           O  
ANISOU 2423  OD1 ASP L 324     3103   4070   3978    916   -250   -986       O  
ATOM   2424  OD2 ASP L 324      50.277   8.857  31.089  1.00 30.62           O1-
ANISOU 2424  OD2 ASP L 324     3353   4156   4123    899   -294   -879       O1-
ATOM   2425  N   ASP L 325      47.498   9.573  26.181  1.00 33.39           N  
ANISOU 2425  N   ASP L 325     3773   4499   4413    710   -113   -876       N  
ATOM   2426  CA  ASP L 325      46.559   9.257  25.098  1.00 32.74           C  
ANISOU 2426  CA  ASP L 325     3731   4390   4318    681    -88   -867       C  
ATOM   2427  C   ASP L 325      47.319   9.520  23.798  1.00 31.76           C  
ANISOU 2427  C   ASP L 325     3553   4328   4185    663    -44   -928       C  
ATOM   2428  O   ASP L 325      47.789  10.639  23.578  1.00 29.89           O  
ANISOU 2428  O   ASP L 325     3275   4149   3932    620    -11   -936       O  
ATOM   2429  CB  ASP L 325      45.270  10.070  25.258  1.00 32.74           C  
ANISOU 2429  CB  ASP L 325     3779   4366   4293    619    -72   -800       C  
ATOM   2430  CG  ASP L 325      44.270  10.015  24.110  1.00 33.58           C  
ANISOU 2430  CG  ASP L 325     3920   4455   4381    578    -42   -787       C  
ATOM   2431  OD1 ASP L 325      44.664   9.605  22.986  1.00 32.46           O  
ANISOU 2431  OD1 ASP L 325     3757   4336   4238    583    -21   -835       O  
ATOM   2432  OD2 ASP L 325      43.072  10.395  24.364  1.00 33.92           O1-
ANISOU 2432  OD2 ASP L 325     4012   4466   4410    540    -41   -729       O1-
ATOM   2433  N   PRO L 326      47.487   8.503  22.921  1.00 31.01           N  
ANISOU 2433  N   PRO L 326     3457   4224   4100    696    -43   -972       N  
ATOM   2434  CA  PRO L 326      48.273   8.683  21.706  1.00 31.42           C  
ANISOU 2434  CA  PRO L 326     3454   4339   4142    682     -1  -1035       C  
ATOM   2435  C   PRO L 326      47.697   9.614  20.613  1.00 30.79           C  
ANISOU 2435  C   PRO L 326     3382   4291   4025    604     52  -1020       C  
ATOM   2436  O   PRO L 326      48.444   9.996  19.724  1.00 32.40           O  
ANISOU 2436  O   PRO L 326     3535   4558   4215    583     90  -1068       O  
ATOM   2437  CB  PRO L 326      48.427   7.246  21.175  1.00 33.34           C  
ANISOU 2437  CB  PRO L 326     3706   4552   4407    741    -19  -1082       C  
ATOM   2438  CG  PRO L 326      47.255   6.494  21.714  1.00 32.45           C  
ANISOU 2438  CG  PRO L 326     3672   4353   4304    755    -56  -1028       C  
ATOM   2439  CD  PRO L 326      46.985   7.124  23.078  1.00 31.35           C  
ANISOU 2439  CD  PRO L 326     3549   4196   4164    746    -81   -968       C  
ATOM   2440  N   THR L 327      46.444  10.058  20.743  1.00 29.59           N  
ANISOU 2440  N   THR L 327     3287   4100   3856    560     54   -955       N  
ATOM   2441  CA  THR L 327      45.802  11.036  19.838  1.00 28.81           C  
ANISOU 2441  CA  THR L 327     3199   4024   3721    486     98   -930       C  
ATOM   2442  C   THR L 327      46.112  12.488  20.274  1.00 28.14           C  
ANISOU 2442  C   THR L 327     3088   3980   3621    438    118   -906       C  
ATOM   2443  O   THR L 327      45.870  13.417  19.532  1.00 27.88           O  
ANISOU 2443  O   THR L 327     3054   3976   3559    378    156   -893       O  
ATOM   2444  CB  THR L 327      44.290  10.775  19.752  1.00 27.92           C  
ANISOU 2444  CB  THR L 327     3159   3850   3599    465     89   -874       C  
ATOM   2445  CG2 THR L 327      43.999   9.362  19.260  1.00 29.03           C  
ANISOU 2445  CG2 THR L 327     3325   3949   3753    507     71   -900       C  
ATOM   2446  OG1 THR L 327      43.640  10.963  21.018  1.00 27.69           O  
ANISOU 2446  OG1 THR L 327     3164   3775   3579    470     57   -817       O  
ATOM   2447  N   VAL L 328      46.638  12.677  21.484  1.00 28.57           N  
ANISOU 2447  N   VAL L 328     3123   4034   3695    465     91   -900       N  
ATOM   2448  CA  VAL L 328      46.976  13.999  21.991  1.00 28.17           C  
ANISOU 2448  CA  VAL L 328     3049   4020   3634    423    106   -881       C  
ATOM   2449  C   VAL L 328      48.365  14.377  21.492  1.00 29.10           C  
ANISOU 2449  C   VAL L 328     3092   4213   3749    417    134   -944       C  
ATOM   2450  O   VAL L 328      49.295  13.580  21.581  1.00 29.94           O  
ANISOU 2450  O   VAL L 328     3158   4338   3877    471    118   -997       O  
ATOM   2451  CB  VAL L 328      46.924  14.052  23.531  1.00 27.86           C  
ANISOU 2451  CB  VAL L 328     3021   3950   3614    452     64   -849       C  
ATOM   2452  CG1 VAL L 328      47.484  15.362  24.071  1.00 27.87           C  
ANISOU 2452  CG1 VAL L 328     2988   3995   3607    415     78   -843       C  
ATOM   2453  CG2 VAL L 328      45.526  13.805  24.041  1.00 26.80           C  
ANISOU 2453  CG2 VAL L 328     2957   3747   3477    449     41   -786       C  
ATOM   2454  N   PRO L 329      48.540  15.599  20.950  1.00 29.81           N  
ANISOU 2454  N   PRO L 329     3163   4349   3814    351    176   -939       N  
ATOM   2455  CA  PRO L 329      49.862  16.107  20.585  1.00 31.61           C  
ANISOU 2455  CA  PRO L 329     3319   4653   4038    335    204   -994       C  
ATOM   2456  C   PRO L 329      50.883  16.026  21.716  1.00 31.63           C  
ANISOU 2456  C   PRO L 329     3273   4676   4067    378    175  -1021       C  
ATOM   2457  O   PRO L 329      50.607  16.325  22.882  1.00 32.65           O  
ANISOU 2457  O   PRO L 329     3421   4775   4207    387    144   -983       O  
ATOM   2458  CB  PRO L 329      49.601  17.580  20.225  1.00 31.85           C  
ANISOU 2458  CB  PRO L 329     3357   4707   4038    252    243   -960       C  
ATOM   2459  CG  PRO L 329      48.198  17.528  19.685  1.00 31.40           C  
ANISOU 2459  CG  PRO L 329     3368   4598   3962    228    247   -909       C  
ATOM   2460  CD  PRO L 329      47.478  16.558  20.611  1.00 30.98           C  
ANISOU 2460  CD  PRO L 329     3357   4477   3934    286    198   -882       C  
ATOM   2461  N   ARG L 330      52.104  15.635  21.354  1.00 32.22           N  
ANISOU 2461  N   ARG L 330     3281   4807   4151    405    184  -1091       N  
ATOM   2462  CA  ARG L 330      53.181  15.560  22.313  1.00 32.12           C  
ANISOU 2462  CA  ARG L 330     3213   4825   4164    447    156  -1125       C  
ATOM   2463  C   ARG L 330      53.386  16.963  22.947  1.00 33.37           C  
ANISOU 2463  C   ARG L 330     3357   5010   4311    391    169  -1098       C  
ATOM   2464  O   ARG L 330      53.403  18.016  22.254  1.00 31.29           O  
ANISOU 2464  O   ARG L 330     3085   4780   4020    317    215  -1092       O  
ATOM   2465  CB  ARG L 330      54.441  15.014  21.629  1.00 34.88           C  
ANISOU 2465  CB  ARG L 330     3489   5241   4523    477    172  -1210       C  
ATOM   2466  CG  ARG L 330      54.245  13.633  20.984  1.00 35.09           C  
ANISOU 2466  CG  ARG L 330     3531   5239   4562    534    160  -1241       C  
ATOM   2467  CD  ARG L 330      54.025  12.544  22.039  1.00 35.50           C  
ANISOU 2467  CD  ARG L 330     3612   5227   4648    616     96  -1228       C  
ATOM   2468  NE  ARG L 330      52.624  12.183  22.260  1.00 34.23           N  
ANISOU 2468  NE  ARG L 330     3538   4982   4483    615     76  -1161       N  
ATOM   2469  CZ  ARG L 330      52.055  11.899  23.448  1.00 34.13           C  
ANISOU 2469  CZ  ARG L 330     3570   4909   4486    646     28  -1112       C  
ATOM   2470  NH1 ARG L 330      52.792  11.746  24.547  1.00 33.16           N1+
ANISOU 2470  NH1 ARG L 330     3418   4794   4385    693    -10  -1123       N1+
ATOM   2471  NH2 ARG L 330      50.731  11.809  23.516  1.00 32.26           N  
ANISOU 2471  NH2 ARG L 330     3408   4608   4239    625     22  -1050       N  
ATOM   2472  N   GLY L 331      53.562  16.962  24.275  1.00 31.45           N  
ANISOU 2472  N   GLY L 331     3111   4749   4087    425    126  -1083       N  
ATOM   2473  CA  GLY L 331      53.753  18.168  25.078  1.00 32.28           C  
ANISOU 2473  CA  GLY L 331     3205   4873   4187    382    129  -1060       C  
ATOM   2474  C   GLY L 331      52.581  19.140  25.052  1.00 30.23           C  
ANISOU 2474  C   GLY L 331     3007   4572   3904    318    147   -992       C  
ATOM   2475  O   GLY L 331      52.776  20.285  25.398  1.00 31.13           O  
ANISOU 2475  O   GLY L 331     3109   4708   4008    269    161   -979       O  
ATOM   2476  N   SER L 332      51.378  18.724  24.641  1.00 26.84           N  
ANISOU 2476  N   SER L 332     2643   4088   3467    318    145   -950       N  
ATOM   2477  CA  SER L 332      50.199  19.606  24.710  1.00 25.90           C  
ANISOU 2477  CA  SER L 332     2583   3927   3329    265    157   -885       C  
ATOM   2478  C   SER L 332      50.078  20.228  26.107  1.00 24.60           C  
ANISOU 2478  C   SER L 332     2428   3744   3172    266    128   -853       C  
ATOM   2479  O   SER L 332      50.284  19.551  27.097  1.00 22.64           O  
ANISOU 2479  O   SER L 332     2175   3480   2943    321     86   -856       O  
ATOM   2480  CB  SER L 332      48.935  18.860  24.366  1.00 26.54           C  
ANISOU 2480  CB  SER L 332     2729   3947   3406    281    146   -847       C  
ATOM   2481  OG  SER L 332      47.790  19.607  24.754  1.00 25.63           O  
ANISOU 2481  OG  SER L 332     2668   3788   3279    245    145   -784       O  
ATOM   2482  N   THR L 333      49.726  21.517  26.156  1.00 24.17           N  
ANISOU 2482  N   THR L 333     2388   3691   3102    203    151   -821       N  
ATOM   2483  CA  THR L 333      49.457  22.229  27.404  1.00 23.74           C  
ANISOU 2483  CA  THR L 333     2351   3617   3052    195    129   -787       C  
ATOM   2484  C   THR L 333      47.936  22.417  27.593  1.00 23.53           C  
ANISOU 2484  C   THR L 333     2398   3526   3017    182    122   -722       C  
ATOM   2485  O   THR L 333      47.505  23.205  28.437  1.00 24.03           O  
ANISOU 2485  O   THR L 333     2481   3569   3078    162    113   -690       O  
ATOM   2486  CB  THR L 333      50.167  23.590  27.422  1.00 24.20           C  
ANISOU 2486  CB  THR L 333     2373   3719   3101    136    157   -800       C
[truncated: 242,818 more chars]
