# Supplementary material for: Discovery of Small-Molecule Activators for Glucose-6-Phosphate Dehydrogenase (G6PD) Using Machine Learning Approaches
Source: Int J Mol Sci. 2020 Feb 23;21(4):1523. doi: 10.3390/ijms21041523 (PMC7073180; doi:10.3390/ijms21041523)
Supplement: Supplementary file 1 [file ijms-21-01523-s001.zip › 04_53_hits.sdf]

136244603
  -OEChem-09211917432D

 40 43  0     0  0  0  0  0  0999 V2000
    4.6783   -0.0243    0.0000 N   0  0  0  0  0  0  0  0  0  0  0  0
    9.2917    0.4144    0.0000 N   0  0  0  0  0  0  0  0  0  0  0  0
    4.6783    1.5851    0.0000 C   0  0  0  0  0  0  0  0  0  0  0  0
    3.7320    1.2804    0.0000 C   0  0  0  0  0  0  0  0  0  0  0  0
    5.2619    0.7804    0.0000 C   0  0  0  0  0  0  0  0  0  0  0  0
    5.4883    2.1715    0.0000 C   0  0  0  0  0  0  0  0  0  0  0  0
    4.3709    2.5367    0.0000 C   0  0  0  0  0  0  0  0  0  0  0  0
    3.7320    0.2804    0.0000 C   0  0  0  0  0  0  0  0  0  0  0  0
    2.8660    1.7804    0.0000 C   0  0  0  0  0  0  0  0  0  0  0  0
    6.2619    0.7804    0.0000 C   0  0  0  0  0  0  0  0  0  0  0  0
    2.8660   -0.2196    0.0000 C   0  0  0  0  0  0  0  0  0  0  0  0
    6.7619   -0.0856    0.0000 C   0  0  0  0  0  0  0  0  0  0  0  0
    2.0000    1.2804    0.0000 C   0  0  0  0  0  0  0  0  0  0  0  0
    7.7619   -0.0856    0.0000 C   0  0  0  0  0  0  0  0  0  0  0  0
    2.0000    0.2804    0.0000 C   0  0  0  0  0  0  0  0  0  0  0  0
    8.3455   -0.8904    0.0000 C   0  0  0  0  0  0  0  0  0  0  0  0
    9.2960   -0.5797    0.0000 C   0  0  0  0  0  0  0  0  0  0  0  0
    8.3455    0.7191    0.0000 C   0  0  0  0  0  0  0  0  0  0  0  0
    8.1393   -1.8689    0.0000 C   0  0  0  0  0  0  0  0  0  0  0  0
   10.0403   -1.2476    0.0000 C   0  0  0  0  0  0  0  0  0  0  0  0
    8.8836   -2.5367    0.0000 C   0  0  0  0  0  0  0  0  0  0  0  0
    9.8341   -2.2260    0.0000 C   0  0  0  0  0  0  0  0  0  0  0  0
    5.8519    1.6693    0.0000 H   0  0  0  0  0  0  0  0  0  0  0  0
    5.9905    2.5351    0.0000 H   0  0  0  0  0  0  0  0  0  0  0  0
    5.1248    2.6737    0.0000 H   0  0  0  0  0  0  0  0  0  0  0  0
    4.9609    2.7273    0.0000 H   0  0  0  0  0  0  0  0  0  0  0  0
    4.1803    3.1267    0.0000 H   0  0  0  0  0  0  0  0  0  0  0  0
    3.7809    2.3461    0.0000 H   0  0  0  0  0  0  0  0  0  0  0  0
    2.8660    2.4004    0.0000 H   0  0  0  0  0  0  0  0  0  0  0  0
    6.5719    1.3173    0.0000 H   0  0  0  0  0  0  0  0  0  0  0  0
    2.8660   -0.8396    0.0000 H   0  0  0  0  0  0  0  0  0  0  0  0
    6.4519   -0.6226    0.0000 H   0  0  0  0  0  0  0  0  0  0  0  0
    1.4631    1.5904    0.0000 H   0  0  0  0  0  0  0  0  0  0  0  0
    1.4631   -0.0296    0.0000 H   0  0  0  0  0  0  0  0  0  0  0  0
    8.1529    1.3084    0.0000 H   0  0  0  0  0  0  0  0  0  0  0  0
    9.7920    0.7805    0.0000 H   0  0  0  0  0  0  0  0  0  0  0  0
    7.5500   -2.0615    0.0000 H   0  0  0  0  0  0  0  0  0  0  0  0
   10.6296   -1.0549    0.0000 H   0  0  0  0  0  0  0  0  0  0  0  0
    8.7557   -3.1434    0.0000 H   0  0  0  0  0  0  0  0  0  0  0  0
   10.2956   -2.6401    0.0000 H   0  0  0  0  0  0  0  0  0  0  0  0
  1  5  2  0  0  0  0
  1  8  1  0  0  0  0
  2 17  1  0  0  0  0
  2 18  1  0  0  0  0
  2 36  1  0  0  0  0
  3  4  1  0  0  0  0
  3  5  1  0  0  0  0
  3  6  1  0  0  0  0
  3  7  1  0  0  0  0
  4  8  1  0  0  0  0
  4  9  2  0  0  0  0
  5 10  1  0  0  0  0
  6 23  1  0  0  0  0
  6 24  1  0  0  0  0
  6 25  1  0  0  0  0
  7 26  1  0  0  0  0
  7 27  1  0  0  0  0
  7 28  1  0  0  0  0
  8 11  2  0  0  0  0
  9 13  1  0  0  0  0
  9 29  1  0  0  0  0
 10 12  2  0  0  0  0
 10 30  1  0  0  0  0
 11 15  1  0  0  0  0
 11 31  1  0  0  0  0
 12 14  1  0  0  0  0
 12 32  1  0  0  0  0
 13 15  2  0  0  0  0
 13 33  1  0  0  0  0
 14 16  1  0  0  0  0
 14 18  2  0  0  0  0
 15 34  1  0  0  0  0
 16 17  1  0  0  0  0
 16 19  2  0  0  0  0
 17 20  2  0  0  0  0
 18 35  1  0  0  0  0
 19 21  1  0  0  0  0
 19 37  1  0  0  0  0
 20 22  1  0  0  0  0
 20 38  1  0  0  0  0
 21 22  2  0  0  0  0
 21 39  1  0  0  0  0
 22 40  1  0  0  0  0
M  END
> <PUBCHEM_COMPOUND_CID>
136244603

> <PUBCHEM_COMPOUND_CANONICALIZED>
1

> <PUBCHEM_CACTVS_COMPLEXITY>
476

> <PUBCHEM_CACTVS_HBOND_ACCEPTOR>
1

> <PUBCHEM_CACTVS_HBOND_DONOR>
1

> <PUBCHEM_CACTVS_ROTATABLE_BOND>
2

> <PUBCHEM_CACTVS_SUBSKEYS>
AAADceB7AAAAAAAAAAAAAAAAAAAAAWIAAAAwYAAAAAAAAFgB9AAAHAAQAAAADgjBHgQ+wPLJkACgAzRnRACCgCAxAiAI2aA4ZJgIIOLAkZGEIAhgkADIyAcQgMAPgAAAAAACAAAAAAAAAAQAAAAAAAAAAA==

> <PUBCHEM_IUPAC_OPENEYE_NAME>
2-[(E)-2-(1H-indol-3-yl)vinyl]-3,3-dimethyl-indole

> <PUBCHEM_IUPAC_CAS_NAME>
2-[(E)-2-(1H-indol-3-yl)ethenyl]-3,3-dimethylindole

> <PUBCHEM_IUPAC_NAME_MARKUP>
2-[(<I>E</I>)-2-(1<I>H</I>-indol-3-yl)ethenyl]-3,3-dimethylindole

> <PUBCHEM_IUPAC_NAME>
2-[(E)-2-(1H-indol-3-yl)ethenyl]-3,3-dimethylindole

> <PUBCHEM_IUPAC_SYSTEMATIC_NAME>
2-[(E)-2-(1H-indol-3-yl)ethenyl]-3,3-dimethyl-indole

> <PUBCHEM_IUPAC_TRADITIONAL_NAME>
2-[(E)-2-(1H-indol-3-yl)vinyl]-3,3-dimethyl-indole

> <PUBCHEM_IUPAC_INCHI>
InChI=1S/C20H18N2/c1-20(2)16-8-4-6-10-18(16)22-19(20)12-11-14-13-21-17-9-5-3-7-15(14)17/h3-13,21H,1-2H3/b12-11+

> <PUBCHEM_IUPAC_INCHIKEY>
NANCKMMIDNQYPA-VAWYXSNFSA-N

> <PUBCHEM_XLOGP3_AA>
4.5

> <PUBCHEM_EXACT_MASS>
286.146999

> <PUBCHEM_MOLECULAR_FORMULA>
C20H18N2

> <PUBCHEM_MOLECULAR_WEIGHT>
286.4

> <PUBCHEM_OPENEYE_CAN_SMILES>
CC1(C2=CC=CC=C2N=C1C=CC3=CNC4=CC=CC=C43)C

> <PUBCHEM_OPENEYE_ISO_SMILES>
CC1(C2=CC=CC=C2N=C1/C=C/C3=CNC4=CC=CC=C43)C

> <PUBCHEM_CACTVS_TPSA>
28.2

> <PUBCHEM_MONOISOTOPIC_WEIGHT>
286.146999

> <PUBCHEM_TOTAL_CHARGE>
0

> <PUBCHEM_HEAVY_ATOM_COUNT>
22

> <PUBCHEM_ATOM_DEF_STEREO_COUNT>
0

> <PUBCHEM_ATOM_UDEF_STEREO_COUNT>
0

> <PUBCHEM_BOND_DEF_STEREO_COUNT>
1

> <PUBCHEM_BOND_UDEF_STEREO_COUNT>
0

> <PUBCHEM_ISOTOPIC_ATOM_COUNT>
0

> <PUBCHEM_COMPONENT_COUNT>
1

> <PUBCHEM_CACTVS_TAUTO_COUNT>
-1

> <PUBCHEM_COORDINATE_TYPE>
1
5
255

> <PUBCHEM_BONDANNOTATIONS>
11  15  8
13  15  8
14  16  8
14  18  8
16  17  8
16  19  8
17  20  8
19  21  8
2  17  8
2  18  8
20  22  8
21  22  8
4  8  8
4  9  8
8  11  8
9  13  8

$$$$
122187556
  -OEChem-09211917432D

 48 51  0     0  0  0  0  0  0999 V2000
    5.6103    0.9120    0.0000 N   0  0  0  0  0  0  0  0  0  0  0  0
    4.6783   -3.5490    0.0000 N   0  0  0  0  0  0  0  0  0  0  0  0
    8.1886    3.2255    0.0000 N   0  0  0  0  0  0  0  0  0  0  0  0
    4.9889   -0.9890    0.0000 C   0  0  0  0  0  0  0  0  0  0  0  0
    4.3211   -0.2447    0.0000 C   0  0  0  0  0  0  0  0  0  0  0  0
    5.9674   -0.7828    0.0000 C   0  0  0  0  0  0  0  0  0  0  0  0
    4.6318    0.7058    0.0000 C   0  0  0  0  0  0  0  0  0  0  0  0
    6.2781    0.1677    0.0000 C   0  0  0  0  0  0  0  0  0  0  0  0
    4.6783   -1.9396    0.0000 C   0  0  0  0  0  0  0  0  0  0  0  0
    5.9209    1.8625    0.0000 C   0  0  0  0  0  0  0  0  0  0  0  0
    3.7320   -2.2443    0.0000 C   0  0  0  0  0  0  0  0  0  0  0  0
    6.8994    2.0688    0.0000 C   0  0  0  0  0  0  0  0  0  0  0  0
    5.2619   -2.7443    0.0000 C   0  0  0  0  0  0  0  0  0  0  0  0
    3.7320   -3.2443    0.0000 C   0  0  0  0  0  0  0  0  0  0  0  0
    7.2101    3.0193    0.0000 C   0  0  0  0  0  0  0  0  0  0  0  0
    2.8660   -1.7443    0.0000 C   0  0  0  0  0  0  0  0  0  0  0  0
    2.8660   -3.7443    0.0000 C   0  0  0  0  0  0  0  0  0  0  0  0
    2.0000   -2.2443    0.0000 C   0  0  0  0  0  0  0  0  0  0  0  0
    2.0000   -3.2443    0.0000 C   0  0  0  0  0  0  0  0  0  0  0  0
    8.9306    2.5551    0.0000 C   0  0  0  0  0  0  0  0  0  0  0  0
    8.5969    4.1383    0.0000 C   0  0  0  0  0  0  0  0  0  0  0  0
    9.7975    3.0536    0.0000 C   0  0  0  0  0  0  0  0  0  0  0  0
    9.5912    4.0321    0.0000 C   0  0  0  0  0  0  0  0  0  0  0  0
    5.4030   -1.4505    0.0000 H   0  0  0  0  0  0  0  0  0  0  0  0
    3.7742    0.0473    0.0000 H   0  0  0  0  0  0  0  0  0  0  0  0
    3.9385   -0.7326    0.0000 H   0  0  0  0  0  0  0  0  0  0  0  0
    5.9880   -1.4025    0.0000 H   0  0  0  0  0  0  0  0  0  0  0  0
    6.5812   -0.8702    0.0000 H   0  0  0  0  0  0  0  0  0  0  0  0
    4.6112    1.3255    0.0000 H   0  0  0  0  0  0  0  0  0  0  0  0
    4.0179    0.7931    0.0000 H   0  0  0  0  0  0  0  0  0  0  0  0
    6.8250   -0.1243    0.0000 H   0  0  0  0  0  0  0  0  0  0  0  0
    6.6607    0.6556    0.0000 H   0  0  0  0  0  0  0  0  0  0  0  0
    5.9004    2.4822    0.0000 H   0  0  0  0  0  0  0  0  0  0  0  0
    5.3071    1.9499    0.0000 H   0  0  0  0  0  0  0  0  0  0  0  0
    6.9200    1.4491    0.0000 H   0  0  0  0  0  0  0  0  0  0  0  0
    7.5132    1.9814    0.0000 H   0  0  0  0  0  0  0  0  0  0  0  0
    5.8819   -2.7443    0.0000 H   0  0  0  0  0  0  0  0  0  0  0  0
    7.1895    3.6389    0.0000 H   0  0  0  0  0  0  0  0  0  0  0  0
    6.5963    3.1066    0.0000 H   0  0  0  0  0  0  0  0  0  0  0  0
    4.8709   -4.1383    0.0000 H   0  0  0  0  0  0  0  0  0  0  0  0
    2.8660   -1.1243    0.0000 H   0  0  0  0  0  0  0  0  0  0  0  0
    2.8660   -4.3643    0.0000 H   0  0  0  0  0  0  0  0  0  0  0  0
    1.4631   -1.9343    0.0000 H   0  0  0  0  0  0  0  0  0  0  0  0
    1.4631   -3.5543    0.0000 H   0  0  0  0  0  0  0  0  0  0  0  0
    8.8647    1.9386    0.0000 H   0  0  0  0  0  0  0  0  0  0  0  0
    8.2878    4.6758    0.0000 H   0  0  0  0  0  0  0  0  0  0  0  0
   10.3634    2.8004    0.0000 H   0  0  0  0  0  0  0  0  0  0  0  0
   10.0069    4.4921    0.0000 H   0  0  0  0  0  0  0  0  0  0  0  0
  1  7  1  0  0  0  0
  1  8  1  0  0  0  0
  1 10  1  0  0  0  0
  2 13  1  0  0  0  0
  2 14  1  0  0  0  0
  2 40  1  0  0  0  0
  3 15  1  0  0  0  0
  3 20  1  0  0  0  0
  3 21  1  0  0  0  0
  4  5  1  0  0  0  0
  4  6  1  0  0  0  0
  4  9  1  0  0  0  0
  4 24  1  0  0  0  0
  5  7  1  0  0  0  0
  5 25  1  0  0  0  0
  5 26  1  0  0  0  0
  6  8  1  0  0  0  0
  6 27  1  0  0  0  0
  6 28  1  0  0  0  0
  7 29  1  0  0  0  0
  7 30  1  0  0  0  0
  8 31  1  0  0  0  0
  8 32  1  0  0  0  0
  9 11  1  0  0  0  0
  9 13  2  0  0  0  0
 10 12  1  0  0  0  0
 10 33  1  0  0  0  0
 10 34  1  0  0  0  0
 11 14  1  0  0  0  0
 11 16  2  0  0  0  0
 12 15  1  0  0  0  0
 12 35  1  0  0  0  0
 12 36  1  0  0  0  0
 13 37  1  0  0  0  0
 14 17  2  0  0  0  0
 15 38  1  0  0  0  0
 15 39  1  0  0  0  0
 16 18  1  0  0  0  0
 16 41  1  0  0  0  0
 17 19  1  0  0  0  0
 17 42  1  0  0  0  0
 18 19  2  0  0  0  0
 18 43  1  0  0  0  0
 19 44  1  0  0  0  0
 20 22  2  0  0  0  0
 20 45  1  0  0  0  0
 21 23  2  0  0  0  0
 21 46  1  0  0  0  0
 22 23  1  0  0  0  0
 22 47  1  0  0  0  0
 23 48  1  0  0  0  0
M  END
> <PUBCHEM_COMPOUND_CID>
122187556

> <PUBCHEM_COMPOUND_CANONICALIZED>
1

> <PUBCHEM_CACTVS_COMPLEXITY>
358

> <PUBCHEM_CACTVS_HBOND_ACCEPTOR>
1

> <PUBCHEM_CACTVS_HBOND_DONOR>
1

> <PUBCHEM_CACTVS_ROTATABLE_BOND>
5

> <PUBCHEM_CACTVS_SUBSKEYS>
AAADceB7AAAAAAAAAAAAAAAAAAAAAWLAAAA8QAAAAAAAAFgB/AAAHAAQAAAADQjBHgQ8wPPNkACgAzRnRACCgCAxAiAI2aA4ZJgIIOLA0ZGEIAhgkADIyAcQgMAOgAAAAAACAAAAAAAAAAQAAAAAAAAAAA==

> <PUBCHEM_IUPAC_OPENEYE_NAME>
3-[1-(3-pyrrol-1-ylpropyl)-4-piperidyl]-1H-indole

> <PUBCHEM_IUPAC_CAS_NAME>
3-[1-[3-(1-pyrrolyl)propyl]-4-piperidinyl]-1H-indole

> <PUBCHEM_IUPAC_NAME_MARKUP>
3-[1-(3-pyrrol-1-ylpropyl)piperidin-4-yl]-1<I>H</I>-indole

> <PUBCHEM_IUPAC_NAME>
3-[1-(3-pyrrol-1-ylpropyl)piperidin-4-yl]-1H-indole

> <PUBCHEM_IUPAC_SYSTEMATIC_NAME>
3-[1-(3-pyrrol-1-ylpropyl)piperidin-4-yl]-1H-indole

> <PUBCHEM_IUPAC_TRADITIONAL_NAME>
3-[1-(3-pyrrol-1-ylpropyl)-4-piperidyl]-1H-indole

> <PUBCHEM_IUPAC_INCHI>
InChI=1S/C20H25N3/c1-2-7-20-18(6-1)19(16-21-20)17-8-14-23(15-9-17)13-5-12-22-10-3-4-11-22/h1-4,6-7,10-11,16-17,21H,5,8-9,12-15H2

> <PUBCHEM_IUPAC_INCHIKEY>
RMTLXPZRUYAFBY-UHFFFAOYSA-N

> <PUBCHEM_XLOGP3_AA>
3.4

> <PUBCHEM_EXACT_MASS>
307.204848

> <PUBCHEM_MOLECULAR_FORMULA>
C20H25N3

> <PUBCHEM_MOLECULAR_WEIGHT>
307.4

> <PUBCHEM_OPENEYE_CAN_SMILES>
C1CN(CCC1C2=CNC3=CC=CC=C32)CCCN4C=CC=C4

> <PUBCHEM_OPENEYE_ISO_SMILES>
C1CN(CCC1C2=CNC3=CC=CC=C32)CCCN4C=CC=C4

> <PUBCHEM_CACTVS_TPSA>
24

> <PUBCHEM_MONOISOTOPIC_WEIGHT>
307.204848

> <PUBCHEM_TOTAL_CHARGE>
0

> <PUBCHEM_HEAVY_ATOM_COUNT>
23

> <PUBCHEM_ATOM_DEF_STEREO_COUNT>
0

> <PUBCHEM_ATOM_UDEF_STEREO_COUNT>
0

> <PUBCHEM_BOND_DEF_STEREO_COUNT>
0

> <PUBCHEM_BOND_UDEF_STEREO_COUNT>
0

> <PUBCHEM_ISOTOPIC_ATOM_COUNT>
0

> <PUBCHEM_COMPONENT_COUNT>
1

> <PUBCHEM_CACTVS_TAUTO_COUNT>
-1

> <PUBCHEM_COORDINATE_TYPE>
1
5
255

> <PUBCHEM_BONDANNOTATIONS>
11  14  8
11  16  8
14  17  8
16  18  8
17  19  8
18  19  8
2  13  8
2  14  8
20  22  8
21  23  8
22  23  8
3  20  8
3  21  8
9  11  8
9  13  8

$$$$
118732559
  -OEChem-09211917432D

 40 43  0     0  0  0  0  0  0999 V2000
    5.6103    2.2305    0.0000 O   0  0  0  0  0  0  0  0  0  0  0  0
    4.6783   -2.2305    0.0000 N   0  0  0  0  0  0  0  0  0  0  0  0
    7.3613    1.3404    0.0000 N   0  0  0  0  0  0  0  0  0  0  0  0
    4.6318    2.0243    0.0000 N   0  0  0  0  0  0  0  0  0  0  0  0
    4.9889    0.3295    0.0000 C   0  0  0  0  0  0  0  0  0  0  0  0
    4.6783   -0.6210    0.0000 C   0  0  0  0  0  0  0  0  0  0  0  0
    5.9674    0.5357    0.0000 C   0  0  0  0  0  0  0  0  0  0  0  0
    3.7320   -0.9258    0.0000 C   0  0  0  0  0  0  0  0  0  0  0  0
    6.7044   -0.1314    0.0000 C   0  0  0  0  0  0  0  0  0  0  0  0
    4.3211    1.0738    0.0000 C   0  0  0  0  0  0  0  0  0  0  0  0
    3.7320   -1.9258    0.0000 C   0  0  0  0  0  0  0  0  0  0  0  0
    7.5705    0.3686    0.0000 C   0  0  0  0  0  0  0  0  0  0  0  0
    5.2619   -1.4258    0.0000 C   0  0  0  0  0  0  0  0  0  0  0  0
    6.3726    1.4435    0.0000 C   0  0  0  0  0  0  0  0  0  0  0  0
    2.8660   -0.4258    0.0000 C   0  0  0  0  0  0  0  0  0  0  0  0
    6.7044   -1.1314    0.0000 C   0  0  0  0  0  0  0  0  0  0  0  0
    3.3426    0.8676    0.0000 C   0  0  0  0  0  0  0  0  0  0  0  0
    2.8660   -2.4258    0.0000 C   0  0  0  0  0  0  0  0  0  0  0  0
    8.4365   -0.1314    0.0000 C   0  0  0  0  0  0  0  0  0  0  0  0
    2.0000   -0.9258    0.0000 C   0  0  0  0  0  0  0  0  0  0  0  0
    7.5705   -1.6314    0.0000 C   0  0  0  0  0  0  0  0  0  0  0  0
    2.0000   -1.9258    0.0000 C   0  0  0  0  0  0  0  0  0  0  0  0
    8.4365   -1.1314    0.0000 C   0  0  0  0  0  0  0  0  0  0  0  0
    5.1815    0.9188    0.0000 H   0  0  0  0  0  0  0  0  0  0  0  0
    5.8819   -1.4258    0.0000 H   0  0  0  0  0  0  0  0  0  0  0  0
    6.0626    1.9804    0.0000 H   0  0  0  0  0  0  0  0  0  0  0  0
    4.8709   -2.8198    0.0000 H   0  0  0  0  0  0  0  0  0  0  0  0
    7.7753    1.8019    0.0000 H   0  0  0  0  0  0  0  0  0  0  0  0
    2.8660    0.1942    0.0000 H   0  0  0  0  0  0  0  0  0  0  0  0
    6.1675   -1.4414    0.0000 H   0  0  0  0  0  0  0  0  0  0  0  0
    3.2147    1.4742    0.0000 H   0  0  0  0  0  0  0  0  0  0  0  0
    2.7359    0.7397    0.0000 H   0  0  0  0  0  0  0  0  0  0  0  0
    3.4704    0.2609    0.0000 H   0  0  0  0  0  0  0  0  0  0  0  0
    2.8660   -3.0458    0.0000 H   0  0  0  0  0  0  0  0  0  0  0  0
    8.9734    0.1786    0.0000 H   0  0  0  0  0  0  0  0  0  0  0  0
    1.4631   -0.6158    0.0000 H   0  0  0  0  0  0  0  0  0  0  0  0
    7.5705   -2.2514    0.0000 H   0  0  0  0  0  0  0  0  0  0  0  0
    1.4631   -2.2358    0.0000 H   0  0  0  0  0  0  0  0  0  0  0  0
    8.9734   -1.4414    0.0000 H   0  0  0  0  0  0  0  0  0  0  0  0
    5.8029    2.8198    0.0000 H   0  0  0  0  0  0  0  0  0  0  0  0
  1  4  1  0  0  0  0
  1 40  1  0  0  0  0
  2 11  1  0  0  0  0
  2 13  1  0  0  0  0
  2 27  1  0  0  0  0
  3 12  1  0  0  0  0
  3 14  1  0  0  0  0
  3 28  1  0  0  0  0
  4 10  2  0  0  0  0
  5  6  1  0  0  0  0
  5  7  1  0  0  0  0
  5 10  1  0  0  0  0
  5 24  1  0  0  0  0
  6  8  1  0  0  0  0
  6 13  2  0  0  0  0
  7  9  1  0  0  0  0
  7 14  2  0  0  0  0
  8 11  1  0  0  0  0
  8 15  2  0  0  0  0
  9 12  1  0  0  0  0
  9 16  2  0  0  0  0
 10 17  1  0  0  0  0
 11 18  2  0  0  0  0
 12 19  2  0  0  0  0
 13 25  1  0  0  0  0
 14 26  1  0  0  0  0
 15 20  1  0  0  0  0
 15 29  1  0  0  0  0
 16 21  1  0  0  0  0
 16 30  1  0  0  0  0
 17 31  1  0  0  0  0
 17 32  1  0  0  0  0
 17 33  1  0  0  0  0
 18 22  1  0  0  0  0
 18 34  1  0  0  0  0
 19 23  1  0  0  0  0
 19 35  1  0  0  0  0
 20 22  2  0  0  0  0
 20 36  1  0  0  0  0
 21 23  2  0  0  0  0
 21 37  1  0  0  0  0
 22 38  1  0  0  0  0
 23 39  1  0  0  0  0
M  END
> <PUBCHEM_COMPOUND_CID>
118732559

> <PUBCHEM_COMPOUND_CANONICALIZED>
1

> <PUBCHEM_CACTVS_COMPLEXITY>
420

> <PUBCHEM_CACTVS_HBOND_ACCEPTOR>
2

> <PUBCHEM_CACTVS_HBOND_DONOR>
3

> <PUBCHEM_CACTVS_ROTATABLE_BOND>
3

> <PUBCHEM_CACTVS_SUBSKEYS>
AAADceB7IAAAAAAAAAAAAAAAAAAAAWLAAAAwYAAAAAAAAFgB/gAAHAAUCAAADQjBHgQ+wPLZkACgAzRnRACCgCAxAiAI2aA4ZJgIIOLAkZGEIAhgkADIyAcQgMAOgAAAAAACAAAAAAAAAAQAAAAAAAAAAA==

> <PUBCHEM_IUPAC_OPENEYE_NAME>
1,1-bis(1H-indol-3-yl)propan-2-one oxime

> <PUBCHEM_IUPAC_CAS_NAME>
1,1-bis(1H-indol-3-yl)-2-propanone oxime

> <PUBCHEM_IUPAC_NAME_MARKUP>
(<I>N</I><I>Z</I>)-<I>N</I>-[1,1-bis(1<I>H</I>-indol-3-yl)propan-2-ylidene]hydroxylamine

> <PUBCHEM_IUPAC_NAME>
(NZ)-N-[1,1-bis(1H-indol-3-yl)propan-2-ylidene]hydroxylamine

> <PUBCHEM_IUPAC_SYSTEMATIC_NAME>
(NZ)-N-[1,1-bis(1H-indol-3-yl)propan-2-ylidene]hydroxylamine

> <PUBCHEM_IUPAC_TRADITIONAL_NAME>
1,1-bis(1H-indol-3-yl)propan-2-one oxime

> <PUBCHEM_IUPAC_INCHI>
InChI=1S/C19H17N3O/c1-12(22-23)19(15-10-20-17-8-4-2-6-13(15)17)16-11-21-18-9-5-3-7-14(16)18/h2-11,19-21,23H,1H3/b22-12-

> <PUBCHEM_IUPAC_INCHIKEY>
YISFYHHZOGXGCD-UUYOSTAYSA-N

> <PUBCHEM_XLOGP3_AA>
3.7

> <PUBCHEM_EXACT_MASS>
303.137162

> <PUBCHEM_MOLECULAR_FORMULA>
C19H17N3O

> <PUBCHEM_MOLECULAR_WEIGHT>
303.4

> <PUBCHEM_OPENEYE_CAN_SMILES>
CC(=NO)C(C1=CNC2=CC=CC=C21)C3=CNC4=CC=CC=C43

> <PUBCHEM_OPENEYE_ISO_SMILES>
C/C(=N/O)/C(C1=CNC2=CC=CC=C21)C3=CNC4=CC=CC=C43

> <PUBCHEM_CACTVS_TPSA>
64.2

> <PUBCHEM_MONOISOTOPIC_WEIGHT>
303.137162

> <PUBCHEM_TOTAL_CHARGE>
0

> <PUBCHEM_HEAVY_ATOM_COUNT>
23

> <PUBCHEM_ATOM_DEF_STEREO_COUNT>
0

> <PUBCHEM_ATOM_UDEF_STEREO_COUNT>
0

> <PUBCHEM_BOND_DEF_STEREO_COUNT>
1

> <PUBCHEM_BOND_UDEF_STEREO_COUNT>
0

> <PUBCHEM_ISOTOPIC_ATOM_COUNT>
0

> <PUBCHEM_COMPONENT_COUNT>
1

> <PUBCHEM_CACTVS_TAUTO_COUNT>
-1

> <PUBCHEM_COORDINATE_TYPE>
1
5
255

> <PUBCHEM_BONDANNOTATIONS>
11  18  8
12  19  8
15  20  8
16  21  8
18  22  8
19  23  8
2  11  8
2  13  8
20  22  8
21  23  8
3  12  8
3  14  8
6  13  8
6  8  8
7  14  8
7  9  8
8  11  8
8  15  8
9  12  8
9  16  8

$$$$
118732558
  -OEChem-09211917432D

 40 43  0     0  0  0  0  0  0999 V2000
    3.9639    2.4996    0.0000 O   0  0  0  0  0  0  0  0  0  0  0  0
    4.6783   -2.4996    0.0000 N   0  0  0  0  0  0  0  0  0  0  0  0
    7.5675    0.0929    0.0000 N   0  0  0  0  0  0  0  0  0  0  0  0
    4.6318    1.7552    0.0000 N   0  0  0  0  0  0  0  0  0  0  0  0
    4.9889    0.0604    0.0000 C   0  0  0  0  0  0  0  0  0  0  0  0
    4.6783   -0.8901    0.0000 C   0  0  0  0  0  0  0  0  0  0  0  0
    5.9674    0.2666    0.0000 C   0  0  0  0  0  0  0  0  0  0  0  0
    3.7320   -1.1948    0.0000 C   0  0  0  0  0  0  0  0  0  0  0  0
    6.3726    1.1744    0.0000 C   0  0  0  0  0  0  0  0  0  0  0  0
    4.3211    0.8047    0.0000 C   0  0  0  0  0  0  0  0  0  0  0  0
    3.7320   -2.1948    0.0000 C   0  0  0  0  0  0  0  0  0  0  0  0
    7.3667    1.0665    0.0000 C   0  0  0  0  0  0  0  0  0  0  0  0
    5.2619   -1.6948    0.0000 C   0  0  0  0  0  0  0  0  0  0  0  0
    6.7044   -0.4004    0.0000 C   0  0  0  0  0  0  0  0  0  0  0  0
    2.8660   -0.6948    0.0000 C   0  0  0  0  0  0  0  0  0  0  0  0
    5.9690    2.0894    0.0000 C   0  0  0  0  0  0  0  0  0  0  0  0
    3.3426    0.5985    0.0000 C   0  0  0  0  0  0  0  0  0  0  0  0
    2.8660   -2.6948    0.0000 C   0  0  0  0  0  0  0  0  0  0  0  0
    7.9573    1.8734    0.0000 C   0  0  0  0  0  0  0  0  0  0  0  0
    2.0000   -1.1948    0.0000 C   0  0  0  0  0  0  0  0  0  0  0  0
    6.5596    2.8964    0.0000 C   0  0  0  0  0  0  0  0  0  0  0  0
    2.0000   -2.1948    0.0000 C   0  0  0  0  0  0  0  0  0  0  0  0
    7.5537    2.7884    0.0000 C   0  0  0  0  0  0  0  0  0  0  0  0
    5.1815    0.6498    0.0000 H   0  0  0  0  0  0  0  0  0  0  0  0
    5.8819   -1.6948    0.0000 H   0  0  0  0  0  0  0  0  0  0  0  0
    6.6375   -1.0168    0.0000 H   0  0  0  0  0  0  0  0  0  0  0  0
    4.8709   -3.0889    0.0000 H   0  0  0  0  0  0  0  0  0  0  0  0
    8.1326   -0.1622    0.0000 H   0  0  0  0  0  0  0  0  0  0  0  0
    2.8660   -0.0748    0.0000 H   0  0  0  0  0  0  0  0  0  0  0  0
    5.3526    2.1563    0.0000 H   0  0  0  0  0  0  0  0  0  0  0  0
    3.2147    1.2052    0.0000 H   0  0  0  0  0  0  0  0  0  0  0  0
    2.7359    0.4707    0.0000 H   0  0  0  0  0  0  0  0  0  0  0  0
    3.4704   -0.0082    0.0000 H   0  0  0  0  0  0  0  0  0  0  0  0
    2.8660   -3.3148    0.0000 H   0  0  0  0  0  0  0  0  0  0  0  0
    8.5737    1.8065    0.0000 H   0  0  0  0  0  0  0  0  0  0  0  0
    1.4631   -0.8848    0.0000 H   0  0  0  0  0  0  0  0  0  0  0  0
    6.3094    3.4636    0.0000 H   0  0  0  0  0  0  0  0  0  0  0  0
    1.4631   -2.5048    0.0000 H   0  0  0  0  0  0  0  0  0  0  0  0
    7.9199    3.2887    0.0000 H   0  0  0  0  0  0  0  0  0  0  0  0
    4.1565    3.0889    0.0000 H   0  0  0  0  0  0  0  0  0  0  0  0
  1  4  1  0  0  0  0
  1 40  1  0  0  0  0
  2 11  1  0  0  0  0
  2 13  1  0  0  0  0
  2 27  1  0  0  0  0
  3 12  1  0  0  0  0
  3 14  1  0  0  0  0
  3 28  1  0  0  0  0
  4 10  2  0  0  0  0
  5  6  1  0  0  0  0
  5  7  1  0  0  0  0
  5 10  1  0  0  0  0
  5 24  1  0  0  0  0
  6  8  1  0  0  0  0
  6 13  2  0  0  0  0
  7  9  1  0  0  0  0
  7 14  2  0  0  0  0
  8 11  1  0  0  0  0
  8 15  2  0  0  0  0
  9 12  1  0  0  0  0
  9 16  2  0  0  0  0
 10 17  1  0  0  0  0
 11 18  2  0  0  0  0
 12 19  2  0  0  0  0
 13 25  1  0  0  0  0
 14 26  1  0  0  0  0
 15 20  1  0  0  0  0
 15 29  1  0  0  0  0
 16 21  1  0  0  0  0
 16 30  1  0  0  0  0
 17 31  1  0  0  0  0
 17 32  1  0  0  0  0
 17 33  1  0  0  0  0
 18 22  1  0  0  0  0
 18 34  1  0  0  0  0
 19 23  1  0  0  0  0
 19 35  1  0  0  0  0
 20 22  2  0  0  0  0
 20 36  1  0  0  0  0
 21 23  2  0  0  0  0
 21 37  1  0  0  0  0
 22 38  1  0  0  0  0
 23 39  1  0  0  0  0
M  END
> <PUBCHEM_COMPOUND_CID>
118732558

> <PUBCHEM_COMPOUND_CANONICALIZED>
1

> <PUBCHEM_CACTVS_COMPLEXITY>
420

> <PUBCHEM_CACTVS_HBOND_ACCEPTOR>
2

> <PUBCHEM_CACTVS_HBOND_DONOR>
3

> <PUBCHEM_CACTVS_ROTATABLE_BOND>
3

> <PUBCHEM_CACTVS_SUBSKEYS>
AAADceB7IAAAAAAAAAAAAAAAAAAAAWLAAAAwYAAAAAAAAFgB/gAAHAAUCAAADQjBHgQ+wPLZkACgAzRnRACCgCAxAiAI2aA4ZJgIIOLAkZGEIAhgkADIyAcQgMAOgAAAAAACAAAAAAAAAAQAAAAAAAAAAA==

> <PUBCHEM_IUPAC_OPENEYE_NAME>
1,1-bis(1H-indol-3-yl)propan-2-one oxime

> <PUBCHEM_IUPAC_CAS_NAME>
1,1-bis(1H-indol-3-yl)-2-propanone oxime

> <PUBCHEM_IUPAC_NAME_MARKUP>
(<I>N</I><I>E</I>)-<I>N</I>-[1,1-bis(1<I>H</I>-indol-3-yl)propan-2-ylidene]hydroxylamine

> <PUBCHEM_IUPAC_NAME>
(NE)-N-[1,1-bis(1H-indol-3-yl)propan-2-ylidene]hydroxylamine

> <PUBCHEM_IUPAC_SYSTEMATIC_NAME>
(NE)-N-[1,1-bis(1H-indol-3-yl)propan-2-ylidene]hydroxylamine

> <PUBCHEM_IUPAC_TRADITIONAL_NAME>
1,1-bis(1H-indol-3-yl)propan-2-one oxime

> <PUBCHEM_IUPAC_INCHI>
InChI=1S/C19H17N3O/c1-12(22-23)19(15-10-20-17-8-4-2-6-13(15)17)16-11-21-18-9-5-3-7-14(16)18/h2-11,19-21,23H,1H3/b22-12+

> <PUBCHEM_IUPAC_INCHIKEY>
YISFYHHZOGXGCD-WSDLNYQXSA-N

> <PUBCHEM_XLOGP3_AA>
3.7

> <PUBCHEM_EXACT_MASS>
303.137162

> <PUBCHEM_MOLECULAR_FORMULA>
C19H17N3O

> <PUBCHEM_MOLECULAR_WEIGHT>
303.4

> <PUBCHEM_OPENEYE_CAN_SMILES>
CC(=NO)C(C1=CNC2=CC=CC=C21)C3=CNC4=CC=CC=C43

> <PUBCHEM_OPENEYE_ISO_SMILES>
C/C(=N\O)/C(C1=CNC2=CC=CC=C21)C3=CNC4=CC=CC=C43

> <PUBCHEM_CACTVS_TPSA>
64.2

> <PUBCHEM_MONOISOTOPIC_WEIGHT>
303.137162

> <PUBCHEM_TOTAL_CHARGE>
0

> <PUBCHEM_HEAVY_ATOM_COUNT>
23

> <PUBCHEM_ATOM_DEF_STEREO_COUNT>
0

> <PUBCHEM_ATOM_UDEF_STEREO_COUNT>
0

> <PUBCHEM_BOND_DEF_STEREO_COUNT>
1

> <PUBCHEM_BOND_UDEF_STEREO_COUNT>
0

> <PUBCHEM_ISOTOPIC_ATOM_COUNT>
0

> <PUBCHEM_COMPONENT_COUNT>
1

> <PUBCHEM_CACTVS_TAUTO_COUNT>
-1

> <PUBCHEM_COORDINATE_TYPE>
1
5
255

> <PUBCHEM_BONDANNOTATIONS>
11  18  8
12  19  8
15  20  8
16  21  8
18  22  8
19  23  8
2  11  8
2  13  8
20  22  8
21  23  8
3  12  8
3  14  8
6  13  8
6  8  8
7  14  8
7  9  8
8  11  8
8  15  8
9  12  8
9  16  8

$$$$
118709595
  -OEChem-09211917432D

 36 39  0     0  0  0  0  0  0999 V2000
    4.6783   -1.6441    0.0000 N   0  0  0  0  0  0  0  0  0  0  0  0
    6.3726    2.0299    0.0000 N   0  0  0  0  0  0  0  0  0  0  0  0
    4.6783   -0.0347    0.0000 C   0  0  0  0  0  0  0  0  0  0  0  0
    4.9889    0.9159    0.0000 C   0  0  0  0  0  0  0  0  0  0  0  0
    3.7320   -0.3394    0.0000 C   0  0  0  0  0  0  0  0  0  0  0  0
    5.9674    1.1221    0.0000 C   0  0  0  0  0  0  0  0  0  0  0  0
    3.7320   -1.3394    0.0000 C   0  0  0  0  0  0  0  0  0  0  0  0
    5.2619   -0.8394    0.0000 C   0  0  0  0  0  0  0  0  0  0  0  0
    6.7044    0.4550    0.0000 C   0  0  0  0  0  0  0  0  0  0  0  0
    7.3613    1.9268    0.0000 C   0  0  0  0  0  0  0  0  0  0  0  0
    7.5675    0.9483    0.0000 C   0  0  0  0  0  0  0  0  0  0  0  0
    2.8660    0.1606    0.0000 C   0  0  0  0  0  0  0  0  0  0  0  0
    2.8660   -1.8394    0.0000 C   0  0  0  0  0  0  0  0  0  0  0  0
    4.9889   -2.5946    0.0000 C   0  0  0  0  0  0  0  0  0  0  0  0
    2.0000   -0.3394    0.0000 C   0  0  0  0  0  0  0  0  0  0  0  0
    8.1056    2.5946    0.0000 C   0  0  0  0  0  0  0  0  0  0  0  0
    8.5180    0.6376    0.0000 C   0  0  0  0  0  0  0  0  0  0  0  0
    2.0000   -1.3394    0.0000 C   0  0  0  0  0  0  0  0  0  0  0  0
    9.0561    2.2840    0.0000 C   0  0  0  0  0  0  0  0  0  0  0  0
    9.2623    1.3055    0.0000 C   0  0  0  0  0  0  0  0  0  0  0  0
    4.9684    1.5355    0.0000 H   0  0  0  0  0  0  0  0  0  0  0  0
    4.3751    1.0032    0.0000 H   0  0  0  0  0  0  0  0  0  0  0  0
    5.8819   -0.8394    0.0000 H   0  0  0  0  0  0  0  0  0  0  0  0
    6.0626    2.5668    0.0000 H   0  0  0  0  0  0  0  0  0  0  0  0
    6.6375   -0.1614    0.0000 H   0  0  0  0  0  0  0  0  0  0  0  0
    2.8660    0.7806    0.0000 H   0  0  0  0  0  0  0  0  0  0  0  0
    2.8660   -2.4594    0.0000 H   0  0  0  0  0  0  0  0  0  0  0  0
    4.3996   -2.7873    0.0000 H   0  0  0  0  0  0  0  0  0  0  0  0
    5.1815   -3.1840    0.0000 H   0  0  0  0  0  0  0  0  0  0  0  0
    5.5783   -2.4020    0.0000 H   0  0  0  0  0  0  0  0  0  0  0  0
    1.4631   -0.0294    0.0000 H   0  0  0  0  0  0  0  0  0  0  0  0
    7.9777    3.2013    0.0000 H   0  0  0  0  0  0  0  0  0  0  0  0
    8.6459    0.0310    0.0000 H   0  0  0  0  0  0  0  0  0  0  0  0
    1.4631   -1.6494    0.0000 H   0  0  0  0  0  0  0  0  0  0  0  0
    9.5176    2.6980    0.0000 H   0  0  0  0  0  0  0  0  0  0  0  0
    9.8516    1.1129    0.0000 H   0  0  0  0  0  0  0  0  0  0  0  0
  1  7  1  0  0  0  0
  1  8  1  0  0  0  0
  1 14  1  0  0  0  0
  2  6  1  0  0  0  0
  2 10  1  0  0  0  0
  2 24  1  0  0  0  0
  3  4  1  0  0  0  0
  3  5  1  0  0  0  0
  3  8  2  0  0  0  0
  4  6  1  0  0  0  0
  4 21  1  0  0  0  0
  4 22  1  0  0  0  0
  5  7  1  0  0  0  0
  5 12  2  0  0  0  0
  6  9  2  0  0  0  0
  7 13  2  0  0  0  0
  8 23  1  0  0  0  0
  9 11  1  0  0  0  0
  9 25  1  0  0  0  0
 10 11  1  0  0  0  0
 10 16  2  0  0  0  0
 11 17  2  0  0  0  0
 12 15  1  0  0  0  0
 12 26  1  0  0  0  0
 13 18  1  0  0  0  0
 13 27  1  0  0  0  0
 14 28  1  0  0  0  0
 14 29  1  0  0  0  0
 14 30  1  0  0  0  0
 15 18  2  0  0  0  0
 15 31  1  0  0  0  0
 16 19  1  0  0  0  0
 16 32  1  0  0  0  0
 17 20  1  0  0  0  0
 17 33  1  0  0  0  0
 18 34  1  0  0  0  0
 19 20  2  0  0  0  0
 19 35  1  0  0  0  0
 20 36  1  0  0  0  0
M  END
> <PUBCHEM_COMPOUND_CID>
118709595

> <PUBCHEM_COMPOUND_CANONICALIZED>
1

> <PUBCHEM_CACTVS_COMPLEXITY>
342

> <PUBCHEM_CACTVS_HBOND_ACCEPTOR>
0

> <PUBCHEM_CACTVS_HBOND_DONOR>
1

> <PUBCHEM_CACTVS_ROTATABLE_BOND>
2

> <PUBCHEM_CACTVS_SUBSKEYS>
AAADceB7AAAAAAAAAAAAAAAAAAAAAWLAAAAwYAAAAAAAAFgB/gAAHAAQAAAADAjBHgQ+wPPNkACgAzRnRACCgCAxAiAI2SA4ZJgIIOLAkZGEIAhgkADIyAcQgMAOgAAAAAACAAAAAAAAAAQAAAAAAAAAAA==

> <PUBCHEM_IUPAC_OPENEYE_NAME>
3-(1H-indol-2-ylmethyl)-1-methyl-indole

> <PUBCHEM_IUPAC_CAS_NAME>
3-(1H-indol-2-ylmethyl)-1-methylindole

> <PUBCHEM_IUPAC_NAME_MARKUP>
3-(1<I>H</I>-indol-2-ylmethyl)-1-methylindole

> <PUBCHEM_IUPAC_NAME>
3-(1H-indol-2-ylmethyl)-1-methylindole

> <PUBCHEM_IUPAC_SYSTEMATIC_NAME>
3-(1H-indol-2-ylmethyl)-1-methyl-indole

> <PUBCHEM_IUPAC_TRADITIONAL_NAME>
3-(1H-indol-2-ylmethyl)-1-methyl-indole

> <PUBCHEM_IUPAC_INCHI>
InChI=1S/C18H16N2/c1-20-12-14(16-7-3-5-9-18(16)20)11-15-10-13-6-2-4-8-17(13)19-15/h2-10,12,19H,11H2,1H3

> <PUBCHEM_IUPAC_INCHIKEY>
XSEDDFYLKCPNEV-UHFFFAOYSA-N

> <PUBCHEM_XLOGP3_AA>
4.1

> <PUBCHEM_EXACT_MASS>
260.131349

> <PUBCHEM_MOLECULAR_FORMULA>
C18H16N2

> <PUBCHEM_MOLECULAR_WEIGHT>
260.3

> <PUBCHEM_OPENEYE_CAN_SMILES>
CN1C=C(C2=CC=CC=C21)CC3=CC4=CC=CC=C4N3

> <PUBCHEM_OPENEYE_ISO_SMILES>
CN1C=C(C2=CC=CC=C21)CC3=CC4=CC=CC=C4N3

> <PUBCHEM_CACTVS_TPSA>
20.7

> <PUBCHEM_MONOISOTOPIC_WEIGHT>
260.131349

> <PUBCHEM_TOTAL_CHARGE>
0

> <PUBCHEM_HEAVY_ATOM_COUNT>
20

> <PUBCHEM_ATOM_DEF_STEREO_COUNT>
0

> <PUBCHEM_ATOM_UDEF_STEREO_COUNT>
0

> <PUBCHEM_BOND_DEF_STEREO_COUNT>
0

> <PUBCHEM_BOND_UDEF_STEREO_COUNT>
0

> <PUBCHEM_ISOTOPIC_ATOM_COUNT>
0

> <PUBCHEM_COMPONENT_COUNT>
1

> <PUBCHEM_CACTVS_TAUTO_COUNT>
-1

> <PUBCHEM_COORDINATE_TYPE>
1
5
255

> <PUBCHEM_BONDANNOTATIONS>
1  7  8
1  8  8
10  11  8
10  16  8
11  17  8
12  15  8
13  18  8
15  18  8
16  19  8
17  20  8
19  20  8
2  10  8
2  6  8
3  5  8
3  8  8
5  12  8
5  7  8
6  9  8
7  13  8
9  11  8

$$$$
102500056
  -OEChem-09211917432D

 36 39  0     0  0  0  0  0  0999 V2000
    2.0000   -0.8584    0.0000 F   0  0  0  0  0  0  0  0  0  0  0  0
    5.5443   -2.6631    0.0000 N   0  0  0  0  0  0  0  0  0  0  0  0
    7.1441    2.6631    0.0000 N   0  0  0  0  0  0  0  0  0  0  0  0
    5.8550   -0.1031    0.0000 C   0  0  0  0  0  0  0  0  0  0  0  0
    6.8335    0.1031    0.0000 C   0  0  0  0  0  0  0  0  0  0  0  0
    5.5443   -1.0536    0.0000 C   0  0  0  0  0  0  0  0  0  0  0  0
    7.1441    1.0536    0.0000 C   0  0  0  0  0  0  0  0  0  0  0  0
    4.5981   -1.3584    0.0000 C   0  0  0  0  0  0  0  0  0  0  0  0
    8.0904    1.3584    0.0000 C   0  0  0  0  0  0  0  0  0  0  0  0
    4.5981   -2.3584    0.0000 C   0  0  0  0  0  0  0  0  0  0  0  0
    8.0904    2.3584    0.0000 C   0  0  0  0  0  0  0  0  0  0  0  0
    6.1279   -1.8584    0.0000 C   0  0  0  0  0  0  0  0  0  0  0  0
    6.5605    1.8584    0.0000 C   0  0  0  0  0  0  0  0  0  0  0  0
    3.7320   -0.8584    0.0000 C   0  0  0  0  0  0  0  0  0  0  0  0
    8.9564    0.8584    0.0000 C   0  0  0  0  0  0  0  0  0  0  0  0
    3.7320   -2.8584    0.0000 C   0  0  0  0  0  0  0  0  0  0  0  0
    8.9564    2.8584    0.0000 C   0  0  0  0  0  0  0  0  0  0  0  0
    2.8660   -1.3584    0.0000 C   0  0  0  0  0  0  0  0  0  0  0  0
    9.8224    1.3584    0.0000 C   0  0  0  0  0  0  0  0  0  0  0  0
    2.8660   -2.3584    0.0000 C   0  0  0  0  0  0  0  0  0  0  0  0
    9.8224    2.3584    0.0000 C   0  0  0  0  0  0  0  0  0  0  0  0
    5.8344    0.5165    0.0000 H   0  0  0  0  0  0  0  0  0  0  0  0
    5.2411   -0.0158    0.0000 H   0  0  0  0  0  0  0  0  0  0  0  0
    6.8540   -0.5165    0.0000 H   0  0  0  0  0  0  0  0  0  0  0  0
    7.4473    0.0158    0.0000 H   0  0  0  0  0  0  0  0  0  0  0  0
    6.7479   -1.8584    0.0000 H   0  0  0  0  0  0  0  0  0  0  0  0
    5.9405    1.8584    0.0000 H   0  0  0  0  0  0  0  0  0  0  0  0
    5.7369   -3.2524    0.0000 H   0  0  0  0  0  0  0  0  0  0  0  0
    6.9515    3.2524    0.0000 H   0  0  0  0  0  0  0  0  0  0  0  0
    3.7320   -0.2384    0.0000 H   0  0  0  0  0  0  0  0  0  0  0  0
    8.9564    0.2384    0.0000 H   0  0  0  0  0  0  0  0  0  0  0  0
    3.7320   -3.4784    0.0000 H   0  0  0  0  0  0  0  0  0  0  0  0
    8.9564    3.4784    0.0000 H   0  0  0  0  0  0  0  0  0  0  0  0
   10.3593    1.0484    0.0000 H   0  0  0  0  0  0  0  0  0  0  0  0
    2.3291   -2.6684    0.0000 H   0  0  0  0  0  0  0  0  0  0  0  0
   10.3593    2.6684    0.0000 H   0  0  0  0  0  0  0  0  0  0  0  0
  1 18  1  0  0  0  0
  2 10  1  0  0  0  0
  2 12  1  0  0  0  0
  2 28  1  0  0  0  0
  3 11  1  0  0  0  0
  3 13  1  0  0  0  0
  3 29  1  0  0  0  0
  4  5  1  0  0  0  0
  4  6  1  0  0  0  0
  4 22  1  0  0  0  0
  4 23  1  0  0  0  0
  5  7  1  0  0  0  0
  5 24  1  0  0  0  0
  5 25  1  0  0  0  0
  6  8  1  0  0  0  0
  6 12  2  0  0  0  0
  7  9  1  0  0  0  0
  7 13  2  0  0  0  0
  8 10  2  0  0  0  0
  8 14  1  0  0  0  0
  9 11  1  0  0  0  0
  9 15  2  0  0  0  0
 10 16  1  0  0  0  0
 11 17  2  0  0  0  0
 12 26  1  0  0  0  0
 13 27  1  0  0  0  0
 14 18  2  0  0  0  0
 14 30  1  0  0  0  0
 15 19  1  0  0  0  0
 15 31  1  0  0  0  0
 16 20  2  0  0  0  0
 16 32  1  0  0  0  0
 17 21  1  0  0  0  0
 17 33  1  0  0  0  0
 18 20  1  0  0  0  0
 19 21  2  0  0  0  0
 19 34  1  0  0  0  0
 20 35  1  0  0  0  0
 21 36  1  0  0  0  0
M  END
> <PUBCHEM_COMPOUND_CID>
102500056

> <PUBCHEM_COMPOUND_CANONICALIZED>
1

> <PUBCHEM_CACTVS_COMPLEXITY>
361

> <PUBCHEM_CACTVS_HBOND_ACCEPTOR>
1

> <PUBCHEM_CACTVS_HBOND_DONOR>
2

> <PUBCHEM_CACTVS_ROTATABLE_BOND>
3

> <PUBCHEM_CACTVS_SUBSKEYS>
AAADccB7AQAAAAAAAAAAAAAAAAAAAWLAAAAwYAAAAAAAAFgB/gAAHQAQAAAADAjBHgw8wPLJkACgAzRnRACCgCAxAiAI2aA4ZJgIIOLAkZGEIAhgkADIyAcQgMAOgAAAAAACAAAAAAAAAAQAAAAAAAAAAA==

> <PUBCHEM_IUPAC_OPENEYE_NAME>
5-fluoro-3-[2-(1H-indol-3-yl)ethyl]-1H-indole

> <PUBCHEM_IUPAC_CAS_NAME>
5-fluoro-3-[2-(1H-indol-3-yl)ethyl]-1H-indole

> <PUBCHEM_IUPAC_NAME_MARKUP>
5-fluoro-3-[2-(1<I>H</I>-indol-3-yl)ethyl]-1<I>H</I>-indole

> <PUBCHEM_IUPAC_NAME>
5-fluoro-3-[2-(1H-indol-3-yl)ethyl]-1H-indole

> <PUBCHEM_IUPAC_SYSTEMATIC_NAME>
5-fluoranyl-3-[2-(1H-indol-3-yl)ethyl]-1H-indole

> <PUBCHEM_IUPAC_TRADITIONAL_NAME>
5-fluoro-3-[2-(1H-indol-3-yl)ethyl]-1H-indole

> <PUBCHEM_IUPAC_INCHI>
InChI=1S/C18H15FN2/c19-14-7-8-18-16(9-14)13(11-21-18)6-5-12-10-20-17-4-2-1-3-15(12)17/h1-4,7-11,20-21H,5-6H2

> <PUBCHEM_IUPAC_INCHIKEY>
RKPXYDWVYNGSFN-UHFFFAOYSA-N

> <PUBCHEM_XLOGP3_AA>
4.5

> <PUBCHEM_EXACT_MASS>
278.121927

> <PUBCHEM_MOLECULAR_FORMULA>
C18H15FN2

> <PUBCHEM_MOLECULAR_WEIGHT>
278.3

> <PUBCHEM_OPENEYE_CAN_SMILES>
C1=CC=C2C(=C1)C(=CN2)CCC3=CNC4=C3C=C(C=C4)F

> <PUBCHEM_OPENEYE_ISO_SMILES>
C1=CC=C2C(=C1)C(=CN2)CCC3=CNC4=C3C=C(C=C4)F

> <PUBCHEM_CACTVS_TPSA>
31.6

> <PUBCHEM_MONOISOTOPIC_WEIGHT>
278.121927

> <PUBCHEM_TOTAL_CHARGE>
0

> <PUBCHEM_HEAVY_ATOM_COUNT>
21

> <PUBCHEM_ATOM_DEF_STEREO_COUNT>
0

> <PUBCHEM_ATOM_UDEF_STEREO_COUNT>
0

> <PUBCHEM_BOND_DEF_STEREO_COUNT>
0

> <PUBCHEM_BOND_UDEF_STEREO_COUNT>
0

> <PUBCHEM_ISOTOPIC_ATOM_COUNT>
0

> <PUBCHEM_COMPONENT_COUNT>
1

> <PUBCHEM_CACTVS_TAUTO_COUNT>
-1

> <PUBCHEM_COORDINATE_TYPE>
1
5
255

> <PUBCHEM_BONDANNOTATIONS>
10  16  8
11  17  8
14  18  8
15  19  8
16  20  8
17  21  8
18  20  8
19  21  8
2  10  8
2  12  8
3  11  8
3  13  8
6  12  8
6  8  8
7  13  8
7  9  8
8  10  8
8  14  8
9  11  8
9  15  8

$$$$
102500054
  -OEChem-09211917432D

 39 42  0     0  0  0  0  0  0999 V2000
    5.5443   -2.6631    0.0000 N   0  0  0  0  0  0  0  0  0  0  0  0
    7.1441    2.6631    0.0000 N   0  0  0  0  0  0  0  0  0  0  0  0
    5.8550   -0.1031    0.0000 C   0  0  0  0  0  0  0  0  0  0  0  0
    6.8335    0.1031    0.0000 C   0  0  0  0  0  0  0  0  0  0  0  0
    5.5443   -1.0536    0.0000 C   0  0  0  0  0  0  0  0  0  0  0  0
    7.1441    1.0536    0.0000 C   0  0  0  0  0  0  0  0  0  0  0  0
    4.5981   -1.3584    0.0000 C   0  0  0  0  0  0  0  0  0  0  0  0
    8.0904    1.3584    0.0000 C   0  0  0  0  0  0  0  0  0  0  0  0
    4.5981   -2.3584    0.0000 C   0  0  0  0  0  0  0  0  0  0  0  0
    6.1279   -1.8584    0.0000 C   0  0  0  0  0  0  0  0  0  0  0  0
    8.0904    2.3584    0.0000 C   0  0  0  0  0  0  0  0  0  0  0  0
    6.5605    1.8584    0.0000 C   0  0  0  0  0  0  0  0  0  0  0  0
    3.7320   -0.8584    0.0000 C   0  0  0  0  0  0  0  0  0  0  0  0
    3.7320   -2.8584    0.0000 C   0  0  0  0  0  0  0  0  0  0  0  0
    2.8660   -1.3584    0.0000 C   0  0  0  0  0  0  0  0  0  0  0  0
    8.9564    0.8584    0.0000 C   0  0  0  0  0  0  0  0  0  0  0  0
    2.8660   -2.3584    0.0000 C   0  0  0  0  0  0  0  0  0  0  0  0
    8.9564    2.8584    0.0000 C   0  0  0  0  0  0  0  0  0  0  0  0
    9.8224    1.3584    0.0000 C   0  0  0  0  0  0  0  0  0  0  0  0
    9.8224    2.3584    0.0000 C   0  0  0  0  0  0  0  0  0  0  0  0
    2.0000   -0.8584    0.0000 C   0  0  0  0  0  0  0  0  0  0  0  0
    5.8344    0.5165    0.0000 H   0  0  0  0  0  0  0  0  0  0  0  0
    5.2411   -0.0158    0.0000 H   0  0  0  0  0  0  0  0  0  0  0  0
    6.8540   -0.5165    0.0000 H   0  0  0  0  0  0  0  0  0  0  0  0
    7.4473    0.0158    0.0000 H   0  0  0  0  0  0  0  0  0  0  0  0
    6.7479   -1.8584    0.0000 H   0  0  0  0  0  0  0  0  0  0  0  0
    5.9405    1.8584    0.0000 H   0  0  0  0  0  0  0  0  0  0  0  0
    5.7369   -3.2524    0.0000 H   0  0  0  0  0  0  0  0  0  0  0  0
    3.7320   -0.2384    0.0000 H   0  0  0  0  0  0  0  0  0  0  0  0
    6.9515    3.2524    0.0000 H   0  0  0  0  0  0  0  0  0  0  0  0
    3.7320   -3.4784    0.0000 H   0  0  0  0  0  0  0  0  0  0  0  0
    8.9564    0.2384    0.0000 H   0  0  0  0  0  0  0  0  0  0  0  0
    2.3291   -2.6684    0.0000 H   0  0  0  0  0  0  0  0  0  0  0  0
    8.9564    3.4784    0.0000 H   0  0  0  0  0  0  0  0  0  0  0  0
   10.3593    1.0484    0.0000 H   0  0  0  0  0  0  0  0  0  0  0  0
   10.3593    2.6684    0.0000 H   0  0  0  0  0  0  0  0  0  0  0  0
    2.3100   -0.3214    0.0000 H   0  0  0  0  0  0  0  0  0  0  0  0
    1.4631   -0.5484    0.0000 H   0  0  0  0  0  0  0  0  0  0  0  0
    1.6900   -1.3953    0.0000 H   0  0  0  0  0  0  0  0  0  0  0  0
  1  9  1  0  0  0  0
  1 10  1  0  0  0  0
  1 28  1  0  0  0  0
  2 11  1  0  0  0  0
  2 12  1  0  0  0  0
  2 30  1  0  0  0  0
  3  4  1  0  0  0  0
  3  5  1  0  0  0  0
  3 22  1  0  0  0  0
  3 23  1  0  0  0  0
  4  6  1  0  0  0  0
  4 24  1  0  0  0  0
  4 25  1  0  0  0  0
  5  7  1  0  0  0  0
  5 10  2  0  0  0  0
  6  8  1  0  0  0  0
  6 12  2  0  0  0  0
  7  9  2  0  0  0  0
  7 13  1  0  0  0  0
  8 11  1  0  0  0  0
  8 16  2  0  0  0  0
  9 14  1  0  0  0  0
 10 26  1  0  0  0  0
 11 18  2  0  0  0  0
 12 27  1  0  0  0  0
 13 15  2  0  0  0  0
 13 29  1  0  0  0  0
 14 17  2  0  0  0  0
 14 31  1  0  0  0  0
 15 17  1  0  0  0  0
 15 21  1  0  0  0  0
 16 19  1  0  0  0  0
 16 32  1  0  0  0  0
 17 33  1  0  0  0  0
 18 20  1  0  0  0  0
 18 34  1  0  0  0  0
 19 20  2  0  0  0  0
 19 35  1  0  0  0  0
 20 36  1  0  0  0  0
 21 37  1  0  0  0  0
 21 38  1  0  0  0  0
 21 39  1  0  0  0  0
M  END
> <PUBCHEM_COMPOUND_CID>
102500054

> <PUBCHEM_COMPOUND_CANONICALIZED>
1

> <PUBCHEM_CACTVS_COMPLEXITY>
356

> <PUBCHEM_CACTVS_HBOND_ACCEPTOR>
0

> <PUBCHEM_CACTVS_HBOND_DONOR>
2

> <PUBCHEM_CACTVS_ROTATABLE_BOND>
3

> <PUBCHEM_CACTVS_SUBSKEYS>
AAADceB7AAAAAAAAAAAAAAAAAAAAAWLAAAAwYAAAAAAAAFgB/gAAHAAQAAAADAjBHgQ+wPLJkACgAzRnRACCgCAxAiAI2aA4ZJgIIOLAkZGEIAhgkADIyAcQgMAOiAACAAACAAAQAAQAAAQAAAAAAAAAAA==

> <PUBCHEM_IUPAC_OPENEYE_NAME>
3-[2-(1H-indol-3-yl)ethyl]-5-methyl-1H-indole

> <PUBCHEM_IUPAC_CAS_NAME>
3-[2-(1H-indol-3-yl)ethyl]-5-methyl-1H-indole

> <PUBCHEM_IUPAC_NAME_MARKUP>
3-[2-(1<I>H</I>-indol-3-yl)ethyl]-5-methyl-1<I>H</I>-indole

> <PUBCHEM_IUPAC_NAME>
3-[2-(1H-indol-3-yl)ethyl]-5-methyl-1H-indole

> <PUBCHEM_IUPAC_SYSTEMATIC_NAME>
3-[2-(1H-indol-3-yl)ethyl]-5-methyl-1H-indole

> <PUBCHEM_IUPAC_TRADITIONAL_NAME>
3-[2-(1H-indol-3-yl)ethyl]-5-methyl-1H-indole

> <PUBCHEM_IUPAC_INCHI>
InChI=1S/C19H18N2/c1-13-6-9-19-17(10-13)15(12-21-19)8-7-14-11-20-18-5-3-2-4-16(14)18/h2-6,9-12,20-21H,7-8H2,1H3

> <PUBCHEM_IUPAC_INCHIKEY>
WTLNTAOAOGCUFP-UHFFFAOYSA-N

> <PUBCHEM_XLOGP3_AA>
4.8

> <PUBCHEM_EXACT_MASS>
274.146999

> <PUBCHEM_MOLECULAR_FORMULA>
C19H18N2

> <PUBCHEM_MOLECULAR_WEIGHT>
274.4

> <PUBCHEM_OPENEYE_CAN_SMILES>
CC1=CC2=C(C=C1)NC=C2CCC3=CNC4=CC=CC=C43

> <PUBCHEM_OPENEYE_ISO_SMILES>
CC1=CC2=C(C=C1)NC=C2CCC3=CNC4=CC=CC=C43

> <PUBCHEM_CACTVS_TPSA>
31.6

> <PUBCHEM_MONOISOTOPIC_WEIGHT>
274.146999

> <PUBCHEM_TOTAL_CHARGE>
0

> <PUBCHEM_HEAVY_ATOM_COUNT>
21

> <PUBCHEM_ATOM_DEF_STEREO_COUNT>
0

> <PUBCHEM_ATOM_UDEF_STEREO_COUNT>
0

> <PUBCHEM_BOND_DEF_STEREO_COUNT>
0

> <PUBCHEM_BOND_UDEF_STEREO_COUNT>
0

> <PUBCHEM_ISOTOPIC_ATOM_COUNT>
0

> <PUBCHEM_COMPONENT_COUNT>
1

> <PUBCHEM_CACTVS_TAUTO_COUNT>
-1

> <PUBCHEM_COORDINATE_TYPE>
1
5
255

> <PUBCHEM_BONDANNOTATIONS>
1  10  8
1  9  8
11  18  8
13  15  8
14  17  8
15  17  8
16  19  8
18  20  8
19  20  8
2  11  8
2  12  8
5  10  8
5  7  8
6  12  8
6  8  8
7  13  8
7  9  8
8  11  8
8  16  8
9  14  8

$$$$
72164839
  -OEChem-09211917432D

 49 52  0     0  0  0  0  0  0999 V2000
   10.5028    2.2317    0.0000 N   0  0  0  0  0  0  0  0  0  0  0  0
    6.2781    0.4563    0.0000 N   0  0  0  0  0  0  0  0  0  0  0  0
    4.6783   -3.2604    0.0000 N   0  0  0  0  0  0  0  0  0  0  0  0
   11.4544    2.5391    0.0000 C   0  0  0  0  0  0  0  0  0  0  0  0
    9.9164    3.0417    0.0000 C   0  0  0  0  0  0  0  0  0  0  0  0
   11.4561    3.5391    0.0000 C   0  0  0  0  0  0  0  0  0  0  0  0
   10.5056    3.8497    0.0000 C   0  0  0  0  0  0  0  0  0  0  0  0
   10.1921    1.2812    0.0000 C   0  0  0  0  0  0  0  0  0  0  0  0
    9.2136    1.0750    0.0000 C   0  0  0  0  0  0  0  0  0  0  0  0
    8.9030    0.1244    0.0000 C   0  0  0  0  0  0  0  0  0  0  0  0
    8.5458    1.8193    0.0000 C   0  0  0  0  0  0  0  0  0  0  0  0
    4.9889   -0.7004    0.0000 C   0  0  0  0  0  0  0  0  0  0  0  0
    4.6783   -1.6510    0.0000 C   0  0  0  0  0  0  0  0  0  0  0  0
    5.9674   -0.4942    0.0000 C   0  0  0  0  0  0  0  0  0  0  0  0
    7.2566    0.6625    0.0000 C   0  0  0  0  0  0  0  0  0  0  0  0
    3.7320   -1.9557    0.0000 C   0  0  0  0  0  0  0  0  0  0  0  0
    7.9244   -0.0818    0.0000 C   0  0  0  0  0  0  0  0  0  0  0  0
    7.5673    1.6131    0.0000 C   0  0  0  0  0  0  0  0  0  0  0  0
    3.7320   -2.9557    0.0000 C   0  0  0  0  0  0  0  0  0  0  0  0
    5.2619   -2.4557    0.0000 C   0  0  0  0  0  0  0  0  0  0  0  0
    2.8660   -1.4557    0.0000 C   0  0  0  0  0  0  0  0  0  0  0  0
    2.8660   -3.4557    0.0000 C   0  0  0  0  0  0  0  0  0  0  0  0
    2.0000   -1.9557    0.0000 C   0  0  0  0  0  0  0  0  0  0  0  0
    2.0000   -2.9557    0.0000 C   0  0  0  0  0  0  0  0  0  0  0  0
   11.5822    1.9324    0.0000 H   0  0  0  0  0  0  0  0  0  0  0  0
   12.0711    2.6028    0.0000 H   0  0  0  0  0  0  0  0  0  0  0  0
    9.4564    3.4574    0.0000 H   0  0  0  0  0  0  0  0  0  0  0  0
    9.4549    2.6277    0.0000 H   0  0  0  0  0  0  0  0  0  0  0  0
   12.0726    3.4732    0.0000 H   0  0  0  0  0  0  0  0  0  0  0  0
   11.5861    4.1453    0.0000 H   0  0  0  0  0  0  0  0  0  0  0  0
   10.7587    4.4157    0.0000 H   0  0  0  0  0  0  0  0  0  0  0  0
    9.9692    4.1607    0.0000 H   0  0  0  0  0  0  0  0  0  0  0  0
   10.2127    0.6615    0.0000 H   0  0  0  0  0  0  0  0  0  0  0  0
   10.8059    1.1938    0.0000 H   0  0  0  0  0  0  0  0  0  0  0  0
    9.3170   -0.3370    0.0000 H   0  0  0  0  0  0  0  0  0  0  0  0
    8.7384    2.4086    0.0000 H   0  0  0  0  0  0  0  0  0  0  0  0
    4.9684   -0.0808    0.0000 H   0  0  0  0  0  0  0  0  0  0  0  0
    4.3751   -0.6131    0.0000 H   0  0  0  0  0  0  0  0  0  0  0  0
    5.9880   -1.1139    0.0000 H   0  0  0  0  0  0  0  0  0  0  0  0
    6.5812   -0.5816    0.0000 H   0  0  0  0  0  0  0  0  0  0  0  0
    7.7318   -0.6711    0.0000 H   0  0  0  0  0  0  0  0  0  0  0  0
    7.1532    2.0745    0.0000 H   0  0  0  0  0  0  0  0  0  0  0  0
    5.8640    0.9178    0.0000 H   0  0  0  0  0  0  0  0  0  0  0  0
    5.8819   -2.4557    0.0000 H   0  0  0  0  0  0  0  0  0  0  0  0
    4.8709   -3.8497    0.0000 H   0  0  0  0  0  0  0  0  0  0  0  0
    2.8660   -0.8357    0.0000 H   0  0  0  0  0  0  0  0  0  0  0  0
    2.8660   -4.0757    0.0000 H   0  0  0  0  0  0  0  0  0  0  0  0
    1.4631   -1.6457    0.0000 H   0  0  0  0  0  0  0  0  0  0  0  0
    1.4631   -3.2657    0.0000 H   0  0  0  0  0  0  0  0  0  0  0  0
  1  4  1  0  0  0  0
  1  5  1  0  0  0  0
  1  8  1  0  0  0  0
  2 14  1  0  0  0  0
  2 15  1  0  0  0  0
  2 43  1  0  0  0  0
  3 19  1  0  0  0  0
  3 20  1  0  0  0  0
  3 45  1  0  0  0  0
  4  6  1  0  0  0  0
  4 25  1  0  0  0  0
  4 26  1  0  0  0  0
  5  7  1  0  0  0  0
  5 27  1  0  0  0  0
  5 28  1  0  0  0  0
  6  7  1  0  0  0  0
  6 29  1  0  0  0  0
  6 30  1  0  0  0  0
  7 31  1  0  0  0  0
  7 32  1  0  0  0  0
  8  9  1  0  0  0  0
  8 33  1  0  0  0  0
  8 34  1  0  0  0  0
  9 10  2  0  0  0  0
  9 11  1  0  0  0  0
 10 17  1  0  0  0  0
 10 35  1  0  0  0  0
 11 18  2  0  0  0  0
 11 36  1  0  0  0  0
 12 13  1  0  0  0  0
 12 14  1  0  0  0  0
 12 37  1  0  0  0  0
 12 38  1  0  0  0  0
 13 16  1  0  0  0  0
 13 20  2  0  0  0  0
 14 39  1  0  0  0  0
 14 40  1  0  0  0  0
 15 17  2  0  0  0  0
 15 18  1  0  0  0  0
 16 19  1  0  0  0  0
 16 21  2  0  0  0  0
 17 41  1  0  0  0  0
 18 42  1  0  0  0  0
 19 22  2  0  0  0  0
 20 44  1  0  0  0  0
 21 23  1  0  0  0  0
 21 46  1  0  0  0  0
 22 24  1  0  0  0  0
 22 47  1  0  0  0  0
 23 24  2  0  0  0  0
 23 48  1  0  0  0  0
 24 49  1  0  0  0  0
M  END
> <PUBCHEM_COMPOUND_CID>
72164839

> <PUBCHEM_COMPOUND_CANONICALIZED>
1

> <PUBCHEM_CACTVS_COMPLEXITY>
371

> <PUBCHEM_CACTVS_HBOND_ACCEPTOR>
2

> <PUBCHEM_CACTVS_HBOND_DONOR>
2

> <PUBCHEM_CACTVS_ROTATABLE_BOND>
6

> <PUBCHEM_CACTVS_SUBSKEYS>
AAADceB7AAAAAAAAAAAAAAAAAAAAAWLAAAAwYAAAAAAAAFgB9AAAHAAQAAAADAjBHgQ8wPPJkACgAzRnRACCgCAxAiAI2aA4ZJgIIOLAkZGEIAhgkADIyAcQgMAOiAAAAAACAAAQAAAAAAQAAAAAAAAAAA==

> <PUBCHEM_IUPAC_OPENEYE_NAME>
N-[2-(1H-indol-3-yl)ethyl]-4-(pyrrolidin-1-ylmethyl)aniline

> <PUBCHEM_IUPAC_CAS_NAME>
N-[2-(1H-indol-3-yl)ethyl]-4-(1-pyrrolidinylmethyl)aniline

> <PUBCHEM_IUPAC_NAME_MARKUP>
<I>N</I>-[2-(1<I>H</I>-indol-3-yl)ethyl]-4-(pyrrolidin-1-ylmethyl)aniline

> <PUBCHEM_IUPAC_NAME>
N-[2-(1H-indol-3-yl)ethyl]-4-(pyrrolidin-1-ylmethyl)aniline

> <PUBCHEM_IUPAC_SYSTEMATIC_NAME>
N-[2-(1H-indol-3-yl)ethyl]-4-(pyrrolidin-1-ylmethyl)aniline

> <PUBCHEM_IUPAC_TRADITIONAL_NAME>
2-(1H-indol-3-yl)ethyl-[4-(pyrrolidinomethyl)phenyl]amine

> <PUBCHEM_IUPAC_INCHI>
InChI=1S/C21H25N3/c1-2-6-21-20(5-1)18(15-23-21)11-12-22-19-9-7-17(8-10-19)16-24-13-3-4-14-24/h1-2,5-10,15,22-23H,3-4,11-14,16H2

> <PUBCHEM_IUPAC_INCHIKEY>
DUAUZYZOYXDNQN-UHFFFAOYSA-N

> <PUBCHEM_XLOGP3>
4.5

> <PUBCHEM_EXACT_MASS>
319.204848

> <PUBCHEM_MOLECULAR_FORMULA>
C21H25N3

> <PUBCHEM_MOLECULAR_WEIGHT>
319.4

> <PUBCHEM_OPENEYE_CAN_SMILES>
C1CCN(C1)CC2=CC=C(C=C2)NCCC3=CNC4=CC=CC=C43

> <PUBCHEM_OPENEYE_ISO_SMILES>
C1CCN(C1)CC2=CC=C(C=C2)NCCC3=CNC4=CC=CC=C43

> <PUBCHEM_CACTVS_TPSA>
31.1

> <PUBCHEM_MONOISOTOPIC_WEIGHT>
319.204848

> <PUBCHEM_TOTAL_CHARGE>
0

> <PUBCHEM_HEAVY_ATOM_COUNT>
24

> <PUBCHEM_ATOM_DEF_STEREO_COUNT>
0

> <PUBCHEM_ATOM_UDEF_STEREO_COUNT>
0

> <PUBCHEM_BOND_DEF_STEREO_COUNT>
0

> <PUBCHEM_BOND_UDEF_STEREO_COUNT>
0

> <PUBCHEM_ISOTOPIC_ATOM_COUNT>
0

> <PUBCHEM_COMPONENT_COUNT>
1

> <PUBCHEM_CACTVS_TAUTO_COUNT>
-1

> <PUBCHEM_COORDINATE_TYPE>
1
5
255

> <PUBCHEM_BONDANNOTATIONS>
10  17  8
11  18  8
13  16  8
13  20  8
15  17  8
15  18  8
16  19  8
16  21  8
19  22  8
21  23  8
22  24  8
23  24  8
3  19  8
3  20  8
9  10  8
9  11  8

$$$$
45267648
  -OEChem-09211917432D

 42 45  0     0  0  0  0  0  0999 V2000
    7.1441    1.2507    0.0000 N   0  0  0  0  0  0  0  0  0  0  0  0
    5.5443   -2.4661    0.0000 N   0  0  0  0  0  0  0  0  0  0  0  0
    5.8550    0.0939    0.0000 C   0  0  0  0  0  0  0  0  0  0  0  0
    6.8335    0.3001    0.0000 C   0  0  0  0  0  0  0  0  0  0  0  0
    5.5443   -0.8566    0.0000 C   0  0  0  0  0  0  0  0  0  0  0  0
    4.5981   -1.1613    0.0000 C   0  0  0  0  0  0  0  0  0  0  0  0
    8.0904    1.5554    0.0000 C   0  0  0  0  0  0  0  0  0  0  0  0
    4.5981   -2.1613    0.0000 C   0  0  0  0  0  0  0  0  0  0  0  0
    8.0904    2.5554    0.0000 C   0  0  0  0  0  0  0  0  0  0  0  0
    6.1279   -1.6613    0.0000 C   0  0  0  0  0  0  0  0  0  0  0  0
    6.5605    2.0554    0.0000 C   0  0  0  0  0  0  0  0  0  0  0  0
    7.1441    2.8601    0.0000 C   0  0  0  0  0  0  0  0  0  0  0  0
    3.7320   -0.6613    0.0000 C   0  0  0  0  0  0  0  0  0  0  0  0
    8.9564    1.0554    0.0000 C   0  0  0  0  0  0  0  0  0  0  0  0
    8.9564    3.0554    0.0000 C   0  0  0  0  0  0  0  0  0  0  0  0
    3.7320   -2.6613    0.0000 C   0  0  0  0  0  0  0  0  0  0  0  0
    2.8660   -1.1613    0.0000 C   0  0  0  0  0  0  0  0  0  0  0  0
    9.8224    2.5554    0.0000 C   0  0  0  0  0  0  0  0  0  0  0  0
    9.8224    1.5554    0.0000 C   0  0  0  0  0  0  0  0  0  0  0  0
    2.8660   -2.1613    0.0000 C   0  0  0  0  0  0  0  0  0  0  0  0
    2.0000   -0.6613    0.0000 C   0  0  0  0  0  0  0  0  0  0  0  0
   10.6884    3.0554    0.0000 C   0  0  0  0  0  0  0  0  0  0  0  0
    5.8344    0.7136    0.0000 H   0  0  0  0  0  0  0  0  0  0  0  0
    5.2411    0.1813    0.0000 H   0  0  0  0  0  0  0  0  0  0  0  0
    6.8540   -0.3195    0.0000 H   0  0  0  0  0  0  0  0  0  0  0  0
    7.4473    0.2128    0.0000 H   0  0  0  0  0  0  0  0  0  0  0  0
    6.7479   -1.6613    0.0000 H   0  0  0  0  0  0  0  0  0  0  0  0
    5.9405    2.0554    0.0000 H   0  0  0  0  0  0  0  0  0  0  0  0
    5.7369   -3.0554    0.0000 H   0  0  0  0  0  0  0  0  0  0  0  0
    6.9515    3.4494    0.0000 H   0  0  0  0  0  0  0  0  0  0  0  0
    3.7320   -0.0413    0.0000 H   0  0  0  0  0  0  0  0  0  0  0  0
    8.9564    0.4354    0.0000 H   0  0  0  0  0  0  0  0  0  0  0  0
    8.9564    3.6754    0.0000 H   0  0  0  0  0  0  0  0  0  0  0  0
    3.7320   -3.2813    0.0000 H   0  0  0  0  0  0  0  0  0  0  0  0
   10.3593    1.2454    0.0000 H   0  0  0  0  0  0  0  0  0  0  0  0
    2.3291   -2.4713    0.0000 H   0  0  0  0  0  0  0  0  0  0  0  0
    2.3100   -0.1244    0.0000 H   0  0  0  0  0  0  0  0  0  0  0  0
    1.4631   -0.3513    0.0000 H   0  0  0  0  0  0  0  0  0  0  0  0
    1.6900   -1.1983    0.0000 H   0  0  0  0  0  0  0  0  0  0  0  0
   10.9984    2.5184    0.0000 H   0  0  0  0  0  0  0  0  0  0  0  0
   11.2254    3.3654    0.0000 H   0  0  0  0  0  0  0  0  0  0  0  0
   10.3784    3.5923    0.0000 H   0  0  0  0  0  0  0  0  0  0  0  0
  1  4  1  0  0  0  0
  1  7  1  0  0  0  0
  1 11  1  0  0  0  0
  2  8  1  0  0  0  0
  2 10  1  0  0  0  0
  2 29  1  0  0  0  0
  3  4  1  0  0  0  0
  3  5  1  0  0  0  0
  3 23  1  0  0  0  0
  3 24  1  0  0  0  0
  4 25  1  0  0  0  0
  4 26  1  0  0  0  0
  5  6  1  0  0  0  0
  5 10  2  0  0  0  0
  6  8  2  0  0  0  0
  6 13  1  0  0  0  0
  7  9  2  0  0  0  0
  7 14  1  0  0  0  0
  8 16  1  0  0  0  0
  9 12  1  0  0  0  0
  9 15  1  0  0  0  0
 10 27  1  0  0  0  0
 11 12  2  0  0  0  0
 11 28  1  0  0  0  0
 12 30  1  0  0  0  0
 13 17  2  0  0  0  0
 13 31  1  0  0  0  0
 14 19  2  0  0  0  0
 14 32  1  0  0  0  0
 15 18  2  0  0  0  0
 15 33  1  0  0  0  0
 16 20  2  0  0  0  0
 16 34  1  0  0  0  0
 17 20  1  0  0  0  0
 17 21  1  0  0  0  0
 18 19  1  0  0  0  0
 18 22  1  0  0  0  0
 19 35  1  0  0  0  0
 20 36  1  0  0  0  0
 21 37  1  0  0  0  0
 21 38  1  0  0  0  0
 21 39  1  0  0  0  0
 22 40  1  0  0  0  0
 22 41  1  0  0  0  0
 22 42  1  0  0  0  0
M  END
> <PUBCHEM_COMPOUND_CID>
45267648

> <PUBCHEM_COMPOUND_CANONICALIZED>
1

> <PUBCHEM_CACTVS_COMPLEXITY>
382

> <PUBCHEM_CACTVS_HBOND_ACCEPTOR>
0

> <PUBCHEM_CACTVS_HBOND_DONOR>
1

> <PUBCHEM_CACTVS_ROTATABLE_BOND>
3

> <PUBCHEM_CACTVS_SUBSKEYS>
AAADceB7AAAAAAAAAAAAAAAAAAAAAWLAAAAwYAAAAAAAAFgB/gAAHAAQAAAADAjBHgQ+wPPNkACgAzRnRACCgCAxAiAI2aA4ZJgIIOLAkZGEIAhgkADIyAcQgMAOiAACAAACAAAQAAQAAAQAAAAAAAAAAA==

> <PUBCHEM_IUPAC_OPENEYE_NAME>
5-methyl-1-[2-(5-methyl-1H-indol-3-yl)ethyl]indole

> <PUBCHEM_IUPAC_CAS_NAME>
5-methyl-1-[2-(5-methyl-1H-indol-3-yl)ethyl]indole

> <PUBCHEM_IUPAC_NAME_MARKUP>
5-methyl-1-[2-(5-methyl-1<I>H</I>-indol-3-yl)ethyl]indole

> <PUBCHEM_IUPAC_NAME>
5-methyl-1-[2-(5-methyl-1H-indol-3-yl)ethyl]indole

> <PUBCHEM_IUPAC_SYSTEMATIC_NAME>
5-methyl-1-[2-(5-methyl-1H-indol-3-yl)ethyl]indole

> <PUBCHEM_IUPAC_TRADITIONAL_NAME>
5-methyl-1-[2-(5-methyl-1H-indol-3-yl)ethyl]indole

> <PUBCHEM_IUPAC_INCHI>
InChI=1S/C20H20N2/c1-14-4-6-20-16(11-14)7-9-22(20)10-8-17-13-21-19-5-3-15(2)12-18(17)19/h3-7,9,11-13,21H,8,10H2,1-2H3

> <PUBCHEM_IUPAC_INCHIKEY>
DGMFAHKJFBFNKV-UHFFFAOYSA-N

> <PUBCHEM_XLOGP3_AA>
4.7

> <PUBCHEM_EXACT_MASS>
288.162649

> <PUBCHEM_MOLECULAR_FORMULA>
C20H20N2

> <PUBCHEM_MOLECULAR_WEIGHT>
288.4

> <PUBCHEM_OPENEYE_CAN_SMILES>
CC1=CC2=C(C=C1)N(C=C2)CCC3=CNC4=C3C=C(C=C4)C

> <PUBCHEM_OPENEYE_ISO_SMILES>
CC1=CC2=C(C=C1)N(C=C2)CCC3=CNC4=C3C=C(C=C4)C

> <PUBCHEM_CACTVS_TPSA>
20.7

> <PUBCHEM_MONOISOTOPIC_WEIGHT>
288.162649

> <PUBCHEM_TOTAL_CHARGE>
0

> <PUBCHEM_HEAVY_ATOM_COUNT>
22

> <PUBCHEM_ATOM_DEF_STEREO_COUNT>
0

> <PUBCHEM_ATOM_UDEF_STEREO_COUNT>
0

> <PUBCHEM_BOND_DEF_STEREO_COUNT>
0

> <PUBCHEM_BOND_UDEF_STEREO_COUNT>
0

> <PUBCHEM_ISOTOPIC_ATOM_COUNT>
0

> <PUBCHEM_COMPONENT_COUNT>
1

> <PUBCHEM_CACTVS_TAUTO_COUNT>
-1

> <PUBCHEM_COORDINATE_TYPE>
1
5
255

> <PUBCHEM_BONDANNOTATIONS>
1  11  8
1  7  8
11  12  8
13  17  8
14  19  8
15  18  8
16  20  8
17  20  8
18  19  8
2  10  8
2  8  8
5  10  8
5  6  8
6  13  8
6  8  8
7  14  8
7  9  8
8  16  8
9  12  8
9  15  8

$$$$
44589528
  -OEChem-09211917432D

 40 42  0     1  0  0  0  0  0999 V2000
    4.6783   -2.6801    0.0000 N   0  0  0  0  0  0  0  0  0  0  0  0
    3.9639    2.3190    0.0000 N   0  0  0  0  0  0  0  0  0  0  0  0
    4.9889   -0.1202    0.0000 C   0  0  3  0  0  0  0  0  0  0  0  0
    4.6783   -1.0707    0.0000 C   0  0  0  0  0  0  0  0  0  0  0  0
    4.3211    0.6241    0.0000 C   0  0  0  0  0  0  0  0  0  0  0  0
    5.9674    0.0861    0.0000 C   0  0  0  0  0  0  0  0  0  0  0  0
    3.7320   -1.3754    0.0000 C   0  0  0  0  0  0  0  0  0  0  0  0
    4.6318    1.5747    0.0000 C   0  0  0  0  0  0  0  0  0  0  0  0
    3.7320   -2.3754    0.0000 C   0  0  0  0  0  0  0  0  0  0  0  0
    5.2619   -1.8754    0.0000 C   0  0  0  0  0  0  0  0  0  0  0  0
    2.8660   -0.8754    0.0000 C   0  0  0  0  0  0  0  0  0  0  0  0
    6.6353   -0.6583    0.0000 C   0  0  0  0  0  0  0  0  0  0  0  0
    6.2781    1.0366    0.0000 C   0  0  0  0  0  0  0  0  0  0  0  0
    2.8660   -2.8754    0.0000 C   0  0  0  0  0  0  0  0  0  0  0  0
    2.0000   -1.3754    0.0000 C   0  0  0  0  0  0  0  0  0  0  0  0
    2.0000   -2.3754    0.0000 C   0  0  0  0  0  0  0  0  0  0  0  0
    7.6138   -0.4520    0.0000 C   0  0  0  0  0  0  0  0  0  0  0  0
    7.2566    1.2428    0.0000 C   0  0  0  0  0  0  0  0  0  0  0  0
    7.9244    0.4985    0.0000 C   0  0  0  0  0  0  0  0  0  0  0  0
    4.2746    3.2695    0.0000 C   0  0  0  0  0  0  0  0  0  0  0  0
    5.1815    0.4692    0.0000 H   0  0  0  0  0  0  0  0  0  0  0  0
    3.7742    0.9162    0.0000 H   0  0  0  0  0  0  0  0  0  0  0  0
    3.9385    0.1362    0.0000 H   0  0  0  0  0  0  0  0  0  0  0  0
    5.1787    1.2826    0.0000 H   0  0  0  0  0  0  0  0  0  0  0  0
    5.0143    2.0626    0.0000 H   0  0  0  0  0  0  0  0  0  0  0  0
    5.8819   -1.8754    0.0000 H   0  0  0  0  0  0  0  0  0  0  0  0
    4.8709   -3.2695    0.0000 H   0  0  0  0  0  0  0  0  0  0  0  0
    2.8660   -0.2554    0.0000 H   0  0  0  0  0  0  0  0  0  0  0  0
    6.4427   -1.2476    0.0000 H   0  0  0  0  0  0  0  0  0  0  0  0
    5.8640    1.4980    0.0000 H   0  0  0  0  0  0  0  0  0  0  0  0
    2.8660   -3.4954    0.0000 H   0  0  0  0  0  0  0  0  0  0  0  0
    3.3572    2.1911    0.0000 H   0  0  0  0  0  0  0  0  0  0  0  0
    1.4631   -1.0654    0.0000 H   0  0  0  0  0  0  0  0  0  0  0  0
    1.4631   -2.6854    0.0000 H   0  0  0  0  0  0  0  0  0  0  0  0
    8.0279   -0.9135    0.0000 H   0  0  0  0  0  0  0  0  0  0  0  0
    7.4492    1.8321    0.0000 H   0  0  0  0  0  0  0  0  0  0  0  0
    8.5311    0.6263    0.0000 H   0  0  0  0  0  0  0  0  0  0  0  0
    4.8639    3.0769    0.0000 H   0  0  0  0  0  0  0  0  0  0  0  0
    4.4672    3.8588    0.0000 H   0  0  0  0  0  0  0  0  0  0  0  0
    3.6852    3.4621    0.0000 H   0  0  0  0  0  0  0  0  0  0  0  0
  1  9  1  0  0  0  0
  1 10  1  0  0  0  0
  1 27  1  0  0  0  0
  2  8  1  0  0  0  0
  2 20  1  0  0  0  0
  2 32  1  0  0  0  0
  3  4  1  0  0  0  0
  3  5  1  0  0  0  0
  3  6  1  0  0  0  0
  3 21  1  0  0  0  0
  4  7  1  0  0  0  0
  4 10  2  0  0  0  0
  5  8  1  0  0  0  0
  5 22  1  0  0  0  0
  5 23  1  0  0  0  0
  6 12  2  0  0  0  0
  6 13  1  0  0  0  0
  7  9  1  0  0  0  0
  7 11  2  0  0  0  0
  8 24  1  0  0  0  0
  8 25  1  0  0  0  0
  9 14  2  0  0  0  0
 10 26  1  0  0  0  0
 11 15  1  0  0  0  0
 11 28  1  0  0  0  0
 12 17  1  0  0  0  0
 12 29  1  0  0  0  0
 13 18  2  0  0  0  0
 13 30  1  0  0  0  0
 14 16  1  0  0  0  0
 14 31  1  0  0  0  0
 15 16  2  0  0  0  0
 15 33  1  0  0  0  0
 16 34  1  0  0  0  0
 17 19  2  0  0  0  0
 17 35  1  0  0  0  0
 18 19  1  0  0  0  0
 18 36  1  0  0  0  0
 19 37  1  0  0  0  0
 20 38  1  0  0  0  0
 20 39  1  0  0  0  0
 20 40  1  0  0  0  0
M  END
> <PUBCHEM_COMPOUND_CID>
44589528

> <PUBCHEM_COMPOUND_CANONICALIZED>
1

> <PUBCHEM_CACTVS_COMPLEXITY>
285

> <PUBCHEM_CACTVS_HBOND_ACCEPTOR>
1

> <PUBCHEM_CACTVS_HBOND_DONOR>
2

> <PUBCHEM_CACTVS_ROTATABLE_BOND>
5

> <PUBCHEM_CACTVS_SUBSKEYS>
AAADceB7AAAAAAAAAAAAAAAAAAAAAWAAAAAwYAAAAAAAAFgB9AAAHAAQAAAADQjBHgQ+wPLJkACgAzRnRACCgCAxAiAI2aA4ZJgIIOLAkZGEIAhgkADIyAcQgMAOgAAAAAACAAAAAAAAAAQAAAAAAAAAAA==

> <PUBCHEM_IUPAC_OPENEYE_NAME>
3-(1H-indol-3-yl)-N-methyl-3-phenyl-propan-1-amine

> <PUBCHEM_IUPAC_CAS_NAME>
3-(1H-indol-3-yl)-N-methyl-3-phenyl-1-propanamine

> <PUBCHEM_IUPAC_NAME_MARKUP>
3-(1<I>H</I>-indol-3-yl)-<I>N</I>-methyl-3-phenylpropan-1-amine

> <PUBCHEM_IUPAC_NAME>
3-(1H-indol-3-yl)-N-methyl-3-phenylpropan-1-amine

> <PUBCHEM_IUPAC_SYSTEMATIC_NAME>
3-(1H-indol-3-yl)-N-methyl-3-phenyl-propan-1-amine

> <PUBCHEM_IUPAC_TRADITIONAL_NAME>
[3-(1H-indol-3-yl)-3-phenyl-propyl]-methyl-amine

> <PUBCHEM_IUPAC_INCHI>
InChI=1S/C18H20N2/c1-19-12-11-15(14-7-3-2-4-8-14)17-13-20-18-10-6-5-9-16(17)18/h2-10,13,15,19-20H,11-12H2,1H3

> <PUBCHEM_IUPAC_INCHIKEY>
HYXMIUGYZHSSJS-UHFFFAOYSA-N

> <PUBCHEM_XLOGP3_AA>
3.7

> <PUBCHEM_EXACT_MASS>
264.162649

> <PUBCHEM_MOLECULAR_FORMULA>
C18H20N2

> <PUBCHEM_MOLECULAR_WEIGHT>
264.4

> <PUBCHEM_OPENEYE_CAN_SMILES>
CNCCC(C1=CC=CC=C1)C2=CNC3=CC=CC=C32

> <PUBCHEM_OPENEYE_ISO_SMILES>
CNCCC(C1=CC=CC=C1)C2=CNC3=CC=CC=C32

> <PUBCHEM_CACTVS_TPSA>
27.8

> <PUBCHEM_MONOISOTOPIC_WEIGHT>
264.162649

> <PUBCHEM_TOTAL_CHARGE>
0

> <PUBCHEM_HEAVY_ATOM_COUNT>
20

> <PUBCHEM_ATOM_DEF_STEREO_COUNT>
0

> <PUBCHEM_ATOM_UDEF_STEREO_COUNT>
1

> <PUBCHEM_BOND_DEF_STEREO_COUNT>
0

> <PUBCHEM_BOND_UDEF_STEREO_COUNT>
0

> <PUBCHEM_ISOTOPIC_ATOM_COUNT>
0

> <PUBCHEM_COMPONENT_COUNT>
1

> <PUBCHEM_CACTVS_TAUTO_COUNT>
-1

> <PUBCHEM_COORDINATE_TYPE>
1
5
255

> <PUBCHEM_BONDANNOTATIONS>
1  10  8
1  9  8
11  15  8
12  17  8
13  18  8
14  16  8
15  16  8
17  19  8
18  19  8
3  5  3
4  10  8
4  7  8
6  12  8
6  13  8
7  11  8
7  9  8
9  14  8

$$$$
44589201
  -OEChem-09211917432D

 41 44  0     1  0  0  0  0  0999 V2000
    4.0401    2.0473    0.0000 N   0  0  0  0  0  0  0  0  0  0  0  0
    4.6783   -1.8233    0.0000 N   0  0  0  0  0  0  0  0  0  0  0  0
    4.9889    0.7367    0.0000 C   0  0  3  0  0  0  0  0  0  0  0  0
    5.5781    1.5447    0.0000 C   0  0  0  0  0  0  0  0  0  0  0  0
    4.0384    1.0473    0.0000 C   0  0  0  0  0  0  0  0  0  0  0  0
    5.7969    0.1475    0.0000 C   0  0  0  0  0  0  0  0  0  0  0  0
    4.6783   -0.2138    0.0000 C   0  0  0  0  0  0  0  0  0  0  0  0
    4.9917    2.3547    0.0000 C   0  0  0  0  0  0  0  0  0  0  0  0
    3.7320   -0.5186    0.0000 C   0  0  0  0  0  0  0  0  0  0  0  0
    6.7112    0.5526    0.0000 C   0  0  0  0  0  0  0  0  0  0  0  0
    5.2619   -1.0186    0.0000 C   0  0  0  0  0  0  0  0  0  0  0  0
    3.7320   -1.5186    0.0000 C   0  0  0  0  0  0  0  0  0  0  0  0
    2.8660   -0.0186    0.0000 C   0  0  0  0  0  0  0  0  0  0  0  0
    7.5192   -0.0365    0.0000 C   0  0  0  0  0  0  0  0  0  0  0  0
    6.8174    1.5470    0.0000 C   0  0  0  0  0  0  0  0  0  0  0  0
    2.8660   -2.0186    0.0000 C   0  0  0  0  0  0  0  0  0  0  0  0
    2.0000   -0.5186    0.0000 C   0  0  0  0  0  0  0  0  0  0  0  0
    2.0000   -1.5186    0.0000 C   0  0  0  0  0  0  0  0  0  0  0  0
    8.4334    0.3686    0.0000 C   0  0  0  0  0  0  0  0  0  0  0  0
    7.7317    1.9521    0.0000 C   0  0  0  0  0  0  0  0  0  0  0  0
    8.5397    1.3630    0.0000 C   0  0  0  0  0  0  0  0  0  0  0  0
    6.0382    1.1290    0.0000 H   0  0  0  0  0  0  0  0  0  0  0  0
    6.0396    1.9587    0.0000 H   0  0  0  0  0  0  0  0  0  0  0  0
    3.4219    1.1132    0.0000 H   0  0  0  0  0  0  0  0  0  0  0  0
    3.9085    0.4411    0.0000 H   0  0  0  0  0  0  0  0  0  0  0  0
    5.3502   -0.2824    0.0000 H   0  0  0  0  0  0  0  0  0  0  0  0
    6.1427   -0.3671    0.0000 H   0  0  0  0  0  0  0  0  0  0  0  0
    5.5292    2.6638    0.0000 H   0  0  0  0  0  0  0  0  0  0  0  0
    4.7405    2.9215    0.0000 H   0  0  0  0  0  0  0  0  0  0  0  0
    3.5392    2.4126    0.0000 H   0  0  0  0  0  0  0  0  0  0  0  0
    5.8819   -1.0186    0.0000 H   0  0  0  0  0  0  0  0  0  0  0  0
    4.8709   -2.4126    0.0000 H   0  0  0  0  0  0  0  0  0  0  0  0
    2.8660    0.6014    0.0000 H   0  0  0  0  0  0  0  0  0  0  0  0
    7.4533   -0.6530    0.0000 H   0  0  0  0  0  0  0  0  0  0  0  0
    6.3165    1.9123    0.0000 H   0  0  0  0  0  0  0  0  0  0  0  0
    2.8660   -2.6386    0.0000 H   0  0  0  0  0  0  0  0  0  0  0  0
    1.4631   -0.2086    0.0000 H   0  0  0  0  0  0  0  0  0  0  0  0
    1.4631   -1.8286    0.0000 H   0  0  0  0  0  0  0  0  0  0  0  0
    8.9344    0.0033    0.0000 H   0  0  0  0  0  0  0  0  0  0  0  0
    7.7976    2.5686    0.0000 H   0  0  0  0  0  0  0  0  0  0  0  0
    9.1065    1.6142    0.0000 H   0  0  0  0  0  0  0  0  0  0  0  0
  1  5  1  0  0  0  0
  1  8  1  0  0  0  0
  1 30  1  0  0  0  0
  2 11  1  0  0  0  0
  2 12  1  0  0  0  0
  2 32  1  0  0  0  0
  3  4  1  0  0  0  0
  3  5  1  0  0  0  0
  3  6  1  0  0  0  0
  3  7  1  0  0  0  0
  4  8  1  0  0  0  0
  4 22  1  0  0  0  0
  4 23  1  0  0  0  0
  5 24  1  0  0  0  0
  5 25  1  0  0  0  0
  6 10  1  0  0  0  0
  6 26  1  0  0  0  0
  6 27  1  0  0  0  0
  7  9  1  0  0  0  0
  7 11  2  0  0  0  0
  8 28  1  0  0  0  0
  8 29  1  0  0  0  0
  9 12  1  0  0  0  0
  9 13  2  0  0  0  0
 10 14  2  0  0  0  0
 10 15  1  0  0  0  0
 11 31  1  0  0  0  0
 12 16  2  0  0  0  0
 13 17  1  0  0  0  0
 13 33  1  0  0  0  0
 14 19  1  0  0  0  0
 14 34  1  0  0  0  0
 15 20  2  0  0  0  0
 15 35  1  0  0  0  0
 16 18  1  0  0  0  0
 16 36  1  0  0  0  0
 17 18  2  0  0  0  0
 17 37  1  0  0  0  0
 18 38  1  0  0  0  0
 19 21  2  0  0  0  0
 19 39  1  0  0  0  0
 20 21  1  0  0  0  0
 20 40  1  0  0  0  0
 21 41  1  0  0  0  0
M  END
> <PUBCHEM_COMPOUND_CID>
44589201

> <PUBCHEM_COMPOUND_CANONICALIZED>
1

> <PUBCHEM_CACTVS_COMPLEXITY>
350

> <PUBCHEM_CACTVS_HBOND_ACCEPTOR>
1

> <PUBCHEM_CACTVS_HBOND_DONOR>
2

> <PUBCHEM_CACTVS_ROTATABLE_BOND>
3

> <PUBCHEM_CACTVS_SUBSKEYS>
AAADceB7AAAAAAAAAAAAAAAAAAAAAWLAAAAwYAAAAAAAAFgB9AAAHAAQAAAADgjBHgQ8wPLJkACgAzRnRACCgCAxAiAI2aA4ZJgIIOLAkZGEIAhgkADIyAcQgMAPgAAAAAACAAAAAAAAAAQAAAAAAAAAAA==

> <PUBCHEM_IUPAC_OPENEYE_NAME>
3-(3-benzylpyrrolidin-3-yl)-1H-indole

> <PUBCHEM_IUPAC_CAS_NAME>
3-[3-(phenylmethyl)-3-pyrrolidinyl]-1H-indole

> <PUBCHEM_IUPAC_NAME_MARKUP>
3-(3-benzylpyrrolidin-3-yl)-1<I>H</I>-indole

> <PUBCHEM_IUPAC_NAME>
3-(3-benzylpyrrolidin-3-yl)-1H-indole

> <PUBCHEM_IUPAC_SYSTEMATIC_NAME>
3-[3-(phenylmethyl)pyrrolidin-3-yl]-1H-indole

> <PUBCHEM_IUPAC_TRADITIONAL_NAME>
3-(3-benzylpyrrolidin-3-yl)-1H-indole

> <PUBCHEM_IUPAC_INCHI>
InChI=1S/C19H20N2/c1-2-6-15(7-3-1)12-19(10-11-20-14-19)17-13-21-18-9-5-4-8-16(17)18/h1-9,13,20-21H,10-12,14H2

> <PUBCHEM_IUPAC_INCHIKEY>
DUCJOVLKXCHFKO-UHFFFAOYSA-N

> <PUBCHEM_XLOGP3_AA>
3.8

> <PUBCHEM_EXACT_MASS>
276.162649

> <PUBCHEM_MOLECULAR_FORMULA>
C19H20N2

> <PUBCHEM_MOLECULAR_WEIGHT>
276.4

> <PUBCHEM_OPENEYE_CAN_SMILES>
C1CNCC1(CC2=CC=CC=C2)C3=CNC4=CC=CC=C43

> <PUBCHEM_OPENEYE_ISO_SMILES>
C1CNCC1(CC2=CC=CC=C2)C3=CNC4=CC=CC=C43

> <PUBCHEM_CACTVS_TPSA>
27.8

> <PUBCHEM_MONOISOTOPIC_WEIGHT>
276.162649

> <PUBCHEM_TOTAL_CHARGE>
0

> <PUBCHEM_HEAVY_ATOM_COUNT>
21

> <PUBCHEM_ATOM_DEF_STEREO_COUNT>
0

> <PUBCHEM_ATOM_UDEF_STEREO_COUNT>
1

> <PUBCHEM_BOND_DEF_STEREO_COUNT>
0

> <PUBCHEM_BOND_UDEF_STEREO_COUNT>
0

> <PUBCHEM_ISOTOPIC_ATOM_COUNT>
0

> <PUBCHEM_COMPONENT_COUNT>
1

> <PUBCHEM_CACTVS_TAUTO_COUNT>
-1

> <PUBCHEM_COORDINATE_TYPE>
1
5
255

> <PUBCHEM_BONDANNOTATIONS>
10  14  8
10  15  8
12  16  8
13  17  8
14  19  8
15  20  8
16  18  8
17  18  8
19  21  8
2  11  8
2  12  8
20  21  8
3  6  3
7  11  8
7  9  8
9  12  8
9  13  8

$$$$
44405876
  -OEChem-09211917432D

 36 39  0     1  0  0  0  0  0999 V2000
    7.1906    1.3553    0.0000 N   0  0  3  0  0  0  0  0  0  0  0  0
    4.6783   -2.8509    0.0000 N   0  0  0  0  0  0  0  0  0  0  0  0
    6.1840    2.0589    0.0000 C   0  0  3  0  0  0  0  0  0  0  0  0
    5.2272    1.7682    0.0000 C   0  0  3  0  0  0  0  0  0  0  0  0
    5.6291    3.4402    0.0000 C   0  0  0  0  0  0  0  0  0  0  0  0
    4.6723    3.1495    0.0000 C   0  0  0  0  0  0  0  0  0  0  0  0
    5.9405    0.0165    0.0000 C   0  0  0  0  0  0  0  0  0  0  0  0
    4.9889   -0.2909    0.0000 C   0  0  0  0  0  0  0  0  0  0  0  0
    4.4026    0.5191    0.0000 C   0  0  0  0  0  0  0  0  0  0  0  0
    8.0727    0.8843    0.0000 C   0  0  0  0  0  0  0  0  0  0  0  0
    4.6783   -1.2414    0.0000 C   0  0  0  0  0  0  0  0  0  0  0  0
    3.7320   -1.5462    0.0000 C   0  0  0  0  0  0  0  0  0  0  0  0
    5.2619   -2.0462    0.0000 C   0  0  0  0  0  0  0  0  0  0  0  0
    3.7320   -2.5462    0.0000 C   0  0  0  0  0  0  0  0  0  0  0  0
    2.8660   -1.0462    0.0000 C   0  0  0  0  0  0  0  0  0  0  0  0
    2.8660   -3.0462    0.0000 C   0  0  0  0  0  0  0  0  0  0  0  0
    2.0000   -1.5462    0.0000 C   0  0  0  0  0  0  0  0  0  0  0  0
    2.0000   -2.5462    0.0000 C   0  0  0  0  0  0  0  0  0  0  0  0
    6.6695    2.4446    0.0000 H   0  0  0  0  0  0  0  0  0  0  0  0
    4.6104    1.8306    0.0000 H   0  0  0  0  0  0  0  0  0  0  0  0
    6.2109    3.6546    0.0000 H   0  0  0  0  0  0  0  0  0  0  0  0
    5.4317    4.0280    0.0000 H   0  0  0  0  0  0  0  0  0  0  0  0
    4.4749    3.7372    0.0000 H   0  0  0  0  0  0  0  0  0  0  0  0
    4.0905    2.9351    0.0000 H   0  0  0  0  0  0  0  0  0  0  0  0
    6.0446   -0.5947    0.0000 H   0  0  0  0  0  0  0  0  0  0  0  0
    6.5603    0.0320    0.0000 H   0  0  0  0  0  0  0  0  0  0  0  0
    3.7827    0.5058    0.0000 H   0  0  0  0  0  0  0  0  0  0  0  0
    7.7807    0.3374    0.0000 H   0  0  0  0  0  0  0  0  0  0  0  0
    8.6196    0.5923    0.0000 H   0  0  0  0  0  0  0  0  0  0  0  0
    8.3647    1.4312    0.0000 H   0  0  0  0  0  0  0  0  0  0  0  0
    5.8819   -2.0462    0.0000 H   0  0  0  0  0  0  0  0  0  0  0  0
    4.8709   -3.4402    0.0000 H   0  0  0  0  0  0  0  0  0  0  0  0
    2.8660   -0.4262    0.0000 H   0  0  0  0  0  0  0  0  0  0  0  0
    2.8660   -3.6662    0.0000 H   0  0  0  0  0  0  0  0  0  0  0  0
    1.4631   -1.2362    0.0000 H   0  0  0  0  0  0  0  0  0  0  0  0
    1.4631   -2.8562    0.0000 H   0  0  0  0  0  0  0  0  0  0  0  0
  1  3  1  0  0  0  0
  1  4  1  0  0  0  0
  1 10  1  0  0  0  0
  2 13  1  0  0  0  0
  2 14  1  0  0  0  0
  2 32  1  0  0  0  0
  3  5  1  0  0  0  0
  3  7  1  0  0  0  0
  3 19  1  0  0  0  0
  4  6  1  0  0  0  0
  4  9  1  0  0  0  0
  4 20  1  0  0  0  0
  5  6  1  0  0  0  0
  5 21  1  0  0  0  0
  5 22  1  0  0  0  0
  6 23  1  0  0  0  0
  6 24  1  0  0  0  0
  7  8  1  0  0  0  0
  7 25  1  0  0  0  0
  7 26  1  0  0  0  0
  8  9  2  0  0  0  0
  8 11  1  0  0  0  0
  9 27  1  0  0  0  0
 10 28  1  0  0  0  0
 10 29  1  0  0  0  0
 10 30  1  0  0  0  0
 11 12  1  0  0  0  0
 11 13  2  0  0  0  0
 12 14  1  0  0  0  0
 12 15  2  0  0  0  0
 13 31  1  0  0  0  0
 14 16  2  0  0  0  0
 15 17  1  0  0  0  0
 15 33  1  0  0  0  0
 16 18  1  0  0  0  0
 16 34  1  0  0  0  0
 17 18  2  0  0  0  0
 17 35  1  0  0  0  0
 18 36  1  0  0  0  0
M  END
> <PUBCHEM_COMPOUND_CID>
44405876

> <PUBCHEM_COMPOUND_CANONICALIZED>
1

> <PUBCHEM_CACTVS_COMPLEXITY>
362

> <PUBCHEM_CACTVS_HBOND_ACCEPTOR>
1

> <PUBCHEM_CACTVS_HBOND_DONOR>
1

> <PUBCHEM_CACTVS_ROTATABLE_BOND>
1

> <PUBCHEM_CACTVS_SUBSKEYS>
AAADceB7AAAAAAAAAAAAAAAAAAAAAWLAAAAwQAAABAAAAFgB8AAAHAAQAAAADCjBHgQ+wPPJkACgAzRnRACCgCAxAiAI2aA4ZJgIIOLAkZGEIAhgkADIyAcQgMAOgAAAAAACAAAAAAAAAAQAAAAAAAAAAA==

> <PUBCHEM_IUPAC_OPENEYE_NAME>
3-(8-methyl-8-azabicyclo[3.2.1]oct-2-en-3-yl)-1H-indole

> <PUBCHEM_IUPAC_CAS_NAME>
3-(8-methyl-8-azabicyclo[3.2.1]oct-2-en-3-yl)-1H-indole

> <PUBCHEM_IUPAC_NAME_MARKUP>
3-(8-methyl-8-azabicyclo[3.2.1]oct-2-en-3-yl)-1<I>H</I>-indole

> <PUBCHEM_IUPAC_NAME>
3-(8-methyl-8-azabicyclo[3.2.1]oct-2-en-3-yl)-1H-indole

> <PUBCHEM_IUPAC_SYSTEMATIC_NAME>
3-(8-methyl-8-azabicyclo[3.2.1]oct-2-en-3-yl)-1H-indole

> <PUBCHEM_IUPAC_TRADITIONAL_NAME>
3-(8-methyl-8-azabicyclo[3.2.1]oct-2-en-3-yl)-1H-indole

> <PUBCHEM_IUPAC_INCHI>
InChI=1S/C16H18N2/c1-18-12-6-7-13(18)9-11(8-12)15-10-17-16-5-3-2-4-14(15)16/h2-5,8,10,12-13,17H,6-7,9H2,1H3

> <PUBCHEM_IUPAC_INCHIKEY>
ZOMRBJBMKLVVRD-UHFFFAOYSA-N

> <PUBCHEM_XLOGP3_AA>
2.8

> <PUBCHEM_EXACT_MASS>
238.146999

> <PUBCHEM_MOLECULAR_FORMULA>
C16H18N2

> <PUBCHEM_MOLECULAR_WEIGHT>
238.33

> <PUBCHEM_OPENEYE_CAN_SMILES>
CN1C2CCC1C=C(C2)C3=CNC4=CC=CC=C43

> <PUBCHEM_OPENEYE_ISO_SMILES>
CN1C2CCC1C=C(C2)C3=CNC4=CC=CC=C43

> <PUBCHEM_CACTVS_TPSA>
19

> <PUBCHEM_MONOISOTOPIC_WEIGHT>
238.146999

> <PUBCHEM_TOTAL_CHARGE>
0

> <PUBCHEM_HEAVY_ATOM_COUNT>
18

> <PUBCHEM_ATOM_DEF_STEREO_COUNT>
0

> <PUBCHEM_ATOM_UDEF_STEREO_COUNT>
2

> <PUBCHEM_BOND_DEF_STEREO_COUNT>
0

> <PUBCHEM_BOND_UDEF_STEREO_COUNT>
0

> <PUBCHEM_ISOTOPIC_ATOM_COUNT>
0

> <PUBCHEM_COMPONENT_COUNT>
1

> <PUBCHEM_CACTVS_TAUTO_COUNT>
-1

> <PUBCHEM_COORDINATE_TYPE>
1
5
255

> <PUBCHEM_BONDANNOTATIONS>
11  12  8
11  13  8
12  14  8
12  15  8
14  16  8
15  17  8
16  18  8
17  18  8
2  13  8
2  14  8
3  5  3
4  6  3

$$$$
44303983
  -OEChem-09211917432D

 38 41  0     1  0  0  0  0  0999 V2000
    7.3701    2.0279    0.0000 S   0  0  0  0  0  0  0  0  0  0  0  0
    6.7094    0.5509    0.0000 N   0  0  0  0  0  0  0  0  0  0  0  0
    4.6783   -1.5449    0.0000 N   0  0  0  0  0  0  0  0  0  0  0  0
    9.5048   -0.7619    0.0000 N   0  0  0  0  0  0  0  0  0  0  0  0
    5.9674    1.2213    0.0000 C   0  0  2  0  0  0  0  0  0  0  0  0
    4.9889    1.0151    0.0000 C   0  0  0  0  0  0  0  0  0  0  0  0
    6.3758    2.1342    0.0000 C   0  0  0  0  0  0  0  0  0  0  0  0
    7.5763    1.0494    0.0000 C   0  0  3  0  0  0  0  0  0  0  0  0
    4.6783    0.0646    0.0000 C   0  0  0  0  0  0  0  0  0  0  0  0
    3.7320   -0.2401    0.0000 C   0  0  0  0  0  0  0  0  0  0  0  0
    8.4892    0.6411    0.0000 C   0  0  0  0  0  0  0  0  0  0  0  0
    5.2619   -0.7401    0.0000 C   0  0  0  0  0  0  0  0  0  0  0  0
    3.7320   -1.2401    0.0000 C   0  0  0  0  0  0  0  0  0  0  0  0
    2.8660    0.2599    0.0000 C   0  0  0  0  0  0  0  0  0  0  0  0
    9.2992    1.2275    0.0000 C   0  0  0  0  0  0  0  0  0  0  0  0
    8.5920   -0.3536    0.0000 C   0  0  0  0  0  0  0  0  0  0  0  0
    2.8660   -1.7401    0.0000 C   0  0  0  0  0  0  0  0  0  0  0  0
    2.0000   -0.2401    0.0000 C   0  0  0  0  0  0  0  0  0  0  0  0
    2.0000   -1.2401    0.0000 C   0  0  0  0  0  0  0  0  0  0  0  0
   10.2120    0.8192    0.0000 C   0  0  0  0  0  0  0  0  0  0  0  0
   10.3148   -0.1755    0.0000 C   0  0  0  0  0  0  0  0  0  0  0  0
    5.8059    0.6227    0.0000 H   0  0  0  0  0  0  0  0  0  0  0  0
    4.9684    1.6348    0.0000 H   0  0  0  0  0  0  0  0  0  0  0  0
    4.3751    1.1025    0.0000 H   0  0  0  0  0  0  0  0  0  0  0  0
    6.5057    2.7404    0.0000 H   0  0  0  0  0  0  0  0  0  0  0  0
    5.7864    2.3268    0.0000 H   0  0  0  0  0  0  0  0  0  0  0  0
    8.0588    1.4388    0.0000 H   0  0  0  0  0  0  0  0  0  0  0  0
    6.6436   -0.0656    0.0000 H   0  0  0  0  0  0  0  0  0  0  0  0
    5.8819   -0.7401    0.0000 H   0  0  0  0  0  0  0  0  0  0  0  0
    4.8709   -2.1342    0.0000 H   0  0  0  0  0  0  0  0  0  0  0  0
    2.8660    0.8799    0.0000 H   0  0  0  0  0  0  0  0  0  0  0  0
    9.2354    1.8442    0.0000 H   0  0  0  0  0  0  0  0  0  0  0  0
    8.0897   -0.7171    0.0000 H   0  0  0  0  0  0  0  0  0  0  0  0
    2.8660   -2.3601    0.0000 H   0  0  0  0  0  0  0  0  0  0  0  0
    1.4631    0.0699    0.0000 H   0  0  0  0  0  0  0  0  0  0  0  0
    1.4631   -1.5501    0.0000 H   0  0  0  0  0  0  0  0  0  0  0  0
   10.7142    1.1827    0.0000 H   0  0  0  0  0  0  0  0  0  0  0  0
   10.8808   -0.4287    0.0000 H   0  0  0  0  0  0  0  0  0  0  0  0
  1  7  1  0  0  0  0
  1  8  1  0  0  0  0
  2  5  1  0  0  0  0
  2  8  1  0  0  0  0
  2 28  1  0  0  0  0
  3 12  1  0  0  0  0
  3 13  1  0  0  0  0
  3 30  1  0  0  0  0
  4 16  1  0  0  0  0
  4 21  2  0  0  0  0
  5  6  1  6  0  0  0
  5  7  1  0  0  0  0
  5 22  1  0  0  0  0
  6  9  1  0  0  0  0
  6 23  1  0  0  0  0
  6 24  1  0  0  0  0
  7 25  1  0  0  0  0
  7 26  1  0  0  0  0
  8 11  1  0  0  0  0
  8 27  1  0  0  0  0
  9 10  1  0  0  0  0
  9 12  2  0  0  0  0
 10 13  1  0  0  0  0
 10 14  2  0  0  0  0
 11 15  1  0  0  0  0
 11 16  2  0  0  0  0
 12 29  1  0  0  0  0
 13 17  2  0  0  0  0
 14 18  1  0  0  0  0
 14 31  1  0  0  0  0
 15 20  2  0  0  0  0
 15 32  1  0  0  0  0
 16 33  1  0  0  0  0
 17 19  1  0  0  0  0
 17 34  1  0  0  0  0
 18 19  2  0  0  0  0
 18 35  1  0  0  0  0
 19 36  1  0  0  0  0
 20 21  1  0  0  0  0
 20 37  1  0  0  0  0
 21 38  1  0  0  0  0
M  END
> <PUBCHEM_COMPOUND_CID>
44303983

> <PUBCHEM_COMPOUND_CANONICALIZED>
1

> <PUBCHEM_CACTVS_COMPLEXITY>
351

> <PUBCHEM_CACTVS_HBOND_ACCEPTOR>
3

> <PUBCHEM_CACTVS_HBOND_DONOR>
2

> <PUBCHEM_CACTVS_ROTATABLE_BOND>
3

> <PUBCHEM_CACTVS_SUBSKEYS>
AAADceB7AABAAAAAAAAAAAAAAAAAAWLAAAA8QAAAAAAAAFgB/AAAHAQQAAAADCjFXgS8wPLJkAigAzRnRACCgCBxAjAI2aA4ZJgIIOLg0ZGEIAhgkADoyAcQgMAOgAAAAAACAAAAAAAAAAQAAAAAAAAAAA==

> <PUBCHEM_IUPAC_OPENEYE_NAME>
(4R)-4-(1H-indol-3-ylmethyl)-2-(3-pyridyl)thiazolidine

> <PUBCHEM_IUPAC_CAS_NAME>
(4R)-4-(1H-indol-3-ylmethyl)-2-(3-pyridinyl)thiazolidine

> <PUBCHEM_IUPAC_NAME_MARKUP>
(4<I>R</I>)-4-(1<I>H</I>-indol-3-ylmethyl)-2-pyridin-3-yl-1,3-thiazolidine

> <PUBCHEM_IUPAC_NAME>
(4R)-4-(1H-indol-3-ylmethyl)-2-pyridin-3-yl-1,3-thiazolidine

> <PUBCHEM_IUPAC_SYSTEMATIC_NAME>
(4R)-4-(1H-indol-3-ylmethyl)-2-pyridin-3-yl-1,3-thiazolidine

> <PUBCHEM_IUPAC_TRADITIONAL_NAME>
(4R)-4-(1H-indol-3-ylmethyl)-2-(3-pyridyl)thiazolidine

> <PUBCHEM_IUPAC_INCHI>
InChI=1S/C17H17N3S/c1-2-6-16-15(5-1)13(10-19-16)8-14-11-21-17(20-14)12-4-3-7-18-9-12/h1-7,9-10,14,17,19-20H,8,11H2/t14-,17?/m1/s1

> <PUBCHEM_IUPAC_INCHIKEY>
JKECKRKBTIXWTM-XPCCGILXSA-N

> <PUBCHEM_XLOGP3_AA>
2.9

> <PUBCHEM_EXACT_MASS>
295.114319

> <PUBCHEM_MOLECULAR_FORMULA>
C17H17N3S

> <PUBCHEM_MOLECULAR_WEIGHT>
295.4

> <PUBCHEM_OPENEYE_CAN_SMILES>
C1C(NC(S1)C2=CN=CC=C2)CC3=CNC4=CC=CC=C43

> <PUBCHEM_OPENEYE_ISO_SMILES>
C1[C@H](NC(S1)C2=CN=CC=C2)CC3=CNC4=CC=CC=C43

> <PUBCHEM_CACTVS_TPSA>
66

> <PUBCHEM_MONOISOTOPIC_WEIGHT>
295.114319

> <PUBCHEM_TOTAL_CHARGE>
0

> <PUBCHEM_HEAVY_ATOM_COUNT>
21

> <PUBCHEM_ATOM_DEF_STEREO_COUNT>
1

> <PUBCHEM_ATOM_UDEF_STEREO_COUNT>
1

> <PUBCHEM_BOND_DEF_STEREO_COUNT>
0

> <PUBCHEM_BOND_UDEF_STEREO_COUNT>
0

> <PUBCHEM_ISOTOPIC_ATOM_COUNT>
0

> <PUBCHEM_COMPONENT_COUNT>
1

> <PUBCHEM_CACTVS_TAUTO_COUNT>
-1

> <PUBCHEM_COORDINATE_TYPE>
1
5
255

> <PUBCHEM_BONDANNOTATIONS>
10  13  8
10  14  8
11  15  8
11  16  8
13  17  8
14  18  8
15  20  8
17  19  8
18  19  8
20  21  8
3  12  8
3  13  8
4  16  8
4  21  8
5  6  6
8  11  3
9  10  8
9  12  8

$$$$
44231009
  -OEChem-09211917432D

 41 44  0     1  0  0  0  0  0999 V2000
    3.9784   -1.6850    0.0000 N   0  0  0  0  0  0  0  0  0  0  0  0
    8.6054   -0.2873    0.0000 N   0  0  0  0  0  0  0  0  0  0  0  0
    5.0611   -0.4826    0.0000 C   0  0  3  0  0  0  0  0  0  0  0  0
    5.5611   -1.3486    0.0000 C   0  0  0  0  0  0  0  0  0  0  0  0
    4.0829   -0.6905    0.0000 C   0  0  0  0  0  0  0  0  0  0  0  0
    4.8532    0.4956    0.0000 C   0  0  0  0  0  0  0  0  0  0  0  0
    4.8919   -2.0918    0.0000 C   0  0  0  0  0  0  0  0  0  0  0  0
    5.9271    0.0174    0.0000 C   0  0  0  0  0  0  0  0  0  0  0  0
    3.9021    0.8046    0.0000 C   0  0  0  0  0  0  0  0  0  0  0  0
    6.7931   -0.4826    0.0000 C   0  0  0  0  0  0  0  0  0  0  0  0
    5.9271    1.0174    0.0000 C   0  0  0  0  0  0  0  0  0  0  0  0
    7.6592    0.0174    0.0000 C   0  0  0  0  0  0  0  0  0  0  0  0
    6.7931    1.5174    0.0000 C   0  0  0  0  0  0  0  0  0  0  0  0
    7.6592    1.0174    0.0000 C   0  0  0  0  0  0  0  0  0  0  0  0
    3.6942    1.7827    0.0000 C   0  0  0  0  0  0  0  0  0  0  0  0
    3.1590    0.1355    0.0000 C   0  0  0  0  0  0  0  0  0  0  0  0
    8.6054    1.3222    0.0000 C   0  0  0  0  0  0  0  0  0  0  0  0
    9.1890    0.5174    0.0000 C   0  0  0  0  0  0  0  0  0  0  0  0
    2.7431    2.0918    0.0000 C   0  0  0  0  0  0  0  0  0  0  0  0
    2.2079    0.4445    0.0000 C   0  0  0  0  0  0  0  0  0  0  0  0
    2.0000    1.4226    0.0000 C   0  0  0  0  0  0  0  0  0  0  0  0
    5.9759   -1.8094    0.0000 H   0  0  0  0  0  0  0  0  0  0  0  0
    6.0627   -0.9842    0.0000 H   0  0  0  0  0  0  0  0  0  0  0  0
    4.0181   -0.0739    0.0000 H   0  0  0  0  0  0  0  0  0  0  0  0
    3.4629   -0.6905    0.0000 H   0  0  0  0  0  0  0  0  0  0  0  0
    5.4728    0.5172    0.0000 H   0  0  0  0  0  0  0  0  0  0  0  0
    4.9395    1.1095    0.0000 H   0  0  0  0  0  0  0  0  0  0  0  0
    4.5820   -2.6287    0.0000 H   0  0  0  0  0  0  0  0  0  0  0  0
    5.3935   -2.4562    0.0000 H   0  0  0  0  0  0  0  0  0  0  0  0
    3.4415   -1.9950    0.0000 H   0  0  0  0  0  0  0  0  0  0  0  0
    6.7931   -1.1026    0.0000 H   0  0  0  0  0  0  0  0  0  0  0  0
    5.3902    1.3274    0.0000 H   0  0  0  0  0  0  0  0  0  0  0  0
    6.7931    2.1374    0.0000 H   0  0  0  0  0  0  0  0  0  0  0  0
    4.1550    2.1976    0.0000 H   0  0  0  0  0  0  0  0  0  0  0  0
    3.2879   -0.4710    0.0000 H   0  0  0  0  0  0  0  0  0  0  0  0
    8.7980   -0.8766    0.0000 H   0  0  0  0  0  0  0  0  0  0  0  0
    8.7980    1.9115    0.0000 H   0  0  0  0  0  0  0  0  0  0  0  0
    9.8090    0.5174    0.0000 H   0  0  0  0  0  0  0  0  0  0  0  0
    2.6142    2.6982    0.0000 H   0  0  0  0  0  0  0  0  0  0  0  0
    1.7472    0.0296    0.0000 H   0  0  0  0  0  0  0  0  0  0  0  0
    1.4103    1.6142    0.0000 H   0  0  0  0  0  0  0  0  0  0  0  0
  1  5  1  0  0  0  0
  1  7  1  0  0  0  0
  1 30  1  0  0  0  0
  2 12  1  0  0  0  0
  2 18  1  0  0  0  0
  2 36  1  0  0  0  0
  3  4  1  0  0  0  0
  3  5  1  0  0  0  0
  3  6  1  0  0  0  0
  3  8  1  0  0  0  0
  4  7  1  0  0  0  0
  4 22  1  0  0  0  0
  4 23  1  0  0  0  0
  5 24  1  0  0  0  0
  5 25  1  0  0  0  0
  6  9  1  0  0  0  0
  6 26  1  0  0  0  0
  6 27  1  0  0  0  0
  7 28  1  0  0  0  0
  7 29  1  0  0  0  0
  8 10  2  0  0  0  0
  8 11  1  0  0  0  0
  9 15  2  0  0  0  0
  9 16  1  0  0  0  0
 10 12  1  0  0  0  0
 10 31  1  0  0  0  0
 11 13  2  0  0  0  0
 11 32  1  0  0  0  0
 12 14  2  0  0  0  0
 13 14  1  0  0  0  0
 13 33  1  0  0  0  0
 14 17  1  0  0  0  0
 15 19  1  0  0  0  0
 15 34  1  0  0  0  0
 16 20  2  0  0  0  0
 16 35  1  0  0  0  0
 17 18  2  0  0  0  0
 17 37  1  0  0  0  0
 18 38  1  0  0  0  0
 19 21  2  0  0  0  0
 19 39  1  0  0  0  0
 20 21  1  0  0  0  0
 20 40  1  0  0  0  0
 21 41  1  0  0  0  0
M  END
> <PUBCHEM_COMPOUND_CID>
44231009

> <PUBCHEM_COMPOUND_CANONICALIZED>
1

> <PUBCHEM_CACTVS_COMPLEXITY>
350

> <PUBCHEM_CACTVS_HBOND_ACCEPTOR>
1

> <PUBCHEM_CACTVS_HBOND_DONOR>
2

> <PUBCHEM_CACTVS_ROTATABLE_BOND>
3

> <PUBCHEM_CACTVS_SUBSKEYS>
AAADceB7AAAAAAAAAAAAAAAAAAAAAWLAAAAwYAAAAAAAAFgB9AAAHAAQAAAADgjBHgQ8wPLJkACgAzRnRACCgCAxAiAI2aA4ZJgIIOLAkZGEIAhgkADIyAcQgMAPwAAAQAACAACAAACAAAQAAAAAAAAAAA==

> <PUBCHEM_IUPAC_OPENEYE_NAME>
6-(3-benzylpyrrolidin-3-yl)-1H-indole

> <PUBCHEM_IUPAC_CAS_NAME>
6-[3-(phenylmethyl)-3-pyrrolidinyl]-1H-indole

> <PUBCHEM_IUPAC_NAME_MARKUP>
6-(3-benzylpyrrolidin-3-yl)-1<I>H</I>-indole

> <PUBCHEM_IUPAC_NAME>
6-(3-benzylpyrrolidin-3-yl)-1H-indole

> <PUBCHEM_IUPAC_SYSTEMATIC_NAME>
6-[3-(phenylmethyl)pyrrolidin-3-yl]-1H-indole

> <PUBCHEM_IUPAC_TRADITIONAL_NAME>
6-(3-benzylpyrrolidin-3-yl)-1H-indole

> <PUBCHEM_IUPAC_INCHI>
InChI=1S/C19H20N2/c1-2-4-15(5-3-1)13-19(9-11-20-14-19)17-7-6-16-8-10-21-18(16)12-17/h1-8,10,12,20-21H,9,11,13-14H2

> <PUBCHEM_IUPAC_INCHIKEY>
VHOZFHYPZOTVKS-UHFFFAOYSA-N

> <PUBCHEM_XLOGP3_AA>
3.8

> <PUBCHEM_EXACT_MASS>
276.162649

> <PUBCHEM_MOLECULAR_FORMULA>
C19H20N2

> <PUBCHEM_MOLECULAR_WEIGHT>
276.4

> <PUBCHEM_OPENEYE_CAN_SMILES>
C1CNCC1(CC2=CC=CC=C2)C3=CC4=C(C=C3)C=CN4

> <PUBCHEM_OPENEYE_ISO_SMILES>
C1CNCC1(CC2=CC=CC=C2)C3=CC4=C(C=C3)C=CN4

> <PUBCHEM_CACTVS_TPSA>
27.8

> <PUBCHEM_MONOISOTOPIC_WEIGHT>
276.162649

> <PUBCHEM_TOTAL_CHARGE>
0

> <PUBCHEM_HEAVY_ATOM_COUNT>
21

> <PUBCHEM_ATOM_DEF_STEREO_COUNT>
0

> <PUBCHEM_ATOM_UDEF_STEREO_COUNT>
1

> <PUBCHEM_BOND_DEF_STEREO_COUNT>
0

> <PUBCHEM_BOND_UDEF_STEREO_COUNT>
0

> <PUBCHEM_ISOTOPIC_ATOM_COUNT>
0

> <PUBCHEM_COMPONENT_COUNT>
1

> <PUBCHEM_CACTVS_TAUTO_COUNT>
-1

> <PUBCHEM_COORDINATE_TYPE>
1
5
255

> <PUBCHEM_BONDANNOTATIONS>
10  12  8
11  13  8
12  14  8
13  14  8
14  17  8
15  19  8
16  20  8
17  18  8
19  21  8
2  12  8
2  18  8
20  21  8
3  6  3
8  10  8
8  11  8
9  15  8
9  16  8

$$$$
44230875
  -OEChem-09211917432D

 44 47  0     1  0  0  0  0  0999 V2000
    3.4432    2.5086    0.0000 N   0  0  0  0  0  0  0  0  0  0  0  0
    8.0701   -0.4985    0.0000 N   0  0  0  0  0  0  0  0  0  0  0  0
    4.5258    1.3062    0.0000 C   0  0  3  0  0  0  0  0  0  0  0  0
    5.0258    2.1722    0.0000 C   0  0  0  0  0  0  0  0  0  0  0  0
    3.5477    1.5141    0.0000 C   0  0  0  0  0  0  0  0  0  0  0  0
    4.3179    0.3281    0.0000 C   0  0  0  0  0  0  0  0  0  0  0  0
    4.3567    2.9154    0.0000 C   0  0  0  0  0  0  0  0  0  0  0  0
    5.3919    0.8062    0.0000 C   0  0  0  0  0  0  0  0  0  0  0  0
    3.3669    0.0191    0.0000 C   0  0  0  0  0  0  0  0  0  0  0  0
    6.2579    1.3062    0.0000 C   0  0  0  0  0  0  0  0  0  0  0  0
    5.3919   -0.1938    0.0000 C   0  0  0  0  0  0  0  0  0  0  0  0
    3.1590   -0.9591    0.0000 C   0  0  0  0  0  0  0  0  0  0  0  0
    7.1239    0.8062    0.0000 C   0  0  0  0  0  0  0  0  0  0  0  0
    6.2579   -0.6938    0.0000 C   0  0  0  0  0  0  0  0  0  0  0  0
    7.1239   -0.1938    0.0000 C   0  0  0  0  0  0  0  0  0  0  0  0
    8.0701    1.1110    0.0000 C   0  0  0  0  0  0  0  0  0  0  0  0
    2.2079   -1.2681    0.0000 C   0  0  0  0  0  0  0  0  0  0  0  0
    3.9021   -1.6282    0.0000 C   0  0  0  0  0  0  0  0  0  0  0  0
    8.6538    0.3062    0.0000 C   0  0  0  0  0  0  0  0  0  0  0  0
    2.0000   -2.2463    0.0000 C   0  0  0  0  0  0  0  0  0  0  0  0
    3.6942   -2.6064    0.0000 C   0  0  0  0  0  0  0  0  0  0  0  0
    2.7431   -2.9154    0.0000 C   0  0  0  0  0  0  0  0  0  0  0  0
    5.5274    1.8078    0.0000 H   0  0  0  0  0  0  0  0  0  0  0  0
    5.4407    2.6330    0.0000 H   0  0  0  0  0  0  0  0  0  0  0  0
    2.9277    1.5141    0.0000 H   0  0  0  0  0  0  0  0  0  0  0  0
    3.4829    0.8975    0.0000 H   0  0  0  0  0  0  0  0  0  0  0  0
    4.4042   -0.2859    0.0000 H   0  0  0  0  0  0  0  0  0  0  0  0
    4.9376    0.3064    0.0000 H   0  0  0  0  0  0  0  0  0  0  0  0
    4.8583    3.2798    0.0000 H   0  0  0  0  0  0  0  0  0  0  0  0
    4.0467    3.4523    0.0000 H   0  0  0  0  0  0  0  0  0  0  0  0
    2.9062    2.8186    0.0000 H   0  0  0  0  0  0  0  0  0  0  0  0
    3.2806    0.6330    0.0000 H   0  0  0  0  0  0  0  0  0  0  0  0
    2.7473    0.0407    0.0000 H   0  0  0  0  0  0  0  0  0  0  0  0
    6.2579    1.9262    0.0000 H   0  0  0  0  0  0  0  0  0  0  0  0
    4.8549   -0.5038    0.0000 H   0  0  0  0  0  0  0  0  0  0  0  0
    6.2579   -1.3138    0.0000 H   0  0  0  0  0  0  0  0  0  0  0  0
    8.2628    1.7003    0.0000 H   0  0  0  0  0  0  0  0  0  0  0  0
    1.7472   -0.8532    0.0000 H   0  0  0  0  0  0  0  0  0  0  0  0
    4.4918   -1.4366    0.0000 H   0  0  0  0  0  0  0  0  0  0  0  0
    8.2628   -1.0878    0.0000 H   0  0  0  0  0  0  0  0  0  0  0  0
    9.2738    0.3062    0.0000 H   0  0  0  0  0  0  0  0  0  0  0  0
    1.4103   -2.4378    0.0000 H   0  0  0  0  0  0  0  0  0  0  0  0
    4.1550   -3.0212    0.0000 H   0  0  0  0  0  0  0  0  0  0  0  0
    2.6142   -3.5218    0.0000 H   0  0  0  0  0  0  0  0  0  0  0  0
  1  5  1  0  0  0  0
  1  7  1  0  0  0  0
  1 31  1  0  0  0  0
  2 15  1  0  0  0  0
  2 19  1  0  0  0  0
  2 40  1  0  0  0  0
  3  4  1  0  0  0  0
  3  5  1  0  0  0  0
  3  6  1  0  0  0  0
  3  8  1  0  0  0  0
  4  7  1  0  0  0  0
  4 23  1  0  0  0  0
  4 24  1  0  0  0  0
  5 25  1  0  0  0  0
  5 26  1  0  0  0  0
  6  9  1  0  0  0  0
  6 27  1  0  0  0  0
  6 28  1  0  0  0  0
  7 29  1  0  0  0  0
  7 30  1  0  0  0  0
  8 10  2  0  0  0  0
  8 11  1  0  0  0  0
  9 12  1  0  0  0  0
  9 32  1  0  0  0  0
  9 33  1  0  0  0  0
 10 13  1  0  0  0  0
 10 34  1  0  0  0  0
 11 14  2  0  0  0  0
 11 35  1  0  0  0  0
 12 17  2  0  0  0  0
 12 18  1  0  0  0  0
 13 15  2  0  0  0  0
 13 16  1  0  0  0  0
 14 15  1  0  0  0  0
 14 36  1  0  0  0  0
 16 19  2  0  0  0  0
 16 37  1  0  0  0  0
 17 20  1  0  0  0  0
 17 38  1  0  0  0  0
 18 21  2  0  0  0  0
 18 39  1  0  0  0  0
 19 41  1  0  0  0  0
 20 22  2  0  0  0  0
 20 42  1  0  0  0  0
 21 22  1  0  0  0  0
 21 43  1  0  0  0  0
 22 44  1  0  0  0  0
M  END
> <PUBCHEM_COMPOUND_CID>
44230875

> <PUBCHEM_COMPOUND_CANONICALIZED>
1

> <PUBCHEM_CACTVS_COMPLEXITY>
363

> <PUBCHEM_CACTVS_HBOND_ACCEPTOR>
1

> <PUBCHEM_CACTVS_HBOND_DONOR>
2

> <PUBCHEM_CACTVS_ROTATABLE_BOND>
4

> <PUBCHEM_CACTVS_SUBSKEYS>
AAADceB7AAAAAAAAAAAAAAAAAAAAAWLAAAAwYAAAAAAAAFgB9AAAHAAQAAAADgjBHgQ8wPLJkACgAzRnRACCgCAxAiAI2aA4ZJgIIOLAkZGEIAhgkADIyAcQgMAPiAACAAACAAAQAAQAAAQAAAAAAAAAAA==

> <PUBCHEM_IUPAC_OPENEYE_NAME>
5-[3-(2-phenylethyl)pyrrolidin-3-yl]-1H-indole

> <PUBCHEM_IUPAC_CAS_NAME>
5-[3-(2-phenylethyl)-3-pyrrolidinyl]-1H-indole

> <PUBCHEM_IUPAC_NAME_MARKUP>
5-[3-(2-phenylethyl)pyrrolidin-3-yl]-1<I>H</I>-indole

> <PUBCHEM_IUPAC_NAME>
5-[3-(2-phenylethyl)pyrrolidin-3-yl]-1H-indole

> <PUBCHEM_IUPAC_SYSTEMATIC_NAME>
5-[3-(2-phenylethyl)pyrrolidin-3-yl]-1H-indole

> <PUBCHEM_IUPAC_TRADITIONAL_NAME>
5-(3-phenethylpyrrolidin-3-yl)-1H-indole

> <PUBCHEM_IUPAC_INCHI>
InChI=1S/C20H22N2/c1-2-4-16(5-3-1)8-10-20(11-13-21-15-20)18-6-7-19-17(14-18)9-12-22-19/h1-7,9,12,14,21-22H,8,10-11,13,15H2

> <PUBCHEM_IUPAC_INCHIKEY>
IYTYICIRVUHWDC-UHFFFAOYSA-N

> <PUBCHEM_XLOGP3_AA>
4.1

> <PUBCHEM_EXACT_MASS>
290.178299

> <PUBCHEM_MOLECULAR_FORMULA>
C20H22N2

> <PUBCHEM_MOLECULAR_WEIGHT>
290.4

> <PUBCHEM_OPENEYE_CAN_SMILES>
C1CNCC1(CCC2=CC=CC=C2)C3=CC4=C(C=C3)NC=C4

> <PUBCHEM_OPENEYE_ISO_SMILES>
C1CNCC1(CCC2=CC=CC=C2)C3=CC4=C(C=C3)NC=C4

> <PUBCHEM_CACTVS_TPSA>
27.8

> <PUBCHEM_MONOISOTOPIC_WEIGHT>
290.178299

> <PUBCHEM_TOTAL_CHARGE>
0

> <PUBCHEM_HEAVY_ATOM_COUNT>
22

> <PUBCHEM_ATOM_DEF_STEREO_COUNT>
0

> <PUBCHEM_ATOM_UDEF_STEREO_COUNT>
1

> <PUBCHEM_BOND_DEF_STEREO_COUNT>
0

> <PUBCHEM_BOND_UDEF_STEREO_COUNT>
0

> <PUBCHEM_ISOTOPIC_ATOM_COUNT>
0

> <PUBCHEM_COMPONENT_COUNT>
1

> <PUBCHEM_CACTVS_TAUTO_COUNT>
-1

> <PUBCHEM_COORDINATE_TYPE>
1
5
255

> <PUBCHEM_BONDANNOTATIONS>
10  13  8
11  14  8
12  17  8
12  18  8
13  15  8
13  16  8
14  15  8
16  19  8
17  20  8
18  21  8
2  15  8
2  19  8
20  22  8
21  22  8
3  6  3
8  10  8
8  11  8

$$$$
44230732
  -OEChem-09211917432D

 41 44  0     1  0  0  0  0  0999 V2000
    3.9784    1.6850    0.0000 N   0  0  0  0  0  0  0  0  0  0  0  0
    8.6054   -1.3222    0.0000 N   0  0  0  0  0  0  0  0  0  0  0  0
    5.0611    0.4826    0.0000 C   0  0  3  0  0  0  0  0  0  0  0  0
    5.5611    1.3486    0.0000 C   0  0  0  0  0  0  0  0  0  0  0  0
    4.0829    0.6905    0.0000 C   0  0  0  0  0  0  0  0  0  0  0  0
    4.8532   -0.4956    0.0000 C   0  0  0  0  0  0  0  0  0  0  0  0
    4.8919    2.0918    0.0000 C   0  0  0  0  0  0  0  0  0  0  0  0
    5.9271   -0.0174    0.0000 C   0  0  0  0  0  0  0  0  0  0  0  0
    3.9021   -0.8046    0.0000 C   0  0  0  0  0  0  0  0  0  0  0  0
    6.7931    0.4826    0.0000 C   0  0  0  0  0  0  0  0  0  0  0  0
    5.9271   -1.0174    0.0000 C   0  0  0  0  0  0  0  0  0  0  0  0
    7.6592   -0.0174    0.0000 C   0  0  0  0  0  0  0  0  0  0  0  0
    6.7931   -1.5174    0.0000 C   0  0  0  0  0  0  0  0  0  0  0  0
    7.6592   -1.0174    0.0000 C   0  0  0  0  0  0  0  0  0  0  0  0
    3.6942   -1.7827    0.0000 C   0  0  0  0  0  0  0  0  0  0  0  0
    3.1590   -0.1355    0.0000 C   0  0  0  0  0  0  0  0  0  0  0  0
    8.6054    0.2873    0.0000 C   0  0  0  0  0  0  0  0  0  0  0  0
    9.1890   -0.5174    0.0000 C   0  0  0  0  0  0  0  0  0  0  0  0
    2.7431   -2.0918    0.0000 C   0  0  0  0  0  0  0  0  0  0  0  0
    2.2079   -0.4445    0.0000 C   0  0  0  0  0  0  0  0  0  0  0  0
    2.0000   -1.4226    0.0000 C   0  0  0  0  0  0  0  0  0  0  0  0
    6.0627    0.9842    0.0000 H   0  0  0  0  0  0  0  0  0  0  0  0
    5.9759    1.8094    0.0000 H   0  0  0  0  0  0  0  0  0  0  0  0
    3.4629    0.6905    0.0000 H   0  0  0  0  0  0  0  0  0  0  0  0
    4.0181    0.0739    0.0000 H   0  0  0  0  0  0  0  0  0  0  0  0
    4.9395   -1.1095    0.0000 H   0  0  0  0  0  0  0  0  0  0  0  0
    5.4728   -0.5172    0.0000 H   0  0  0  0  0  0  0  0  0  0  0  0
    5.3935    2.4562    0.0000 H   0  0  0  0  0  0  0  0  0  0  0  0
    4.5820    2.6287    0.0000 H   0  0  0  0  0  0  0  0  0  0  0  0
    3.4415    1.9950    0.0000 H   0  0  0  0  0  0  0  0  0  0  0  0
    6.7931    1.1026    0.0000 H   0  0  0  0  0  0  0  0  0  0  0  0
    5.3902   -1.3274    0.0000 H   0  0  0  0  0  0  0  0  0  0  0  0
    6.7931   -2.1374    0.0000 H   0  0  0  0  0  0  0  0  0  0  0  0
    4.1550   -2.1976    0.0000 H   0  0  0  0  0  0  0  0  0  0  0  0
    3.2879    0.4710    0.0000 H   0  0  0  0  0  0  0  0  0  0  0  0
    8.7980    0.8766    0.0000 H   0  0  0  0  0  0  0  0  0  0  0  0
    8.7980   -1.9115    0.0000 H   0  0  0  0  0  0  0  0  0  0  0  0
    9.8090   -0.5174    0.0000 H   0  0  0  0  0  0  0  0  0  0  0  0
    2.6142   -2.6982    0.0000 H   0  0  0  0  0  0  0  0  0  0  0  0
    1.7472   -0.0296    0.0000 H   0  0  0  0  0  0  0  0  0  0  0  0
    1.4103   -1.6142    0.0000 H   0  0  0  0  0  0  0  0  0  0  0  0
  1  5  1  0  0  0  0
  1  7  1  0  0  0  0
  1 30  1  0  0  0  0
  2 14  1  0  0  0  0
  2 18  1  0  0  0  0
  2 37  1  0  0  0  0
  3  4  1  0  0  0  0
  3  5  1  0  0  0  0
  3  6  1  0  0  0  0
  3  8  1  0  0  0  0
  4  7  1  0  0  0  0
  4 22  1  0  0  0  0
  4 23  1  0  0  0  0
  5 24  1  0  0  0  0
  5 25  1  0  0  0  0
  6  9  1  0  0  0  0
  6 26  1  0  0  0  0
  6 27  1  0  0  0  0
  7 28  1  0  0  0  0
  7 29  1  0  0  0  0
  8 10  2  0  0  0  0
  8 11  1  0  0  0  0
  9 15  2  0  0  0  0
  9 16  1  0  0  0  0
 10 12  1  0  0  0  0
 10 31  1  0  0  0  0
 11 13  2  0  0  0  0
 11 32  1  0  0  0  0
 12 14  2  0  0  0  0
 12 17  1  0  0  0  0
 13 14  1  0  0  0  0
 13 33  1  0  0  0  0
 15 19  1  0  0  0  0
 15 34  1  0  0  0  0
 16 20  2  0  0  0  0
 16 35  1  0  0  0  0
 17 18  2  0  0  0  0
 17 36  1  0  0  0  0
 18 38  1  0  0  0  0
 19 21  2  0  0  0  0
 19 39  1  0  0  0  0
 20 21  1  0  0  0  0
 20 40  1  0  0  0  0
 21 41  1  0  0  0  0
M  END
> <PUBCHEM_COMPOUND_CID>
44230732

> <PUBCHEM_COMPOUND_CANONICALIZED>
1

> <PUBCHEM_CACTVS_COMPLEXITY>
350

> <PUBCHEM_CACTVS_HBOND_ACCEPTOR>
1

> <PUBCHEM_CACTVS_HBOND_DONOR>
2

> <PUBCHEM_CACTVS_ROTATABLE_BOND>
3

> <PUBCHEM_CACTVS_SUBSKEYS>
AAADceB7AAAAAAAAAAAAAAAAAAAAAWLAAAAwYAAAAAAAAFgB9AAAHAAQAAAADgjBHgQ8wPLJkACgAzRnRACCgCAxAiAI2aA4ZJgIIOLAkZGEIAhgkADIyAcQgMAPiAACAAACAAAQAAQAAAQAAAAAAAAAAA==

> <PUBCHEM_IUPAC_OPENEYE_NAME>
5-(3-benzylpyrrolidin-3-yl)-1H-indole

> <PUBCHEM_IUPAC_CAS_NAME>
5-[3-(phenylmethyl)-3-pyrrolidinyl]-1H-indole

> <PUBCHEM_IUPAC_NAME_MARKUP>
5-(3-benzylpyrrolidin-3-yl)-1<I>H</I>-indole

> <PUBCHEM_IUPAC_NAME>
5-(3-benzylpyrrolidin-3-yl)-1H-indole

> <PUBCHEM_IUPAC_SYSTEMATIC_NAME>
5-[3-(phenylmethyl)pyrrolidin-3-yl]-1H-indole

> <PUBCHEM_IUPAC_TRADITIONAL_NAME>
5-(3-benzylpyrrolidin-3-yl)-1H-indole

> <PUBCHEM_IUPAC_INCHI>
InChI=1S/C19H20N2/c1-2-4-15(5-3-1)13-19(9-11-20-14-19)17-6-7-18-16(12-17)8-10-21-18/h1-8,10,12,20-21H,9,11,13-14H2

> <PUBCHEM_IUPAC_INCHIKEY>
UZKWACFLBGIUSH-UHFFFAOYSA-N

> <PUBCHEM_XLOGP3_AA>
3.8

> <PUBCHEM_EXACT_MASS>
276.162649

> <PUBCHEM_MOLECULAR_FORMULA>
C19H20N2

> <PUBCHEM_MOLECULAR_WEIGHT>
276.4

> <PUBCHEM_OPENEYE_CAN_SMILES>
C1CNCC1(CC2=CC=CC=C2)C3=CC4=C(C=C3)NC=C4

> <PUBCHEM_OPENEYE_ISO_SMILES>
C1CNCC1(CC2=CC=CC=C2)C3=CC4=C(C=C3)NC=C4

> <PUBCHEM_CACTVS_TPSA>
27.8

> <PUBCHEM_MONOISOTOPIC_WEIGHT>
276.162649

> <PUBCHEM_TOTAL_CHARGE>
0

> <PUBCHEM_HEAVY_ATOM_COUNT>
21

> <PUBCHEM_ATOM_DEF_STEREO_COUNT>
0

> <PUBCHEM_ATOM_UDEF_STEREO_COUNT>
1

> <PUBCHEM_BOND_DEF_STEREO_COUNT>
0

> <PUBCHEM_BOND_UDEF_STEREO_COUNT>
0

> <PUBCHEM_ISOTOPIC_ATOM_COUNT>
0

> <PUBCHEM_COMPONENT_COUNT>
1

> <PUBCHEM_CACTVS_TAUTO_COUNT>
-1

> <PUBCHEM_COORDINATE_TYPE>
1
5
255

> <PUBCHEM_BONDANNOTATIONS>
10  12  8
11  13  8
12  14  8
12  17  8
13  14  8
15  19  8
16  20  8
17  18  8
19  21  8
2  14  8
2  18  8
20  21  8
3  6  3
8  10  8
8  11  8
9  15  8
9  16  8

$$$$
23370152
  -OEChem-09211917432D

 51 54  0     1  0  0  0  0  0999 V2000
    5.9674   -0.6357    0.0000 N   0  0  3  0  0  0  0  0  0  0  0  0
    4.6783   -3.4019    0.0000 N   0  0  0  0  0  0  0  0  0  0  0  0
    6.6353   -1.3800    0.0000 C   0  0  0  0  0  0  0  0  0  0  0  0
    7.6138   -1.1738    0.0000 C   0  0  0  0  0  0  0  0  0  0  0  0
    7.9244   -0.2233    0.0000 C   0  0  0  0  0  0  0  0  0  0  0  0
    6.2781    0.3148    0.0000 C   0  0  0  0  0  0  0  0  0  0  0  0
    4.9889   -0.8419    0.0000 C   0  0  0  0  0  0  0  0  0  0  0  0
    8.9030   -0.0171    0.0000 C   0  0  0  0  0  0  0  0  0  0  0  0
    7.2566    0.5210    0.0000 C   0  0  0  0  0  0  0  0  0  0  0  0
    9.2136    0.9335    0.0000 C   0  0  0  0  0  0  0  0  0  0  0  0
    4.6783   -1.7924    0.0000 C   0  0  0  0  0  0  0  0  0  0  0  0
    3.7320   -2.0972    0.0000 C   0  0  0  0  0  0  0  0  0  0  0  0
   10.1921    1.1397    0.0000 C   0  0  0  0  0  0  0  0  0  0  0  0
    5.2619   -2.5972    0.0000 C   0  0  0  0  0  0  0  0  0  0  0  0
    3.7320   -3.0972    0.0000 C   0  0  0  0  0  0  0  0  0  0  0  0
   10.5028    2.0902    0.0000 C   0  0  0  0  0  0  0  0  0  0  0  0
    2.8660   -1.5972    0.0000 C   0  0  0  0  0  0  0  0  0  0  0  0
    2.8660   -3.5972    0.0000 C   0  0  0  0  0  0  0  0  0  0  0  0
    2.0000   -2.0972    0.0000 C   0  0  0  0  0  0  0  0  0  0  0  0
    2.0000   -3.0972    0.0000 C   0  0  0  0  0  0  0  0  0  0  0  0
   11.4813    2.2964    0.0000 C   0  0  0  0  0  0  0  0  0  0  0  0
    9.8349    2.8345    0.0000 C   0  0  0  0  0  0  0  0  0  0  0  0
   11.7920    3.2469    0.0000 C   0  0  0  0  0  0  0  0  0  0  0  0
   10.1456    3.7850    0.0000 C   0  0  0  0  0  0  0  0  0  0  0  0
   11.1241    3.9912    0.0000 C   0  0  0  0  0  0  0  0  0  0  0  0
    6.1089   -1.7077    0.0000 H   0  0  0  0  0  0  0  0  0  0  0  0
    6.8665   -1.9553    0.0000 H   0  0  0  0  0  0  0  0  0  0  0  0
    7.6344   -1.7935    0.0000 H   0  0  0  0  0  0  0  0  0  0  0  0
    8.2276   -1.2612    0.0000 H   0  0  0  0  0  0  0  0  0  0  0  0
    6.2575    0.9345    0.0000 H   0  0  0  0  0  0  0  0  0  0  0  0
    5.6643    0.4022    0.0000 H   0  0  0  0  0  0  0  0  0  0  0  0
    4.9684   -0.2223    0.0000 H   0  0  0  0  0  0  0  0  0  0  0  0
    4.3751   -0.7546    0.0000 H   0  0  0  0  0  0  0  0  0  0  0  0
    8.9235   -0.6367    0.0000 H   0  0  0  0  0  0  0  0  0  0  0  0
    9.5168   -0.1044    0.0000 H   0  0  0  0  0  0  0  0  0  0  0  0
    7.4492    1.1104    0.0000 H   0  0  0  0  0  0  0  0  0  0  0  0
    9.1930    1.5531    0.0000 H   0  0  0  0  0  0  0  0  0  0  0  0
    8.5998    1.0208    0.0000 H   0  0  0  0  0  0  0  0  0  0  0  0
   10.2127    0.5200    0.0000 H   0  0  0  0  0  0  0  0  0  0  0  0
   10.8059    1.0523    0.0000 H   0  0  0  0  0  0  0  0  0  0  0  0
    5.8819   -2.5972    0.0000 H   0  0  0  0  0  0  0  0  0  0  0  0
    4.8709   -3.9912    0.0000 H   0  0  0  0  0  0  0  0  0  0  0  0
    2.8660   -0.9772    0.0000 H   0  0  0  0  0  0  0  0  0  0  0  0
    2.8660   -4.2172    0.0000 H   0  0  0  0  0  0  0  0  0  0  0  0
    1.4631   -1.7872    0.0000 H   0  0  0  0  0  0  0  0  0  0  0  0
    1.4631   -3.4072    0.0000 H   0  0  0  0  0  0  0  0  0  0  0  0
   11.8954    1.8350    0.0000 H   0  0  0  0  0  0  0  0  0  0  0  0
    9.2283    2.7066    0.0000 H   0  0  0  0  0  0  0  0  0  0  0  0
   12.3986    3.3748    0.0000 H   0  0  0  0  0  0  0  0  0  0  0  0
    9.7315    4.2465    0.0000 H   0  0  0  0  0  0  0  0  0  0  0  0
   11.3167    4.5806    0.0000 H   0  0  0  0  0  0  0  0  0  0  0  0
  1  3  1  0  0  0  0
  1  6  1  0  0  0  0
  1  7  1  0  0  0  0
  2 14  1  0  0  0  0
  2 15  1  0  0  0  0
  2 42  1  0  0  0  0
  3  4  1  0  0  0  0
  3 26  1  0  0  0  0
  3 27  1  0  0  0  0
  4  5  1  0  0  0  0
  4 28  1  0  0  0  0
  4 29  1  0  0  0  0
  5  8  1  0  0  0  0
  5  9  2  0  0  0  0
  6  9  1  0  0  0  0
  6 30  1  0  0  0  0
  6 31  1  0  0  0  0
  7 11  1  0  0  0  0
  7 32  1  0  0  0  0
  7 33  1  0  0  0  0
  8 10  1  0  0  0  0
  8 34  1  0  0  0  0
  8 35  1  0  0  0  0
  9 36  1  0  0  0  0
 10 13  1  0  0  0  0
 10 37  1  0  0  0  0
 10 38  1  0  0  0  0
 11 12  1  0  0  0  0
 11 14  2  0  0  0  0
 12 15  1  0  0  0  0
 12 17  2  0  0  0  0
 13 16  1  0  0  0  0
 13 39  1  0  0  0  0
 13 40  1  0  0  0  0
 14 41  1  0  0  0  0
 15 18  2  0  0  0  0
 16 21  2  0  0  0  0
 16 22  1  0  0  0  0
 17 19  1  0  0  0  0
 17 43  1  0  0  0  0
 18 20  1  0  0  0  0
 18 44  1  0  0  0  0
 19 20  2  0  0  0  0
 19 45  1  0  0  0  0
 20 46  1  0  0  0  0
 21 23  1  0  0  0  0
 21 47  1  0  0  0  0
 22 24  2  0  0  0  0
 22 48  1  0  0  0  0
 23 25  2  0  0  0  0
 23 49  1  0  0  0  0
 24 25  1  0  0  0  0
 24 50  1  0  0  0  0
 25 51  1  0  0  0  0
M  END
> <PUBCHEM_COMPOUND_CID>
23370152

> <PUBCHEM_COMPOUND_CANONICALIZED>
1

> <PUBCHEM_CACTVS_COMPLEXITY>
437

> <PUBCHEM_CACTVS_HBOND_ACCEPTOR>
1

> <PUBCHEM_CACTVS_HBOND_DONOR>
1

> <PUBCHEM_CACTVS_ROTATABLE_BOND>
6

> <PUBCHEM_CACTVS_SUBSKEYS>
AAADceB7AAAAAAAAAAAAAAAAAAAAAWAAAAAwYIAAAAAAAFgB9AAAHAAQAAAADAjBHgQ8wPPJkACgAzRnRACCgCAxAiAI2aA4ZJgIIOLA0ZGEIAhgkADIyAcQgMAOgAAAAAACAAAAAAAAAAQAAAAAAAAAAA==

> <PUBCHEM_IUPAC_OPENEYE_NAME>
3-[[4-(3-phenylpropyl)-3,6-dihydro-2H-pyridin-1-yl]methyl]-1H-indole

> <PUBCHEM_IUPAC_CAS_NAME>
3-[[4-(3-phenylpropyl)-3,6-dihydro-2H-pyridin-1-yl]methyl]-1H-indole

> <PUBCHEM_IUPAC_NAME_MARKUP>
3-[[4-(3-phenylpropyl)-3,6-dihydro-2<I>H</I>-pyridin-1-yl]methyl]-1<I>H</I>-indole

> <PUBCHEM_IUPAC_NAME>
3-[[4-(3-phenylpropyl)-3,6-dihydro-2H-pyridin-1-yl]methyl]-1H-indole

> <PUBCHEM_IUPAC_SYSTEMATIC_NAME>
3-[[4-(3-phenylpropyl)-3,6-dihydro-2H-pyridin-1-yl]methyl]-1H-indole

> <PUBCHEM_IUPAC_TRADITIONAL_NAME>
3-[[4-(3-phenylpropyl)-3,6-dihydro-2H-pyridin-1-yl]methyl]-1H-indole

> <PUBCHEM_IUPAC_INCHI>
InChI=1S/C23H26N2/c1-2-7-19(8-3-1)9-6-10-20-13-15-25(16-14-20)18-21-17-24-23-12-5-4-11-22(21)23/h1-5,7-8,11-13,17,24H,6,9-10,14-16,18H2

> <PUBCHEM_IUPAC_INCHIKEY>
FAUUNBUXDZOUSO-UHFFFAOYSA-N

> <PUBCHEM_XLOGP3_AA>
4.9

> <PUBCHEM_EXACT_MASS>
330.209599

> <PUBCHEM_MOLECULAR_FORMULA>
C23H26N2

> <PUBCHEM_MOLECULAR_WEIGHT>
330.5

> <PUBCHEM_OPENEYE_CAN_SMILES>
C1CN(CC=C1CCCC2=CC=CC=C2)CC3=CNC4=CC=CC=C43

> <PUBCHEM_OPENEYE_ISO_SMILES>
C1CN(CC=C1CCCC2=CC=CC=C2)CC3=CNC4=CC=CC=C43

> <PUBCHEM_CACTVS_TPSA>
19

> <PUBCHEM_MONOISOTOPIC_WEIGHT>
330.209599

> <PUBCHEM_TOTAL_CHARGE>
0

> <PUBCHEM_HEAVY_ATOM_COUNT>
25

> <PUBCHEM_ATOM_DEF_STEREO_COUNT>
0

> <PUBCHEM_ATOM_UDEF_STEREO_COUNT>
0

> <PUBCHEM_BOND_DEF_STEREO_COUNT>
0

> <PUBCHEM_BOND_UDEF_STEREO_COUNT>
0

> <PUBCHEM_ISOTOPIC_ATOM_COUNT>
0

> <PUBCHEM_COMPONENT_COUNT>
1

> <PUBCHEM_CACTVS_TAUTO_COUNT>
-1

> <PUBCHEM_COORDINATE_TYPE>
1
5
255

> <PUBCHEM_BONDANNOTATIONS>
11  12  8
11  14  8
12  15  8
12  17  8
15  18  8
16  21  8
16  22  8
17  19  8
18  20  8
19  20  8
2  14  8
2  15  8
21  23  8
22  24  8
23  25  8
24  25  8

$$$$
23370142
  -OEChem-09211917432D

 46 49  0     1  0  0  0  0  0999 V2000
    5.9674    0.2117    0.0000 N   0  0  3  0  0  0  0  0  0  0  0  0
    4.6783   -2.5545    0.0000 N   0  0  0  0  0  0  0  0  0  0  0  0
    6.6353   -0.5326    0.0000 C   0  0  0  0  0  0  0  0  0  0  0  0
    4.9889    0.0055    0.0000 C   0  0  0  0  0  0  0  0  0  0  0  0
    6.2781    1.1622    0.0000 C   0  0  0  0  0  0  0  0  0  0  0  0
    7.6138   -0.3264    0.0000 C   0  0  0  0  0  0  0  0  0  0  0  0
    4.6783   -0.9450    0.0000 C   0  0  0  0  0  0  0  0  0  0  0  0
    7.9244    0.6241    0.0000 C   0  0  0  0  0  0  0  0  0  0  0  0
    7.2566    1.3684    0.0000 C   0  0  0  0  0  0  0  0  0  0  0  0
    3.7320   -1.2498    0.0000 C   0  0  0  0  0  0  0  0  0  0  0  0
    3.7320   -2.2498    0.0000 C   0  0  0  0  0  0  0  0  0  0  0  0
    5.2619   -1.7498    0.0000 C   0  0  0  0  0  0  0  0  0  0  0  0
    8.9030    0.8304    0.0000 C   0  0  0  0  0  0  0  0  0  0  0  0
    2.8660   -0.7498    0.0000 C   0  0  0  0  0  0  0  0  0  0  0  0
    2.8660   -2.7498    0.0000 C   0  0  0  0  0  0  0  0  0  0  0  0
    2.0000   -1.2498    0.0000 C   0  0  0  0  0  0  0  0  0  0  0  0
    2.0000   -2.2498    0.0000 C   0  0  0  0  0  0  0  0  0  0  0  0
    9.2136    1.7809    0.0000 C   0  0  0  0  0  0  0  0  0  0  0  0
   10.1921    1.9871    0.0000 C   0  0  0  0  0  0  0  0  0  0  0  0
   10.8600    1.2428    0.0000 C   0  0  0  0  0  0  0  0  0  0  0  0
   10.5028    2.9376    0.0000 C   0  0  0  0  0  0  0  0  0  0  0  0
   11.8385    1.4490    0.0000 C   0  0  0  0  0  0  0  0  0  0  0  0
   11.4813    3.1438    0.0000 C   0  0  0  0  0  0  0  0  0  0  0  0
   12.1491    2.3995    0.0000 C   0  0  0  0  0  0  0  0  0  0  0  0
    6.1089   -0.8602    0.0000 H   0  0  0  0  0  0  0  0  0  0  0  0
    6.8665   -1.1079    0.0000 H   0  0  0  0  0  0  0  0  0  0  0  0
    4.9684    0.6251    0.0000 H   0  0  0  0  0  0  0  0  0  0  0  0
    4.3751    0.0928    0.0000 H   0  0  0  0  0  0  0  0  0  0  0  0
    6.2575    1.7819    0.0000 H   0  0  0  0  0  0  0  0  0  0  0  0
    5.6643    1.2496    0.0000 H   0  0  0  0  0  0  0  0  0  0  0  0
    7.6344   -0.9460    0.0000 H   0  0  0  0  0  0  0  0  0  0  0  0
    8.2276   -0.4137    0.0000 H   0  0  0  0  0  0  0  0  0  0  0  0
    7.4492    1.9578    0.0000 H   0  0  0  0  0  0  0  0  0  0  0  0
    5.8819   -1.7498    0.0000 H   0  0  0  0  0  0  0  0  0  0  0  0
    4.8709   -3.1438    0.0000 H   0  0  0  0  0  0  0  0  0  0  0  0
    9.3170    0.3689    0.0000 H   0  0  0  0  0  0  0  0  0  0  0  0
    2.8660   -0.1298    0.0000 H   0  0  0  0  0  0  0  0  0  0  0  0
    2.8660   -3.3698    0.0000 H   0  0  0  0  0  0  0  0  0  0  0  0
    1.4631   -0.9398    0.0000 H   0  0  0  0  0  0  0  0  0  0  0  0
    1.4631   -2.5598    0.0000 H   0  0  0  0  0  0  0  0  0  0  0  0
    8.7996    2.2423    0.0000 H   0  0  0  0  0  0  0  0  0  0  0  0
   10.6674    0.6535    0.0000 H   0  0  0  0  0  0  0  0  0  0  0  0
   10.0887    3.3991    0.0000 H   0  0  0  0  0  0  0  0  0  0  0  0
   12.2525    0.9875    0.0000 H   0  0  0  0  0  0  0  0  0  0  0  0
   11.6739    3.7332    0.0000 H   0  0  0  0  0  0  0  0  0  0  0  0
   12.7558    2.5274    0.0000 H   0  0  0  0  0  0  0  0  0  0  0  0
  1  3  1  0  0  0  0
  1  4  1  0  0  0  0
  1  5  1  0  0  0  0
  2 11  1  0  0  0  0
  2 12  1  0  0  0  0
  2 35  1  0  0  0  0
  3  6  1  0  0  0  0
  3 25  1  0  0  0  0
  3 26  1  0  0  0  0
  4  7  1  0  0  0  0
  4 27  1  0  0  0  0
  4 28  1  0  0  0  0
  5  9  1  0  0  0  0
  5 29  1  0  0  0  0
  5 30  1  0  0  0  0
  6  8  1  0  0  0  0
  6 31  1  0  0  0  0
  6 32  1  0  0  0  0
  7 10  1  0  0  0  0
  7 12  2  0  0  0  0
  8  9  2  0  0  0  0
  8 13  1  0  0  0  0
  9 33  1  0  0  0  0
 10 11  1  0  0  0  0
 10 14  2  0  0  0  0
 11 15  2  0  0  0  0
 12 34  1  0  0  0  0
 13 18  2  0  0  0  0
 13 36  1  0  0  0  0
 14 16  1  0  0  0  0
 14 37  1  0  0  0  0
 15 17  1  0  0  0  0
 15 38  1  0  0  0  0
 16 17  2  0  0  0  0
 16 39  1  0  0  0  0
 17 40  1  0  0  0  0
 18 19  1  0  0  0  0
 18 41  1  0  0  0  0
 19 20  2  0  0  0  0
 19 21  1  0  0  0  0
 20 22  1  0  0  0  0
 20 42  1  0  0  0  0
 21 23  2  0  0  0  0
 21 43  1  0  0  0  0
 22 24  2  0  0  0  0
 22 44  1  0  0  0  0
 23 24  1  0  0  0  0
 23 45  1  0  0  0  0
 24 46  1  0  0  0  0
M  END
> <PUBCHEM_COMPOUND_CID>
23370142

> <PUBCHEM_COMPOUND_CANONICALIZED>
1

> <PUBCHEM_CACTVS_COMPLEXITY>
461

> <PUBCHEM_CACTVS_HBOND_ACCEPTOR>
1

> <PUBCHEM_CACTVS_HBOND_DONOR>
1

> <PUBCHEM_CACTVS_ROTATABLE_BOND>
4

> <PUBCHEM_CACTVS_SUBSKEYS>
AAADceB7AAAAAAAAAAAAAAAAAAAAAWAAAAAwYIAAAAAAAFgB9AAAHAAQAAAADAjBHgQ8wPPJkACgAzRnRACCgCAxAiAI2aA4ZJgIIOLA0ZGEIAhgkADIyAcQgMAOgAAAAAACAAAAAAAAAAQAAAAAAAAAAA==

> <PUBCHEM_IUPAC_OPENEYE_NAME>
3-[[4-[(E)-styryl]-3,6-dihydro-2H-pyridin-1-yl]methyl]-1H-indole

> <PUBCHEM_IUPAC_CAS_NAME>
3-[[4-[(E)-2-phenylethenyl]-3,6-dihydro-2H-pyridin-1-yl]methyl]-1H-indole

> <PUBCHEM_IUPAC_NAME_MARKUP>
3-[[4-[(<I>E</I>)-2-phenylethenyl]-3,6-dihydro-2<I>H</I>-pyridin-1-yl]methyl]-1<I>H</I>-indole

> <PUBCHEM_IUPAC_NAME>
3-[[4-[(E)-2-phenylethenyl]-3,6-dihydro-2H-pyridin-1-yl]methyl]-1H-indole

> <PUBCHEM_IUPAC_SYSTEMATIC_NAME>
3-[[4-[(E)-2-phenylethenyl]-3,6-dihydro-2H-pyridin-1-yl]methyl]-1H-indole

> <PUBCHEM_IUPAC_TRADITIONAL_NAME>
3-[[4-[(E)-styryl]-3,6-dihydro-2H-pyridin-1-yl]methyl]-1H-indole

> <PUBCHEM_IUPAC_INCHI>
InChI=1S/C22H22N2/c1-2-6-18(7-3-1)10-11-19-12-14-24(15-13-19)17-20-16-23-22-9-5-4-8-21(20)22/h1-12,16,23H,13-15,17H2/b11-10+

> <PUBCHEM_IUPAC_INCHIKEY>
BDIPUAIIPREXRT-ZHACJKMWSA-N

> <PUBCHEM_XLOGP3_AA>
4.4

> <PUBCHEM_EXACT_MASS>
314.178299

> <PUBCHEM_MOLECULAR_FORMULA>
C22H22N2

> <PUBCHEM_MOLECULAR_WEIGHT>
314.4

> <PUBCHEM_OPENEYE_CAN_SMILES>
C1CN(CC=C1C=CC2=CC=CC=C2)CC3=CNC4=CC=CC=C43

> <PUBCHEM_OPENEYE_ISO_SMILES>
C1CN(CC=C1/C=C/C2=CC=CC=C2)CC3=CNC4=CC=CC=C43

> <PUBCHEM_CACTVS_TPSA>
19

> <PUBCHEM_MONOISOTOPIC_WEIGHT>
314.178299

> <PUBCHEM_TOTAL_CHARGE>
0

> <PUBCHEM_HEAVY_ATOM_COUNT>
24

> <PUBCHEM_ATOM_DEF_STEREO_COUNT>
0

> <PUBCHEM_ATOM_UDEF_STEREO_COUNT>
0

> <PUBCHEM_BOND_DEF_STEREO_COUNT>
1

> <PUBCHEM_BOND_UDEF_STEREO_COUNT>
0

> <PUBCHEM_ISOTOPIC_ATOM_COUNT>
0

> <PUBCHEM_COMPONENT_COUNT>
1

> <PUBCHEM_CACTVS_TAUTO_COUNT>
-1

> <PUBCHEM_COORDINATE_TYPE>
1
5
255

> <PUBCHEM_BONDANNOTATIONS>
10  11  8
10  14  8
11  15  8
14  16  8
15  17  8
16  17  8
19  20  8
19  21  8
2  11  8
2  12  8
20  22  8
21  23  8
22  24  8
23  24  8
7  10  8
7  12  8

$$$$
15619884
  -OEChem-09211917432D

 48 52  0     0  0  0  0  0  0999 V2000
    4.5765    2.0639    0.0000 N   0  0  0  0  0  0  0  0  0  0  0  0
    4.6783   -2.4531    0.0000 N   0  0  0  0  0  0  0  0  0  0  0  0
    7.4231   -0.7445    0.0000 N   0  0  0  0  0  0  0  0  0  0  0  0
    4.9889    0.1069    0.0000 C   0  0  0  0  0  0  0  0  0  0  0  0
    4.0384    0.4176    0.0000 C   0  0  0  0  0  0  0  0  0  0  0  0
    5.7332    0.7747    0.0000 C   0  0  0  0  0  0  0  0  0  0  0  0
    4.6783   -0.8436    0.0000 C   0  0  0  0  0  0  0  0  0  0  0  0
    5.9790   -0.0340    0.0000 C   0  0  0  0  0  0  0  0  0  0  0  0
    3.8322    1.3961    0.0000 C   0  0  0  0  0  0  0  0  0  0  0  0
    5.5270    1.7532    0.0000 C   0  0  0  0  0  0  0  0  0  0  0  0
    3.7320   -1.1484    0.0000 C   0  0  0  0  0  0  0  0  0  0  0  0
    6.6701    0.6805    0.0000 C   0  0  0  0  0  0  0  0  0  0  0  0
    5.2619   -1.6484    0.0000 C   0  0  0  0  0  0  0  0  0  0  0  0
    6.4434   -0.9129    0.0000 C   0  0  0  0  0  0  0  0  0  0  0  0
    4.3703    3.0424    0.0000 C   0  0  0  0  0  0  0  0  0  0  0  0
    3.7320   -2.1484    0.0000 C   0  0  0  0  0  0  0  0  0  0  0  0
    7.5674    0.2390    0.0000 C   0  0  0  0  0  0  0  0  0  0  0  0
    2.8660   -0.6484    0.0000 C   0  0  0  0  0  0  0  0  0  0  0  0
    6.6038    1.6783    0.0000 C   0  0  0  0  0  0  0  0  0  0  0  0
    2.8660   -2.6484    0.0000 C   0  0  0  0  0  0  0  0  0  0  0  0
    8.3984    0.7953    0.0000 C   0  0  0  0  0  0  0  0  0  0  0  0
    2.0000   -1.1484    0.0000 C   0  0  0  0  0  0  0  0  0  0  0  0
    7.4348    2.2346    0.0000 C   0  0  0  0  0  0  0  0  0  0  0  0
    2.0000   -2.1484    0.0000 C   0  0  0  0  0  0  0  0  0  0  0  0
    8.3321    1.7931    0.0000 C   0  0  0  0  0  0  0  0  0  0  0  0
    3.4188    0.3970    0.0000 H   0  0  0  0  0  0  0  0  0  0  0  0
    3.9511   -0.1963    0.0000 H   0  0  0  0  0  0  0  0  0  0  0  0
    6.0609    0.2484    0.0000 H   0  0  0  0  0  0  0  0  0  0  0  0
    6.3085    1.0060    0.0000 H   0  0  0  0  0  0  0  0  0  0  0  0
    3.5046    1.9224    0.0000 H   0  0  0  0  0  0  0  0  0  0  0  0
    3.2569    1.1648    0.0000 H   0  0  0  0  0  0  0  0  0  0  0  0
    6.1467    1.7738    0.0000 H   0  0  0  0  0  0  0  0  0  0  0  0
    5.6144    2.3671    0.0000 H   0  0  0  0  0  0  0  0  0  0  0  0
    5.8819   -1.6484    0.0000 H   0  0  0  0  0  0  0  0  0  0  0  0
    6.1696   -1.4692    0.0000 H   0  0  0  0  0  0  0  0  0  0  0  0
    4.9770    3.1703    0.0000 H   0  0  0  0  0  0  0  0  0  0  0  0
    4.2424    3.6491    0.0000 H   0  0  0  0  0  0  0  0  0  0  0  0
    3.7636    2.9146    0.0000 H   0  0  0  0  0  0  0  0  0  0  0  0
    4.8709   -3.0424    0.0000 H   0  0  0  0  0  0  0  0  0  0  0  0
    7.8668   -1.1775    0.0000 H   0  0  0  0  0  0  0  0  0  0  0  0
    2.8660   -0.0284    0.0000 H   0  0  0  0  0  0  0  0  0  0  0  0
    6.0475    1.9520    0.0000 H   0  0  0  0  0  0  0  0  0  0  0  0
    2.8660   -3.2684    0.0000 H   0  0  0  0  0  0  0  0  0  0  0  0
    8.9547    0.5216    0.0000 H   0  0  0  0  0  0  0  0  0  0  0  0
    1.4631   -0.8384    0.0000 H   0  0  0  0  0  0  0  0  0  0  0  0
    7.3937    2.8532    0.0000 H   0  0  0  0  0  0  0  0  0  0  0  0
    1.4631   -2.4584    0.0000 H   0  0  0  0  0  0  0  0  0  0  0  0
    8.8473    2.1380    0.0000 H   0  0  0  0  0  0  0  0  0  0  0  0
  1  9  1  0  0  0  0
  1 10  1  0  0  0  0
  1 15  1  0  0  0  0
  2 13  1  0  0  0  0
  2 16  1  0  0  0  0
  2 39  1  0  0  0  0
  3 14  1  0  0  0  0
  3 17  1  0  0  0  0
  3 40  1  0  0  0  0
  4  5  1  0  0  0  0
  4  6  1  0  0  0  0
  4  7  1  0  0  0  0
  4  8  1  0  0  0  0
  5  9  1  0  0  0  0
  5 26  1  0  0  0  0
  5 27  1  0  0  0  0
  6 10  1  0  0  0  0
  6 28  1  0  0  0  0
  6 29  1  0  0  0  0
  7 11  1  0  0  0  0
  7 13  2  0  0  0  0
  8 12  1  0  0  0  0
  8 14  2  0  0  0  0
  9 30  1  0  0  0  0
  9 31  1  0  0  0  0
 10 32  1  0  0  0  0
 10 33  1  0  0  0  0
 11 16  1  0  0  0  0
 11 18  2  0  0  0  0
 12 17  1  0  0  0  0
 12 19  2  0  0  0  0
 13 34  1  0  0  0  0
 14 35  1  0  0  0  0
 15 36  1  0  0  0  0
 15 37  1  0  0  0  0
 15 38  1  0  0  0  0
 16 20  2  0  0  0  0
 17 21  2  0  0  0  0
 18 22  1  0  0  0  0
 18 41  1  0  0  0  0
 19 23  1  0  0  0  0
 19 42  1  0  0  0  0
 20 24  1  0  0  0  0
 20 43  1  0  0  0  0
 21 25  1  0  0  0  0
 21 44  1  0  0  0  0
 22 24  2  0  0  0  0
 22 45  1  0  0  0  0
 23 25  2  0  0  0  0
 23 46  1  0  0  0  0
 24 47  1  0  0  0  0
 25 48  1  0  0  0  0
M  END
> <PUBCHEM_COMPOUND_CID>
15619884

> <PUBCHEM_COMPOUND_CANONICALIZED>
1

> <PUBCHEM_CACTVS_COMPLEXITY>
436

> <PUBCHEM_CACTVS_HBOND_ACCEPTOR>
1

> <PUBCHEM_CACTVS_HBOND_DONOR>
2

> <PUBCHEM_CACTVS_ROTATABLE_BOND>
2

> <PUBCHEM_CACTVS_SUBSKEYS>
AAADceB7AAAAAAAAAAAAAAAAAAAAAWLAAAA8YIAAAAAAAFgB/gAAHAAQAAAADgjBHgQ+wPPJkACgAzRnRACCgCAxAiAI2aA4ZJgIIOLAkZGEIAhgkADIyAcQgMAPgAAAAAACAAAAAAAAAAQAAAAAAAAAAA==

> <PUBCHEM_IUPAC_OPENEYE_NAME>
3-[4-(1H-indol-3-yl)-1-methyl-4-piperidyl]-1H-indole

> <PUBCHEM_IUPAC_CAS_NAME>
3-[4-(1H-indol-3-yl)-1-methyl-4-piperidinyl]-1H-indole

> <PUBCHEM_IUPAC_NAME_MARKUP>
3-[4-(1<I>H</I>-indol-3-yl)-1-methylpiperidin-4-yl]-1<I>H</I>-indole

> <PUBCHEM_IUPAC_NAME>
3-[4-(1H-indol-3-yl)-1-methylpiperidin-4-yl]-1H-indole

> <PUBCHEM_IUPAC_SYSTEMATIC_NAME>
3-[4-(1H-indol-3-yl)-1-methyl-piperidin-4-yl]-1H-indole

> <PUBCHEM_IUPAC_TRADITIONAL_NAME>
3-[4-(1H-indol-3-yl)-1-methyl-4-piperidyl]-1H-indole

> <PUBCHEM_IUPAC_INCHI>
InChI=1S/C22H23N3/c1-25-12-10-22(11-13-25,18-14-23-20-8-4-2-6-16(18)20)19-15-24-21-9-5-3-7-17(19)21/h2-9,14-15,23-24H,10-13H2,1H3

> <PUBCHEM_IUPAC_INCHIKEY>
IHIIELROGFZCBS-UHFFFAOYSA-N

> <PUBCHEM_XLOGP3_AA>
4.4

> <PUBCHEM_EXACT_MASS>
329.189198

> <PUBCHEM_MOLECULAR_FORMULA>
C22H23N3

> <PUBCHEM_MOLECULAR_WEIGHT>
329.4

> <PUBCHEM_OPENEYE_CAN_SMILES>
CN1CCC(CC1)(C2=CNC3=CC=CC=C32)C4=CNC5=CC=CC=C54

> <PUBCHEM_OPENEYE_ISO_SMILES>
CN1CCC(CC1)(C2=CNC3=CC=CC=C32)C4=CNC5=CC=CC=C54

> <PUBCHEM_CACTVS_TPSA>
34.8

> <PUBCHEM_MONOISOTOPIC_WEIGHT>
329.189198

> <PUBCHEM_TOTAL_CHARGE>
0

> <PUBCHEM_HEAVY_ATOM_COUNT>
25

> <PUBCHEM_ATOM_DEF_STEREO_COUNT>
0

> <PUBCHEM_ATOM_UDEF_STEREO_COUNT>
0

> <PUBCHEM_BOND_DEF_STEREO_COUNT>
0

> <PUBCHEM_BOND_UDEF_STEREO_COUNT>
0

> <PUBCHEM_ISOTOPIC_ATOM_COUNT>
0

> <PUBCHEM_COMPONENT_COUNT>
1

> <PUBCHEM_CACTVS_TAUTO_COUNT>
-1

> <PUBCHEM_COORDINATE_TYPE>
1
5
255

> <PUBCHEM_BONDANNOTATIONS>
11  16  8
11  18  8
12  17  8
12  19  8
16  20  8
17  21  8
18  22  8
19  23  8
2  13  8
2  16  8
20  24  8
21  25  8
22  24  8
23  25  8
3  14  8
3  17  8
7  11  8
7  13  8
8  12  8
8  14  8

$$$$
15547884
  -OEChem-09211917432D

 40 42  0     0  0  0  0  0  0999 V2000
    2.0000   -1.0188    0.0000 F   0  0  0  0  0  0  0  0  0  0  0  0
    5.5443   -2.8236    0.0000 N   0  0  0  0  0  0  0  0  0  0  0  0
    8.1226    1.0994    0.0000 N   0  0  0  0  0  0  0  0  0  0  0  0
    5.8550   -0.2636    0.0000 C   0  0  0  0  0  0  0  0  0  0  0  0
    6.8335   -0.0573    0.0000 C   0  0  0  0  0  0  0  0  0  0  0  0
    5.5443   -1.2141    0.0000 C   0  0  0  0  0  0  0  0  0  0  0  0
    4.5981   -1.5188    0.0000 C   0  0  0  0  0  0  0  0  0  0  0  0
    7.1441    0.8932    0.0000 C   0  0  0  0  0  0  0  0  0  0  0  0
    4.5981   -2.5188    0.0000 C   0  0  0  0  0  0  0  0  0  0  0  0
    6.1279   -2.0188    0.0000 C   0  0  0  0  0  0  0  0  0  0  0  0
    3.7320   -1.0188    0.0000 C   0  0  0  0  0  0  0  0  0  0  0  0
    8.4333    2.0499    0.0000 C   0  0  0  0  0  0  0  0  0  0  0  0
    3.7320   -3.0188    0.0000 C   0  0  0  0  0  0  0  0  0  0  0  0
    9.4118    2.2561    0.0000 C   0  0  0  0  0  0  0  0  0  0  0  0
    2.8660   -1.5188    0.0000 C   0  0  0  0  0  0  0  0  0  0  0  0
    2.8660   -2.5188    0.0000 C   0  0  0  0  0  0  0  0  0  0  0  0
   10.0796    1.5118    0.0000 C   0  0  0  0  0  0  0  0  0  0  0  0
    9.7225    3.2066    0.0000 C   0  0  0  0  0  0  0  0  0  0  0  0
   11.0582    1.7180    0.0000 C   0  0  0  0  0  0  0  0  0  0  0  0
   10.7010    3.4129    0.0000 C   0  0  0  0  0  0  0  0  0  0  0  0
   11.3688    2.6686    0.0000 C   0  0  0  0  0  0  0  0  0  0  0  0
    5.8344    0.3561    0.0000 H   0  0  0  0  0  0  0  0  0  0  0  0
    5.2411   -0.1762    0.0000 H   0  0  0  0  0  0  0  0  0  0  0  0
    6.8540   -0.6770    0.0000 H   0  0  0  0  0  0  0  0  0  0  0  0
    7.4473   -0.1447    0.0000 H   0  0  0  0  0  0  0  0  0  0  0  0
    7.1236    1.5128    0.0000 H   0  0  0  0  0  0  0  0  0  0  0  0
    6.5303    0.9805    0.0000 H   0  0  0  0  0  0  0  0  0  0  0  0
    6.7479   -2.0188    0.0000 H   0  0  0  0  0  0  0  0  0  0  0  0
    5.7369   -3.4129    0.0000 H   0  0  0  0  0  0  0  0  0  0  0  0
    8.5367    0.6379    0.0000 H   0  0  0  0  0  0  0  0  0  0  0  0
    3.7320   -0.3988    0.0000 H   0  0  0  0  0  0  0  0  0  0  0  0
    8.4127    2.6696    0.0000 H   0  0  0  0  0  0  0  0  0  0  0  0
    7.8195    2.1373    0.0000 H   0  0  0  0  0  0  0  0  0  0  0  0
    3.7320   -3.6388    0.0000 H   0  0  0  0  0  0  0  0  0  0  0  0
    2.3291   -2.8288    0.0000 H   0  0  0  0  0  0  0  0  0  0  0  0
    9.8870    0.9225    0.0000 H   0  0  0  0  0  0  0  0  0  0  0  0
    9.3084    3.6681    0.0000 H   0  0  0  0  0  0  0  0  0  0  0  0
   11.4722    1.2566    0.0000 H   0  0  0  0  0  0  0  0  0  0  0  0
   10.8936    4.0022    0.0000 H   0  0  0  0  0  0  0  0  0  0  0  0
   11.9755    2.7964    0.0000 H   0  0  0  0  0  0  0  0  0  0  0  0
  1 15  1  0  0  0  0
  2  9  1  0  0  0  0
  2 10  1  0  0  0  0
  2 29  1  0  0  0  0
  3  8  1  0  0  0  0
  3 12  1  0  0  0  0
  3 30  1  0  0  0  0
  4  5  1  0  0  0  0
  4  6  1  0  0  0  0
  4 22  1  0  0  0  0
  4 23  1  0  0  0  0
  5  8  1  0  0  0  0
  5 24  1  0  0  0  0
  5 25  1  0  0  0  0
  6  7  1  0  0  0  0
  6 10  2  0  0  0  0
  7  9  2  0  0  0  0
  7 11  1  0  0  0  0
  8 26  1  0  0  0  0
  8 27  1  0  0  0  0
  9 13  1  0  0  0  0
 10 28  1  0  0  0  0
 11 15  2  0  0  0  0
 11 31  1  0  0  0  0
 12 14  1  0  0  0  0
 12 32  1  0  0  0  0
 12 33  1  0  0  0  0
 13 16  2  0  0  0  0
 13 34  1  0  0  0  0
 14 17  2  0  0  0  0
 14 18  1  0  0  0  0
 15 16  1  0  0  0  0
 16 35  1  0  0  0  0
 17 19  1  0  0  0  0
 17 36  1  0  0  0  0
 18 20  2  0  0  0  0
 18 37  1  0  0  0  0
 19 21  2  0  0  0  0
 19 38  1  0  0  0  0
 20 21  1  0  0  0  0
 20 39  1  0  0  0  0
 21 40  1  0  0  0  0
M  END
> <PUBCHEM_COMPOUND_CID>
15547884

> <PUBCHEM_COMPOUND_CANONICALIZED>
1

> <PUBCHEM_CACTVS_COMPLEXITY>
304

> <PUBCHEM_CACTVS_HBOND_ACCEPTOR>
2

> <PUBCHEM_CACTVS_HBOND_DONOR>
2

> <PUBCHEM_CACTVS_ROTATABLE_BOND>
6

> <PUBCHEM_CACTVS_SUBSKEYS>
AAADceB7AQAAAAAAAAAAAAAAAAAAAWAAAAAwYAAAAAAAAFgB9AAAHQAQAAAADAjBHgw8wPLJkACgAzRnRACCgCAxAiAI2aA4ZJgIIOLAkZGEIAhgkADIyAcQgMAOgAAAAAACAAAAAAAAAAQAAAAAAAAAAA==

> <PUBCHEM_IUPAC_OPENEYE_NAME>
N-benzyl-3-(5-fluoro-1H-indol-3-yl)propan-1-amine

> <PUBCHEM_IUPAC_CAS_NAME>
3-(5-fluoro-1H-indol-3-yl)-N-(phenylmethyl)-1-propanamine

> <PUBCHEM_IUPAC_NAME_MARKUP>
<I>N</I>-benzyl-3-(5-fluoro-1<I>H</I>-indol-3-yl)propan-1-amine

> <PUBCHEM_IUPAC_NAME>
N-benzyl-3-(5-fluoro-1H-indol-3-yl)propan-1-amine

> <PUBCHEM_IUPAC_SYSTEMATIC_NAME>
3-(5-fluoranyl-1H-indol-3-yl)-N-(phenylmethyl)propan-1-amine

> <PUBCHEM_IUPAC_TRADITIONAL_NAME>
benzyl-[3-(5-fluoro-1H-indol-3-yl)propyl]amine

> <PUBCHEM_IUPAC_INCHI>
InChI=1S/C18H19FN2/c19-16-8-9-18-17(11-16)15(13-21-18)7-4-10-20-12-14-5-2-1-3-6-14/h1-3,5-6,8-9,11,13,20-21H,4,7,10,12H2

> <PUBCHEM_IUPAC_INCHIKEY>
RTLQUOXHRQJNMY-UHFFFAOYSA-N

> <PUBCHEM_XLOGP3>
4.3

> <PUBCHEM_EXACT_MASS>
282.153227

> <PUBCHEM_MOLECULAR_FORMULA>
C18H19FN2

> <PUBCHEM_MOLECULAR_WEIGHT>
282.4

> <PUBCHEM_OPENEYE_CAN_SMILES>
C1=CC=C(C=C1)CNCCCC2=CNC3=C2C=C(C=C3)F

> <PUBCHEM_OPENEYE_ISO_SMILES>
C1=CC=C(C=C1)CNCCCC2=CNC3=C2C=C(C=C3)F

> <PUBCHEM_CACTVS_TPSA>
27.8

> <PUBCHEM_MONOISOTOPIC_WEIGHT>
282.153227

> <PUBCHEM_TOTAL_CHARGE>
0

> <PUBCHEM_HEAVY_ATOM_COUNT>
21

> <PUBCHEM_ATOM_DEF_STEREO_COUNT>
0

> <PUBCHEM_ATOM_UDEF_STEREO_COUNT>
0

> <PUBCHEM_BOND_DEF_STEREO_COUNT>
0

> <PUBCHEM_BOND_UDEF_STEREO_COUNT>
0

> <PUBCHEM_ISOTOPIC_ATOM_COUNT>
0

> <PUBCHEM_COMPONENT_COUNT>
1

> <PUBCHEM_CACTVS_TAUTO_COUNT>
-1

> <PUBCHEM_COORDINATE_TYPE>
1
5
255

> <PUBCHEM_BONDANNOTATIONS>
11  15  8
13  16  8
14  17  8
14  18  8
15  16  8
17  19  8
18  20  8
19  21  8
2  10  8
2  9  8
20  21  8
6  10  8
6  7  8
7  11  8
7  9  8
9  13  8

$$$$
10900930
  -OEChem-09211917432D

 33 36  0     0  0  0  0  0  0999 V2000
    6.3726    1.8493    0.0000 N   0  0  0  0  0  0  0  0  0  0  0  0
    4.6783   -1.8247    0.0000 N   0  0  0  0  0  0  0  0  0  0  0  0
    4.9889    0.7353    0.0000 C   0  0  0  0  0  0  0  0  0  0  0  0
    4.6783   -0.2153    0.0000 C   0  0  0  0  0  0  0  0  0  0  0  0
    5.9674    0.9415    0.0000 C   0  0  0  0  0  0  0  0  0  0  0  0
    3.7320   -0.5200    0.0000 C   0  0  0  0  0  0  0  0  0  0  0  0
    3.7320   -1.5200    0.0000 C   0  0  0  0  0  0  0  0  0  0  0  0
    7.3613    1.7462    0.0000 C   0  0  0  0  0  0  0  0  0  0  0  0
    7.5675    0.7677    0.0000 C   0  0  0  0  0  0  0  0  0  0  0  0
    6.7044    0.2744    0.0000 C   0  0  0  0  0  0  0  0  0  0  0  0
    5.2619   -1.0200    0.0000 C   0  0  0  0  0  0  0  0  0  0  0  0
    2.8660   -0.0200    0.0000 C   0  0  0  0  0  0  0  0  0  0  0  0
    2.8660   -2.0200    0.0000 C   0  0  0  0  0  0  0  0  0  0  0  0
    8.1056    2.4140    0.0000 C   0  0  0  0  0  0  0  0  0  0  0  0
    8.5180    0.4570    0.0000 C   0  0  0  0  0  0  0  0  0  0  0  0
    2.0000   -0.5200    0.0000 C   0  0  0  0  0  0  0  0  0  0  0  0
    2.0000   -1.5200    0.0000 C   0  0  0  0  0  0  0  0  0  0  0  0
    9.0561    2.1034    0.0000 C   0  0  0  0  0  0  0  0  0  0  0  0
    9.2623    1.1249    0.0000 C   0  0  0  0  0  0  0  0  0  0  0  0
    4.9684    1.3549    0.0000 H   0  0  0  0  0  0  0  0  0  0  0  0
    4.3751    0.8226    0.0000 H   0  0  0  0  0  0  0  0  0  0  0  0
    6.0626    2.3862    0.0000 H   0  0  0  0  0  0  0  0  0  0  0  0
    6.6375   -0.3420    0.0000 H   0  0  0  0  0  0  0  0  0  0  0  0
    5.8819   -1.0200    0.0000 H   0  0  0  0  0  0  0  0  0  0  0  0
    4.8709   -2.4140    0.0000 H   0  0  0  0  0  0  0  0  0  0  0  0
    2.8660    0.6000    0.0000 H   0  0  0  0  0  0  0  0  0  0  0  0
    2.8660   -2.6400    0.0000 H   0  0  0  0  0  0  0  0  0  0  0  0
    7.9777    3.0207    0.0000 H   0  0  0  0  0  0  0  0  0  0  0  0
    8.6459   -0.1496    0.0000 H   0  0  0  0  0  0  0  0  0  0  0  0
    1.4631   -0.2100    0.0000 H   0  0  0  0  0  0  0  0  0  0  0  0
    1.4631   -1.8300    0.0000 H   0  0  0  0  0  0  0  0  0  0  0  0
    9.5176    2.5175    0.0000 H   0  0  0  0  0  0  0  0  0  0  0  0
    9.8516    0.9323    0.0000 H   0  0  0  0  0  0  0  0  0  0  0  0
  1  5  1  0  0  0  0
  1  8  1  0  0  0  0
  1 22  1  0  0  0  0
  2  7  1  0  0  0  0
  2 11  1  0  0  0  0
  2 25  1  0  0  0  0
  3  4  1  0  0  0  0
  3  5  1  0  0  0  0
  3 20  1  0  0  0  0
  3 21  1  0  0  0  0
  4  6  1  0  0  0  0
  4 11  2  0  0  0  0
  5 10  2  0  0  0  0
  6  7  1  0  0  0  0
  6 12  2  0  0  0  0
  7 13  2  0  0  0  0
  8  9  1  0  0  0  0
  8 14  2  0  0  0  0
  9 10  1  0  0  0  0
  9 15  2  0  0  0  0
 10 23  1  0  0  0  0
 11 24  1  0  0  0  0
 12 16  1  0  0  0  0
 12 26  1  0  0  0  0
 13 17  1  0  0  0  0
 13 27  1  0  0  0  0
 14 18  1  0  0  0  0
 14 28  1  0  0  0  0
 15 19  1  0  0  0  0
 15 29  1  0  0  0  0
 16 17  2  0  0  0  0
 16 30  1  0  0  0  0
 17 31  1  0  0  0  0
 18 19  2  0  0  0  0
 18 32  1  0  0  0  0
 19 33  1  0  0  0  0
M  END
> <PUBCHEM_COMPOUND_CID>
10900930

> <PUBCHEM_COMPOUND_CANONICALIZED>
1

> <PUBCHEM_CACTVS_COMPLEXITY>
316

> <PUBCHEM_CACTVS_HBOND_ACCEPTOR>
0

> <PUBCHEM_CACTVS_HBOND_DONOR>
2

> <PUBCHEM_CACTVS_ROTATABLE_BOND>
2

> <PUBCHEM_CACTVS_SUBSKEYS>
AAADccB7AAAAAAAAAAAAAAAAAAAAAWLAAAAwYAAAAAAAAFgB/gAAHAAQAAAADAjBHgQ8wPLJkACgAzRnRACCgCAxAiAI2aA4ZJgIIOLAkZGEIAhgkADIyAcQgMAOgAAAAAACAAAAAAAAAAQAAAAAAAAAAA==

> <PUBCHEM_IUPAC_OPENEYE_NAME>
2-(1H-indol-3-ylmethyl)-1H-indole

> <PUBCHEM_IUPAC_CAS_NAME>
2-(1H-indol-3-ylmethyl)-1H-indole

> <PUBCHEM_IUPAC_NAME_MARKUP>
2-(1<I>H</I>-indol-3-ylmethyl)-1<I>H</I>-indole

> <PUBCHEM_IUPAC_NAME>
2-(1H-indol-3-ylmethyl)-1H-indole

> <PUBCHEM_IUPAC_SYSTEMATIC_NAME>
2-(1H-indol-3-ylmethyl)-1H-indole

> <PUBCHEM_IUPAC_TRADITIONAL_NAME>
2-(1H-indol-3-ylmethyl)-1H-indole

> <PUBCHEM_IUPAC_INCHI>
InChI=1S/C17H14N2/c1-3-7-16-12(5-1)9-14(19-16)10-13-11-18-17-8-4-2-6-15(13)17/h1-9,11,18-19H,10H2

> <PUBCHEM_IUPAC_INCHIKEY>
SHXKYUYEFDONQC-UHFFFAOYSA-N

> <PUBCHEM_XLOGP3_AA>
4.1

> <PUBCHEM_EXACT_MASS>
246.115698

> <PUBCHEM_MOLECULAR_FORMULA>
C17H14N2

> <PUBCHEM_MOLECULAR_WEIGHT>
246.31

> <PUBCHEM_OPENEYE_CAN_SMILES>
C1=CC=C2C(=C1)C=C(N2)CC3=CNC4=CC=CC=C43

> <PUBCHEM_OPENEYE_ISO_SMILES>
C1=CC=C2C(=C1)C=C(N2)CC3=CNC4=CC=CC=C43

> <PUBCHEM_CACTVS_TPSA>
31.6

> <PUBCHEM_MONOISOTOPIC_WEIGHT>
246.115698

> <PUBCHEM_TOTAL_CHARGE>
0

> <PUBCHEM_HEAVY_ATOM_COUNT>
19

> <PUBCHEM_ATOM_DEF_STEREO_COUNT>
0

> <PUBCHEM_ATOM_UDEF_STEREO_COUNT>
0

> <PUBCHEM_BOND_DEF_STEREO_COUNT>
0

> <PUBCHEM_BOND_UDEF_STEREO_COUNT>
0

> <PUBCHEM_ISOTOPIC_ATOM_COUNT>
0

> <PUBCHEM_COMPONENT_COUNT>
1

> <PUBCHEM_CACTVS_TAUTO_COUNT>
-1

> <PUBCHEM_COORDINATE_TYPE>
1
5
255

> <PUBCHEM_BONDANNOTATIONS>
1  5  8
1  8  8
12  16  8
13  17  8
14  18  8
15  19  8
16  17  8
18  19  8
2  11  8
2  7  8
4  11  8
4  6  8
5  10  8
6  12  8
6  7  8
7  13  8
8  14  8
8  9  8
9  10  8
9  15  8

$$$$
10089397
  -OEChem-09211917432D

 48 51  0     1  0  0  0  0  0999 V2000
    7.2566    1.3684    0.0000 N   0  0  3  0  0  0  0  0  0  0  0  0
    4.6783   -2.5545    0.0000 N   0  0  0  0  0  0  0  0  0  0  0  0
    6.2781    1.1622    0.0000 C   0  0  0  0  0  0  0  0  0  0  0  0
    7.9244    0.6241    0.0000 C   0  0  0  0  0  0  0  0  0  0  0  0
    5.9674    0.2117    0.0000 C   0  0  0  0  0  0  0  0  0  0  0  0
    7.5673    2.3190    0.0000 C   0  0  0  0  0  0  0  0  0  0  0  0
    8.9030    0.8304    0.0000 C   0  0  0  0  0  0  0  0  0  0  0  0
    4.9889    0.0055    0.0000 C   0  0  0  0  0  0  0  0  0  0  0  0
    9.2136    1.7809    0.0000 C   0  0  0  0  0  0  0  0  0  0  0  0
    8.5458    2.5252    0.0000 C   0  0  0  0  0  0  0  0  0  0  0  0
    4.6783   -0.9450    0.0000 C   0  0  0  0  0  0  0  0  0  0  0  0
    3.7320   -1.2498    0.0000 C   0  0  0  0  0  0  0  0  0  0  0  0
   10.1921    1.9871    0.0000 C   0  0  0  0  0  0  0  0  0  0  0  0
    3.7320   -2.2498    0.0000 C   0  0  0  0  0  0  0  0  0  0  0  0
    5.2619   -1.7498    0.0000 C   0  0  0  0  0  0  0  0  0  0  0  0
    2.8660   -0.7498    0.0000 C   0  0  0  0  0  0  0  0  0  0  0  0
   10.5028    2.9376    0.0000 C   0  0  0  0  0  0  0  0  0  0  0  0
   10.8600    1.2428    0.0000 C   0  0  0  0  0  0  0  0  0  0  0  0
    2.8660   -2.7498    0.0000 C   0  0  0  0  0  0  0  0  0  0  0  0
    2.0000   -1.2498    0.0000 C   0  0  0  0  0  0  0  0  0  0  0  0
    2.0000   -2.2498    0.0000 C   0  0  0  0  0  0  0  0  0  0  0  0
   11.4813    3.1438    0.0000 C   0  0  0  0  0  0  0  0  0  0  0  0
   11.8385    1.4490    0.0000 C   0  0  0  0  0  0  0  0  0  0  0  0
   12.1491    2.3995    0.0000 C   0  0  0  0  0  0  0  0  0  0  0  0
    6.2575    1.7819    0.0000 H   0  0  0  0  0  0  0  0  0  0  0  0
    5.6643    1.2496    0.0000 H   0  0  0  0  0  0  0  0  0  0  0  0
    7.3981    0.2965    0.0000 H   0  0  0  0  0  0  0  0  0  0  0  0
    8.1557    0.0489    0.0000 H   0  0  0  0  0  0  0  0  0  0  0  0
    5.9880   -0.4080    0.0000 H   0  0  0  0  0  0  0  0  0  0  0  0
    6.5812    0.1243    0.0000 H   0  0  0  0  0  0  0  0  0  0  0  0
    7.5467    2.9386    0.0000 H   0  0  0  0  0  0  0  0  0  0  0  0
    6.9534    2.4063    0.0000 H   0  0  0  0  0  0  0  0  0  0  0  0
    8.9235    0.2107    0.0000 H   0  0  0  0  0  0  0  0  0  0  0  0
    9.5168    0.7430    0.0000 H   0  0  0  0  0  0  0  0  0  0  0  0
    4.9684    0.6251    0.0000 H   0  0  0  0  0  0  0  0  0  0  0  0
    4.3751    0.0928    0.0000 H   0  0  0  0  0  0  0  0  0  0  0  0
    8.7384    3.1145    0.0000 H   0  0  0  0  0  0  0  0  0  0  0  0
    5.8819   -1.7498    0.0000 H   0  0  0  0  0  0  0  0  0  0  0  0
    4.8709   -3.1438    0.0000 H   0  0  0  0  0  0  0  0  0  0  0  0
    2.8660   -0.1298    0.0000 H   0  0  0  0  0  0  0  0  0  0  0  0
   10.0887    3.3991    0.0000 H   0  0  0  0  0  0  0  0  0  0  0  0
   10.6674    0.6535    0.0000 H   0  0  0  0  0  0  0  0  0  0  0  0
    2.8660   -3.3698    0.0000 H   0  0  0  0  0  0  0  0  0  0  0  0
    1.4631   -0.9398    0.0000 H   0  0  0  0  0  0  0  0  0  0  0  0
    1.4631   -2.5598    0.0000 H   0  0  0  0  0  0  0  0  0  0  0  0
   11.6739    3.7332    0.0000 H   0  0  0  0  0  0  0  0  0  0  0  0
   12.2525    0.9875    0.0000 H   0  0  0  0  0  0  0  0  0  0  0  0
   12.7558    2.5274    0.0000 H   0  0  0  0  0  0  0  0  0  0  0  0
  1  3  1  0  0  0  0
  1  4  1  0  0  0  0
  1  6  1  0  0  0  0
  2 14  1  0  0  0  0
  2 15  1  0  0  0  0
  2 39  1  0  0  0  0
  3  5  1  0  0  0  0
  3 25  1  0  0  0  0
  3 26  1  0  0  0  0
  4  7  1  0  0  0  0
  4 27  1  0  0  0  0
  4 28  1  0  0  0  0
  5  8  1  0  0  0  0
  5 29  1  0  0  0  0
  5 30  1  0  0  0  0
  6 10  1  0  0  0  0
  6 31  1  0  0  0  0
  6 32  1  0  0  0  0
  7  9  1  0  0  0  0
  7 33  1  0  0  0  0
  7 34  1  0  0  0  0
  8 11  1  0  0  0  0
  8 35  1  0  0  0  0
  8 36  1  0  0  0  0
  9 10  2  0  0  0  0
  9 13  1  0  0  0  0
 10 37  1  0  0  0  0
 11 12  1  0  0  0  0
 11 15  2  0  0  0  0
 12 14  1  0  0  0  0
 12 16  2  0  0  0  0
 13 17  2  0  0  0  0
 13 18  1  0  0  0  0
 14 19  2  0  0  0  0
 15 38  1  0  0  0  0
 16 20  1  0  0  0  0
 16 40  1  0  0  0  0
 17 22  1  0  0  0  0
 17 41  1  0  0  0  0
 18 23  2  0  0  0  0
 18 42  1  0  0  0  0
 19 21  1  0  0  0  0
 19 43  1  0  0  0  0
 20 21  2  0  0  0  0
 20 44  1  0  0  0  0
 21 45  1  0  0  0  0
 22 24  2  0  0  0  0
 22 46  1  0  0  0  0
 23 24  1  0  0  0  0
 23 47  1  0  0  0  0
 24 48  1  0  0  0  0
M  END
> <PUBCHEM_COMPOUND_CID>
10089397

> <PUBCHEM_COMPOUND_CANONICALIZED>
1

> <PUBCHEM_CACTVS_COMPLEXITY>
424

> <PUBCHEM_CACTVS_HBOND_ACCEPTOR>
1

> <PUBCHEM_CACTVS_HBOND_DONOR>
1

> <PUBCHEM_CACTVS_ROTATABLE_BOND>
5

> <PUBCHEM_CACTVS_SUBSKEYS>
AAADceB7AAAAAAAAAAAAAAAAAAAAAWAAAAAwYIAAAAAAAFgB9AAAHAAQAAAADAjBHgQ8wPPJkACgAzRnRACCgCAxAiAI2aA4ZJgIIOLAkZGEIAhgkADIyAcQgMAOgAAAAAACAAAAAAAAAAQAAAAAAAAAAA==

> <PUBCHEM_IUPAC_OPENEYE_NAME>
3-[3-(4-phenyl-3,6-dihydro-2H-pyridin-1-yl)propyl]-1H-indole

> <PUBCHEM_IUPAC_CAS_NAME>
3-[3-(4-phenyl-3,6-dihydro-2H-pyridin-1-yl)propyl]-1H-indole

> <PUBCHEM_IUPAC_NAME_MARKUP>
3-[3-(4-phenyl-3,6-dihydro-2<I>H</I>-pyridin-1-yl)propyl]-1<I>H</I>-indole

> <PUBCHEM_IUPAC_NAME>
3-[3-(4-phenyl-3,6-dihydro-2H-pyridin-1-yl)propyl]-1H-indole

> <PUBCHEM_IUPAC_SYSTEMATIC_NAME>
3-[3-(4-phenyl-3,6-dihydro-2H-pyridin-1-yl)propyl]-1H-indole

> <PUBCHEM_IUPAC_TRADITIONAL_NAME>
3-[3-(4-phenyl-3,6-dihydro-2H-pyridin-1-yl)propyl]-1H-indole

> <PUBCHEM_IUPAC_INCHI>
InChI=1S/C22H24N2/c1-2-7-18(8-3-1)19-12-15-24(16-13-19)14-6-9-20-17-23-22-11-5-4-10-21(20)22/h1-5,7-8,10-12,17,23H,6,9,13-16H2

> <PUBCHEM_IUPAC_INCHIKEY>
XDNNWNKVOIAXTP-UHFFFAOYSA-N

> <PUBCHEM_XLOGP3_AA>
4.6

> <PUBCHEM_EXACT_MASS>
316.193949

> <PUBCHEM_MOLECULAR_FORMULA>
C22H24N2

> <PUBCHEM_MOLECULAR_WEIGHT>
316.4

> <PUBCHEM_OPENEYE_CAN_SMILES>
C1CN(CC=C1C2=CC=CC=C2)CCCC3=CNC4=CC=CC=C43

> <PUBCHEM_OPENEYE_ISO_SMILES>
C1CN(CC=C1C2=CC=CC=C2)CCCC3=CNC4=CC=CC=C43

> <PUBCHEM_CACTVS_TPSA>
19

> <PUBCHEM_MONOISOTOPIC_WEIGHT>
316.193949

> <PUBCHEM_TOTAL_CHARGE>
0

> <PUBCHEM_HEAVY_ATOM_COUNT>
24

> <PUBCHEM_ATOM_DEF_STEREO_COUNT>
0

> <PUBCHEM_ATOM_UDEF_STEREO_COUNT>
0

> <PUBCHEM_BOND_DEF_STEREO_COUNT>
0

> <PUBCHEM_BOND_UDEF_STEREO_COUNT>
0

> <PUBCHEM_ISOTOPIC_ATOM_COUNT>
0

> <PUBCHEM_COMPONENT_COUNT>
1

> <PUBCHEM_CACTVS_TAUTO_COUNT>
-1

> <PUBCHEM_COORDINATE_TYPE>
1
5
255

> <PUBCHEM_BONDANNOTATIONS>
11  12  8
11  15  8
12  14  8
12  16  8
13  17  8
13  18  8
14  19  8
16  20  8
17  22  8
18  23  8
19  21  8
2  14  8
2  15  8
20  21  8
22  24  8
23  24  8

$$$$
10086288
  -OEChem-09211917432D

 45 48  0     1  0  0  0  0  0999 V2000
    6.2781   -0.2233    0.0000 N   0  0  3  0  0  0  0  0  0  0  0  0
    4.6783   -3.9400    0.0000 N   0  0  0  0  0  0  0  0  0  0  0  0
    5.6103    0.5210    0.0000 C   0  0  0  0  0  0  0  0  0  0  0  0
    5.9674   -1.1738    0.0000 C   0  0  0  0  0  0  0  0  0  0  0  0
    5.9209    1.4715    0.0000 C   0  0  0  0  0  0  0  0  0  0  0  0
    7.2566   -0.0171    0.0000 C   0  0  0  0  0  0  0  0  0  0  0  0
    4.9889   -1.3800    0.0000 C   0  0  0  0  0  0  0  0  0  0  0  0
    6.8994    1.6778    0.0000 C   0  0  0  0  0  0  0  0  0  0  0  0
    7.5673    0.9335    0.0000 C   0  0  0  0  0  0  0  0  0  0  0  0
    4.6783   -2.3305    0.0000 C   0  0  0  0  0  0  0  0  0  0  0  0
    3.7320   -2.6353    0.0000 C   0  0  0  0  0  0  0  0  0  0  0  0
    7.2101    2.6283    0.0000 C   0  0  0  0  0  0  0  0  0  0  0  0
    3.7320   -3.6353    0.0000 C   0  0  0  0  0  0  0  0  0  0  0  0
    5.2619   -3.1353    0.0000 C   0  0  0  0  0  0  0  0  0  0  0  0
    2.8660   -2.1353    0.0000 C   0  0  0  0  0  0  0  0  0  0  0  0
    6.5422    3.3726    0.0000 C   0  0  0  0  0  0  0  0  0  0  0  0
    8.1886    2.8345    0.0000 C   0  0  0  0  0  0  0  0  0  0  0  0
    2.8660   -4.1353    0.0000 C   0  0  0  0  0  0  0  0  0  0  0  0
    2.0000   -2.6353    0.0000 C   0  0  0  0  0  0  0  0  0  0  0  0
    2.0000   -3.6353    0.0000 C   0  0  0  0  0  0  0  0  0  0  0  0
    6.8529    4.3231    0.0000 C   0  0  0  0  0  0  0  0  0  0  0  0
    8.4993    3.7850    0.0000 C   0  0  0  0  0  0  0  0  0  0  0  0
    7.8314    4.5293    0.0000 C   0  0  0  0  0  0  0  0  0  0  0  0
    5.0633    0.8130    0.0000 H   0  0  0  0  0  0  0  0  0  0  0  0
    5.2277    0.0331    0.0000 H   0  0  0  0  0  0  0  0  0  0  0  0
    5.9880   -1.7935    0.0000 H   0  0  0  0  0  0  0  0  0  0  0  0
    6.5812   -1.2612    0.0000 H   0  0  0  0  0  0  0  0  0  0  0  0
    5.9004    2.0912    0.0000 H   0  0  0  0  0  0  0  0  0  0  0  0
    5.3071    1.5589    0.0000 H   0  0  0  0  0  0  0  0  0  0  0  0
    7.2772   -0.6367    0.0000 H   0  0  0  0  0  0  0  0  0  0  0  0
    7.8704   -0.1044    0.0000 H   0  0  0  0  0  0  0  0  0  0  0  0
    4.9684   -0.7604    0.0000 H   0  0  0  0  0  0  0  0  0  0  0  0
    4.3751   -1.2927    0.0000 H   0  0  0  0  0  0  0  0  0  0  0  0
    8.1739    1.0613    0.0000 H   0  0  0  0  0  0  0  0  0  0  0  0
    5.8819   -3.1353    0.0000 H   0  0  0  0  0  0  0  0  0  0  0  0
    4.8709   -4.5293    0.0000 H   0  0  0  0  0  0  0  0  0  0  0  0
    2.8660   -1.5153    0.0000 H   0  0  0  0  0  0  0  0  0  0  0  0
    5.9356    3.2447    0.0000 H   0  0  0  0  0  0  0  0  0  0  0  0
    8.6027    2.3730    0.0000 H   0  0  0  0  0  0  0  0  0  0  0  0
    2.8660   -4.7553    0.0000 H   0  0  0  0  0  0  0  0  0  0  0  0
    1.4631   -2.3253    0.0000 H   0  0  0  0  0  0  0  0  0  0  0  0
    1.4631   -3.9453    0.0000 H   0  0  0  0  0  0  0  0  0  0  0  0
    6.4388    4.7846    0.0000 H   0  0  0  0  0  0  0  0  0  0  0  0
    9.1059    3.9129    0.0000 H   0  0  0  0  0  0  0  0  0  0  0  0
    8.0240    5.1186    0.0000 H   0  0  0  0  0  0  0  0  0  0  0  0
  1  3  1  0  0  0  0
  1  4  1  0  0  0  0
  1  6  1  0  0  0  0
  2 13  1  0  0  0  0
  2 14  1  0  0  0  0
  2 36  1  0  0  0  0
  3  5  1  0  0  0  0
  3 24  1  0  0  0  0
  3 25  1  0  0  0  0
  4  7  1  0  0  0  0
  4 26  1  0  0  0  0
  4 27  1  0  0  0  0
  5  8  1  0  0  0  0
  5 28  1  0  0  0  0
  5 29  1  0  0  0  0
  6  9  1  0  0  0  0
  6 30  1  0  0  0  0
  6 31  1  0  0  0  0
  7 10  1  0  0  0  0
  7 32  1  0  0  0  0
  7 33  1  0  0  0  0
  8  9  2  0  0  0  0
  8 12  1  0  0  0  0
  9 34  1  0  0  0  0
 10 11  1  0  0  0  0
 10 14  2  0  0  0  0
 11 13  1  0  0  0  0
 11 15  2  0  0  0  0
 12 16  2  0  0  0  0
 12 17  1  0  0  0  0
 13 18  2  0  0  0  0
 14 35  1  0  0  0  0
 15 19  1  0  0  0  0
 15 37  1  0  0  0  0
 16 21  1  0  0  0  0
 16 38  1  0  0  0  0
 17 22  2  0  0  0  0
 17 39  1  0  0  0  0
 18 20  1  0  0  0  0
 18 40  1  0  0  0  0
 19 20  2  0  0  0  0
 19 41  1  0  0  0  0
 20 42  1  0  0  0  0
 21 23  2  0  0  0  0
 21 43  1  0  0  0  0
 22 23  1  0  0  0  0
 22 44  1  0  0  0  0
 23 45  1  0  0  0  0
M  END
> <PUBCHEM_COMPOUND_CID>
10086288

> <PUBCHEM_COMPOUND_CANONICALIZED>
1

> <PUBCHEM_CACTVS_COMPLEXITY>
410

> <PUBCHEM_CACTVS_HBOND_ACCEPTOR>
1

> <PUBCHEM_CACTVS_HBOND_DONOR>
1

> <PUBCHEM_CACTVS_ROTATABLE_BOND>
4

> <PUBCHEM_CACTVS_SUBSKEYS>
AAADceB7AAAAAAAAAAAAAAAAAAAAAWAAAAAwYIAAAAAAAFgB9AAAHAAQAAAADAjBHgQ8wPPJkACgAzRnRACCgCAxAiAI2aA4ZJgIIOLAkZGEIAhgkADIyAcQgMAOgAAAAAACAAAAAAAAAAQAAAAAAAAAAA==

> <PUBCHEM_IUPAC_OPENEYE_NAME>
3-[2-(4-phenyl-3,6-dihydro-2H-pyridin-1-yl)ethyl]-1H-indole

> <PUBCHEM_IUPAC_CAS_NAME>
3-[2-(4-phenyl-3,6-dihydro-2H-pyridin-1-yl)ethyl]-1H-indole

> <PUBCHEM_IUPAC_NAME_MARKUP>
3-[2-(4-phenyl-3,6-dihydro-2<I>H</I>-pyridin-1-yl)ethyl]-1<I>H</I>-indole

> <PUBCHEM_IUPAC_NAME>
3-[2-(4-phenyl-3,6-dihydro-2H-pyridin-1-yl)ethyl]-1H-indole

> <PUBCHEM_IUPAC_SYSTEMATIC_NAME>
3-[2-(4-phenyl-3,6-dihydro-2H-pyridin-1-yl)ethyl]-1H-indole

> <PUBCHEM_IUPAC_TRADITIONAL_NAME>
3-[2-(4-phenyl-3,6-dihydro-2H-pyridin-1-yl)ethyl]-1H-indole

> <PUBCHEM_IUPAC_INCHI>
InChI=1S/C21H22N2/c1-2-6-17(7-3-1)18-10-13-23(14-11-18)15-12-19-16-22-21-9-5-4-8-20(19)21/h1-10,16,22H,11-15H2

> <PUBCHEM_IUPAC_INCHIKEY>
ANEFQMOYWNJZFI-UHFFFAOYSA-N

> <PUBCHEM_XLOGP3>
4.4

> <PUBCHEM_EXACT_MASS>
302.178299

> <PUBCHEM_MOLECULAR_FORMULA>
C21H22N2

> <PUBCHEM_MOLECULAR_WEIGHT>
302.4

> <PUBCHEM_OPENEYE_CAN_SMILES>
C1CN(CC=C1C2=CC=CC=C2)CCC3=CNC4=CC=CC=C43

> <PUBCHEM_OPENEYE_ISO_SMILES>
C1CN(CC=C1C2=CC=CC=C2)CCC3=CNC4=CC=CC=C43

> <PUBCHEM_CACTVS_TPSA>
19

> <PUBCHEM_MONOISOTOPIC_WEIGHT>
302.178299

> <PUBCHEM_TOTAL_CHARGE>
0

> <PUBCHEM_HEAVY_ATOM_COUNT>
23

> <PUBCHEM_ATOM_DEF_STEREO_COUNT>
0

> <PUBCHEM_ATOM_UDEF_STEREO_COUNT>
0

> <PUBCHEM_BOND_DEF_STEREO_COUNT>
0

> <PUBCHEM_BOND_UDEF_STEREO_COUNT>
0

> <PUBCHEM_ISOTOPIC_ATOM_COUNT>
0

> <PUBCHEM_COMPONENT_COUNT>
1

> <PUBCHEM_CACTVS_TAUTO_COUNT>
-1

> <PUBCHEM_COORDINATE_TYPE>
1
5
255

> <PUBCHEM_BONDANNOTATIONS>
10  11  8
10  14  8
11  13  8
11  15  8
12  16  8
12  17  8
13  18  8
15  19  8
16  21  8
17  22  8
18  20  8
19  20  8
2  13  8
2  14  8
21  23  8
22  23  8

$$$$
9948843
  -OEChem-09211917432D

 48 51  0     1  0  0  0  0  0999 V2000
    5.9674    0.2117    0.0000 N   0  0  3  0  0  0  0  0  0  0  0  0
    4.6783   -2.5545    0.0000 N   0  0  0  0  0  0  0  0  0  0  0  0
    6.6353   -0.5326    0.0000 C   0  0  0  0  0  0  0  0  0  0  0  0
    7.6138   -0.3264    0.0000 C   0  0  0  0  0  0  0  0  0  0  0  0
    7.9244    0.6241    0.0000 C   0  0  0  0  0  0  0  0  0  0  0  0
    6.2781    1.1622    0.0000 C   0  0  0  0  0  0  0  0  0  0  0  0
    4.9889    0.0055    0.0000 C   0  0  0  0  0  0  0  0  0  0  0  0
    7.2566    1.3684    0.0000 C   0  0  0  0  0  0  0  0  0  0  0  0
    8.9030    0.8304    0.0000 C   0  0  0  0  0  0  0  0  0  0  0  0
    4.6783   -0.9450    0.0000 C   0  0  0  0  0  0  0  0  0  0  0  0
    9.2136    1.7809    0.0000 C   0  0  0  0  0  0  0  0  0  0  0  0
    3.7320   -1.2498    0.0000 C   0  0  0  0  0  0  0  0  0  0  0  0
    5.2619   -1.7498    0.0000 C   0  0  0  0  0  0  0  0  0  0  0  0
    3.7320   -2.2498    0.0000 C   0  0  0  0  0  0  0  0  0  0  0  0
   10.1921    1.9871    0.0000 C   0  0  0  0  0  0  0  0  0  0  0  0
    2.8660   -0.7498    0.0000 C   0  0  0  0  0  0  0  0  0  0  0  0
    2.8660   -2.7498    0.0000 C   0  0  0  0  0  0  0  0  0  0  0  0
    2.0000   -1.2498    0.0000 C   0  0  0  0  0  0  0  0  0  0  0  0
   10.5028    2.9376    0.0000 C   0  0  0  0  0  0  0  0  0  0  0  0
   10.8600    1.2428    0.0000 C   0  0  0  0  0  0  0  0  0  0  0  0
    2.0000   -2.2498    0.0000 C   0  0  0  0  0  0  0  0  0  0  0  0
   11.4813    3.1438    0.0000 C   0  0  0  0  0  0  0  0  0  0  0  0
   11.8385    1.4490    0.0000 C   0  0  0  0  0  0  0  0  0  0  0  0
   12.1491    2.3995    0.0000 C   0  0  0  0  0  0  0  0  0  0  0  0
    6.1089   -0.8602    0.0000 H   0  0  0  0  0  0  0  0  0  0  0  0
    6.8665   -1.1079    0.0000 H   0  0  0  0  0  0  0  0  0  0  0  0
    7.6344   -0.9460    0.0000 H   0  0  0  0  0  0  0  0  0  0  0  0
    8.2276   -0.4137    0.0000 H   0  0  0  0  0  0  0  0  0  0  0  0
    6.2575    1.7819    0.0000 H   0  0  0  0  0  0  0  0  0  0  0  0
    5.6643    1.2496    0.0000 H   0  0  0  0  0  0  0  0  0  0  0  0
    4.9684    0.6251    0.0000 H   0  0  0  0  0  0  0  0  0  0  0  0
    4.3751    0.0928    0.0000 H   0  0  0  0  0  0  0  0  0  0  0  0
    7.4492    1.9578    0.0000 H   0  0  0  0  0  0  0  0  0  0  0  0
    8.9235    0.2107    0.0000 H   0  0  0  0  0  0  0  0  0  0  0  0
    9.5168    0.7430    0.0000 H   0  0  0  0  0  0  0  0  0  0  0  0
    9.1930    2.4005    0.0000 H   0  0  0  0  0  0  0  0  0  0  0  0
    8.5998    1.8682    0.0000 H   0  0  0  0  0  0  0  0  0  0  0  0
    5.8819   -1.7498    0.0000 H   0  0  0  0  0  0  0  0  0  0  0  0
    4.8709   -3.1438    0.0000 H   0  0  0  0  0  0  0  0  0  0  0  0
    2.8660   -0.1298    0.0000 H   0  0  0  0  0  0  0  0  0  0  0  0
    2.8660   -3.3698    0.0000 H   0  0  0  0  0  0  0  0  0  0  0  0
    1.4631   -0.9398    0.0000 H   0  0  0  0  0  0  0  0  0  0  0  0
   10.0887    3.3991    0.0000 H   0  0  0  0  0  0  0  0  0  0  0  0
   10.6674    0.6535    0.0000 H   0  0  0  0  0  0  0  0  0  0  0  0
    1.4631   -2.5598    0.0000 H   0  0  0  0  0  0  0  0  0  0  0  0
   11.6739    3.7332    0.0000 H   0  0  0  0  0  0  0  0  0  0  0  0
   12.2525    0.9875    0.0000 H   0  0  0  0  0  0  0  0  0  0  0  0
   12.7558    2.5274    0.0000 H   0  0  0  0  0  0  0  0  0  0  0  0
  1  3  1  0  0  0  0
  1  6  1  0  0  0  0
  1  7  1  0  0  0  0
  2 13  1  0  0  0  0
  2 14  1  0  0  0  0
  2 39  1  0  0  0  0
  3  4  1  0  0  0  0
  3 25  1  0  0  0  0
  3 26  1  0  0  0  0
  4  5  1  0  0  0  0
  4 27  1  0  0  0  0
  4 28  1  0  0  0  0
  5  8  2  0  0  0  0
  5  9  1  0  0  0  0
  6  8  1  0  0  0  0
  6 29  1  0  0  0  0
  6 30  1  0  0  0  0
  7 10  1  0  0  0  0
  7 31  1  0  0  0  0
  7 32  1  0  0  0  0
  8 33  1  0  0  0  0
  9 11  1  0  0  0  0
  9 34  1  0  0  0  0
  9 35  1  0  0  0  0
 10 12  1  0  0  0  0
 10 13  2  0  0  0  0
 11 15  1  0  0  0  0
 11 36  1  0  0  0  0
 11 37  1  0  0  0  0
 12 14  1  0  0  0  0
 12 16  2  0  0  0  0
 13 38  1  0  0  0  0
 14 17  2  0  0  0  0
 15 19  2  0  0  0  0
 15 20  1  0  0  0  0
 16 18  1  0  0  0  0
 16 40  1  0  0  0  0
 17 21  1  0  0  0  0
 17 41  1  0  0  0  0
 18 21  2  0  0  0  0
 18 42  1  0  0  0  0
 19 22  1  0  0  0  0
 19 43  1  0  0  0  0
 20 23  2  0  0  0  0
 20 44  1  0  0  0  0
 21 45  1  0  0  0  0
 22 24  2  0  0  0  0
 22 46  1  0  0  0  0
 23 24  1  0  0  0  0
 23 47  1  0  0  0  0
 24 48  1  0  0  0  0
M  END
> <PUBCHEM_COMPOUND_CID>
9948843

> <PUBCHEM_COMPOUND_CANONICALIZED>
1

> <PUBCHEM_CACTVS_COMPLEXITY>
424

> <PUBCHEM_CACTVS_HBOND_ACCEPTOR>
1

> <PUBCHEM_CACTVS_HBOND_DONOR>
1

> <PUBCHEM_CACTVS_ROTATABLE_BOND>
5

> <PUBCHEM_CACTVS_SUBSKEYS>
AAADceB7AAAAAAAAAAAAAAAAAAAAAWAAAAAwYIAAAAAAAFgB9AAAHAAQAAAADAjBHgQ8wPPJkACgAzRnRACCgCAxAiAI2aA4ZJgIIOLA0ZGEIAhgkADIyAcQgMAOgAAAAAACAAAAAAAAAAQAAAAAAAAAAA==

> <PUBCHEM_IUPAC_OPENEYE_NAME>
3-[[4-(2-phenylethyl)-3,6-dihydro-2H-pyridin-1-yl]methyl]-1H-indole

> <PUBCHEM_IUPAC_CAS_NAME>
3-[[4-(2-phenylethyl)-3,6-dihydro-2H-pyridin-1-yl]methyl]-1H-indole

> <PUBCHEM_IUPAC_NAME_MARKUP>
3-[[4-(2-phenylethyl)-3,6-dihydro-2<I>H</I>-pyridin-1-yl]methyl]-1<I>H</I>-indole

> <PUBCHEM_IUPAC_NAME>
3-[[4-(2-phenylethyl)-3,6-dihydro-2H-pyridin-1-yl]methyl]-1H-indole

> <PUBCHEM_IUPAC_SYSTEMATIC_NAME>
3-[[4-(2-phenylethyl)-3,6-dihydro-2H-pyridin-1-yl]methyl]-1H-indole

> <PUBCHEM_IUPAC_TRADITIONAL_NAME>
3-[(4-phenethyl-3,6-dihydro-2H-pyridin-1-yl)methyl]-1H-indole

> <PUBCHEM_IUPAC_INCHI>
InChI=1S/C22H24N2/c1-2-6-18(7-3-1)10-11-19-12-14-24(15-13-19)17-20-16-23-22-9-5-4-8-21(20)22/h1-9,12,16,23H,10-11,13-15,17H2

> <PUBCHEM_IUPAC_INCHIKEY>
BGOOTCFLEIGZIA-UHFFFAOYSA-N

> <PUBCHEM_XLOGP3_AA>
4.3

> <PUBCHEM_EXACT_MASS>
316.193949

> <PUBCHEM_MOLECULAR_FORMULA>
C22H24N2

> <PUBCHEM_MOLECULAR_WEIGHT>
316.4

> <PUBCHEM_OPENEYE_CAN_SMILES>
C1CN(CC=C1CCC2=CC=CC=C2)CC3=CNC4=CC=CC=C43

> <PUBCHEM_OPENEYE_ISO_SMILES>
C1CN(CC=C1CCC2=CC=CC=C2)CC3=CNC4=CC=CC=C43

> <PUBCHEM_CACTVS_TPSA>
19

> <PUBCHEM_MONOISOTOPIC_WEIGHT>
316.193949

> <PUBCHEM_TOTAL_CHARGE>
0

> <PUBCHEM_HEAVY_ATOM_COUNT>
24

> <PUBCHEM_ATOM_DEF_STEREO_COUNT>
0

> <PUBCHEM_ATOM_UDEF_STEREO_COUNT>
0

> <PUBCHEM_BOND_DEF_STEREO_COUNT>
0

> <PUBCHEM_BOND_UDEF_STEREO_COUNT>
0

> <PUBCHEM_ISOTOPIC_ATOM_COUNT>
0

> <PUBCHEM_COMPONENT_COUNT>
1

> <PUBCHEM_CACTVS_TAUTO_COUNT>
-1

> <PUBCHEM_COORDINATE_TYPE>
1
5
255

> <PUBCHEM_BONDANNOTATIONS>
10  12  8
10  13  8
12  14  8
12  16  8
14  17  8
15  19  8
15  20  8
16  18  8
17  21  8
18  21  8
19  22  8
2  13  8
2  14  8
20  23  8
22  24  8
23  24  8

$$$$
9820229
  -OEChem-09211917432D

 56 60  0     1  0  0  0  0  0999 V2000
    5.6103    0.0536    0.0000 N   0  0  0  0  0  0  0  0  0  0  0  0
    8.1886    2.3671    0.0000 N   0  0  3  0  0  0  0  0  0  0  0  0
    4.6783   -4.4074    0.0000 N   0  0  0  0  0  0  0  0  0  0  0  0
    4.9889   -1.8475    0.0000 C   0  0  0  0  0  0  0  0  0  0  0  0
    4.3211   -1.1032    0.0000 C   0  0  0  0  0  0  0  0  0  0  0  0
    5.9674   -1.6412    0.0000 C   0  0  0  0  0  0  0  0  0  0  0  0
    4.6318   -0.1526    0.0000 C   0  0  0  0  0  0  0  0  0  0  0  0
    6.2781   -0.6907    0.0000 C   0  0  0  0  0  0  0  0  0  0  0  0
    5.9209    1.0041    0.0000 C   0  0  0  0  0  0  0  0  0  0  0  0
    4.6783   -2.7980    0.0000 C   0  0  0  0  0  0  0  0  0  0  0  0
    6.8994    1.2103    0.0000 C   0  0  0  0  0  0  0  0  0  0  0  0
    7.2101    2.1608    0.0000 C   0  0  0  0  0  0  0  0  0  0  0  0
    3.7320   -3.1027    0.0000 C   0  0  0  0  0  0  0  0  0  0  0  0
    8.9256    1.7000    0.0000 C   0  0  0  0  0  0  0  0  0  0  0  0
    5.2619   -3.6027    0.0000 C   0  0  0  0  0  0  0  0  0  0  0  0
    8.5937    3.2748    0.0000 C   0  0  0  0  0  0  0  0  0  0  0  0
    9.7886    2.1933    0.0000 C   0  0  0  0  0  0  0  0  0  0  0  0
    3.7320   -4.1027    0.0000 C   0  0  0  0  0  0  0  0  0  0  0  0
    9.5879    3.1669    0.0000 C   0  0  0  0  0  0  0  0  0  0  0  0
    2.8660   -2.6027    0.0000 C   0  0  0  0  0  0  0  0  0  0  0  0
    8.1901    4.1898    0.0000 C   0  0  0  0  0  0  0  0  0  0  0  0
   10.1784    3.9738    0.0000 C   0  0  0  0  0  0  0  0  0  0  0  0
    2.8660   -4.6027    0.0000 C   0  0  0  0  0  0  0  0  0  0  0  0
    2.0000   -3.1027    0.0000 C   0  0  0  0  0  0  0  0  0  0  0  0
    8.7807    4.9968    0.0000 C   0  0  0  0  0  0  0  0  0  0  0  0
    2.0000   -4.1027    0.0000 C   0  0  0  0  0  0  0  0  0  0  0  0
    9.7749    4.8888    0.0000 C   0  0  0  0  0  0  0  0  0  0  0  0
    5.4030   -2.3089    0.0000 H   0  0  0  0  0  0  0  0  0  0  0  0
    3.7742   -0.8111    0.0000 H   0  0  0  0  0  0  0  0  0  0  0  0
    3.9385   -1.5911    0.0000 H   0  0  0  0  0  0  0  0  0  0  0  0
    5.9880   -2.2609    0.0000 H   0  0  0  0  0  0  0  0  0  0  0  0
    6.5812   -1.7286    0.0000 H   0  0  0  0  0  0  0  0  0  0  0  0
    4.6112    0.4670    0.0000 H   0  0  0  0  0  0  0  0  0  0  0  0
    4.0179   -0.0653    0.0000 H   0  0  0  0  0  0  0  0  0  0  0  0
    6.8250   -0.9827    0.0000 H   0  0  0  0  0  0  0  0  0  0  0  0
    6.6607   -0.2028    0.0000 H   0  0  0  0  0  0  0  0  0  0  0  0
    5.9004    1.6238    0.0000 H   0  0  0  0  0  0  0  0  0  0  0  0
    5.3071    1.0914    0.0000 H   0  0  0  0  0  0  0  0  0  0  0  0
    6.9200    0.5907    0.0000 H   0  0  0  0  0  0  0  0  0  0  0  0
    7.5132    1.1230    0.0000 H   0  0  0  0  0  0  0  0  0  0  0  0
    7.1895    2.7805    0.0000 H   0  0  0  0  0  0  0  0  0  0  0  0
    6.5963    2.2482    0.0000 H   0  0  0  0  0  0  0  0  0  0  0  0
    8.4636    1.2866    0.0000 H   0  0  0  0  0  0  0  0  0  0  0  0
    9.2882    1.1970    0.0000 H   0  0  0  0  0  0  0  0  0  0  0  0
    5.8819   -3.6027    0.0000 H   0  0  0  0  0  0  0  0  0  0  0  0
   10.0380    1.6257    0.0000 H   0  0  0  0  0  0  0  0  0  0  0  0
   10.3793    2.3816    0.0000 H   0  0  0  0  0  0  0  0  0  0  0  0
    4.8709   -4.9968    0.0000 H   0  0  0  0  0  0  0  0  0  0  0  0
    2.8660   -1.9827    0.0000 H   0  0  0  0  0  0  0  0  0  0  0  0
    7.5738    4.2567    0.0000 H   0  0  0  0  0  0  0  0  0  0  0  0
   10.7948    3.9069    0.0000 H   0  0  0  0  0  0  0  0  0  0  0  0
    2.8660   -5.2227    0.0000 H   0  0  0  0  0  0  0  0  0  0  0  0
    1.4631   -2.7927    0.0000 H   0  0  0  0  0  0  0  0  0  0  0  0
    8.5305    5.5640    0.0000 H   0  0  0  0  0  0  0  0  0  0  0  0
    1.4631   -4.4127    0.0000 H   0  0  0  0  0  0  0  0  0  0  0  0
   10.1410    5.3891    0.0000 H   0  0  0  0  0  0  0  0  0  0  0  0
  1  7  1  0  0  0  0
  1  8  1  0  0  0  0
  1  9  1  0  0  0  0
  2 12  1  0  0  0  0
  2 14  1  0  0  0  0
  2 16  1  0  0  0  0
  3 15  1  0  0  0  0
  3 18  1  0  0  0  0
  3 48  1  0  0  0  0
  4  5  1  0  0  0  0
  4  6  1  0  0  0  0
  4 10  1  0  0  0  0
  4 28  1  0  0  0  0
  5  7  1  0  0  0  0
  5 29  1  0  0  0  0
  5 30  1  0  0  0  0
  6  8  1  0  0  0  0
  6 31  1  0  0  0  0
  6 32  1  0  0  0  0
  7 33  1  0  0  0  0
  7 34  1  0  0  0  0
  8 35  1  0  0  0  0
  8 36  1  0  0  0  0
  9 11  1  0  0  0  0
  9 37  1  0  0  0  0
  9 38  1  0  0  0  0
 10 13  1  0  0  0  0
 10 15  2  0  0  0  0
 11 12  1  0  0  0  0
 11 39  1  0  0  0  0
 11 40  1  0  0  0  0
 12 41  1  0  0  0  0
 12 42  1  0  0  0  0
 13 18  1  0  0  0  0
 13 20  2  0  0  0  0
 14 17  1  0  0  0  0
 14 43  1  0  0  0  0
 14 44  1  0  0  0  0
 15 45  1  0  0  0  0
 16 19  1  0  0  0  0
 16 21  2  0  0  0  0
 17 19  1  0  0  0  0
 17 46  1  0  0  0  0
 17 47  1  0  0  0  0
 18 23  2  0  0  0  0
 19 22  2  0  0  0  0
 20 24  1  0  0  0  0
 20 49  1  0  0  0  0
 21 25  1  0  0  0  0
 21 50  1  0  0  0  0
 22 27  1  0  0  0  0
 22 51  1  0  0  0  0
 23 26  1  0  0  0  0
 23 52  1  0  0  0  0
 24 26  2  0  0  0  0
 24 53  1  0  0  0  0
 25 27  2  0  0  0  0
 25 54  1  0  0  0  0
 26 55  1  0  0  0  0
 27 56  1  0  0  0  0
M  END
> <PUBCHEM_COMPOUND_CID>
9820229

> <PUBCHEM_COMPOUND_CANONICALIZED>
1

> <PUBCHEM_CACTVS_COMPLEXITY>
472

> <PUBCHEM_CACTVS_HBOND_ACCEPTOR>
2

> <PUBCHEM_CACTVS_HBOND_DONOR>
1

> <PUBCHEM_CACTVS_ROTATABLE_BOND>
5

> <PUBCHEM_CACTVS_SUBSKEYS>
AAADceB7AAAAAAAAAAAAAAAAAAAAAWLAAAA8YIAAAAAAAFgB9AAAHAAQAAAADQjBHgQ8wPPJkACgAzRnRACCgCAxAiAI2aA4ZJgIIOLA0ZGEIAhgkADIyAcQgMAOgAAAAAACAAAAAAAAAAQAAAAAAAAAAA==

> <PUBCHEM_IUPAC_OPENEYE_NAME>
3-[1-(3-indolin-1-ylpropyl)-4-piperidyl]-1H-indole

> <PUBCHEM_IUPAC_CAS_NAME>
3-[1-[3-(2,3-dihydroindol-1-yl)propyl]-4-piperidinyl]-1H-indole

> <PUBCHEM_IUPAC_NAME_MARKUP>
3-[1-[3-(2,3-dihydroindol-1-yl)propyl]piperidin-4-yl]-1<I>H</I>-indole

> <PUBCHEM_IUPAC_NAME>
3-[1-[3-(2,3-dihydroindol-1-yl)propyl]piperidin-4-yl]-1H-indole

> <PUBCHEM_IUPAC_SYSTEMATIC_NAME>
3-[1-[3-(2,3-dihydroindol-1-yl)propyl]piperidin-4-yl]-1H-indole

> <PUBCHEM_IUPAC_TRADITIONAL_NAME>
3-[1-(3-indolin-1-ylpropyl)-4-piperidyl]-1H-indole

> <PUBCHEM_IUPAC_INCHI>
InChI=1S/C24H29N3/c1-4-9-24-20(6-1)12-17-27(24)14-5-13-26-15-10-19(11-16-26)22-18-25-23-8-3-2-7-21(22)23/h1-4,6-9,18-19,25H,5,10-17H2

> <PUBCHEM_IUPAC_INCHIKEY>
MFDYWYJOGOJHIF-UHFFFAOYSA-N

> <PUBCHEM_XLOGP3_AA>
4.8

> <PUBCHEM_EXACT_MASS>
359.236148

> <PUBCHEM_MOLECULAR_FORMULA>
C24H29N3

> <PUBCHEM_MOLECULAR_WEIGHT>
359.5

> <PUBCHEM_OPENEYE_CAN_SMILES>
C1CN(CCC1C2=CNC3=CC=CC=C32)CCCN4CCC5=CC=CC=C54

> <PUBCHEM_OPENEYE_ISO_SMILES>
C1CN(CCC1C2=CNC3=CC=CC=C32)CCCN4CCC5=CC=CC=C54

> <PUBCHEM_CACTVS_TPSA>
22.3

> <PUBCHEM_MONOISOTOPIC_WEIGHT>
359.236148

> <PUBCHEM_TOTAL_CHARGE>
0

> <PUBCHEM_HEAVY_ATOM_COUNT>
27

> <PUBCHEM_ATOM_DEF_STEREO_COUNT>
0

> <PUBCHEM_ATOM_UDEF_STEREO_COUNT>
0

> <PUBCHEM_BOND_DEF_STEREO_COUNT>
0

> <PUBCHEM_BOND_UDEF_STEREO_COUNT>
0

> <PUBCHEM_ISOTOPIC_ATOM_COUNT>
0

> <PUBCHEM_COMPONENT_COUNT>
1

> <PUBCHEM_CACTVS_TAUTO_COUNT>
-1

> <PUBCHEM_COORDINATE_TYPE>
1
5
255

> <PUBCHEM_BONDANNOTATIONS>
10  13  8
10  15  8
13  18  8
13  20  8
16  19  8
16  21  8
18  23  8
19  22  8
20  24  8
21  25  8
22  27  8
23  26  8
24  26  8
25  27  8
3  15  8
3  18  8

$$$$
6917760
  -OEChem-09211917432D

 51 54  0     1  0  0  0  0  0999 V2000
    7.5673    0.3551    0.0000 N   0  0  3  0  0  0  0  0  0  0  0  0
    4.6783   -4.5184    0.0000 N   0  0  0  0  0  0  0  0  0  0  0  0
    7.2566   -0.5954    0.0000 C   0  0  0  0  0  0  0  0  0  0  0  0
    6.8994    1.0994    0.0000 C   0  0  0  0  0  0  0  0  0  0  0  0
    6.2781   -0.8016    0.0000 C   0  0  0  0  0  0  0  0  0  0  0  0
    8.5458    0.5613    0.0000 C   0  0  0  0  0  0  0  0  0  0  0  0
    7.2101    2.0499    0.0000 C   0  0  0  0  0  0  0  0  0  0  0  0
    5.9674   -1.7522    0.0000 C   0  0  0  0  0  0  0  0  0  0  0  0
    8.1886    2.2561    0.0000 C   0  0  0  0  0  0  0  0  0  0  0  0
    4.9889   -1.9584    0.0000 C   0  0  0  0  0  0  0  0  0  0  0  0
    8.8564    1.5118    0.0000 C   0  0  0  0  0  0  0  0  0  0  0  0
    4.6783   -2.9089    0.0000 C   0  0  0  0  0  0  0  0  0  0  0  0
    8.4993    3.2066    0.0000 C   0  0  0  0  0  0  0  0  0  0  0  0
    3.7320   -3.2136    0.0000 C   0  0  0  0  0  0  0  0  0  0  0  0
    3.7320   -4.2136    0.0000 C   0  0  0  0  0  0  0  0  0  0  0  0
    5.2619   -3.7136    0.0000 C   0  0  0  0  0  0  0  0  0  0  0  0
    2.8660   -2.7136    0.0000 C   0  0  0  0  0  0  0  0  0  0  0  0
    9.4778    3.4129    0.0000 C   0  0  0  0  0  0  0  0  0  0  0  0
    7.8314    3.9510    0.0000 C   0  0  0  0  0  0  0  0  0  0  0  0
    2.8660   -4.7136    0.0000 C   0  0  0  0  0  0  0  0  0  0  0  0
    2.0000   -3.2136    0.0000 C   0  0  0  0  0  0  0  0  0  0  0  0
    2.0000   -4.2136    0.0000 C   0  0  0  0  0  0  0  0  0  0  0  0
    9.7884    4.3634    0.0000 C   0  0  0  0  0  0  0  0  0  0  0  0
    8.1421    4.9015    0.0000 C   0  0  0  0  0  0  0  0  0  0  0  0
    9.1206    5.1077    0.0000 C   0  0  0  0  0  0  0  0  0  0  0  0
    7.2772   -1.2151    0.0000 H   0  0  0  0  0  0  0  0  0  0  0  0
    7.8704   -0.6828    0.0000 H   0  0  0  0  0  0  0  0  0  0  0  0
    6.3525    1.3914    0.0000 H   0  0  0  0  0  0  0  0  0  0  0  0
    6.5169    0.6115    0.0000 H   0  0  0  0  0  0  0  0  0  0  0  0
    6.2575   -0.1820    0.0000 H   0  0  0  0  0  0  0  0  0  0  0  0
    5.6643   -0.7143    0.0000 H   0  0  0  0  0  0  0  0  0  0  0  0
    8.5663   -0.0583    0.0000 H   0  0  0  0  0  0  0  0  0  0  0  0
    9.1596    0.4740    0.0000 H   0  0  0  0  0  0  0  0  0  0  0  0
    7.1895    2.6696    0.0000 H   0  0  0  0  0  0  0  0  0  0  0  0
    6.5963    2.1373    0.0000 H   0  0  0  0  0  0  0  0  0  0  0  0
    5.9880   -2.3718    0.0000 H   0  0  0  0  0  0  0  0  0  0  0  0
    6.5812   -1.8395    0.0000 H   0  0  0  0  0  0  0  0  0  0  0  0
    4.9684   -1.3387    0.0000 H   0  0  0  0  0  0  0  0  0  0  0  0
    4.3751   -1.8710    0.0000 H   0  0  0  0  0  0  0  0  0  0  0  0
    9.4631    1.6397    0.0000 H   0  0  0  0  0  0  0  0  0  0  0  0
    5.8819   -3.7136    0.0000 H   0  0  0  0  0  0  0  0  0  0  0  0
    4.8709   -5.1077    0.0000 H   0  0  0  0  0  0  0  0  0  0  0  0
    2.8660   -2.0936    0.0000 H   0  0  0  0  0  0  0  0  0  0  0  0
    9.8918    2.9514    0.0000 H   0  0  0  0  0  0  0  0  0  0  0  0
    7.2247    3.8231    0.0000 H   0  0  0  0  0  0  0  0  0  0  0  0
    2.8660   -5.3336    0.0000 H   0  0  0  0  0  0  0  0  0  0  0  0
    1.4631   -2.9036    0.0000 H   0  0  0  0  0  0  0  0  0  0  0  0
    1.4631   -4.5236    0.0000 H   0  0  0  0  0  0  0  0  0  0  0  0
   10.3951    4.4912    0.0000 H   0  0  0  0  0  0  0  0  0  0  0  0
    7.7280    5.3629    0.0000 H   0  0  0  0  0  0  0  0  0  0  0  0
    9.3132    5.6970    0.0000 H   0  0  0  0  0  0  0  0  0  0  0  0
  1  3  1  0  0  0  0
  1  4  1  0  0  0  0
  1  6  1  0  0  0  0
  2 15  1  0  0  0  0
  2 16  1  0  0  0  0
  2 42  1  0  0  0  0
  3  5  1  0  0  0  0
  3 26  1  0  0  0  0
  3 27  1  0  0  0  0
  4  7  1  0  0  0  0
  4 28  1  0  0  0  0
  4 29  1  0  0  0  0
  5  8  1  0  0  0  0
  5 30  1  0  0  0  0
  5 31  1  0  0  0  0
  6 11  1  0  0  0  0
  6 32  1  0  0  0  0
  6 33  1  0  0  0  0
  7  9  1  0  0  0  0
  7 34  1  0  0  0  0
  7 35  1  0  0  0  0
  8 10  1  0  0  0  0
  8 36  1  0  0  0  0
  8 37  1  0  0  0  0
  9 11  2  0  0  0  0
  9 13  1  0  0  0  0
 10 12  1  0  0  0  0
 10 38  1  0  0  0  0
 10 39  1  0  0  0  0
 11 40  1  0  0  0  0
 12 14  1  0  0  0  0
 12 16  2  0  0  0  0
 13 18  2  0  0  0  0
 13 19  1  0  0  0  0
 14 15  1  0  0  0  0
 14 17  2  0  0  0  0
 15 20  2  0  0  0  0
 16 41  1  0  0  0  0
 17 21  1  0  0  0  0
 17 43  1  0  0  0  0
 18 23  1  0  0  0  0
 18 44  1  0  0  0  0
 19 24  2  0  0  0  0
 19 45  1  0  0  0  0
 20 22  1  0  0  0  0
 20 46  1  0  0  0  0
 21 22  2  0  0  0  0
 21 47  1  0  0  0  0
 22 48  1  0  0  0  0
 23 25  2  0  0  0  0
 23 49  1  0  0  0  0
 24 25  1  0  0  0  0
 24 50  1  0  0  0  0
 25 51  1  0  0  0  0
M  END
> <PUBCHEM_COMPOUND_CID>
6917760

> <PUBCHEM_COMPOUND_CANONICALIZED>
1

> <PUBCHEM_CACTVS_COMPLEXITY>
437

> <PUBCHEM_CACTVS_HBOND_ACCEPTOR>
1

> <PUBCHEM_CACTVS_HBOND_DONOR>
1

> <PUBCHEM_CACTVS_ROTATABLE_BOND>
6

> <PUBCHEM_CACTVS_SUBSKEYS>
AAADceB7AAAAAAAAAAAAAAAAAAAAAWAAAAAwYIAAAAAAAFgB9AAAHAAQAAAADAjBHgQ8wPPJkACgAzRnRACCgCAxAiAI2aA4ZJgIIOLAkZGEIAhgkADIyAcQgMAOgAAAAAACAAAAAAAAAAQAAAAAAAAAAA==

> <PUBCHEM_IUPAC_OPENEYE_NAME>
3-[4-(4-phenyl-3,6-dihydro-2H-pyridin-1-yl)butyl]-1H-indole

> <PUBCHEM_IUPAC_CAS_NAME>
3-[4-(4-phenyl-3,6-dihydro-2H-pyridin-1-yl)butyl]-1H-indole

> <PUBCHEM_IUPAC_NAME_MARKUP>
3-[4-(4-phenyl-3,6-dihydro-2<I>H</I>-pyridin-1-yl)butyl]-1<I>H</I>-indole

> <PUBCHEM_IUPAC_NAME>
3-[4-(4-phenyl-3,6-dihydro-2H-pyridin-1-yl)butyl]-1H-indole

> <PUBCHEM_IUPAC_SYSTEMATIC_NAME>
3-[4-(4-phenyl-3,6-dihydro-2H-pyridin-1-yl)butyl]-1H-indole

> <PUBCHEM_IUPAC_TRADITIONAL_NAME>
3-[4-(4-phenyl-3,6-dihydro-2H-pyridin-1-yl)butyl]-1H-indole

> <PUBCHEM_IUPAC_INCHI>
InChI=1S/C23H26N2/c1-2-8-19(9-3-1)20-13-16-25(17-14-20)15-7-6-10-21-18-24-23-12-5-4-11-22(21)23/h1-5,8-9,11-13,18,24H,6-7,10,14-17H2

> <PUBCHEM_IUPAC_INCHIKEY>
AACJICLCLVMZKK-UHFFFAOYSA-N

> <PUBCHEM_XLOGP3_AA>
4.9

> <PUBCHEM_EXACT_MASS>
330.209599

> <PUBCHEM_MOLECULAR_FORMULA>
C23H26N2

> <PUBCHEM_MOLECULAR_WEIGHT>
330.5

> <PUBCHEM_OPENEYE_CAN_SMILES>
C1CN(CC=C1C2=CC=CC=C2)CCCCC3=CNC4=CC=CC=C43

> <PUBCHEM_OPENEYE_ISO_SMILES>
C1CN(CC=C1C2=CC=CC=C2)CCCCC3=CNC4=CC=CC=C43

> <PUBCHEM_CACTVS_TPSA>
19

> <PUBCHEM_MONOISOTOPIC_WEIGHT>
330.209599

> <PUBCHEM_TOTAL_CHARGE>
0

> <PUBCHEM_HEAVY_ATOM_COUNT>
25

> <PUBCHEM_ATOM_DEF_STEREO_COUNT>
0

> <PUBCHEM_ATOM_UDEF_STEREO_COUNT>
0

> <PUBCHEM_BOND_DEF_STEREO_COUNT>
0

> <PUBCHEM_BOND_UDEF_STEREO_COUNT>
0

> <PUBCHEM_ISOTOPIC_ATOM_COUNT>
0

> <PUBCHEM_COMPONENT_COUNT>
1

> <PUBCHEM_CACTVS_TAUTO_COUNT>
-1

> <PUBCHEM_COORDINATE_TYPE>
1
5
255

> <PUBCHEM_BONDANNOTATIONS>
12  14  8
12  16  8
13  18  8
13  19  8
14  15  8
14  17  8
15  20  8
17  21  8
18  23  8
19  24  8
2  15  8
2  16  8
20  22  8
21  22  8
23  25  8
24  25  8

$$$$
6618861
  -OEChem-09211917432D

 42 45  0     1  0  0  0  0  0999 V2000
    5.6103    1.3684    0.0000 N   0  0  3  0  0  0  0  0  0  0  0  0
    4.6783   -3.0926    0.0000 N   0  0  0  0  0  0  0  0  0  0  0  0
    4.6318    1.1622    0.0000 C   0  0  0  0  0  0  0  0  0  0  0  0
    4.3211    0.2117    0.0000 C   0  0  0  0  0  0  0  0  0  0  0  0
    4.9889   -0.5326    0.0000 C   0  0  0  0  0  0  0  0  0  0  0  0
    6.2781    0.6241    0.0000 C   0  0  0  0  0  0  0  0  0  0  0  0
    5.9674   -0.3264    0.0000 C   0  0  0  0  0  0  0  0  0  0  0  0
    4.6783   -1.4831    0.0000 C   0  0  0  0  0  0  0  0  0  0  0  0
    5.9209    2.3190    0.0000 C   0  0  0  0  0  0  0  0  0  0  0  0
    3.7320   -1.7879    0.0000 C   0  0  0  0  0  0  0  0  0  0  0  0
    3.7320   -2.7879    0.0000 C   0  0  0  0  0  0  0  0  0  0  0  0
    5.2619   -2.2879    0.0000 C   0  0  0  0  0  0  0  0  0  0  0  0
    6.8994    2.5252    0.0000 C   0  0  0  0  0  0  0  0  0  0  0  0
    2.8660   -1.2879    0.0000 C   0  0  0  0  0  0  0  0  0  0  0  0
    2.8660   -3.2879    0.0000 C   0  0  0  0  0  0  0  0  0  0  0  0
    7.5673    1.7809    0.0000 C   0  0  0  0  0  0  0  0  0  0  0  0
    7.2101    3.4757    0.0000 C   0  0  0  0  0  0  0  0  0  0  0  0
    2.0000   -1.7879    0.0000 C   0  0  0  0  0  0  0  0  0  0  0  0
    2.0000   -2.7879    0.0000 C   0  0  0  0  0  0  0  0  0  0  0  0
    8.5458    1.9871    0.0000 C   0  0  0  0  0  0  0  0  0  0  0  0
    8.1886    3.6819    0.0000 C   0  0  0  0  0  0  0  0  0  0  0  0
    8.8564    2.9376    0.0000 C   0  0  0  0  0  0  0  0  0  0  0  0
    4.6112    1.7819    0.0000 H   0  0  0  0  0  0  0  0  0  0  0  0
    4.0179    1.2496    0.0000 H   0  0  0  0  0  0  0  0  0  0  0  0
    3.7742    0.5037    0.0000 H   0  0  0  0  0  0  0  0  0  0  0  0
    3.9385   -0.2762    0.0000 H   0  0  0  0  0  0  0  0  0  0  0  0
    6.8250    0.3321    0.0000 H   0  0  0  0  0  0  0  0  0  0  0  0
    6.6607    1.1120    0.0000 H   0  0  0  0  0  0  0  0  0  0  0  0
    6.3815   -0.7879    0.0000 H   0  0  0  0  0  0  0  0  0  0  0  0
    5.9004    2.9386    0.0000 H   0  0  0  0  0  0  0  0  0  0  0  0
    5.3071    2.4063    0.0000 H   0  0  0  0  0  0  0  0  0  0  0  0
    5.8819   -2.2879    0.0000 H   0  0  0  0  0  0  0  0  0  0  0  0
    4.8709   -3.6819    0.0000 H   0  0  0  0  0  0  0  0  0  0  0  0
    2.8660   -0.6679    0.0000 H   0  0  0  0  0  0  0  0  0  0  0  0
    2.8660   -3.9079    0.0000 H   0  0  0  0  0  0  0  0  0  0  0  0
    7.3747    1.1916    0.0000 H   0  0  0  0  0  0  0  0  0  0  0  0
    6.7960    3.9372    0.0000 H   0  0  0  0  0  0  0  0  0  0  0  0
    1.4631   -1.4779    0.0000 H   0  0  0  0  0  0  0  0  0  0  0  0
    1.4631   -3.0979    0.0000 H   0  0  0  0  0  0  0  0  0  0  0  0
    8.9598    1.5256    0.0000 H   0  0  0  0  0  0  0  0  0  0  0  0
    8.3812    4.2712    0.0000 H   0  0  0  0  0  0  0  0  0  0  0  0
    9.4631    3.0655    0.0000 H   0  0  0  0  0  0  0  0  0  0  0  0
  1  3  1  0  0  0  0
  1  6  1  0  0  0  0
  1  9  1  0  0  0  0
  2 11  1  0  0  0  0
  2 12  1  0  0  0  0
  2 33  1  0  0  0  0
  3  4  1  0  0  0  0
  3 23  1  0  0  0  0
  3 24  1  0  0  0  0
  4  5  1  0  0  0  0
  4 25  1  0  0  0  0
  4 26  1  0  0  0  0
  5  7  2  0  0  0  0
  5  8  1  0  0  0  0
  6  7  1  0  0  0  0
  6 27  1  0  0  0  0
  6 28  1  0  0  0  0
  7 29  1  0  0  0  0
  8 10  1  0  0  0  0
  8 12  2  0  0  0  0
  9 13  1  0  0  0  0
  9 30  1  0  0  0  0
  9 31  1  0  0  0  0
 10 11  1  0  0  0  0
 10 14  2  0  0  0  0
 11 15  2  0  0  0  0
 12 32  1  0  0  0  0
 13 16  2  0  0  0  0
 13 17  1  0  0  0  0
 14 18  1  0  0  0  0
 14 34  1  0  0  0  0
 15 19  1  0  0  0  0
 15 35  1  0  0  0  0
 16 20  1  0  0  0  0
 16 36  1  0  0  0  0
 17 21  2  0  0  0  0
 17 37  1  0  0  0  0
 18 19  2  0  0  0  0
 18 38  1  0  0  0  0
 19 39  1  0  0  0  0
 20 22  2  0  0  0  0
 20 40  1  0  0  0  0
 21 22  1  0  0  0  0
 21 41  1  0  0  0  0
 22 42  1  0  0  0  0
M  END
> <PUBCHEM_COMPOUND_CID>
6618861

> <PUBCHEM_COMPOUND_CANONICALIZED>
1

> <PUBCHEM_CACTVS_COMPLEXITY>
397

> <PUBCHEM_CACTVS_HBOND_ACCEPTOR>
1

> <PUBCHEM_CACTVS_HBOND_DONOR>
1

> <PUBCHEM_CACTVS_ROTATABLE_BOND>
3

> <PUBCHEM_CACTVS_SUBSKEYS>
AAADceB7AAAAAAAAAAAAAAAAAAAAAWAAAAAwYIAAAAAAAFgB9AAAHAAQAAAADAjBHgQ8wPPJkACgAzRnRACCgCAxAiAI2aA4ZJgIIOLAkZGEIAhgkADIyAcQgMAOgAAAAAACAAAAAAAAAAQAAAAAAAAAAA==

> <PUBCHEM_IUPAC_OPENEYE_NAME>
3-(1-benzyl-3,6-dihydro-2H-pyridin-4-yl)-1H-indole

> <PUBCHEM_IUPAC_CAS_NAME>
3-[1-(phenylmethyl)-3,6-dihydro-2H-pyridin-4-yl]-1H-indole

> <PUBCHEM_IUPAC_NAME_MARKUP>
3-(1-benzyl-3,6-dihydro-2<I>H</I>-pyridin-4-yl)-1<I>H</I>-indole

> <PUBCHEM_IUPAC_NAME>
3-(1-benzyl-3,6-dihydro-2H-pyridin-4-yl)-1H-indole

> <PUBCHEM_IUPAC_SYSTEMATIC_NAME>
3-[1-(phenylmethyl)-3,6-dihydro-2H-pyridin-4-yl]-1H-indole

> <PUBCHEM_IUPAC_TRADITIONAL_NAME>
3-(1-benzyl-3,6-dihydro-2H-pyridin-4-yl)-1H-indole

> <PUBCHEM_IUPAC_INCHI>
InChI=1S/C20H20N2/c1-2-6-16(7-3-1)15-22-12-10-17(11-13-22)19-14-21-20-9-5-4-8-18(19)20/h1-10,14,21H,11-13,15H2

> <PUBCHEM_IUPAC_INCHIKEY>
TYKXLUMYKFFSJE-UHFFFAOYSA-N

> <PUBCHEM_XLOGP3_AA>
3.8

> <PUBCHEM_EXACT_MASS>
288.162649

> <PUBCHEM_MOLECULAR_FORMULA>
C20H20N2

> <PUBCHEM_MOLECULAR_WEIGHT>
288.4

> <PUBCHEM_OPENEYE_CAN_SMILES>
C1CN(CC=C1C2=CNC3=CC=CC=C32)CC4=CC=CC=C4

> <PUBCHEM_OPENEYE_ISO_SMILES>
C1CN(CC=C1C2=CNC3=CC=CC=C32)CC4=CC=CC=C4

> <PUBCHEM_CACTVS_TPSA>
19

> <PUBCHEM_MONOISOTOPIC_WEIGHT>
288.162649

> <PUBCHEM_TOTAL_CHARGE>
0

> <PUBCHEM_HEAVY_ATOM_COUNT>
22

> <PUBCHEM_ATOM_DEF_STEREO_COUNT>
0

> <PUBCHEM_ATOM_UDEF_STEREO_COUNT>
0

> <PUBCHEM_BOND_DEF_STEREO_COUNT>
0

> <PUBCHEM_BOND_UDEF_STEREO_COUNT>
0

> <PUBCHEM_ISOTOPIC_ATOM_COUNT>
0

> <PUBCHEM_COMPONENT_COUNT>
1

> <PUBCHEM_CACTVS_TAUTO_COUNT>
-1

> <PUBCHEM_COORDINATE_TYPE>
1
5
255

> <PUBCHEM_BONDANNOTATIONS>
10  11  8
10  14  8
11  15  8
13  16  8
13  17  8
14  18  8
15  19  8
16  20  8
17  21  8
18  19  8
2  11  8
2  12  8
20  22  8
21  22  8
8  10  8
8  12  8

$$$$
6035091
  -OEChem-09211917432D

 32 34  0     0  0  0  0  0  0999 V2000
    4.6783   -2.5142    0.0000 N   0  0  0  0  0  0  0  0  0  0  0  0
    4.6318    1.7406    0.0000 N   0  0  0  0  0  0  0  0  0  0  0  0
    3.7320   -1.2095    0.0000 C   0  0  0  0  0  0  0  0  0  0  0  0
    4.6783   -0.9048    0.0000 C   0  0  0  0  0  0  0  0  0  0  0  0
    3.7320   -2.2095    0.0000 C   0  0  0  0  0  0  0  0  0  0  0  0
    5.2619   -1.7095    0.0000 C   0  0  0  0  0  0  0  0  0  0  0  0
    2.8660   -0.7095    0.0000 C   0  0  0  0  0  0  0  0  0  0  0  0
    4.9889    0.0458    0.0000 C   0  0  0  0  0  0  0  0  0  0  0  0
    2.8660   -2.7095    0.0000 C   0  0  0  0  0  0  0  0  0  0  0  0
    6.2781    1.2025    0.0000 C   0  0  0  0  0  0  0  0  0  0  0  0
    5.9674    0.2520    0.0000 C   0  0  0  0  0  0  0  0  0  0  0  0
    2.0000   -1.2095    0.0000 C   0  0  0  0  0  0  0  0  0  0  0  0
    2.0000   -2.2095    0.0000 C   0  0  0  0  0  0  0  0  0  0  0  0
    5.6103    1.9468    0.0000 C   0  0  0  0  0  0  0  0  0  0  0  0
    7.2566    1.4087    0.0000 C   0  0  0  0  0  0  0  0  0  0  0  0
    5.9209    2.8973    0.0000 C   0  0  0  0  0  0  0  0  0  0  0  0
    7.5673    2.3592    0.0000 C   0  0  0  0  0  0  0  0  0  0  0  0
    6.8994    3.1035    0.0000 C   0  0  0  0  0  0  0  0  0  0  0  0
    5.8819   -1.7095    0.0000 H   0  0  0  0  0  0  0  0  0  0  0  0
    4.8709   -3.1035    0.0000 H   0  0  0  0  0  0  0  0  0  0  0  0
    2.8660   -0.0895    0.0000 H   0  0  0  0  0  0  0  0  0  0  0  0
    4.5749    0.5072    0.0000 H   0  0  0  0  0  0  0  0  0  0  0  0
    2.8660   -3.3295    0.0000 H   0  0  0  0  0  0  0  0  0  0  0  0
    6.3815   -0.2095    0.0000 H   0  0  0  0  0  0  0  0  0  0  0  0
    1.4631   -0.8995    0.0000 H   0  0  0  0  0  0  0  0  0  0  0  0
    1.4631   -2.5195    0.0000 H   0  0  0  0  0  0  0  0  0  0  0  0
    7.6707    0.9473    0.0000 H   0  0  0  0  0  0  0  0  0  0  0  0
    5.5069    3.3588    0.0000 H   0  0  0  0  0  0  0  0  0  0  0  0
    8.1739    2.4871    0.0000 H   0  0  0  0  0  0  0  0  0  0  0  0
    7.0920    3.6929    0.0000 H   0  0  0  0  0  0  0  0  0  0  0  0
    4.2177    2.2020    0.0000 H   0  0  0  0  0  0  0  0  0  0  0  0
    4.4391    1.1513    0.0000 H   0  0  0  0  0  0  0  0  0  0  0  0
  1  5  1  0  0  0  0
  1  6  1  0  0  0  0
  1 20  1  0  0  0  0
  2 14  1  0  0  0  0
  2 31  1  0  0  0  0
  2 32  1  0  0  0  0
  3  4  1  0  0  0  0
  3  5  1  0  0  0  0
  3  7  2  0  0  0  0
  4  6  2  0  0  0  0
  4  8  1  0  0  0  0
  5  9  2  0  0  0  0
  6 19  1  0  0  0  0
  7 12  1  0  0  0  0
  7 21  1  0  0  0  0
  8 11  2  0  0  0  0
  8 22  1  0  0  0  0
  9 13  1  0  0  0  0
  9 23  1  0  0  0  0
 10 11  1  0  0  0  0
 10 14  1  0  0  0  0
 10 15  2  0  0  0  0
 11 24  1  0  0  0  0
 12 13  2  0  0  0  0
 12 25  1  0  0  0  0
 13 26  1  0  0  0  0
 14 16  2  0  0  0  0
 15 17  1  0  0  0  0
 15 27  1  0  0  0  0
 16 18  1  0  0  0  0
 16 28  1  0  0  0  0
 17 18  2  0  0  0  0
 17 29  1  0  0  0  0
 18 30  1  0  0  0  0
M  END
> <PUBCHEM_COMPOUND_CID>
6035091

> <PUBCHEM_COMPOUND_CANONICALIZED>
1

> <PUBCHEM_CACTVS_COMPLEXITY>
300

> <PUBCHEM_CACTVS_HBOND_ACCEPTOR>
1

> <PUBCHEM_CACTVS_HBOND_DONOR>
2

> <PUBCHEM_CACTVS_ROTATABLE_BOND>
2

> <PUBCHEM_CACTVS_SUBSKEYS>
AAADccB7AAAAAAAAAAAAAAAAAAAAAWAAAAAwYAAAAAAAAFgB9AAAHAAQAAAADAjBHgQ8wPLJkACgAzRnRACCgCAxAiAI2aA4ZJgIIOLAkZGEIAhgkADIyAcQgMAOgAAAAAACAAAAAAAAAAQAAAAAAAAAAA==

> <PUBCHEM_IUPAC_OPENEYE_NAME>
2-[(E)-2-(1H-indol-3-yl)vinyl]aniline

> <PUBCHEM_IUPAC_CAS_NAME>
2-[(E)-2-(1H-indol-3-yl)ethenyl]aniline

> <PUBCHEM_IUPAC_NAME_MARKUP>
2-[(<I>E</I>)-2-(1<I>H</I>-indol-3-yl)ethenyl]aniline

> <PUBCHEM_IUPAC_NAME>
2-[(E)-2-(1H-indol-3-yl)ethenyl]aniline

> <PUBCHEM_IUPAC_SYSTEMATIC_NAME>
2-[(E)-2-(1H-indol-3-yl)ethenyl]aniline

> <PUBCHEM_IUPAC_TRADITIONAL_NAME>
[2-[(E)-2-(1H-indol-3-yl)vinyl]phenyl]amine

> <PUBCHEM_IUPAC_INCHI>
InChI=1S/C16H14N2/c17-15-7-3-1-5-12(15)9-10-13-11-18-16-8-4-2-6-14(13)16/h1-11,18H,17H2/b10-9+

> <PUBCHEM_IUPAC_INCHIKEY>
CZWVLXSXUWZTIR-MDZDMXLPSA-N

> <PUBCHEM_XLOGP3_AA>
3.6

> <PUBCHEM_EXACT_MASS>
234.115698

> <PUBCHEM_MOLECULAR_FORMULA>
C16H14N2

> <PUBCHEM_MOLECULAR_WEIGHT>
234.29

> <PUBCHEM_OPENEYE_CAN_SMILES>
C1=CC=C(C(=C1)C=CC2=CNC3=CC=CC=C32)N

> <PUBCHEM_OPENEYE_ISO_SMILES>
C1=CC=C(C(=C1)/C=C/C2=CNC3=CC=CC=C32)N

> <PUBCHEM_CACTVS_TPSA>
41.8

> <PUBCHEM_MONOISOTOPIC_WEIGHT>
234.115698

> <PUBCHEM_TOTAL_CHARGE>
0

> <PUBCHEM_HEAVY_ATOM_COUNT>
18

> <PUBCHEM_ATOM_DEF_STEREO_COUNT>
0

> <PUBCHEM_ATOM_UDEF_STEREO_COUNT>
0

> <PUBCHEM_BOND_DEF_STEREO_COUNT>
1

> <PUBCHEM_BOND_UDEF_STEREO_COUNT>
0

> <PUBCHEM_ISOTOPIC_ATOM_COUNT>
0

> <PUBCHEM_COMPONENT_COUNT>
1

> <PUBCHEM_CACTVS_TAUTO_COUNT>
-1

> <PUBCHEM_COORDINATE_TYPE>
1
5
255

> <PUBCHEM_BONDANNOTATIONS>
1  5  8
1  6  8
10  14  8
10  15  8
12  13  8
14  16  8
15  17  8
16  18  8
17  18  8
3  4  8
3  5  8
3  7  8
4  6  8
5  9  8
7  12  8
9  13  8

$$$$
5889045
  -OEChem-09211917432D

 37 40  0     0  0  0  0  0  0999 V2000
    4.6783   -2.6631    0.0000 N   0  0  0  0  0  0  0  0  0  0  0  0
    6.2781    2.6631    0.0000 N   0  0  0  0  0  0  0  0  0  0  0  0
    4.6783   -1.0536    0.0000 C   0  0  0  0  0  0  0  0  0  0  0  0
    3.7320   -1.3584    0.0000 C   0  0  0  0  0  0  0  0  0  0  0  0
    5.2619   -1.8584    0.0000 C   0  0  0  0  0  0  0  0  0  0  0  0
    3.7320   -2.3584    0.0000 C   0  0  0  0  0  0  0  0  0  0  0  0
    6.2781    1.0536    0.0000 C   0  0  0  0  0  0  0  0  0  0  0  0
    7.2243    1.3584    0.0000 C   0  0  0  0  0  0  0  0  0  0  0  0
    4.9889   -0.1031    0.0000 C   0  0  0  0  0  0  0  0  0  0  0  0
    7.2243    2.3584    0.0000 C   0  0  0  0  0  0  0  0  0  0  0  0
    5.9674    0.1031    0.0000 C   0  0  0  0  0  0  0  0  0  0  0  0
    2.8660   -0.8584    0.0000 C   0  0  0  0  0  0  0  0  0  0  0  0
    2.8660   -2.8584    0.0000 C   0  0  0  0  0  0  0  0  0  0  0  0
    5.6945    1.8584    0.0000 C   0  0  0  0  0  0  0  0  0  0  0  0
    6.2619   -1.8584    0.0000 C   0  0  0  0  0  0  0  0  0  0  0  0
    8.0904    0.8584    0.0000 C   0  0  0  0  0  0  0  0  0  0  0  0
    2.0000   -1.3584    0.0000 C   0  0  0  0  0  0  0  0  0  0  0  0
    2.0000   -2.3584    0.0000 C   0  0  0  0  0  0  0  0  0  0  0  0
    8.0904    2.8584    0.0000 C   0  0  0  0  0  0  0  0  0  0  0  0
    8.9564    1.3584    0.0000 C   0  0  0  0  0  0  0  0  0  0  0  0
    8.9564    2.3584    0.0000 C   0  0  0  0  0  0  0  0  0  0  0  0
    4.8709   -3.2524    0.0000 H   0  0  0  0  0  0  0  0  0  0  0  0
    4.5749    0.3584    0.0000 H   0  0  0  0  0  0  0  0  0  0  0  0
    6.3815   -0.3584    0.0000 H   0  0  0  0  0  0  0  0  0  0  0  0
    2.8660   -0.2384    0.0000 H   0  0  0  0  0  0  0  0  0  0  0  0
    2.8660   -3.4784    0.0000 H   0  0  0  0  0  0  0  0  0  0  0  0
    5.0745    1.8584    0.0000 H   0  0  0  0  0  0  0  0  0  0  0  0
    6.2619   -2.4784    0.0000 H   0  0  0  0  0  0  0  0  0  0  0  0
    6.8819   -1.8584    0.0000 H   0  0  0  0  0  0  0  0  0  0  0  0
    6.2619   -1.2384    0.0000 H   0  0  0  0  0  0  0  0  0  0  0  0
    6.0855    3.2524    0.0000 H   0  0  0  0  0  0  0  0  0  0  0  0
    8.0904    0.2384    0.0000 H   0  0  0  0  0  0  0  0  0  0  0  0
    1.4631   -1.0484    0.0000 H   0  0  0  0  0  0  0  0  0  0  0  0
    1.4631   -2.6684    0.0000 H   0  0  0  0  0  0  0  0  0  0  0  0
    8.0904    3.4784    0.0000 H   0  0  0  0  0  0  0  0  0  0  0  0
    9.4933    1.0484    0.0000 H   0  0  0  0  0  0  0  0  0  0  0  0
    9.4933    2.6684    0.0000 H   0  0  0  0  0  0  0  0  0  0  0  0
  1  5  1  0  0  0  0
  1  6  1  0  0  0  0
  1 22  1  0  0  0  0
  2 10  1  0  0  0  0
  2 14  1  0  0  0  0
  2 31  1  0  0  0  0
  3  4  1  0  0  0  0
  3  5  2  0  0  0  0
  3  9  1  0  0  0  0
  4  6  1  0  0  0  0
  4 12  2  0  0  0  0
  5 15  1  0  0  0  0
  6 13  2  0  0  0  0
  7  8  1  0  0  0  0
  7 11  1  0  0  0  0
  7 14  2  0  0  0  0
  8 10  1  0  0  0  0
  8 16  2  0  0  0  0
  9 11  2  0  0  0  0
  9 23  1  0  0  0  0
 10 19  2  0  0  0  0
 11 24  1  0  0  0  0
 12 17  1  0  0  0  0
 12 25  1  0  0  0  0
 13 18  1  0  0  0  0
 13 26  1  0  0  0  0
 14 27  1  0  0  0  0
 15 28  1  0  0  0  0
 15 29  1  0  0  0  0
 15 30  1  0  0  0  0
 16 20  1  0  0  0  0
 16 32  1  0  0  0  0
 17 18  2  0  0  0  0
 17 33  1  0  0  0  0
 18 34  1  0  0  0  0
 19 21  1  0  0  0  0
 19 35  1  0  0  0  0
 20 21  2  0  0  0  0
 20 36  1  0  0  0  0
 21 37  1  0  0  0  0
M  END
> <PUBCHEM_COMPOUND_CID>
5889045

> <PUBCHEM_COMPOUND_CANONICALIZED>
1

> <PUBCHEM_CACTVS_COMPLEXITY>
391

> <PUBCHEM_CACTVS_HBOND_ACCEPTOR>
0

> <PUBCHEM_CACTVS_HBOND_DONOR>
2

> <PUBCHEM_CACTVS_ROTATABLE_BOND>
2

> <PUBCHEM_CACTVS_SUBSKEYS>
AAADceB7AAAAAAAAAAAAAAAAAAAAAWLAAAAwYAAAAAAAAFgB/gAAHAAQAAAADAjBHgQ+wPLJkACgAzRnRACCgCAxAiAI2aA4ZJgIIOLAkZGEIAhgkADIyAcQgMAOgAAAAAACAAAAAAAAAAQAAAAAAAAAAA==

> <PUBCHEM_IUPAC_OPENEYE_NAME>
3-[(E)-2-(1H-indol-3-yl)vinyl]-2-methyl-1H-indole

> <PUBCHEM_IUPAC_CAS_NAME>
3-[(E)-2-(1H-indol-3-yl)ethenyl]-2-methyl-1H-indole

> <PUBCHEM_IUPAC_NAME_MARKUP>
3-[(<I>E</I>)-2-(1<I>H</I>-indol-3-yl)ethenyl]-2-methyl-1<I>H</I>-indole

> <PUBCHEM_IUPAC_NAME>
3-[(E)-2-(1H-indol-3-yl)ethenyl]-2-methyl-1H-indole

> <PUBCHEM_IUPAC_SYSTEMATIC_NAME>
3-[(E)-2-(1H-indol-3-yl)ethenyl]-2-methyl-1H-indole

> <PUBCHEM_IUPAC_TRADITIONAL_NAME>
3-[(E)-2-(1H-indol-3-yl)vinyl]-2-methyl-1H-indole

> <PUBCHEM_IUPAC_INCHI>
InChI=1S/C19H16N2/c1-13-15(17-7-3-5-9-19(17)21-13)11-10-14-12-20-18-8-4-2-6-16(14)18/h2-12,20-21H,1H3/b11-10+

> <PUBCHEM_IUPAC_INCHIKEY>
MWUSBNUEGJCYFM-ZHACJKMWSA-N

> <PUBCHEM_XLOGP3_AA>
4.8

> <PUBCHEM_EXACT_MASS>
272.131349

> <PUBCHEM_MOLECULAR_FORMULA>
C19H16N2

> <PUBCHEM_MOLECULAR_WEIGHT>
272.3

> <PUBCHEM_OPENEYE_CAN_SMILES>
CC1=C(C2=CC=CC=C2N1)C=CC3=CNC4=CC=CC=C43

> <PUBCHEM_OPENEYE_ISO_SMILES>
CC1=C(C2=CC=CC=C2N1)/C=C/C3=CNC4=CC=CC=C43

> <PUBCHEM_CACTVS_TPSA>
31.6

> <PUBCHEM_MONOISOTOPIC_WEIGHT>
272.131349

> <PUBCHEM_TOTAL_CHARGE>
0

> <PUBCHEM_HEAVY_ATOM_COUNT>
21

> <PUBCHEM_ATOM_DEF_STEREO_COUNT>
0

> <PUBCHEM_ATOM_UDEF_STEREO_COUNT>
0

> <PUBCHEM_BOND_DEF_STEREO_COUNT>
1

> <PUBCHEM_BOND_UDEF_STEREO_COUNT>
0

> <PUBCHEM_ISOTOPIC_ATOM_COUNT>
0

> <PUBCHEM_COMPONENT_COUNT>
1

> <PUBCHEM_CACTVS_TAUTO_COUNT>
-1

> <PUBCHEM_COORDINATE_TYPE>
1
5
255

> <PUBCHEM_BONDANNOTATIONS>
1  5  8
1  6  8
10  19  8
12  17  8
13  18  8
16  20  8
17  18  8
19  21  8
2  10  8
2  14  8
20  21  8
3  4  8
3  5  8
4  12  8
4  6  8
6  13  8
7  14  8
7  8  8
8  10  8
8  16  8

$$$$
5221957
  -OEChem-09211917432D

 62 66  0     0  0  0  0  0  0999 V2000
    7.2566   -0.2062    0.0000 N   0  0  0  0  0  0  0  0  0  0  0  0
    9.2136    0.2062    0.0000 N   0  0  0  0  0  0  0  0  0  0  0  0
    4.6783   -4.1292    0.0000 N   0  0  0  0  0  0  0  0  0  0  0  0
   11.7920    4.1292    0.0000 N   0  0  0  0  0  0  0  0  0  0  0  0
    8.5458    0.9505    0.0000 C   0  0  0  0  0  0  0  0  0  0  0  0
    7.5673    0.7443    0.0000 C   0  0  0  0  0  0  0  0  0  0  0  0
    8.9030   -0.7443    0.0000 C   0  0  0  0  0  0  0  0  0  0  0  0
    7.9244   -0.9505    0.0000 C   0  0  0  0  0  0  0  0  0  0  0  0
    6.2781   -0.4124    0.0000 C   0  0  0  0  0  0  0  0  0  0  0  0
   10.1921    0.4124    0.0000 C   0  0  0  0  0  0  0  0  0  0  0  0
    5.9674   -1.3630    0.0000 C   0  0  0  0  0  0  0  0  0  0  0  0
   10.5028    1.3630    0.0000 C   0  0  0  0  0  0  0  0  0  0  0  0
    4.9889   -1.5692    0.0000 C   0  0  0  0  0  0  0  0  0  0  0  0
   11.4813    1.5692    0.0000 C   0  0  0  0  0  0  0  0  0  0  0  0
    4.6783   -2.5197    0.0000 C   0  0  0  0  0  0  0  0  0  0  0  0
   11.7920    2.5197    0.0000 C   0  0  0  0  0  0  0  0  0  0  0  0
    3.7320   -2.8244    0.0000 C   0  0  0  0  0  0  0  0  0  0  0  0
   12.7382    2.8244    0.0000 C   0  0  0  0  0  0  0  0  0  0  0  0
    5.2619   -3.3244    0.0000 C   0  0  0  0  0  0  0  0  0  0  0  0
   11.2083    3.3244    0.0000 C   0  0  0  0  0  0  0  0  0  0  0  0
    3.7320   -3.8244    0.0000 C   0  0  0  0  0  0  0  0  0  0  0  0
   12.7382    3.8244    0.0000 C   0  0  0  0  0  0  0  0  0  0  0  0
    2.8660   -2.3244    0.0000 C   0  0  0  0  0  0  0  0  0  0  0  0
   13.6042    2.3244    0.0000 C   0  0  0  0  0  0  0  0  0  0  0  0
    2.8660   -4.3244    0.0000 C   0  0  0  0  0  0  0  0  0  0  0  0
   13.6042    4.3244    0.0000 C   0  0  0  0  0  0  0  0  0  0  0  0
    2.0000   -2.8244    0.0000 C   0  0  0  0  0  0  0  0  0  0  0  0
   14.4702    2.8244    0.0000 C   0  0  0  0  0  0  0  0  0  0  0  0
    2.0000   -3.8244    0.0000 C   0  0  0  0  0  0  0  0  0  0  0  0
   14.4702    3.8244    0.0000 C   0  0  0  0  0  0  0  0  0  0  0  0
    8.3145    1.5258    0.0000 H   0  0  0  0  0  0  0  0  0  0  0  0
    9.0721    1.2782    0.0000 H   0  0  0  0  0  0  0  0  0  0  0  0
    9.5168   -0.8317    0.0000 H   0  0  0  0  0  0  0  0  0  0  0  0
    8.9235   -1.3640    0.0000 H   0  0  0  0  0  0  0  0  0  0  0  0
    7.5467    1.3640    0.0000 H   0  0  0  0  0  0  0  0  0  0  0  0
    6.9534    0.8317    0.0000 H   0  0  0  0  0  0  0  0  0  0  0  0
    7.3981   -1.2782    0.0000 H   0  0  0  0  0  0  0  0  0  0  0  0
    8.1557   -1.5258    0.0000 H   0  0  0  0  0  0  0  0  0  0  0  0
    6.2575    0.2072    0.0000 H   0  0  0  0  0  0  0  0  0  0  0  0
    5.6643   -0.3251    0.0000 H   0  0  0  0  0  0  0  0  0  0  0  0
   10.2127   -0.2072    0.0000 H   0  0  0  0  0  0  0  0  0  0  0  0
   10.8059    0.3251    0.0000 H   0  0  0  0  0  0  0  0  0  0  0  0
    5.9880   -1.9826    0.0000 H   0  0  0  0  0  0  0  0  0  0  0  0
    6.5812   -1.4503    0.0000 H   0  0  0  0  0  0  0  0  0  0  0  0
   10.4822    1.9826    0.0000 H   0  0  0  0  0  0  0  0  0  0  0  0
    9.8890    1.4503    0.0000 H   0  0  0  0  0  0  0  0  0  0  0  0
    4.9684   -0.9495    0.0000 H   0  0  0  0  0  0  0  0  0  0  0  0
    4.3751   -1.4818    0.0000 H   0  0  0  0  0  0  0  0  0  0  0  0
   11.5019    0.9495    0.0000 H   0  0  0  0  0  0  0  0  0  0  0  0
   12.0951    1.4818    0.0000 H   0  0  0  0  0  0  0  0  0  0  0  0
    5.8819   -3.3244    0.0000 H   0  0  0  0  0  0  0  0  0  0  0  0
   10.5883    3.3244    0.0000 H   0  0  0  0  0  0  0  0  0  0  0  0
    4.8709   -4.7185    0.0000 H   0  0  0  0  0  0  0  0  0  0  0  0
   11.5993    4.7185    0.0000 H   0  0  0  0  0  0  0  0  0  0  0  0
    2.8660   -1.7044    0.0000 H   0  0  0  0  0  0  0  0  0  0  0  0
   13.6042    1.7044    0.0000 H   0  0  0  0  0  0  0  0  0  0  0  0
    2.8660   -4.9444    0.0000 H   0  0  0  0  0  0  0  0  0  0  0  0
   13.6042    4.9444    0.0000 H   0  0  0  0  0  0  0  0  0  0  0  0
    1.4631   -2.5144    0.0000 H   0  0  0  0  0  0  0  0  0  0  0  0
   15.0072    2.5144    0.0000 H   0  0  0  0  0  0  0  0  0  0  0  0
    1.4631   -4.1344    0.0000 H   0  0  0  0  0  0  0  0  0  0  0  0
   15.0072    4.1344    0.0000 H   0  0  0  0  0  0  0  0  0  0  0  0
  1  6  1  0  0  0  0
  1  8  1  0  0  0  0
  1  9  1  0  0  0  0
  2  5  1  0  0  0  0
  2  7  1  0  0  0  0
  2 10  1  0  0  0  0
  3 19  1  0  0  0  0
  3 21  1  0  0  0  0
  3 53  1  0  0  0  0
  4 20  1  0  0  0  0
  4 22  1  0  0  0  0
  4 54  1  0  0  0  0
  5  6  1  0  0  0  0
  5 31  1  0  0  0  0
  5 32  1  0  0  0  0
  6 35  1  0  0  0  0
  6 36  1  0  0  0  0
  7  8  1  0  0  0  0
  7 33  1  0  0  0  0
  7 34  1  0  0  0  0
  8 37  1  0  0  0  0
  8 38  1  0  0  0  0
  9 11  1  0  0  0  0
  9 39  1  0  0  0  0
  9 40  1  0  0  0  0
 10 12  1  0  0  0  0
 10 41  1  0  0  0  0
 10 42  1  0  0  0  0
 11 13  1  0  0  0  0
 11 43  1  0  0  0  0
 11 44  1  0  0  0  0
 12 14  1  0  0  0  0
 12 45  1  0  0  0  0
 12 46  1  0  0  0  0
 13 15  1  0  0  0  0
 13 47  1  0  0  0  0
 13 48  1  0  0  0  0
 14 16  1  0  0  0  0
 14 49  1  0  0  0  0
 14 50  1  0  0  0  0
 15 17  1  0  0  0  0
 15 19  2  0  0  0  0
 16 18  1  0  0  0  0
 16 20  2  0  0  0  0
 17 21  1  0  0  0  0
 17 23  2  0  0  0  0
 18 22  1  0  0  0  0
 18 24  2  0  0  0  0
 19 51  1  0  0  0  0
 20 52  1  0  0  0  0
 21 25  2  0  0  0  0
 22 26  2  0  0  0  0
 23 27  1  0  0  0  0
 23 55  1  0  0  0  0
 24 28  1  0  0  0  0
 24 56  1  0  0  0  0
 25 29  1  0  0  0  0
 25 57  1  0  0  0  0
 26 30  1  0  0  0  0
 26 58  1  0  0  0  0
 27 29  2  0  0  0  0
 27 59  1  0  0  0  0
 28 30  2  0  0  0  0
 28 60  1  0  0  0  0
 29 61  1  0  0  0  0
 30 62  1  0  0  0  0
M  END
> <PUBCHEM_COMPOUND_CID>
5221957

> <PUBCHEM_COMPOUND_CANONICALIZED>
1

> <PUBCHEM_CACTVS_COMPLEXITY>
471

> <PUBCHEM_CACTVS_HBOND_ACCEPTOR>
2

> <PUBCHEM_CACTVS_HBOND_DONOR>
2

> <PUBCHEM_CACTVS_ROTATABLE_BOND>
8

> <PUBCHEM_CACTVS_SUBSKEYS>
AAADcfB7gAAAAAAAAAAAAAAAAAAAAWLAAAA8YIAAAAAAAFgB/gAAHAAQAAAADAjBHgQ8wPPJkACgAzRnRACCgCAxAiAI2aA4ZJgIYOLAkZGUIAhgkADIyAcQgMAOgAAAAAACAAAAAAAAAAQAAAAAAAAAAA==

> <PUBCHEM_IUPAC_OPENEYE_NAME>
3-[3-[4-[3-(1H-indol-3-yl)propyl]piperazin-1-yl]propyl]-1H-indole

> <PUBCHEM_IUPAC_CAS_NAME>
3-[3-[4-[3-(1H-indol-3-yl)propyl]-1-piperazinyl]propyl]-1H-indole

> <PUBCHEM_IUPAC_NAME_MARKUP>
3-[3-[4-[3-(1<I>H</I>-indol-3-yl)propyl]piperazin-1-yl]propyl]-1<I>H</I>-indole

> <PUBCHEM_IUPAC_NAME>
3-[3-[4-[3-(1H-indol-3-yl)propyl]piperazin-1-yl]propyl]-1H-indole

> <PUBCHEM_IUPAC_SYSTEMATIC_NAME>
3-[3-[4-[3-(1H-indol-3-yl)propyl]piperazin-1-yl]propyl]-1H-indole

> <PUBCHEM_IUPAC_TRADITIONAL_NAME>
3-[3-[4-[3-(1H-indol-3-yl)propyl]piperazino]propyl]-1H-indole

> <PUBCHEM_IUPAC_INCHI>
InChI=1S/C26H32N4/c1-3-11-25-23(9-1)21(19-27-25)7-5-13-29-15-17-30(18-16-29)14-6-8-22-20-28-26-12-4-2-10-24(22)26/h1-4,9-12,19-20,27-28H,5-8,13-18H2

> <PUBCHEM_IUPAC_INCHIKEY>
ISMZQGBWFNTHDK-UHFFFAOYSA-N

> <PUBCHEM_XLOGP3_AA>
5

> <PUBCHEM_EXACT_MASS>
400.262697

> <PUBCHEM_MOLECULAR_FORMULA>
C26H32N4

> <PUBCHEM_MOLECULAR_WEIGHT>
400.6

> <PUBCHEM_OPENEYE_CAN_SMILES>
C1CN(CCN1CCCC2=CNC3=CC=CC=C32)CCCC4=CNC5=CC=CC=C54

> <PUBCHEM_OPENEYE_ISO_SMILES>
C1CN(CCN1CCCC2=CNC3=CC=CC=C32)CCCC4=CNC5=CC=CC=C54

> <PUBCHEM_CACTVS_TPSA>
38.1

> <PUBCHEM_MONOISOTOPIC_WEIGHT>
400.262697

> <PUBCHEM_TOTAL_CHARGE>
0

> <PUBCHEM_HEAVY_ATOM_COUNT>
30

> <PUBCHEM_ATOM_DEF_STEREO_COUNT>
0

> <PUBCHEM_ATOM_UDEF_STEREO_COUNT>
0

> <PUBCHEM_BOND_DEF_STEREO_COUNT>
0

> <PUBCHEM_BOND_UDEF_STEREO_COUNT>
0

> <PUBCHEM_ISOTOPIC_ATOM_COUNT>
0

> <PUBCHEM_COMPONENT_COUNT>
1

> <PUBCHEM_CACTVS_TAUTO_COUNT>
-1

> <PUBCHEM_COORDINATE_TYPE>
1
5
255

> <PUBCHEM_BONDANNOTATIONS>
15  17  8
15  19  8
16  18  8
16  20  8
17  21  8
17  23  8
18  22  8
18  24  8
21  25  8
22  26  8
23  27  8
24  28  8
25  29  8
26  30  8
27  29  8
28  30  8
3  19  8
3  21  8
4  20  8
4  22  8

$$$$
2940682
  -OEChem-09211917432D

 42 46  0     0  0  0  0  0  0999 V2000
    4.6783   -2.4033    0.0000 N   0  0  0  0  0  0  0  0  0  0  0  0
    7.5675    0.1891    0.0000 N   0  0  0  0  0  0  0  0  0  0  0  0
    2.9854    2.3896    0.0000 N   0  0  0  0  0  0  0  0  0  0  0  0
    4.9889    0.1567    0.0000 C   0  0  0  0  0  0  0  0  0  0  0  0
    4.6783   -0.7938    0.0000 C   0  0  0  0  0  0  0  0  0  0  0  0
    5.9674    0.3629    0.0000 C   0  0  0  0  0  0  0  0  0  0  0  0
    3.7320   -1.0986    0.0000 C   0  0  0  0  0  0  0  0  0  0  0  0
    6.3726    1.2707    0.0000 C   0  0  0  0  0  0  0  0  0  0  0  0
    4.3211    0.9010    0.0000 C   0  0  0  0  0  0  0  0  0  0  0  0
    3.7320   -2.0986    0.0000 C   0  0  0  0  0  0  0  0  0  0  0  0
    7.3667    1.1627    0.0000 C   0  0  0  0  0  0  0  0  0  0  0  0
    5.2619   -1.5986    0.0000 C   0  0  0  0  0  0  0  0  0  0  0  0
    6.7044   -0.3042    0.0000 C   0  0  0  0  0  0  0  0  0  0  0  0
    2.8660   -0.5986    0.0000 C   0  0  0  0  0  0  0  0  0  0  0  0
    5.9690    2.1856    0.0000 C   0  0  0  0  0  0  0  0  0  0  0  0
    3.3426    0.6948    0.0000 C   0  0  0  0  0  0  0  0  0  0  0  0
    4.6318    1.8515    0.0000 C   0  0  0  0  0  0  0  0  0  0  0  0
    2.8660   -2.5986    0.0000 C   0  0  0  0  0  0  0  0  0  0  0  0
    7.9573    1.9697    0.0000 C   0  0  0  0  0  0  0  0  0  0  0  0
    2.0000   -1.0986    0.0000 C   0  0  0  0  0  0  0  0  0  0  0  0
    6.5596    2.9926    0.0000 C   0  0  0  0  0  0  0  0  0  0  0  0
    2.0000   -2.0986    0.0000 C   0  0  0  0  0  0  0  0  0  0  0  0
    7.5537    2.8846    0.0000 C   0  0  0  0  0  0  0  0  0  0  0  0
    2.6747    1.4391    0.0000 C   0  0  0  0  0  0  0  0  0  0  0  0
    3.9639    2.5958    0.0000 C   0  0  0  0  0  0  0  0  0  0  0  0
    5.1815    0.7460    0.0000 H   0  0  0  0  0  0  0  0  0  0  0  0
    5.8819   -1.5986    0.0000 H   0  0  0  0  0  0  0  0  0  0  0  0
    6.6375   -0.9206    0.0000 H   0  0  0  0  0  0  0  0  0  0  0  0
    4.8709   -2.9926    0.0000 H   0  0  0  0  0  0  0  0  0  0  0  0
    8.1326   -0.0660    0.0000 H   0  0  0  0  0  0  0  0  0  0  0  0
    2.8660    0.0214    0.0000 H   0  0  0  0  0  0  0  0  0  0  0  0
    5.3526    2.2526    0.0000 H   0  0  0  0  0  0  0  0  0  0  0  0
    3.1500    0.1054    0.0000 H   0  0  0  0  0  0  0  0  0  0  0  0
    5.2384    1.9794    0.0000 H   0  0  0  0  0  0  0  0  0  0  0  0
    2.8660   -3.2186    0.0000 H   0  0  0  0  0  0  0  0  0  0  0  0
    8.5737    1.9028    0.0000 H   0  0  0  0  0  0  0  0  0  0  0  0
    1.4631   -0.7886    0.0000 H   0  0  0  0  0  0  0  0  0  0  0  0
    6.3094    3.5599    0.0000 H   0  0  0  0  0  0  0  0  0  0  0  0
    1.4631   -2.4086    0.0000 H   0  0  0  0  0  0  0  0  0  0  0  0
    7.9199    3.3850    0.0000 H   0  0  0  0  0  0  0  0  0  0  0  0
    2.0681    1.3112    0.0000 H   0  0  0  0  0  0  0  0  0  0  0  0
    4.1565    3.1851    0.0000 H   0  0  0  0  0  0  0  0  0  0  0  0
  1 10  1  0  0  0  0
  1 12  1  0  0  0  0
  1 29  1  0  0  0  0
  2 11  1  0  0  0  0
  2 13  1  0  0  0  0
  2 30  1  0  0  0  0
  3 24  2  0  0  0  0
  3 25  1  0  0  0  0
  4  5  1  0  0  0  0
  4  6  1  0  0  0  0
  4  9  1  0  0  0  0
  4 26  1  0  0  0  0
  5  7  1  0  0  0  0
  5 12  2  0  0  0  0
  6  8  1  0  0  0  0
  6 13  2  0  0  0  0
  7 10  1  0  0  0  0
  7 14  2  0  0  0  0
  8 11  1  0  0  0  0
  8 15  2  0  0  0  0
  9 16  2  0  0  0  0
  9 17  1  0  0  0  0
 10 18  2  0  0  0  0
 11 19  2  0  0  0  0
 12 27  1  0  0  0  0
 13 28  1  0  0  0  0
 14 20  1  0  0  0  0
 14 31  1  0  0  0  0
 15 21  1  0  0  0  0
 15 32  1  0  0  0  0
 16 24  1  0  0  0  0
 16 33  1  0  0  0  0
 17 25  2  0  0  0  0
 17 34  1  0  0  0  0
 18 22  1  0  0  0  0
 18 35  1  0  0  0  0
 19 23  1  0  0  0  0
 19 36  1  0  0  0  0
 20 22  2  0  0  0  0
 20 37  1  0  0  0  0
 21 23  2  0  0  0  0
 21 38  1  0  0  0  0
 22 39  1  0  0  0  0
 23 40  1  0  0  0  0
 24 41  1  0  0  0  0
 25 42  1  0  0  0  0
M  END
> <PUBCHEM_COMPOUND_CID>
2940682

> <PUBCHEM_COMPOUND_CANONICALIZED>
1

> <PUBCHEM_CACTVS_COMPLEXITY>
415

> <PUBCHEM_CACTVS_HBOND_ACCEPTOR>
1

> <PUBCHEM_CACTVS_HBOND_DONOR>
2

> <PUBCHEM_CACTVS_ROTATABLE_BOND>
3

> <PUBCHEM_CACTVS_SUBSKEYS>
AAADceB7AAAAAAAAAAAAAAAAAAAAAWLAAAA8YIAAAAAAAFgB/gAAHAAQAAAADQjBHgQ8wPLJkACgAzRnRACCgCAxAiAI2aA4ZJgIIOLAkZGEIAhgkADIyAcQgMAOgAAAAAACAAAAAAAAAAQAAAAAAAAAAA==

> <PUBCHEM_IUPAC_OPENEYE_NAME>
3-[1H-indol-3-yl(4-pyridyl)methyl]-1H-indole

> <PUBCHEM_IUPAC_CAS_NAME>
3-[1H-indol-3-yl(pyridin-4-yl)methyl]-1H-indole

> <PUBCHEM_IUPAC_NAME_MARKUP>
3-[1<I>H</I>-indol-3-yl(pyridin-4-yl)methyl]-1<I>H</I>-indole

> <PUBCHEM_IUPAC_NAME>
3-[1H-indol-3-yl(pyridin-4-yl)methyl]-1H-indole

> <PUBCHEM_IUPAC_SYSTEMATIC_NAME>
3-[1H-indol-3-yl(pyridin-4-yl)methyl]-1H-indole

> <PUBCHEM_IUPAC_TRADITIONAL_NAME>
3-[1H-indol-3-yl(4-pyridyl)methyl]-1H-indole

> <PUBCHEM_IUPAC_INCHI>
InChI=1S/C22H17N3/c1-3-7-20-16(5-1)18(13-24-20)22(15-9-11-23-12-10-15)19-14-25-21-8-4-2-6-17(19)21/h1-14,22,24-25H

> <PUBCHEM_IUPAC_INCHIKEY>
DQQBRWQAKQZTQY-UHFFFAOYSA-N

> <PUBCHEM_XLOGP3_AA>
4.5

> <PUBCHEM_EXACT_MASS>
323.142248

> <PUBCHEM_MOLECULAR_FORMULA>
C22H17N3

> <PUBCHEM_MOLECULAR_WEIGHT>
323.4

> <PUBCHEM_OPENEYE_CAN_SMILES>
C1=CC=C2C(=C1)C(=CN2)C(C3=CC=NC=C3)C4=CNC5=CC=CC=C54

> <PUBCHEM_OPENEYE_ISO_SMILES>
C1=CC=C2C(=C1)C(=CN2)C(C3=CC=NC=C3)C4=CNC5=CC=CC=C54

> <PUBCHEM_CACTVS_TPSA>
44.5

> <PUBCHEM_MONOISOTOPIC_WEIGHT>
323.142248

> <PUBCHEM_TOTAL_CHARGE>
0

> <PUBCHEM_HEAVY_ATOM_COUNT>
25

> <PUBCHEM_ATOM_DEF_STEREO_COUNT>
0

> <PUBCHEM_ATOM_UDEF_STEREO_COUNT>
0

> <PUBCHEM_BOND_DEF_STEREO_COUNT>
0

> <PUBCHEM_BOND_UDEF_STEREO_COUNT>
0

> <PUBCHEM_ISOTOPIC_ATOM_COUNT>
0

> <PUBCHEM_COMPONENT_COUNT>
1

> <PUBCHEM_CACTVS_TAUTO_COUNT>
-1

> <PUBCHEM_COORDINATE_TYPE>
1
5
255

> <PUBCHEM_BONDANNOTATIONS>
1  10  8
1  12  8
10  18  8
11  19  8
14  20  8
15  21  8
16  24  8
17  25  8
18  22  8
19  23  8
2  11  8
2  13  8
20  22  8
21  23  8
3  24  8
3  25  8
5  12  8
5  7  8
6  13  8
6  8  8
7  10  8
7  14  8
8  11  8
8  15  8
9  16  8
9  17  8

$$$$
2907031
  -OEChem-09211917432D

 42 46  0     0  0  0  0  0  0999 V2000
    4.6783   -2.4033    0.0000 N   0  0  0  0  0  0  0  0  0  0  0  0
    7.5675    0.1891    0.0000 N   0  0  0  0  0  0  0  0  0  0  0  0
    3.3426    0.6948    0.0000 N   0  0  0  0  0  0  0  0  0  0  0  0
    4.9889    0.1567    0.0000 C   0  0  0  0  0  0  0  0  0  0  0  0
    4.6783   -0.7938    0.0000 C   0  0  0  0  0  0  0  0  0  0  0  0
    5.9674    0.3629    0.0000 C   0  0  0  0  0  0  0  0  0  0  0  0
    3.7320   -1.0986    0.0000 C   0  0  0  0  0  0  0  0  0  0  0  0
    6.3726    1.2707    0.0000 C   0  0  0  0  0  0  0  0  0  0  0  0
    4.3211    0.9010    0.0000 C   0  0  0  0  0  0  0  0  0  0  0  0
    3.7320   -2.0986    0.0000 C   0  0  0  0  0  0  0  0  0  0  0  0
    7.3667    1.1627    0.0000 C   0  0  0  0  0  0  0  0  0  0  0  0
    5.2619   -1.5986    0.0000 C   0  0  0  0  0  0  0  0  0  0  0  0
    6.7044   -0.3042    0.0000 C   0  0  0  0  0  0  0  0  0  0  0  0
    2.8660   -0.5986    0.0000 C   0  0  0  0  0  0  0  0  0  0  0  0
    5.9690    2.1856    0.0000 C   0  0  0  0  0  0  0  0  0  0  0  0
    4.6318    1.8515    0.0000 C   0  0  0  0  0  0  0  0  0  0  0  0
    2.8660   -2.5986    0.0000 C   0  0  0  0  0  0  0  0  0  0  0  0
    7.9573    1.9697    0.0000 C   0  0  0  0  0  0  0  0  0  0  0  0
    2.0000   -1.0986    0.0000 C   0  0  0  0  0  0  0  0  0  0  0  0
    6.5596    2.9926    0.0000 C   0  0  0  0  0  0  0  0  0  0  0  0
    2.0000   -2.0986    0.0000 C   0  0  0  0  0  0  0  0  0  0  0  0
    7.5537    2.8846    0.0000 C   0  0  0  0  0  0  0  0  0  0  0  0
    3.9639    2.5958    0.0000 C   0  0  0  0  0  0  0  0  0  0  0  0
    2.6747    1.4391    0.0000 C   0  0  0  0  0  0  0  0  0  0  0  0
    2.9854    2.3896    0.0000 C   0  0  0  0  0  0  0  0  0  0  0  0
    5.1815    0.7460    0.0000 H   0  0  0  0  0  0  0  0  0  0  0  0
    5.8819   -1.5986    0.0000 H   0  0  0  0  0  0  0  0  0  0  0  0
    6.6375   -0.9206    0.0000 H   0  0  0  0  0  0  0  0  0  0  0  0
    4.8709   -2.9926    0.0000 H   0  0  0  0  0  0  0  0  0  0  0  0
    8.1326   -0.0660    0.0000 H   0  0  0  0  0  0  0  0  0  0  0  0
    2.8660    0.0214    0.0000 H   0  0  0  0  0  0  0  0  0  0  0  0
    5.3526    2.2526    0.0000 H   0  0  0  0  0  0  0  0  0  0  0  0
    5.2384    1.9794    0.0000 H   0  0  0  0  0  0  0  0  0  0  0  0
    2.8660   -3.2186    0.0000 H   0  0  0  0  0  0  0  0  0  0  0  0
    8.5737    1.9028    0.0000 H   0  0  0  0  0  0  0  0  0  0  0  0
    1.4631   -0.7886    0.0000 H   0  0  0  0  0  0  0  0  0  0  0  0
    6.3094    3.5599    0.0000 H   0  0  0  0  0  0  0  0  0  0  0  0
    1.4631   -2.4086    0.0000 H   0  0  0  0  0  0  0  0  0  0  0  0
    7.9199    3.3850    0.0000 H   0  0  0  0  0  0  0  0  0  0  0  0
    4.1565    3.1851    0.0000 H   0  0  0  0  0  0  0  0  0  0  0  0
    2.0681    1.3112    0.0000 H   0  0  0  0  0  0  0  0  0  0  0  0
    2.5713    2.8511    0.0000 H   0  0  0  0  0  0  0  0  0  0  0  0
  1 10  1  0  0  0  0
  1 12  1  0  0  0  0
  1 29  1  0  0  0  0
  2 11  1  0  0  0  0
  2 13  1  0  0  0  0
  2 30  1  0  0  0  0
  3  9  1  0  0  0  0
  3 24  2  0  0  0  0
  4  5  1  0  0  0  0
  4  6  1  0  0  0  0
  4  9  1  0  0  0  0
  4 26  1  0  0  0  0
  5  7  1  0  0  0  0
  5 12  2  0  0  0  0
  6  8  1  0  0  0  0
  6 13  2  0  0  0  0
  7 10  1  0  0  0  0
  7 14  2  0  0  0  0
  8 11  1  0  0  0  0
  8 15  2  0  0  0  0
  9 16  2  0  0  0  0
 10 17  2  0  0  0  0
 11 18  2  0  0  0  0
 12 27  1  0  0  0  0
 13 28  1  0  0  0  0
 14 19  1  0  0  0  0
 14 31  1  0  0  0  0
 15 20  1  0  0  0  0
 15 32  1  0  0  0  0
 16 23  1  0  0  0  0
 16 33  1  0  0  0  0
 17 21  1  0  0  0  0
 17 34  1  0  0  0  0
 18 22  1  0  0  0  0
 18 35  1  0  0  0  0
 19 21  2  0  0  0  0
 19 36  1  0  0  0  0
 20 22  2  0  0  0  0
 20 37  1  0  0  0  0
 21 38  1  0  0  0  0
 22 39  1  0  0  0  0
 23 25  2  0  0  0  0
 23 40  1  0  0  0  0
 24 25  1  0  0  0  0
 24 41  1  0  0  0  0
 25 42  1  0  0  0  0
M  END
> <PUBCHEM_COMPOUND_CID>
2907031

> <PUBCHEM_COMPOUND_CANONICALIZED>
1

> <PUBCHEM_CACTVS_COMPLEXITY>
421

> <PUBCHEM_CACTVS_HBOND_ACCEPTOR>
1

> <PUBCHEM_CACTVS_HBOND_DONOR>
2

> <PUBCHEM_CACTVS_ROTATABLE_BOND>
3

> <PUBCHEM_CACTVS_SUBSKEYS>
AAADceB7AAAAAAAAAAAAAAAAAAAAAWLAAAA8YIAAAAAAAFgB/gAAHAAQAAAADQjBHgQ8wPLJkACgAzRnRACCgCAxAiAI2aA4ZJgIIOLAkZGEIAhgkADIyAcQgMAOgAAAAAACAAAAAAAAAAQAAAAAAAAAAA==

> <PUBCHEM_IUPAC_OPENEYE_NAME>
3-[1H-indol-3-yl(2-pyridyl)methyl]-1H-indole

> <PUBCHEM_IUPAC_CAS_NAME>
3-[1H-indol-3-yl(2-pyridinyl)methyl]-1H-indole

> <PUBCHEM_IUPAC_NAME_MARKUP>
3-[1<I>H</I>-indol-3-yl(pyridin-2-yl)methyl]-1<I>H</I>-indole

> <PUBCHEM_IUPAC_NAME>
3-[1H-indol-3-yl(pyridin-2-yl)methyl]-1H-indole

> <PUBCHEM_IUPAC_SYSTEMATIC_NAME>
3-[1H-indol-3-yl(pyridin-2-yl)methyl]-1H-indole

> <PUBCHEM_IUPAC_TRADITIONAL_NAME>
3-[1H-indol-3-yl(2-pyridyl)methyl]-1H-indole

> <PUBCHEM_IUPAC_INCHI>
InChI=1S/C22H17N3/c1-3-9-19-15(7-1)17(13-24-19)22(21-11-5-6-12-23-21)18-14-25-20-10-4-2-8-16(18)20/h1-14,22,24-25H

> <PUBCHEM_IUPAC_INCHIKEY>
BQCKTHQCKBPILA-UHFFFAOYSA-N

> <PUBCHEM_XLOGP3_AA>
4.5

> <PUBCHEM_EXACT_MASS>
323.142248

> <PUBCHEM_MOLECULAR_FORMULA>
C22H17N3

> <PUBCHEM_MOLECULAR_WEIGHT>
323.4

> <PUBCHEM_OPENEYE_CAN_SMILES>
C1=CC=C2C(=C1)C(=CN2)C(C3=CC=CC=N3)C4=CNC5=CC=CC=C54

> <PUBCHEM_OPENEYE_ISO_SMILES>
C1=CC=C2C(=C1)C(=CN2)C(C3=CC=CC=N3)C4=CNC5=CC=CC=C54

> <PUBCHEM_CACTVS_TPSA>
44.5

> <PUBCHEM_MONOISOTOPIC_WEIGHT>
323.142248

> <PUBCHEM_TOTAL_CHARGE>
0

> <PUBCHEM_HEAVY_ATOM_COUNT>
25

> <PUBCHEM_ATOM_DEF_STEREO_COUNT>
0

> <PUBCHEM_ATOM_UDEF_STEREO_COUNT>
0

> <PUBCHEM_BOND_DEF_STEREO_COUNT>
0

> <PUBCHEM_BOND_UDEF_STEREO_COUNT>
0

> <PUBCHEM_ISOTOPIC_ATOM_COUNT>
0

> <PUBCHEM_COMPONENT_COUNT>
1

> <PUBCHEM_CACTVS_TAUTO_COUNT>
-1

> <PUBCHEM_COORDINATE_TYPE>
1
5
255

> <PUBCHEM_BONDANNOTATIONS>
1  10  8
1  12  8
10  17  8
11  18  8
14  19  8
15  20  8
16  23  8
17  21  8
18  22  8
19  21  8
2  11  8
2  13  8
20  22  8
23  25  8
24  25  8
3  24  8
3  9  8
5  12  8
5  7  8
6  13  8
6  8  8
7  10  8
7  14  8
8  11  8
8  15  8
9  16  8

$$$$
2163781
  -OEChem-09211917432D

 41 44  0     0  0  0  0  0  0999 V2000
    5.9674   -0.4753    0.0000 N   0  0  0  0  0  0  0  0  0  0  0  0
    7.5673    3.2415    0.0000 N   0  0  0  0  0  0  0  0  0  0  0  0
    4.6783   -3.2415    0.0000 N   0  0  0  0  0  0  0  0  0  0  0  0
    7.2566    0.6815    0.0000 C   0  0  0  0  0  0  0  0  0  0  0  0
    7.5673    1.6320    0.0000 C   0  0  0  0  0  0  0  0  0  0  0  0
    6.2781    0.4753    0.0000 C   0  0  0  0  0  0  0  0  0  0  0  0
    4.9889   -0.6815    0.0000 C   0  0  0  0  0  0  0  0  0  0  0  0
    4.6783   -1.6320    0.0000 C   0  0  0  0  0  0  0  0  0  0  0  0
    8.5135    1.9367    0.0000 C   0  0  0  0  0  0  0  0  0  0  0  0
    3.7320   -1.9367    0.0000 C   0  0  0  0  0  0  0  0  0  0  0  0
    8.5135    2.9367    0.0000 C   0  0  0  0  0  0  0  0  0  0  0  0
    3.7320   -2.9367    0.0000 C   0  0  0  0  0  0  0  0  0  0  0  0
    6.9837    2.4367    0.0000 C   0  0  0  0  0  0  0  0  0  0  0  0
    5.2619   -2.4367    0.0000 C   0  0  0  0  0  0  0  0  0  0  0  0
    9.3795    1.4367    0.0000 C   0  0  0  0  0  0  0  0  0  0  0  0
    2.8660   -1.4367    0.0000 C   0  0  0  0  0  0  0  0  0  0  0  0
    9.3795    3.4367    0.0000 C   0  0  0  0  0  0  0  0  0  0  0  0
    2.8660   -3.4367    0.0000 C   0  0  0  0  0  0  0  0  0  0  0  0
   10.2455    1.9367    0.0000 C   0  0  0  0  0  0  0  0  0  0  0  0
   10.2455    2.9367    0.0000 C   0  0  0  0  0  0  0  0  0  0  0  0
    2.0000   -1.9367    0.0000 C   0  0  0  0  0  0  0  0  0  0  0  0
    2.0000   -2.9367    0.0000 C   0  0  0  0  0  0  0  0  0  0  0  0
    7.2772    0.0618    0.0000 H   0  0  0  0  0  0  0  0  0  0  0  0
    7.8704    0.5941    0.0000 H   0  0  0  0  0  0  0  0  0  0  0  0
    6.2575    1.0949    0.0000 H   0  0  0  0  0  0  0  0  0  0  0  0
    5.6643    0.5626    0.0000 H   0  0  0  0  0  0  0  0  0  0  0  0
    4.9684   -0.0618    0.0000 H   0  0  0  0  0  0  0  0  0  0  0  0
    4.3751   -0.5941    0.0000 H   0  0  0  0  0  0  0  0  0  0  0  0
    6.3815   -0.9367    0.0000 H   0  0  0  0  0  0  0  0  0  0  0  0
    6.3637    2.4367    0.0000 H   0  0  0  0  0  0  0  0  0  0  0  0
    5.8819   -2.4367    0.0000 H   0  0  0  0  0  0  0  0  0  0  0  0
    7.3747    3.8308    0.0000 H   0  0  0  0  0  0  0  0  0  0  0  0
    4.8709   -3.8308    0.0000 H   0  0  0  0  0  0  0  0  0  0  0  0
    9.3795    0.8167    0.0000 H   0  0  0  0  0  0  0  0  0  0  0  0
    2.8660   -0.8167    0.0000 H   0  0  0  0  0  0  0  0  0  0  0  0
    9.3795    4.0567    0.0000 H   0  0  0  0  0  0  0  0  0  0  0  0
    2.8660   -4.0567    0.0000 H   0  0  0  0  0  0  0  0  0  0  0  0
   10.7825    1.6267    0.0000 H   0  0  0  0  0  0  0  0  0  0  0  0
   10.7825    3.2467    0.0000 H   0  0  0  0  0  0  0  0  0  0  0  0
    1.4631   -1.6267    0.0000 H   0  0  0  0  0  0  0  0  0  0  0  0
    1.4631   -3.2467    0.0000 H   0  0  0  0  0  0  0  0  0  0  0  0
  1  6  1  0  0  0  0
  1  7  1  0  0  0  0
  1 29  1  0  0  0  0
  2 11  1  0  0  0  0
  2 13  1  0  0  0  0
  2 32  1  0  0  0  0
  3 12  1  0  0  0  0
  3 14  1  0  0  0  0
  3 33  1  0  0  0  0
  4  5  1  0  0  0  0
  4  6  1  0  0  0  0
  4 23  1  0  0  0  0
  4 24  1  0  0  0  0
  5  9  1  0  0  0  0
  5 13  2  0  0  0  0
  6 25  1  0  0  0  0
  6 26  1  0  0  0  0
  7  8  1  0  0  0  0
  7 27  1  0  0  0  0
  7 28  1  0  0  0  0
  8 10  1  0  0  0  0
  8 14  2  0  0  0  0
  9 11  1  0  0  0  0
  9 15  2  0  0  0  0
 10 12  1  0  0  0  0
 10 16  2  0  0  0  0
 11 17  2  0  0  0  0
 12 18  2  0  0  0  0
 13 30  1  0  0  0  0
 14 31  1  0  0  0  0
 15 19  1  0  0  0  0
 15 34  1  0  0  0  0
 16 21  1  0  0  0  0
 16 35  1  0  0  0  0
 17 20  1  0  0  0  0
 17 36  1  0  0  0  0
 18 22  1  0  0  0  0
 18 37  1  0  0  0  0
 19 20  2  0  0  0  0
 19 38  1  0  0  0  0
 20 39  1  0  0  0  0
 21 22  2  0  0  0  0
 21 40  1  0  0  0  0
 22 41  1  0  0  0  0
M  END
> <PUBCHEM_COMPOUND_CID>
2163781

> <PUBCHEM_COMPOUND_CANONICALIZED>
1

> <PUBCHEM_CACTVS_COMPLEXITY>
359

> <PUBCHEM_CACTVS_HBOND_ACCEPTOR>
1

> <PUBCHEM_CACTVS_HBOND_DONOR>
3

> <PUBCHEM_CACTVS_ROTATABLE_BOND>
5

> <PUBCHEM_CACTVS_SUBSKEYS>
AAADceB7AAAAAAAAAAAAAAAAAAAAAWLAAAAwYAAAAAAAAFgB/gAAHAAQAAAADAjBHgQ8wPLJkACgAzRnRACCgCAxAiAI2aA4ZJgIIOLA0ZGEIAhgkADIyAcQgMAOgAAAAAACAAAAAAAAAAQAAAAAAAAAAA==

> <PUBCHEM_IUPAC_OPENEYE_NAME>
2-(1H-indol-3-yl)-N-(1H-indol-3-ylmethyl)ethanamine

> <PUBCHEM_IUPAC_CAS_NAME>
2-(1H-indol-3-yl)-N-(1H-indol-3-ylmethyl)ethanamine

> <PUBCHEM_IUPAC_NAME_MARKUP>
2-(1<I>H</I>-indol-3-yl)-<I>N</I>-(1<I>H</I>-indol-3-ylmethyl)ethanamine

> <PUBCHEM_IUPAC_NAME>
2-(1H-indol-3-yl)-N-(1H-indol-3-ylmethyl)ethanamine

> <PUBCHEM_IUPAC_SYSTEMATIC_NAME>
2-(1H-indol-3-yl)-N-(1H-indol-3-ylmethyl)ethanamine

> <PUBCHEM_IUPAC_TRADITIONAL_NAME>
2-(1H-indol-3-yl)ethyl-(1H-indol-3-ylmethyl)amine

> <PUBCHEM_IUPAC_INCHI>
InChI=1S/C19H19N3/c1-3-7-18-16(5-1)14(12-21-18)9-10-20-11-15-13-22-19-8-4-2-6-17(15)19/h1-8,12-13,20-22H,9-11H2

> <PUBCHEM_IUPAC_INCHIKEY>
RNQKFVUQTYKTMI-UHFFFAOYSA-N

> <PUBCHEM_XLOGP3_AA>
3.5

> <PUBCHEM_EXACT_MASS>
289.157898

> <PUBCHEM_MOLECULAR_FORMULA>
C19H19N3

> <PUBCHEM_MOLECULAR_WEIGHT>
289.4

> <PUBCHEM_OPENEYE_CAN_SMILES>
C1=CC=C2C(=C1)C(=CN2)CCNCC3=CNC4=CC=CC=C43

> <PUBCHEM_OPENEYE_ISO_SMILES>
C1=CC=C2C(=C1)C(=CN2)CCNCC3=CNC4=CC=CC=C43

> <PUBCHEM_CACTVS_TPSA>
43.6

> <PUBCHEM_MONOISOTOPIC_WEIGHT>
289.157898

> <PUBCHEM_TOTAL_CHARGE>
0

> <PUBCHEM_HEAVY_ATOM_COUNT>
22

> <PUBCHEM_ATOM_DEF_STEREO_COUNT>
0

> <PUBCHEM_ATOM_UDEF_STEREO_COUNT>
0

> <PUBCHEM_BOND_DEF_STEREO_COUNT>
0

> <PUBCHEM_BOND_UDEF_STEREO_COUNT>
0

> <PUBCHEM_ISOTOPIC_ATOM_COUNT>
0

> <PUBCHEM_COMPONENT_COUNT>
1

> <PUBCHEM_CACTVS_TAUTO_COUNT>
-1

> <PUBCHEM_COORDINATE_TYPE>
1
5
255

> <PUBCHEM_BONDANNOTATIONS>
10  12  8
10  16  8
11  17  8
12  18  8
15  19  8
16  21  8
17  20  8
18  22  8
19  20  8
2  11  8
2  13  8
21  22  8
3  12  8
3  14  8
5  13  8
5  9  8
8  10  8
8  14  8
9  11  8
9  15  8

$$$$
2063772
  -OEChem-09211917432D

 36 38  0     0  0  0  0  0  0999 V2000
    4.6783   -3.0926    0.0000 N   0  0  0  0  0  0  0  0  0  0  0  0
    6.2781    0.6241    0.0000 N   0  0  0  0  0  0  0  0  0  0  0  0
    7.2101    3.4757    0.0000 N   0  0  0  0  0  0  0  0  0  0  0  0
    4.6783   -1.4831    0.0000 C   0  0  0  0  0  0  0  0  0  0  0  0
    4.9889   -0.5326    0.0000 C   0  0  0  0  0  0  0  0  0  0  0  0
    3.7320   -1.7879    0.0000 C   0  0  0  0  0  0  0  0  0  0  0  0
    5.9674   -0.3264    0.0000 C   0  0  0  0  0  0  0  0  0  0  0  0
    3.7320   -2.7879    0.0000 C   0  0  0  0  0  0  0  0  0  0  0  0
    5.2619   -2.2879    0.0000 C   0  0  0  0  0  0  0  0  0  0  0  0
    2.8660   -1.2879    0.0000 C   0  0  0  0  0  0  0  0  0  0  0  0
    7.2566    0.8304    0.0000 C   0  0  0  0  0  0  0  0  0  0  0  0
    2.8660   -3.2879    0.0000 C   0  0  0  0  0  0  0  0  0  0  0  0
    2.0000   -1.7879    0.0000 C   0  0  0  0  0  0  0  0  0  0  0  0
    7.5673    1.7809    0.0000 C   0  0  0  0  0  0  0  0  0  0  0  0
    2.0000   -2.7879    0.0000 C   0  0  0  0  0  0  0  0  0  0  0  0
    8.5458    1.9871    0.0000 C   0  0  0  0  0  0  0  0  0  0  0  0
    6.8994    2.5252    0.0000 C   0  0  0  0  0  0  0  0  0  0  0  0
    8.8564    2.9376    0.0000 C   0  0  0  0  0  0  0  0  0  0  0  0
    8.1886    3.6819    0.0000 C   0  0  0  0  0  0  0  0  0  0  0  0
    4.9684    0.0871    0.0000 H   0  0  0  0  0  0  0  0  0  0  0  0
    4.3751   -0.4453    0.0000 H   0  0  0  0  0  0  0  0  0  0  0  0
    5.9880   -0.9460    0.0000 H   0  0  0  0  0  0  0  0  0  0  0  0
    6.5812   -0.4137    0.0000 H   0  0  0  0  0  0  0  0  0  0  0  0
    5.8819   -2.2879    0.0000 H   0  0  0  0  0  0  0  0  0  0  0  0
    4.8709   -3.6819    0.0000 H   0  0  0  0  0  0  0  0  0  0  0  0
    5.8640    1.0856    0.0000 H   0  0  0  0  0  0  0  0  0  0  0  0
    7.2772    0.2107    0.0000 H   0  0  0  0  0  0  0  0  0  0  0  0
    7.8704    0.7430    0.0000 H   0  0  0  0  0  0  0  0  0  0  0  0
    2.8660   -0.6679    0.0000 H   0  0  0  0  0  0  0  0  0  0  0  0
    2.8660   -3.9079    0.0000 H   0  0  0  0  0  0  0  0  0  0  0  0
    1.4631   -1.4779    0.0000 H   0  0  0  0  0  0  0  0  0  0  0  0
    1.4631   -3.0979    0.0000 H   0  0  0  0  0  0  0  0  0  0  0  0
    8.9598    1.5256    0.0000 H   0  0  0  0  0  0  0  0  0  0  0  0
    6.2928    2.3973    0.0000 H   0  0  0  0  0  0  0  0  0  0  0  0
    9.4631    3.0655    0.0000 H   0  0  0  0  0  0  0  0  0  0  0  0
    8.3812    4.2712    0.0000 H   0  0  0  0  0  0  0  0  0  0  0  0
  1  8  1  0  0  0  0
  1  9  1  0  0  0  0
  1 25  1  0  0  0  0
  2  7  1  0  0  0  0
  2 11  1  0  0  0  0
  2 26  1  0  0  0  0
  3 17  1  0  0  0  0
  3 19  2  0  0  0  0
  4  5  1  0  0  0  0
  4  6  1  0  0  0  0
  4  9  2  0  0  0  0
  5  7  1  0  0  0  0
  5 20  1  0  0  0  0
  5 21  1  0  0  0  0
  6  8  1  0  0  0  0
  6 10  2  0  0  0  0
  7 22  1  0  0  0  0
  7 23  1  0  0  0  0
  8 12  2  0  0  0  0
  9 24  1  0  0  0  0
 10 13  1  0  0  0  0
 10 29  1  0  0  0  0
 11 14  1  0  0  0  0
 11 27  1  0  0  0  0
 11 28  1  0  0  0  0
 12 15  1  0  0  0  0
 12 30  1  0  0  0  0
 13 15  2  0  0  0  0
 13 31  1  0  0  0  0
 14 16  1  0  0  0  0
 14 17  2  0  0  0  0
 15 32  1  0  0  0  0
 16 18  2  0  0  0  0
 16 33  1  0  0  0  0
 17 34  1  0  0  0  0
 18 19  1  0  0  0  0
 18 35  1  0  0  0  0
 19 36  1  0  0  0  0
M  END
> <PUBCHEM_COMPOUND_CID>
2063772

> <PUBCHEM_COMPOUND_CANONICALIZED>
1

> <PUBCHEM_CACTVS_COMPLEXITY>
269

> <PUBCHEM_CACTVS_HBOND_ACCEPTOR>
2

> <PUBCHEM_CACTVS_HBOND_DONOR>
2

> <PUBCHEM_CACTVS_ROTATABLE_BOND>
5

> <PUBCHEM_CACTVS_SUBSKEYS>
AAADceB7AAAAAAAAAAAAAAAAAAAAAWAAAAA8QAAAAAAAAFgB/AAAHAAQAAAADAjBHgQ8wPLJkACgAzRnRACCgCAxAiAI2aA4ZJgIIOLA0ZGEIAhgkADIyAcQgMAOgAAAAAACAAAAAAAAAAQAAAAAAAAAAA==

> <PUBCHEM_IUPAC_OPENEYE_NAME>
2-(1H-indol-3-yl)-N-(3-pyridylmethyl)ethanamine

> <PUBCHEM_IUPAC_CAS_NAME>
2-(1H-indol-3-yl)-N-(3-pyridinylmethyl)ethanamine

> <PUBCHEM_IUPAC_NAME_MARKUP>
2-(1<I>H</I>-indol-3-yl)-<I>N</I>-(pyridin-3-ylmethyl)ethanamine

> <PUBCHEM_IUPAC_NAME>
2-(1H-indol-3-yl)-N-(pyridin-3-ylmethyl)ethanamine

> <PUBCHEM_IUPAC_SYSTEMATIC_NAME>
2-(1H-indol-3-yl)-N-(pyridin-3-ylmethyl)ethanamine

> <PUBCHEM_IUPAC_TRADITIONAL_NAME>
2-(1H-indol-3-yl)ethyl-(3-pyridylmethyl)amine

> <PUBCHEM_IUPAC_INCHI>
InChI=1S/C16H17N3/c1-2-6-16-15(5-1)14(12-19-16)7-9-18-11-13-4-3-8-17-10-13/h1-6,8,10,12,18-19H,7,9,11H2

> <PUBCHEM_IUPAC_INCHIKEY>
CXRBEIYAJRAXGL-UHFFFAOYSA-N

> <PUBCHEM_XLOGP3>
2.5

> <PUBCHEM_EXACT_MASS>
251.142248

> <PUBCHEM_MOLECULAR_FORMULA>
C16H17N3

> <PUBCHEM_MOLECULAR_WEIGHT>
251.33

> <PUBCHEM_OPENEYE_CAN_SMILES>
C1=CC=C2C(=C1)C(=CN2)CCNCC3=CN=CC=C3

> <PUBCHEM_OPENEYE_ISO_SMILES>
C1=CC=C2C(=C1)C(=CN2)CCNCC3=CN=CC=C3

> <PUBCHEM_CACTVS_TPSA>
40.7

> <PUBCHEM_MONOISOTOPIC_WEIGHT>
251.142248

> <PUBCHEM_TOTAL_CHARGE>
0

> <PUBCHEM_HEAVY_ATOM_COUNT>
19

> <PUBCHEM_ATOM_DEF_STEREO_COUNT>
0

> <PUBCHEM_ATOM_UDEF_STEREO_COUNT>
0

> <PUBCHEM_BOND_DEF_STEREO_COUNT>
0

> <PUBCHEM_BOND_UDEF_STEREO_COUNT>
0

> <PUBCHEM_ISOTOPIC_ATOM_COUNT>
0

> <PUBCHEM_COMPONENT_COUNT>
1

> <PUBCHEM_CACTVS_TAUTO_COUNT>
-1

> <PUBCHEM_COORDINATE_TYPE>
1
5
255

> <PUBCHEM_BONDANNOTATIONS>
1  8  8
1  9  8
10  13  8
12  15  8
13  15  8
14  16  8
14  17  8
16  18  8
18  19  8
3  17  8
3  19  8
4  6  8
4  9  8
6  10  8
6  8  8
8  12  8

$$$$
2037245
  -OEChem-09211917432D

 39 41  0     0  0  0  0  0  0999 V2000
    4.6783   -4.0431    0.0000 N   0  0  0  0  0  0  0  0  0  0  0  0
    6.2781   -0.3264    0.0000 N   0  0  0  0  0  0  0  0  0  0  0  0
    4.6783   -2.4336    0.0000 C   0  0  0  0  0  0  0  0  0  0  0  0
    4.9889   -1.4831    0.0000 C   0  0  0  0  0  0  0  0  0  0  0  0
    3.7320   -2.7384    0.0000 C   0  0  0  0  0  0  0  0  0  0  0  0
    3.7320   -3.7384    0.0000 C   0  0  0  0  0  0  0  0  0  0  0  0
    5.9674   -1.2769    0.0000 C   0  0  0  0  0  0  0  0  0  0  0  0
    5.2619   -3.2384    0.0000 C   0  0  0  0  0  0  0  0  0  0  0  0
    2.8660   -2.2384    0.0000 C   0  0  0  0  0  0  0  0  0  0  0  0
    2.8660   -4.2384    0.0000 C   0  0  0  0  0  0  0  0  0  0  0  0
    2.0000   -2.7384    0.0000 C   0  0  0  0  0  0  0  0  0  0  0  0
    2.0000   -3.7384    0.0000 C   0  0  0  0  0  0  0  0  0  0  0  0
    7.2566   -0.1202    0.0000 C   0  0  0  0  0  0  0  0  0  0  0  0
    7.5673    0.8304    0.0000 C   0  0  0  0  0  0  0  0  0  0  0  0
    8.1886    2.7314    0.0000 C   0  0  0  0  0  0  0  0  0  0  0  0
    7.8779    1.7809    0.0000 C   0  0  0  0  0  0  0  0  0  0  0  0
    9.1671    2.9376    0.0000 C   0  0  0  0  0  0  0  0  0  0  0  0
    7.5208    3.4757    0.0000 C   0  0  0  0  0  0  0  0  0  0  0  0
    9.4778    3.8881    0.0000 C   0  0  0  0  0  0  0  0  0  0  0  0
    7.8314    4.4262    0.0000 C   0  0  0  0  0  0  0  0  0  0  0  0
    8.8099    4.6324    0.0000 C   0  0  0  0  0  0  0  0  0  0  0  0
    4.9684   -0.8635    0.0000 H   0  0  0  0  0  0  0  0  0  0  0  0
    4.3751   -1.3958    0.0000 H   0  0  0  0  0  0  0  0  0  0  0  0
    5.9880   -1.8966    0.0000 H   0  0  0  0  0  0  0  0  0  0  0  0
    6.5812   -1.3643    0.0000 H   0  0  0  0  0  0  0  0  0  0  0  0
    5.8819   -3.2384    0.0000 H   0  0  0  0  0  0  0  0  0  0  0  0
    4.8709   -4.6324    0.0000 H   0  0  0  0  0  0  0  0  0  0  0  0
    2.8660   -1.6184    0.0000 H   0  0  0  0  0  0  0  0  0  0  0  0
    2.8660   -4.8584    0.0000 H   0  0  0  0  0  0  0  0  0  0  0  0
    5.8640    0.1351    0.0000 H   0  0  0  0  0  0  0  0  0  0  0  0
    1.4631   -2.4284    0.0000 H   0  0  0  0  0  0  0  0  0  0  0  0
    1.4631   -4.0484    0.0000 H   0  0  0  0  0  0  0  0  0  0  0  0
    7.2772   -0.7398    0.0000 H   0  0  0  0  0  0  0  0  0  0  0  0
    7.8704   -0.2075    0.0000 H   0  0  0  0  0  0  0  0  0  0  0  0
    9.5812    2.4761    0.0000 H   0  0  0  0  0  0  0  0  0  0  0  0
    6.9141    3.3478    0.0000 H   0  0  0  0  0  0  0  0  0  0  0  0
   10.0844    4.0160    0.0000 H   0  0  0  0  0  0  0  0  0  0  0  0
    7.4174    4.8877    0.0000 H   0  0  0  0  0  0  0  0  0  0  0  0
    9.0025    5.2218    0.0000 H   0  0  0  0  0  0  0  0  0  0  0  0
  1  6  1  0  0  0  0
  1  8  1  0  0  0  0
  1 27  1  0  0  0  0
  2  7  1  0  0  0  0
  2 13  1  0  0  0  0
  2 30  1  0  0  0  0
  3  4  1  0  0  0  0
  3  5  1  0  0  0  0
  3  8  2  0  0  0  0
  4  7  1  0  0  0  0
  4 22  1  0  0  0  0
  4 23  1  0  0  0  0
  5  6  1  0  0  0  0
  5  9  2  0  0  0  0
  6 10  2  0  0  0  0
  7 24  1  0  0  0  0
  7 25  1  0  0  0  0
  8 26  1  0  0  0  0
  9 11  1  0  0  0  0
  9 28  1  0  0  0  0
 10 12  1  0  0  0  0
 10 29  1  0  0  0  0
 11 12  2  0  0  0  0
 11 31  1  0  0  0  0
 12 32  1  0  0  0  0
 13 14  1  0  0  0  0
 13 33  1  0  0  0  0
 13 34  1  0  0  0  0
 14 16  3  0  0  0  0
 15 16  1  0  0  0  0
 15 17  2  0  0  0  0
 15 18  1  0  0  0  0
 17 19  1  0  0  0  0
 17 35  1  0  0  0  0
 18 20  2  0  0  0  0
 18 36  1  0  0  0  0
 19 21  2  0  0  0  0
 19 37  1  0  0  0  0
 20 21  1  0  0  0  0
 20 38  1  0  0  0  0
 21 39  1  0  0  0  0
M  END
> <PUBCHEM_COMPOUND_CID>
2037245

> <PUBCHEM_COMPOUND_CANONICALIZED>
1

> <PUBCHEM_CACTVS_COMPLEXITY>
372

> <PUBCHEM_CACTVS_HBOND_ACCEPTOR>
1

> <PUBCHEM_CACTVS_HBOND_DONOR>
2

> <PUBCHEM_CACTVS_ROTATABLE_BOND>
5

> <PUBCHEM_CACTVS_SUBSKEYS>
AAADceB7AAAAAAAAAAAAAAAAAAAAAWAAAAAwYAAAAAAAAFgB9AAAHAAQAAAADAjBHgQ8wPLJkADgEzRnRAiCgCAxAiAI2aA4ZJgIIOLAkZGEIAhgkADIyAcQgMAOgAAAAAACAAAAAAAAAAQAAAAAAAAAAA==

> <PUBCHEM_IUPAC_OPENEYE_NAME>
N-[2-(1H-indol-3-yl)ethyl]-3-phenyl-prop-2-yn-1-amine

> <PUBCHEM_IUPAC_CAS_NAME>
N-[2-(1H-indol-3-yl)ethyl]-3-phenyl-2-propyn-1-amine

> <PUBCHEM_IUPAC_NAME_MARKUP>
<I>N</I>-[2-(1<I>H</I>-indol-3-yl)ethyl]-3-phenylprop-2-yn-1-amine

> <PUBCHEM_IUPAC_NAME>
N-[2-(1H-indol-3-yl)ethyl]-3-phenylprop-2-yn-1-amine

> <PUBCHEM_IUPAC_SYSTEMATIC_NAME>
N-[2-(1H-indol-3-yl)ethyl]-3-phenyl-prop-2-yn-1-amine

> <PUBCHEM_IUPAC_TRADITIONAL_NAME>
2-(1H-indol-3-yl)ethyl-(3-phenylprop-2-ynyl)amine

> <PUBCHEM_IUPAC_INCHI>
InChI=1S/C19H18N2/c1-2-7-16(8-3-1)9-6-13-20-14-12-17-15-21-19-11-5-4-10-18(17)19/h1-5,7-8,10-11,15,20-21H,12-14H2

> <PUBCHEM_IUPAC_INCHIKEY>
VIBSDNBBUIRXDM-UHFFFAOYSA-N

> <PUBCHEM_XLOGP3>
3.9

> <PUBCHEM_EXACT_MASS>
274.146999

> <PUBCHEM_MOLECULAR_FORMULA>
C19H18N2

> <PUBCHEM_MOLECULAR_WEIGHT>
274.4

> <PUBCHEM_OPENEYE_CAN_SMILES>
C1=CC=C(C=C1)C#CCNCCC2=CNC3=CC=CC=C32

> <PUBCHEM_OPENEYE_ISO_SMILES>
C1=CC=C(C=C1)C#CCNCCC2=CNC3=CC=CC=C32

> <PUBCHEM_CACTVS_TPSA>
27.8

> <PUBCHEM_MONOISOTOPIC_WEIGHT>
274.146999

> <PUBCHEM_TOTAL_CHARGE>
0

> <PUBCHEM_HEAVY_ATOM_COUNT>
21

> <PUBCHEM_ATOM_DEF_STEREO_COUNT>
0

> <PUBCHEM_ATOM_UDEF_STEREO_COUNT>
0

> <PUBCHEM_BOND_DEF_STEREO_COUNT>
0

> <PUBCHEM_BOND_UDEF_STEREO_COUNT>
0

> <PUBCHEM_ISOTOPIC_ATOM_COUNT>
0

> <PUBCHEM_COMPONENT_COUNT>
1

> <PUBCHEM_CACTVS_TAUTO_COUNT>
-1

> <PUBCHEM_COORDINATE_TYPE>
1
5
255

> <PUBCHEM_BONDANNOTATIONS>
1  6  8
1  8  8
10  12  8
11  12  8
15  17  8
15  18  8
17  19  8
18  20  8
19  21  8
20  21  8
3  5  8
3  8  8
5  6  8
5  9  8
6  10  8
9  11  8

$$$$
1988062
  -OEChem-09211917432D

 40 42  0     0  0  0  0  0  0999 V2000
    6.2781    0.6241    0.0000 N   0  0  0  0  0  0  0  0  0  0  0  0
    4.6783   -3.0926    0.0000 N   0  0  0  0  0  0  0  0  0  0  0  0
    4.9889   -0.5326    0.0000 C   0  0  0  0  0  0  0  0  0  0  0  0
    4.6783   -1.4831    0.0000 C   0  0  0  0  0  0  0  0  0  0  0  0
    5.9674   -0.3264    0.0000 C   0  0  0  0  0  0  0  0  0  0  0  0
    3.7320   -1.7879    0.0000 C   0  0  0  0  0  0  0  0  0  0  0  0
    3.7320   -2.7879    0.0000 C   0  0  0  0  0  0  0  0  0  0  0  0
    5.2619   -2.2879    0.0000 C   0  0  0  0  0  0  0  0  0  0  0  0
    7.2566    0.8304    0.0000 C   0  0  0  0  0  0  0  0  0  0  0  0
    2.8660   -1.2879    0.0000 C   0  0  0  0  0  0  0  0  0  0  0  0
    7.5673    1.7809    0.0000 C   0  0  0  0  0  0  0  0  0  0  0  0
    2.8660   -3.2879    0.0000 C   0  0  0  0  0  0  0  0  0  0  0  0
    2.0000   -1.7879    0.0000 C   0  0  0  0  0  0  0  0  0  0  0  0
    2.0000   -2.7879    0.0000 C   0  0  0  0  0  0  0  0  0  0  0  0
    8.5458    1.9871    0.0000 C   0  0  0  0  0  0  0  0  0  0  0  0
    6.8994    2.5252    0.0000 C   0  0  0  0  0  0  0  0  0  0  0  0
    8.8564    2.9376    0.0000 C   0  0  0  0  0  0  0  0  0  0  0  0
    7.2101    3.4757    0.0000 C   0  0  0  0  0  0  0  0  0  0  0  0
    8.1886    3.6819    0.0000 C   0  0  0  0  0  0  0  0  0  0  0  0
    9.8349    3.1438    0.0000 C   0  0  0  0  0  0  0  0  0  0  0  0
    4.9684    0.0871    0.0000 H   0  0  0  0  0  0  0  0  0  0  0  0
    4.3751   -0.4453    0.0000 H   0  0  0  0  0  0  0  0  0  0  0  0
    5.9880   -0.9460    0.0000 H   0  0  0  0  0  0  0  0  0  0  0  0
    6.5812   -0.4137    0.0000 H   0  0  0  0  0  0  0  0  0  0  0  0
    5.8819   -2.2879    0.0000 H   0  0  0  0  0  0  0  0  0  0  0  0
    5.8640    1.0856    0.0000 H   0  0  0  0  0  0  0  0  0  0  0  0
    7.2772    0.2107    0.0000 H   0  0  0  0  0  0  0  0  0  0  0  0
    7.8704    0.7430    0.0000 H   0  0  0  0  0  0  0  0  0  0  0  0
    4.8709   -3.6819    0.0000 H   0  0  0  0  0  0  0  0  0  0  0  0
    2.8660   -0.6679    0.0000 H   0  0  0  0  0  0  0  0  0  0  0  0
    2.8660   -3.9079    0.0000 H   0  0  0  0  0  0  0  0  0  0  0  0
    1.4631   -1.4779    0.0000 H   0  0  0  0  0  0  0  0  0  0  0  0
    8.9598    1.5256    0.0000 H   0  0  0  0  0  0  0  0  0  0  0  0
    1.4631   -3.0979    0.0000 H   0  0  0  0  0  0  0  0  0  0  0  0
    6.2928    2.3973    0.0000 H   0  0  0  0  0  0  0  0  0  0  0  0
    6.7960    3.9372    0.0000 H   0  0  0  0  0  0  0  0  0  0  0  0
    8.3812    4.2712    0.0000 H   0  0  0  0  0  0  0  0  0  0  0  0
    9.9628    2.5372    0.0000 H   0  0  0  0  0  0  0  0  0  0  0  0
   10.4416    3.2717    0.0000 H   0  0  0  0  0  0  0  0  0  0  0  0
    9.7071    3.7505    0.0000 H   0  0  0  0  0  0  0  0  0  0  0  0
  1  5  1  0  0  0  0
  1  9  1  0  0  0  0
  1 26  1  0  0  0  0
  2  7  1  0  0  0  0
  2  8  1  0  0  0  0
  2 29  1  0  0  0  0
  3  4  1  0  0  0  0
  3  5  1  0  0  0  0
  3 21  1  0  0  0  0
  3 22  1  0  0  0  0
  4  6  1  0  0  0  0
  4  8  2  0  0  0  0
  5 23  1  0  0  0  0
  5 24  1  0  0  0  0
  6  7  1  0  0  0  0
  6 10  2  0  0  0  0
  7 12  2  0  0  0  0
  8 25  1  0  0  0  0
  9 11  1  0  0  0  0
  9 27  1  0  0  0  0
  9 28  1  0  0  0  0
 10 13  1  0  0  0  0
 10 30  1  0  0  0  0
 11 15  1  0  0  0  0
 11 16  2  0  0  0  0
 12 14  1  0  0  0  0
 12 31  1  0  0  0  0
 13 14  2  0  0  0  0
 13 32  1  0  0  0  0
 14 34  1  0  0  0  0
 15 17  2  0  0  0  0
 15 33  1  0  0  0  0
 16 18  1  0  0  0  0
 16 35  1  0  0  0  0
 17 19  1  0  0  0  0
 17 20  1  0  0  0  0
 18 19  2  0  0  0  0
 18 36  1  0  0  0  0
 19 37  1  0  0  0  0
 20 38  1  0  0  0  0
 20 39  1  0  0  0  0
 20 40  1  0  0  0  0
M  END
> <PUBCHEM_COMPOUND_CID>
1988062

> <PUBCHEM_COMPOUND_CANONICALIZED>
1

> <PUBCHEM_CACTVS_COMPLEXITY>
291

> <PUBCHEM_CACTVS_HBOND_ACCEPTOR>
1

> <PUBCHEM_CACTVS_HBOND_DONOR>
2

> <PUBCHEM_CACTVS_ROTATABLE_BOND>
5

> <PUBCHEM_CACTVS_SUBSKEYS>
AAADceB7AAAAAAAAAAAAAAAAAAAAAWAAAAAwYAAAAAAAAFgB9AAAHAAQAAAADAjBHgQ+wPLJkACgAzRnRACCgCAxAiAI2aA4ZJgIIOLAkZGEIAhgkADIyAcQgMAOgAACAAACAAAAAAQAAAQAAAAAAAAAAA==

> <PUBCHEM_IUPAC_OPENEYE_NAME>
2-(1H-indol-3-yl)-N-(m-tolylmethyl)ethanamine

> <PUBCHEM_IUPAC_CAS_NAME>
2-(1H-indol-3-yl)-N-[(3-methylphenyl)methyl]ethanamine

> <PUBCHEM_IUPAC_NAME_MARKUP>
2-(1<I>H</I>-indol-3-yl)-<I>N</I>-[(3-methylphenyl)methyl]ethanamine

> <PUBCHEM_IUPAC_NAME>
2-(1H-indol-3-yl)-N-[(3-methylphenyl)methyl]ethanamine

> <PUBCHEM_IUPAC_SYSTEMATIC_NAME>
2-(1H-indol-3-yl)-N-[(3-methylphenyl)methyl]ethanamine

> <PUBCHEM_IUPAC_TRADITIONAL_NAME>
2-(1H-indol-3-yl)ethyl-(3-methylbenzyl)amine

> <PUBCHEM_IUPAC_INCHI>
InChI=1S/C18H20N2/c1-14-5-4-6-15(11-14)12-19-10-9-16-13-20-18-8-3-2-7-17(16)18/h2-8,11,13,19-20H,9-10,12H2,1H3

> <PUBCHEM_IUPAC_INCHIKEY>
BJMFBYNATMSQTP-UHFFFAOYSA-N

> <PUBCHEM_XLOGP3>
3.9

> <PUBCHEM_EXACT_MASS>
264.162649

> <PUBCHEM_MOLECULAR_FORMULA>
C18H20N2

> <PUBCHEM_MOLECULAR_WEIGHT>
264.4

> <PUBCHEM_OPENEYE_CAN_SMILES>
CC1=CC(=CC=C1)CNCCC2=CNC3=CC=CC=C32

> <PUBCHEM_OPENEYE_ISO_SMILES>
CC1=CC(=CC=C1)CNCCC2=CNC3=CC=CC=C32

> <PUBCHEM_CACTVS_TPSA>
27.8

> <PUBCHEM_MONOISOTOPIC_WEIGHT>
264.162649

> <PUBCHEM_TOTAL_CHARGE>
0

> <PUBCHEM_HEAVY_ATOM_COUNT>
20

> <PUBCHEM_ATOM_DEF_STEREO_COUNT>
0

> <PUBCHEM_ATOM_UDEF_STEREO_COUNT>
0

> <PUBCHEM_BOND_DEF_STEREO_COUNT>
0

> <PUBCHEM_BOND_UDEF_STEREO_COUNT>
0

> <PUBCHEM_ISOTOPIC_ATOM_COUNT>
0

> <PUBCHEM_COMPONENT_COUNT>
1

> <PUBCHEM_CACTVS_TAUTO_COUNT>
-1

> <PUBCHEM_COORDINATE_TYPE>
1
5
255

> <PUBCHEM_BONDANNOTATIONS>
10  13  8
11  15  8
11  16  8
12  14  8
13  14  8
15  17  8
16  18  8
17  19  8
18  19  8
2  7  8
2  8  8
4  6  8
4  8  8
6  10  8
6  7  8
7  12  8

$$$$
849416
  -OEChem-09211917432D

 37 39  0     1  0  0  0  0  0999 V2000
    5.9674    0.5210    0.0000 N   0  0  0  0  0  0  0  0  0  0  0  0
    4.6783   -2.2452    0.0000 N   0  0  0  0  0  0  0  0  0  0  0  0
    6.2781    1.4715    0.0000 C   0  0  2  0  0  0  0  0  0  0  0  0
    4.9889    0.3148    0.0000 C   0  0  0  0  0  0  0  0  0  0  0  0
    4.6783   -0.6357    0.0000 C   0  0  0  0  0  0  0  0  0  0  0  0
    3.7320   -0.9404    0.0000 C   0  0  0  0  0  0  0  0  0  0  0  0
    3.7320   -1.9404    0.0000 C   0  0  0  0  0  0  0  0  0  0  0  0
    7.2566    1.6778    0.0000 C   0  0  0  0  0  0  0  0  0  0  0  0
    5.2619   -1.4404    0.0000 C   0  0  0  0  0  0  0  0  0  0  0  0
    5.6103    2.2158    0.0000 C   0  0  0  0  0  0  0  0  0  0  0  0
    2.8660   -0.4404    0.0000 C   0  0  0  0  0  0  0  0  0  0  0  0
    2.8660   -2.4404    0.0000 C   0  0  0  0  0  0  0  0  0  0  0  0
    7.9244    0.9335    0.0000 C   0  0  0  0  0  0  0  0  0  0  0  0
    7.5673    2.6283    0.0000 C   0  0  0  0  0  0  0  0  0  0  0  0
    2.0000   -0.9404    0.0000 C   0  0  0  0  0  0  0  0  0  0  0  0
    2.0000   -1.9404    0.0000 C   0  0  0  0  0  0  0  0  0  0  0  0
    8.9030    1.1397    0.0000 C   0  0  0  0  0  0  0  0  0  0  0  0
    8.5458    2.8345    0.0000 C   0  0  0  0  0  0  0  0  0  0  0  0
    9.2136    2.0902    0.0000 C   0  0  0  0  0  0  0  0  0  0  0  0
    5.6714    1.3437    0.0000 H   0  0  0  0  0  0  0  0  0  0  0  0
    4.9684    0.9345    0.0000 H   0  0  0  0  0  0  0  0  0  0  0  0
    4.3751    0.4022    0.0000 H   0  0  0  0  0  0  0  0  0  0  0  0
    6.3815    0.0596    0.0000 H   0  0  0  0  0  0  0  0  0  0  0  0
    5.8819   -1.4404    0.0000 H   0  0  0  0  0  0  0  0  0  0  0  0
    6.0717    2.6299    0.0000 H   0  0  0  0  0  0  0  0  0  0  0  0
    5.1962    2.6773    0.0000 H   0  0  0  0  0  0  0  0  0  0  0  0
    5.1488    1.8018    0.0000 H   0  0  0  0  0  0  0  0  0  0  0  0
    4.8709   -2.8345    0.0000 H   0  0  0  0  0  0  0  0  0  0  0  0
    2.8660    0.1796    0.0000 H   0  0  0  0  0  0  0  0  0  0  0  0
    2.8660   -3.0604    0.0000 H   0  0  0  0  0  0  0  0  0  0  0  0
    7.7318    0.3441    0.0000 H   0  0  0  0  0  0  0  0  0  0  0  0
    7.1532    3.0898    0.0000 H   0  0  0  0  0  0  0  0  0  0  0  0
    1.4631   -0.6304    0.0000 H   0  0  0  0  0  0  0  0  0  0  0  0
    1.4631   -2.2504    0.0000 H   0  0  0  0  0  0  0  0  0  0  0  0
    9.3170    0.6782    0.0000 H   0  0  0  0  0  0  0  0  0  0  0  0
    8.7384    3.4238    0.0000 H   0  0  0  0  0  0  0  0  0  0  0  0
    9.8203    2.2181    0.0000 H   0  0  0  0  0  0  0  0  0  0  0  0
  3  1  1  1  0  0  0
  1  4  1  0  0  0  0
  1 23  1  0  0  0  0
  2  7  1  0  0  0  0
  2  9  1  0  0  0  0
  2 28  1  0  0  0  0
  3  8  1  0  0  0  0
  3 10  1  0  0  0  0
  3 20  1  0  0  0  0
  4  5  1  0  0  0  0
  4 21  1  0  0  0  0
  4 22  1  0  0  0  0
  5  6  1  0  0  0  0
  5  9  2  0  0  0  0
  6  7  1  0  0  0  0
  6 11  2  0  0  0  0
  7 12  2  0  0  0  0
  8 13  2  0  0  0  0
  8 14  1  0  0  0  0
  9 24  1  0  0  0  0
 10 25  1  0  0  0  0
 10 26  1  0  0  0  0
 10 27  1  0  0  0  0
 11 15  1  0  0  0  0
 11 29  1  0  0  0  0
 12 16  1  0  0  0  0
 12 30  1  0  0  0  0
 13 17  1  0  0  0  0
 13 31  1  0  0  0  0
 14 18  2  0  0  0  0
 14 32  1  0  0  0  0
 15 16  2  0  0  0  0
 15 33  1  0  0  0  0
 16 34  1  0  0  0  0
 17 19  2  0  0  0  0
 17 35  1  0  0  0  0
 18 19  1  0  0  0  0
 18 36  1  0  0  0  0
 19 37  1  0  0  0  0
M  END
> <PUBCHEM_COMPOUND_CID>
849416

> <PUBCHEM_COMPOUND_CANONICALIZED>
1

> <PUBCHEM_CACTVS_COMPLEXITY>
272

> <PUBCHEM_CACTVS_HBOND_ACCEPTOR>
1

> <PUBCHEM_CACTVS_HBOND_DONOR>
2

> <PUBCHEM_CACTVS_ROTATABLE_BOND>
4

> <PUBCHEM_CACTVS_SUBSKEYS>
AAADceB7AAAAAAAAAAAAAAAAAAAAAWAAAAAwYAAAAAAAAFgB9AAAHAAQAAAADCjBHgQ+wPLJkACgAzRnRACCgCAxAiAI2aA4ZJgIIOLA0ZGEIAhgkADIyAcQgMAOgAAAAAACAAAAAAAAAAQAAAAAAAAAAA==

> <PUBCHEM_IUPAC_OPENEYE_NAME>
(1S)-N-(1H-indol-3-ylmethyl)-1-phenyl-ethanamine

> <PUBCHEM_IUPAC_CAS_NAME>
(1S)-N-(1H-indol-3-ylmethyl)-1-phenylethanamine

> <PUBCHEM_IUPAC_NAME_MARKUP>
(1<I>S</I>)-<I>N</I>-(1<I>H</I>-indol-3-ylmethyl)-1-phenylethanamine

> <PUBCHEM_IUPAC_NAME>
(1S)-N-(1H-indol-3-ylmethyl)-1-phenylethanamine

> <PUBCHEM_IUPAC_SYSTEMATIC_NAME>
(1S)-N-(1H-indol-3-ylmethyl)-1-phenyl-ethanamine

> <PUBCHEM_IUPAC_TRADITIONAL_NAME>
1H-indol-3-ylmethyl-[(1S)-1-phenylethyl]amine

> <PUBCHEM_IUPAC_INCHI>
InChI=1S/C17H18N2/c1-13(14-7-3-2-4-8-14)18-11-15-12-19-17-10-6-5-9-16(15)17/h2-10,12-13,18-19H,11H2,1H3/t13-/m0/s1

> <PUBCHEM_IUPAC_INCHIKEY>
QRDBVPJGBQYKAS-ZDUSSCGKSA-N

> <PUBCHEM_XLOGP3>
3.2

> <PUBCHEM_EXACT_MASS>
250.146999

> <PUBCHEM_MOLECULAR_FORMULA>
C17H18N2

> <PUBCHEM_MOLECULAR_WEIGHT>
250.34

> <PUBCHEM_OPENEYE_CAN_SMILES>
CC(C1=CC=CC=C1)NCC2=CNC3=CC=CC=C32

> <PUBCHEM_OPENEYE_ISO_SMILES>
C[C@@H](C1=CC=CC=C1)NCC2=CNC3=CC=CC=C32

> <PUBCHEM_CACTVS_TPSA>
27.8

> <PUBCHEM_MONOISOTOPIC_WEIGHT>
250.146999

> <PUBCHEM_TOTAL_CHARGE>
0

> <PUBCHEM_HEAVY_ATOM_COUNT>
19

> <PUBCHEM_ATOM_DEF_STEREO_COUNT>
1

> <PUBCHEM_ATOM_UDEF_STEREO_COUNT>
0

> <PUBCHEM_BOND_DEF_STEREO_COUNT>
0

> <PUBCHEM_BOND_UDEF_STEREO_COUNT>
0

> <PUBCHEM_ISOTOPIC_ATOM_COUNT>
0

> <PUBCHEM_COMPONENT_COUNT>
1

> <PUBCHEM_CACTVS_TAUTO_COUNT>
-1

> <PUBCHEM_COORDINATE_TYPE>
1
5
255

> <PUBCHEM_BONDANNOTATIONS>
3  1  5
11  15  8
12  16  8
13  17  8
14  18  8
15  16  8
17  19  8
18  19  8
2  7  8
2  9  8
5  6  8
5  9  8
6  11  8
6  7  8
7  12  8
8  13  8
8  14  8

$$$$
750123
  -OEChem-09211917432D

 30 32  0     0  0  0  0  0  0999 V2000
    4.3211    1.7594    0.0000 S   0  0  0  0  0  0  0  0  0  0  0  0
    5.9674    1.2213    0.0000 N   0  0  0  0  0  0  0  0  0  0  0  0
    4.6783   -1.5449    0.0000 N   0  0  0  0  0  0  0  0  0  0  0  0
    7.5763    1.0494    0.0000 C   0  0  0  0  0  0  0  0  0  0  0  0
    7.3701    2.0279    0.0000 C   0  0  0  0  0  0  0  0  0  0  0  0
    6.7094    0.5509    0.0000 C   0  0  0  0  0  0  0  0  0  0  0  0
    6.3758    2.1342    0.0000 C   0  0  0  0  0  0  0  0  0  0  0  0
    4.9889    1.0151    0.0000 C   0  0  0  0  0  0  0  0  0  0  0  0
    4.6783    0.0646    0.0000 C   0  0  0  0  0  0  0  0  0  0  0  0
    3.7320   -0.2401    0.0000 C   0  0  0  0  0  0  0  0  0  0  0  0
    3.7320   -1.2401    0.0000 C   0  0  0  0  0  0  0  0  0  0  0  0
    5.2619   -0.7401    0.0000 C   0  0  0  0  0  0  0  0  0  0  0  0
    2.8660    0.2599    0.0000 C   0  0  0  0  0  0  0  0  0  0  0  0
    2.8660   -1.7401    0.0000 C   0  0  0  0  0  0  0  0  0  0  0  0
    2.0000   -0.2401    0.0000 C   0  0  0  0  0  0  0  0  0  0  0  0
    2.0000   -1.2401    0.0000 C   0  0  0  0  0  0  0  0  0  0  0  0
    7.8275    0.4826    0.0000 H   0  0  0  0  0  0  0  0  0  0  0  0
    8.1663    1.2400    0.0000 H   0  0  0  0  0  0  0  0  0  0  0  0
    7.9868    2.0917    0.0000 H   0  0  0  0  0  0  0  0  0  0  0  0
    7.3712    2.6479    0.0000 H   0  0  0  0  0  0  0  0  0  0  0  0
    6.2480    0.1369    0.0000 H   0  0  0  0  0  0  0  0  0  0  0  0
    7.0730    0.0487    0.0000 H   0  0  0  0  0  0  0  0  0  0  0  0
    6.5057    2.7404    0.0000 H   0  0  0  0  0  0  0  0  0  0  0  0
    5.7864    2.3268    0.0000 H   0  0  0  0  0  0  0  0  0  0  0  0
    5.8819   -0.7401    0.0000 H   0  0  0  0  0  0  0  0  0  0  0  0
    4.8709   -2.1342    0.0000 H   0  0  0  0  0  0  0  0  0  0  0  0
    2.8660    0.8799    0.0000 H   0  0  0  0  0  0  0  0  0  0  0  0
    2.8660   -2.3601    0.0000 H   0  0  0  0  0  0  0  0  0  0  0  0
    1.4631    0.0699    0.0000 H   0  0  0  0  0  0  0  0  0  0  0  0
    1.4631   -1.5501    0.0000 H   0  0  0  0  0  0  0  0  0  0  0  0
  1  8  2  0  0  0  0
  2  6  1  0  0  0  0
  2  7  1  0  0  0  0
  2  8  1  0  0  0  0
  3 11  1  0  0  0  0
  3 12  1  0  0  0  0
  3 26  1  0  0  0  0
  4  5  1  0  0  0  0
  4  6  1  0  0  0  0
  4 17  1  0  0  0  0
  4 18  1  0  0  0  0
  5  7  1  0  0  0  0
  5 19  1  0  0  0  0
  5 20  1  0  0  0  0
  6 21  1  0  0  0  0
  6 22  1  0  0  0  0
  7 23  1  0  0  0  0
  7 24  1  0  0  0  0
  8  9  1  0  0  0  0
  9 10  1  0  0  0  0
  9 12  2  0  0  0  0
 10 11  1  0  0  0  0
 10 13  2  0  0  0  0
 11 14  2  0  0  0  0
 12 25  1  0  0  0  0
 13 15  1  0  0  0  0
 13 27  1  0  0  0  0
 14 16  1  0  0  0  0
 14 28  1  0  0  0  0
 15 16  2  0  0  0  0
 15 29  1  0  0  0  0
 16 30  1  0  0  0  0
M  END
> <PUBCHEM_COMPOUND_CID>
750123

> <PUBCHEM_COMPOUND_CANONICALIZED>
1

> <PUBCHEM_CACTVS_COMPLEXITY>
273

> <PUBCHEM_CACTVS_HBOND_ACCEPTOR>
1

> <PUBCHEM_CACTVS_HBOND_DONOR>
1

> <PUBCHEM_CACTVS_ROTATABLE_BOND>
1

> <PUBCHEM_CACTVS_SUBSKEYS>
AAADccBzAABAAAAAAAAAAAAAAAAAAWLAAAAwAAAAAAAAAFgB8AAAHAQQAAAADAjBXgQ8wPPJkACkAzRnRACCgCAxAigI2aA4ZJgIIOLA0ZGEIAhgkADIyAcQgMAOgAAAAAACAAAAAAAAAAQAAAAAAAAAAA==

> <PUBCHEM_IUPAC_OPENEYE_NAME>
1H-indol-3-yl(pyrrolidin-1-yl)methanethione

> <PUBCHEM_IUPAC_CAS_NAME>
1H-indol-3-yl(1-pyrrolidinyl)methanethione

> <PUBCHEM_IUPAC_NAME_MARKUP>
1<I>H</I>-indol-3-yl(pyrrolidin-1-yl)methanethione

> <PUBCHEM_IUPAC_NAME>
1H-indol-3-yl(pyrrolidin-1-yl)methanethione

> <PUBCHEM_IUPAC_SYSTEMATIC_NAME>
1H-indol-3-yl(pyrrolidin-1-yl)methanethione

> <PUBCHEM_IUPAC_TRADITIONAL_NAME>
1H-indol-3-yl(pyrrolidino)methanethione

> <PUBCHEM_IUPAC_INCHI>
InChI=1S/C13H14N2S/c16-13(15-7-3-4-8-15)11-9-14-12-6-2-1-5-10(11)12/h1-2,5-6,9,14H,3-4,7-8H2

> <PUBCHEM_IUPAC_INCHIKEY>
GCHKVHJBPKTOPQ-UHFFFAOYSA-N

> <PUBCHEM_XLOGP3>
3

> <PUBCHEM_EXACT_MASS>
230.08777

> <PUBCHEM_MOLECULAR_FORMULA>
C13H14N2S

> <PUBCHEM_MOLECULAR_WEIGHT>
230.33

> <PUBCHEM_OPENEYE_CAN_SMILES>
C1CCN(C1)C(=S)C2=CNC3=CC=CC=C32

> <PUBCHEM_OPENEYE_ISO_SMILES>
C1CCN(C1)C(=S)C2=CNC3=CC=CC=C32

> <PUBCHEM_CACTVS_TPSA>
51.1

> <PUBCHEM_MONOISOTOPIC_WEIGHT>
230.08777

> <PUBCHEM_TOTAL_CHARGE>
0

> <PUBCHEM_HEAVY_ATOM_COUNT>
16

> <PUBCHEM_ATOM_DEF_STEREO_COUNT>
0

> <PUBCHEM_ATOM_UDEF_STEREO_COUNT>
0

> <PUBCHEM_BOND_DEF_STEREO_COUNT>
0

> <PUBCHEM_BOND_UDEF_STEREO_COUNT>
0

> <PUBCHEM_ISOTOPIC_ATOM_COUNT>
0

> <PUBCHEM_COMPONENT_COUNT>
1

> <PUBCHEM_CACTVS_TAUTO_COUNT>
-1

> <PUBCHEM_COORDINATE_TYPE>
1
5
255

> <PUBCHEM_BONDANNOTATIONS>
10  11  8
10  13  8
11  14  8
13  15  8
14  16  8
15  16  8
3  11  8
3  12  8
9  10  8
9  12  8

$$$$
659062
  -OEChem-09211917432D

 37 39  0     1  0  0  0  0  0999 V2000
    5.9674    0.5210    0.0000 N   0  0  3  0  0  0  0  0  0  0  0  0
    4.6783   -2.2452    0.0000 N   0  0  0  0  0  0  0  0  0  0  0  0
    4.9889    0.3148    0.0000 C   0  0  0  0  0  0  0  0  0  0  0  0
    4.6783   -0.6357    0.0000 C   0  0  0  0  0  0  0  0  0  0  0  0
    3.7320   -0.9404    0.0000 C   0  0  0  0  0  0  0  0  0  0  0  0
    6.2781    1.4715    0.0000 C   0  0  0  0  0  0  0  0  0  0  0  0
    3.7320   -1.9404    0.0000 C   0  0  0  0  0  0  0  0  0  0  0  0
    5.2619   -1.4404    0.0000 C   0  0  0  0  0  0  0  0  0  0  0  0
    7.2566    1.6778    0.0000 C   0  0  0  0  0  0  0  0  0  0  0  0
    6.6353   -0.2233    0.0000 C   0  0  0  0  0  0  0  0  0  0  0  0
    2.8660   -0.4404    0.0000 C   0  0  0  0  0  0  0  0  0  0  0  0
    2.8660   -2.4404    0.0000 C   0  0  0  0  0  0  0  0  0  0  0  0
    2.0000   -0.9404    0.0000 C   0  0  0  0  0  0  0  0  0  0  0  0
    2.0000   -1.9404    0.0000 C   0  0  0  0  0  0  0  0  0  0  0  0
    7.9244    0.9335    0.0000 C   0  0  0  0  0  0  0  0  0  0  0  0
    7.5673    2.6283    0.0000 C   0  0  0  0  0  0  0  0  0  0  0  0
    8.9030    1.1397    0.0000 C   0  0  0  0  0  0  0  0  0  0  0  0
    8.5458    2.8345    0.0000 C   0  0  0  0  0  0  0  0  0  0  0  0
    9.2136    2.0902    0.0000 C   0  0  0  0  0  0  0  0  0  0  0  0
    4.9684    0.9345    0.0000 H   0  0  0  0  0  0  0  0  0  0  0  0
    4.3751    0.4022    0.0000 H   0  0  0  0  0  0  0  0  0  0  0  0
    6.2575    2.0912    0.0000 H   0  0  0  0  0  0  0  0  0  0  0  0
    5.6643    1.5589    0.0000 H   0  0  0  0  0  0  0  0  0  0  0  0
    5.8819   -1.4404    0.0000 H   0  0  0  0  0  0  0  0  0  0  0  0
    4.8709   -2.8345    0.0000 H   0  0  0  0  0  0  0  0  0  0  0  0
    6.1738   -0.6373    0.0000 H   0  0  0  0  0  0  0  0  0  0  0  0
    7.0494   -0.6847    0.0000 H   0  0  0  0  0  0  0  0  0  0  0  0
    7.0968    0.1908    0.0000 H   0  0  0  0  0  0  0  0  0  0  0  0
    2.8660    0.1796    0.0000 H   0  0  0  0  0  0  0  0  0  0  0  0
    2.8660   -3.0604    0.0000 H   0  0  0  0  0  0  0  0  0  0  0  0
    1.4631   -0.6304    0.0000 H   0  0  0  0  0  0  0  0  0  0  0  0
    1.4631   -2.2504    0.0000 H   0  0  0  0  0  0  0  0  0  0  0  0
    7.7318    0.3441    0.0000 H   0  0  0  0  0  0  0  0  0  0  0  0
    7.1532    3.0898    0.0000 H   0  0  0  0  0  0  0  0  0  0  0  0
    9.3170    0.6782    0.0000 H   0  0  0  0  0  0  0  0  0  0  0  0
    8.7384    3.4238    0.0000 H   0  0  0  0  0  0  0  0  0  0  0  0
    9.8203    2.2181    0.0000 H   0  0  0  0  0  0  0  0  0  0  0  0
  1  3  1  0  0  0  0
  1  6  1  0  0  0  0
  1 10  1  0  0  0  0
  2  7  1  0  0  0  0
  2  8  1  0  0  0  0
  2 25  1  0  0  0  0
  3  4  1  0  0  0  0
  3 20  1  0  0  0  0
  3 21  1  0  0  0  0
  4  5  1  0  0  0  0
  4  8  2  0  0  0  0
  5  7  1  0  0  0  0
  5 11  2  0  0  0  0
  6  9  1  0  0  0  0
  6 22  1  0  0  0  0
  6 23  1  0  0  0  0
  7 12  2  0  0  0  0
  8 24  1  0  0  0  0
  9 15  2  0  0  0  0
  9 16  1  0  0  0  0
 10 26  1  0  0  0  0
 10 27  1  0  0  0  0
 10 28  1  0  0  0  0
 11 13  1  0  0  0  0
 11 29  1  0  0  0  0
 12 14  1  0  0  0  0
 12 30  1  0  0  0  0
 13 14  2  0  0  0  0
 13 31  1  0  0  0  0
 14 32  1  0  0  0  0
 15 17  1  0  0  0  0
 15 33  1  0  0  0  0
 16 18  2  0  0  0  0
 16 34  1  0  0  0  0
 17 19  2  0  0  0  0
 17 35  1  0  0  0  0
 18 19  1  0  0  0  0
 18 36  1  0  0  0  0
 19 37  1  0  0  0  0
M  END
> <PUBCHEM_COMPOUND_CID>
659062

> <PUBCHEM_COMPOUND_CANONICALIZED>
1

> <PUBCHEM_CACTVS_COMPLEXITY>
272

> <PUBCHEM_CACTVS_HBOND_ACCEPTOR>
1

> <PUBCHEM_CACTVS_HBOND_DONOR>
1

> <PUBCHEM_CACTVS_ROTATABLE_BOND>
4

> <PUBCHEM_CACTVS_SUBSKEYS>
AAADceB7AAAAAAAAAAAAAAAAAAAAAWAAAAAwYAAAAAAAAFgB9AAAHAAQAAAADAjBHgQ+wPPJkACgAzRnRACCgCAxAiAI2aA4ZJgIIOLA0ZGEIAhgkADIyAcQgMAOgAAAAAACAAAAAAAAAAQAAAAAAAAAAA==

> <PUBCHEM_IUPAC_OPENEYE_NAME>
N-(1H-indol-3-ylmethyl)-N-methyl-1-phenyl-methanamine

> <PUBCHEM_IUPAC_CAS_NAME>
N-(1H-indol-3-ylmethyl)-N-methyl-1-phenylmethanamine

> <PUBCHEM_IUPAC_NAME_MARKUP>
<I>N</I>-(1<I>H</I>-indol-3-ylmethyl)-<I>N</I>-methyl-1-phenylmethanamine

> <PUBCHEM_IUPAC_NAME>
N-(1H-indol-3-ylmethyl)-N-methyl-1-phenylmethanamine

> <PUBCHEM_IUPAC_SYSTEMATIC_NAME>
N-(1H-indol-3-ylmethyl)-N-methyl-1-phenyl-methanamine

> <PUBCHEM_IUPAC_TRADITIONAL_NAME>
benzyl-(1H-indol-3-ylmethyl)-methyl-amine

> <PUBCHEM_IUPAC_INCHI>
InChI=1S/C17H18N2/c1-19(12-14-7-3-2-4-8-14)13-15-11-18-17-10-6-5-9-16(15)17/h2-11,18H,12-13H2,1H3

> <PUBCHEM_IUPAC_INCHIKEY>
HDZOBZVWWSWEGP-UHFFFAOYSA-N

> <PUBCHEM_XLOGP3>
3.3

> <PUBCHEM_EXACT_MASS>
250.146999

> <PUBCHEM_MOLECULAR_FORMULA>
C17H18N2

> <PUBCHEM_MOLECULAR_WEIGHT>
250.34

> <PUBCHEM_OPENEYE_CAN_SMILES>
CN(CC1=CC=CC=C1)CC2=CNC3=CC=CC=C32

> <PUBCHEM_OPENEYE_ISO_SMILES>
CN(CC1=CC=CC=C1)CC2=CNC3=CC=CC=C32

> <PUBCHEM_CACTVS_TPSA>
19

> <PUBCHEM_MONOISOTOPIC_WEIGHT>
250.146999

> <PUBCHEM_TOTAL_CHARGE>
0

> <PUBCHEM_HEAVY_ATOM_COUNT>
19

> <PUBCHEM_ATOM_DEF_STEREO_COUNT>
0

> <PUBCHEM_ATOM_UDEF_STEREO_COUNT>
0

> <PUBCHEM_BOND_DEF_STEREO_COUNT>
0

> <PUBCHEM_BOND_UDEF_STEREO_COUNT>
0

> <PUBCHEM_ISOTOPIC_ATOM_COUNT>
0

> <PUBCHEM_COMPONENT_COUNT>
1

> <PUBCHEM_CACTVS_TAUTO_COUNT>
-1

> <PUBCHEM_COORDINATE_TYPE>
1
5
255

> <PUBCHEM_BONDANNOTATIONS>
11  13  8
12  14  8
13  14  8
15  17  8
16  18  8
17  19  8
18  19  8
2  7  8
2  8  8
4  5  8
4  8  8
5  11  8
5  7  8
7  12  8
9  15  8
9  16  8

$$$$
609935
  -OEChem-09211917432D

 34 36  0     1  0  0  0  0  0999 V2000
    4.6783   -2.0635    0.0000 N   0  0  0  0  0  0  0  0  0  0  0  0
    4.6318    2.1913    0.0000 N   0  0  0  0  0  0  0  0  0  0  0  0
    4.9889    0.4965    0.0000 C   0  0  3  0  0  0  0  0  0  0  0  0
    4.6783   -0.4540    0.0000 C   0  0  0  0  0  0  0  0  0  0  0  0
    3.7320   -0.7587    0.0000 C   0  0  0  0  0  0  0  0  0  0  0  0
    4.3211    1.2408    0.0000 C   0  0  0  0  0  0  0  0  0  0  0  0
    5.9674    0.7027    0.0000 C   0  0  0  0  0  0  0  0  0  0  0  0
    3.7320   -1.7587    0.0000 C   0  0  0  0  0  0  0  0  0  0  0  0
    5.2619   -1.2587    0.0000 C   0  0  0  0  0  0  0  0  0  0  0  0
    2.8660   -0.2587    0.0000 C   0  0  0  0  0  0  0  0  0  0  0  0
    6.6353   -0.0416    0.0000 C   0  0  0  0  0  0  0  0  0  0  0  0
    6.2781    1.6532    0.0000 C   0  0  0  0  0  0  0  0  0  0  0  0
    2.8660   -2.2587    0.0000 C   0  0  0  0  0  0  0  0  0  0  0  0
    2.0000   -0.7587    0.0000 C   0  0  0  0  0  0  0  0  0  0  0  0
    2.0000   -1.7587    0.0000 C   0  0  0  0  0  0  0  0  0  0  0  0
    7.6138    0.1646    0.0000 C   0  0  0  0  0  0  0  0  0  0  0  0
    7.2566    1.8595    0.0000 C   0  0  0  0  0  0  0  0  0  0  0  0
    7.9244    1.1152    0.0000 C   0  0  0  0  0  0  0  0  0  0  0  0
    5.1815    1.0858    0.0000 H   0  0  0  0  0  0  0  0  0  0  0  0
    3.7742    1.5328    0.0000 H   0  0  0  0  0  0  0  0  0  0  0  0
    3.9385    0.7529    0.0000 H   0  0  0  0  0  0  0  0  0  0  0  0
    5.8819   -1.2587    0.0000 H   0  0  0  0  0  0  0  0  0  0  0  0
    4.8709   -2.6528    0.0000 H   0  0  0  0  0  0  0  0  0  0  0  0
    2.8660    0.3613    0.0000 H   0  0  0  0  0  0  0  0  0  0  0  0
    6.4427   -0.6309    0.0000 H   0  0  0  0  0  0  0  0  0  0  0  0
    5.8640    2.1147    0.0000 H   0  0  0  0  0  0  0  0  0  0  0  0
    2.8660   -2.8787    0.0000 H   0  0  0  0  0  0  0  0  0  0  0  0
    4.2177    2.6528    0.0000 H   0  0  0  0  0  0  0  0  0  0  0  0
    5.2384    2.3192    0.0000 H   0  0  0  0  0  0  0  0  0  0  0  0
    1.4631   -0.4487    0.0000 H   0  0  0  0  0  0  0  0  0  0  0  0
    1.4631   -2.0687    0.0000 H   0  0  0  0  0  0  0  0  0  0  0  0
    8.0279   -0.2968    0.0000 H   0  0  0  0  0  0  0  0  0  0  0  0
    7.4492    2.4488    0.0000 H   0  0  0  0  0  0  0  0  0  0  0  0
    8.5311    1.2430    0.0000 H   0  0  0  0  0  0  0  0  0  0  0  0
  1  8  1  0  0  0  0
  1  9  1  0  0  0  0
  1 23  1  0  0  0  0
  2  6  1  0  0  0  0
  2 28  1  0  0  0  0
  2 29  1  0  0  0  0
  3  4  1  0  0  0  0
  3  6  1  0  0  0  0
  3  7  1  0  0  0  0
  3 19  1  0  0  0  0
  4  5  1  0  0  0  0
  4  9  2  0  0  0  0
  5  8  1  0  0  0  0
  5 10  2  0  0  0  0
  6 20  1  0  0  0  0
  6 21  1  0  0  0  0
  7 11  2  0  0  0  0
  7 12  1  0  0  0  0
  8 13  2  0  0  0  0
  9 22  1  0  0  0  0
 10 14  1  0  0  0  0
 10 24  1  0  0  0  0
 11 16  1  0  0  0  0
 11 25  1  0  0  0  0
 12 17  2  0  0  0  0
 12 26  1  0  0  0  0
 13 15  1  0  0  0  0
 13 27  1  0  0  0  0
 14 15  2  0  0  0  0
 14 30  1  0  0  0  0
 15 31  1  0  0  0  0
 16 18  2  0  0  0  0
 16 32  1  0  0  0  0
 17 18  1  0  0  0  0
 17 33  1  0  0  0  0
 18 34  1  0  0  0  0
M  END
> <PUBCHEM_COMPOUND_CID>
609935

> <PUBCHEM_COMPOUND_CANONICALIZED>
1

> <PUBCHEM_CACTVS_COMPLEXITY>
260

> <PUBCHEM_CACTVS_HBOND_ACCEPTOR>
1

> <PUBCHEM_CACTVS_HBOND_DONOR>
2

> <PUBCHEM_CACTVS_ROTATABLE_BOND>
3

> <PUBCHEM_CACTVS_SUBSKEYS>
AAADceB7AAAAAAAAAAAAAAAAAAAAAWAAAAAwYAAAAAAAAFgB9AAAHAAQAAAADQjBHgQ8wPLJkACgAzRnRACCgCAxAiAI2aA4ZJgIIOLAkZGEIAhgkADIyAcQgMAOgAAAAAACAAAAAAAAAAQAAAAAAAAAAA==

> <PUBCHEM_IUPAC_OPENEYE_NAME>
2-(1H-indol-3-yl)-2-phenyl-ethanamine

> <PUBCHEM_IUPAC_CAS_NAME>
2-(1H-indol-3-yl)-2-phenylethanamine

> <PUBCHEM_IUPAC_NAME_MARKUP>
2-(1<I>H</I>-indol-3-yl)-2-phenylethanamine

> <PUBCHEM_IUPAC_NAME>
2-(1H-indol-3-yl)-2-phenylethanamine

> <PUBCHEM_IUPAC_SYSTEMATIC_NAME>
2-(1H-indol-3-yl)-2-phenyl-ethanamine

> <PUBCHEM_IUPAC_TRADITIONAL_NAME>
[2-(1H-indol-3-yl)-2-phenyl-ethyl]amine

> <PUBCHEM_IUPAC_INCHI>
InChI=1S/C16H16N2/c17-10-14(12-6-2-1-3-7-12)15-11-18-16-9-5-4-8-13(15)16/h1-9,11,14,18H,10,17H2

> <PUBCHEM_IUPAC_INCHIKEY>
HEBVBIGUNHPPLF-UHFFFAOYSA-N

> <PUBCHEM_XLOGP3>
3

> <PUBCHEM_EXACT_MASS>
236.131349

> <PUBCHEM_MOLECULAR_FORMULA>
C16H16N2

> <PUBCHEM_MOLECULAR_WEIGHT>
236.31

> <PUBCHEM_OPENEYE_CAN_SMILES>
C1=CC=C(C=C1)C(CN)C2=CNC3=CC=CC=C32

> <PUBCHEM_OPENEYE_ISO_SMILES>
C1=CC=C(C=C1)C(CN)C2=CNC3=CC=CC=C32

> <PUBCHEM_CACTVS_TPSA>
41.8

> <PUBCHEM_MONOISOTOPIC_WEIGHT>
236.131349

> <PUBCHEM_TOTAL_CHARGE>
0

> <PUBCHEM_HEAVY_ATOM_COUNT>
18

> <PUBCHEM_ATOM_DEF_STEREO_COUNT>
0

> <PUBCHEM_ATOM_UDEF_STEREO_COUNT>
1

> <PUBCHEM_BOND_DEF_STEREO_COUNT>
0

> <PUBCHEM_BOND_UDEF_STEREO_COUNT>
0

> <PUBCHEM_ISOTOPIC_ATOM_COUNT>
0

> <PUBCHEM_COMPONENT_COUNT>
1

> <PUBCHEM_CACTVS_TAUTO_COUNT>
-1

> <PUBCHEM_COORDINATE_TYPE>
1
5
255

> <PUBCHEM_BONDANNOTATIONS>
1  8  8
1  9  8
10  14  8
11  16  8
12  17  8
13  15  8
14  15  8
16  18  8
17  18  8
3  6  3
4  5  8
4  9  8
5  10  8
5  8  8
7  11  8
7  12  8
8  13  8

$$$$
472138
  -OEChem-09211917432D

 37 39  0     0  0  0  0  0  0999 V2000
    6.5422    3.9510    0.0000 F   0  0  0  0  0  0  0  0  0  0  0  0
    4.6783   -3.3616    0.0000 N   0  0  0  0  0  0  0  0  0  0  0  0
    6.2781    0.3551    0.0000 N   0  0  0  0  0  0  0  0  0  0  0  0
    4.9889   -0.8016    0.0000 C   0  0  0  0  0  0  0  0  0  0  0  0
    4.6783   -1.7522    0.0000 C   0  0  0  0  0  0  0  0  0  0  0  0
    3.7320   -2.0569    0.0000 C   0  0  0  0  0  0  0  0  0  0  0  0
    5.9674   -0.5954    0.0000 C   0  0  0  0  0  0  0  0  0  0  0  0
    3.7320   -3.0569    0.0000 C   0  0  0  0  0  0  0  0  0  0  0  0
    5.2619   -2.5569    0.0000 C   0  0  0  0  0  0  0  0  0  0  0  0
    7.2566    0.5613    0.0000 C   0  0  0  0  0  0  0  0  0  0  0  0
    2.8660   -1.5569    0.0000 C   0  0  0  0  0  0  0  0  0  0  0  0
    2.8660   -3.5569    0.0000 C   0  0  0  0  0  0  0  0  0  0  0  0
    7.5673    1.5118    0.0000 C   0  0  0  0  0  0  0  0  0  0  0  0
    2.0000   -2.0569    0.0000 C   0  0  0  0  0  0  0  0  0  0  0  0
    2.0000   -3.0569    0.0000 C   0  0  0  0  0  0  0  0  0  0  0  0
    6.8994    2.2561    0.0000 C   0  0  0  0  0  0  0  0  0  0  0  0
    8.5458    1.7180    0.0000 C   0  0  0  0  0  0  0  0  0  0  0  0
    7.2101    3.2066    0.0000 C   0  0  0  0  0  0  0  0  0  0  0  0
    8.8564    2.6686    0.0000 C   0  0  0  0  0  0  0  0  0  0  0  0
    8.1886    3.4129    0.0000 C   0  0  0  0  0  0  0  0  0  0  0  0
    4.9684   -0.1820    0.0000 H   0  0  0  0  0  0  0  0  0  0  0  0
    4.3751   -0.7143    0.0000 H   0  0  0  0  0  0  0  0  0  0  0  0
    5.9880   -1.2151    0.0000 H   0  0  0  0  0  0  0  0  0  0  0  0
    6.5812   -0.6828    0.0000 H   0  0  0  0  0  0  0  0  0  0  0  0
    5.8819   -2.5569    0.0000 H   0  0  0  0  0  0  0  0  0  0  0  0
    5.8640    0.8166    0.0000 H   0  0  0  0  0  0  0  0  0  0  0  0
    4.8709   -3.9510    0.0000 H   0  0  0  0  0  0  0  0  0  0  0  0
    7.2772   -0.0583    0.0000 H   0  0  0  0  0  0  0  0  0  0  0  0
    7.8704    0.4740    0.0000 H   0  0  0  0  0  0  0  0  0  0  0  0
    2.8660   -0.9369    0.0000 H   0  0  0  0  0  0  0  0  0  0  0  0
    2.8660   -4.1769    0.0000 H   0  0  0  0  0  0  0  0  0  0  0  0
    1.4631   -1.7469    0.0000 H   0  0  0  0  0  0  0  0  0  0  0  0
    1.4631   -3.3669    0.0000 H   0  0  0  0  0  0  0  0  0  0  0  0
    6.2928    2.1283    0.0000 H   0  0  0  0  0  0  0  0  0  0  0  0
    8.9598    1.2566    0.0000 H   0  0  0  0  0  0  0  0  0  0  0  0
    9.4631    2.7964    0.0000 H   0  0  0  0  0  0  0  0  0  0  0  0
    8.3812    4.0022    0.0000 H   0  0  0  0  0  0  0  0  0  0  0  0
  1 18  1  0  0  0  0
  2  8  1  0  0  0  0
  2  9  1  0  0  0  0
  2 27  1  0  0  0  0
  3  7  1  0  0  0  0
  3 10  1  0  0  0  0
  3 26  1  0  0  0  0
  4  5  1  0  0  0  0
  4  7  1  0  0  0  0
  4 21  1  0  0  0  0
  4 22  1  0  0  0  0
  5  6  1  0  0  0  0
  5  9  2  0  0  0  0
  6  8  1  0  0  0  0
  6 11  2  0  0  0  0
  7 23  1  0  0  0  0
  7 24  1  0  0  0  0
  8 12  2  0  0  0  0
  9 25  1  0  0  0  0
 10 13  1  0  0  0  0
 10 28  1  0  0  0  0
 10 29  1  0  0  0  0
 11 14  1  0  0  0  0
 11 30  1  0  0  0  0
 12 15  1  0  0  0  0
 12 31  1  0  0  0  0
 13 16  2  0  0  0  0
 13 17  1  0  0  0  0
 14 15  2  0  0  0  0
 14 32  1  0  0  0  0
 15 33  1  0  0  0  0
 16 18  1  0  0  0  0
 16 34  1  0  0  0  0
 17 19  2  0  0  0  0
 17 35  1  0  0  0  0
 18 20  2  0  0  0  0
 19 20  1  0  0  0  0
 19 36  1  0  0  0  0
 20 37  1  0  0  0  0
M  END
> <PUBCHEM_COMPOUND_CID>
472138

> <PUBCHEM_COMPOUND_CANONICALIZED>
1

> <PUBCHEM_CACTVS_COMPLEXITY>
297

> <PUBCHEM_CACTVS_HBOND_ACCEPTOR>
2

> <PUBCHEM_CACTVS_HBOND_DONOR>
2

> <PUBCHEM_CACTVS_ROTATABLE_BOND>
5

> <PUBCHEM_CACTVS_SUBSKEYS>
AAADceB7AQAAAAAAAAAAAAAAAAAAAWAAAAAwYAAAAAAAAFgB9AAAHQAQAAAADAjBHgw8wPLJkACgAzRnRACCgCAxAiAI2aA4ZJgIIOLAkZGEIAhgkADIyAcQgMAOgAAAAAACAAAAAAAAAAQAAAAAAAAAAA==

> <PUBCHEM_IUPAC_OPENEYE_NAME>
N-[(3-fluorophenyl)methyl]-2-(1H-indol-3-yl)ethanamine

> <PUBCHEM_IUPAC_CAS_NAME>
N-[(3-fluorophenyl)methyl]-2-(1H-indol-3-yl)ethanamine

> <PUBCHEM_IUPAC_NAME_MARKUP>
<I>N</I>-[(3-fluorophenyl)methyl]-2-(1<I>H</I>-indol-3-yl)ethanamine

> <PUBCHEM_IUPAC_NAME>
N-[(3-fluorophenyl)methyl]-2-(1H-indol-3-yl)ethanamine

> <PUBCHEM_IUPAC_SYSTEMATIC_NAME>
N-[(3-fluorophenyl)methyl]-2-(1H-indol-3-yl)ethanamine

> <PUBCHEM_IUPAC_TRADITIONAL_NAME>
(3-fluorobenzyl)-[2-(1H-indol-3-yl)ethyl]amine

> <PUBCHEM_IUPAC_INCHI>
InChI=1S/C17H17FN2/c18-15-5-3-4-13(10-15)11-19-9-8-14-12-20-17-7-2-1-6-16(14)17/h1-7,10,12,19-20H,8-9,11H2

> <PUBCHEM_IUPAC_INCHIKEY>
QRXYRTSSPKERRT-UHFFFAOYSA-N

> <PUBCHEM_XLOGP3>
3.7

> <PUBCHEM_EXACT_MASS>
268.137577

> <PUBCHEM_MOLECULAR_FORMULA>
C17H17FN2

> <PUBCHEM_MOLECULAR_WEIGHT>
268.33

> <PUBCHEM_OPENEYE_CAN_SMILES>
C1=CC=C2C(=C1)C(=CN2)CCNCC3=CC(=CC=C3)F

> <PUBCHEM_OPENEYE_ISO_SMILES>
C1=CC=C2C(=C1)C(=CN2)CCNCC3=CC(=CC=C3)F

> <PUBCHEM_CACTVS_TPSA>
27.8

> <PUBCHEM_MONOISOTOPIC_WEIGHT>
268.137577

> <PUBCHEM_TOTAL_CHARGE>
0

> <PUBCHEM_HEAVY_ATOM_COUNT>
20

> <PUBCHEM_ATOM_DEF_STEREO_COUNT>
0

> <PUBCHEM_ATOM_UDEF_STEREO_COUNT>
0

> <PUBCHEM_BOND_DEF_STEREO_COUNT>
0

> <PUBCHEM_BOND_UDEF_STEREO_COUNT>
0

> <PUBCHEM_ISOTOPIC_ATOM_COUNT>
0

> <PUBCHEM_COMPONENT_COUNT>
1

> <PUBCHEM_CACTVS_TAUTO_COUNT>
-1

> <PUBCHEM_COORDINATE_TYPE>
1
5
255

> <PUBCHEM_BONDANNOTATIONS>
11  14  8
12  15  8
13  16  8
13  17  8
14  15  8
16  18  8
17  19  8
18  20  8
19  20  8
2  8  8
2  9  8
5  6  8
5  9  8
6  11  8
6  8  8
8  12  8

$$$$
472137
  -OEChem-09211917432D

 37 39  0     0  0  0  0  0  0999 V2000
    8.4993    4.1572    0.0000 F   0  0  0  0  0  0  0  0  0  0  0  0
    4.6783   -3.5678    0.0000 N   0  0  0  0  0  0  0  0  0  0  0  0
    6.2781    0.1489    0.0000 N   0  0  0  0  0  0  0  0  0  0  0  0
    4.9889   -1.0079    0.0000 C   0  0  0  0  0  0  0  0  0  0  0  0
    4.6783   -1.9584    0.0000 C   0  0  0  0  0  0  0  0  0  0  0  0
    3.7320   -2.2631    0.0000 C   0  0  0  0  0  0  0  0  0  0  0  0
    5.9674   -0.8016    0.0000 C   0  0  0  0  0  0  0  0  0  0  0  0
    3.7320   -3.2631    0.0000 C   0  0  0  0  0  0  0  0  0  0  0  0
    5.2619   -2.7631    0.0000 C   0  0  0  0  0  0  0  0  0  0  0  0
    7.2566    0.3551    0.0000 C   0  0  0  0  0  0  0  0  0  0  0  0
    2.8660   -1.7631    0.0000 C   0  0  0  0  0  0  0  0  0  0  0  0
    2.8660   -3.7631    0.0000 C   0  0  0  0  0  0  0  0  0  0  0  0
    7.5673    1.3056    0.0000 C   0  0  0  0  0  0  0  0  0  0  0  0
    2.0000   -2.2631    0.0000 C   0  0  0  0  0  0  0  0  0  0  0  0
    2.0000   -3.2631    0.0000 C   0  0  0  0  0  0  0  0  0  0  0  0
    8.5458    1.5118    0.0000 C   0  0  0  0  0  0  0  0  0  0  0  0
    6.8994    2.0499    0.0000 C   0  0  0  0  0  0  0  0  0  0  0  0
    8.8564    2.4623    0.0000 C   0  0  0  0  0  0  0  0  0  0  0  0
    7.2101    3.0004    0.0000 C   0  0  0  0  0  0  0  0  0  0  0  0
    8.1886    3.2066    0.0000 C   0  0  0  0  0  0  0  0  0  0  0  0
    4.9684   -0.3882    0.0000 H   0  0  0  0  0  0  0  0  0  0  0  0
    4.3751   -0.9205    0.0000 H   0  0  0  0  0  0  0  0  0  0  0  0
    5.9880   -1.4213    0.0000 H   0  0  0  0  0  0  0  0  0  0  0  0
    6.5812   -0.8890    0.0000 H   0  0  0  0  0  0  0  0  0  0  0  0
    5.8819   -2.7631    0.0000 H   0  0  0  0  0  0  0  0  0  0  0  0
    5.8640    0.6103    0.0000 H   0  0  0  0  0  0  0  0  0  0  0  0
    4.8709   -4.1572    0.0000 H   0  0  0  0  0  0  0  0  0  0  0  0
    7.2772   -0.2646    0.0000 H   0  0  0  0  0  0  0  0  0  0  0  0
    7.8704    0.2677    0.0000 H   0  0  0  0  0  0  0  0  0  0  0  0
    2.8660   -1.1431    0.0000 H   0  0  0  0  0  0  0  0  0  0  0  0
    2.8660   -4.3831    0.0000 H   0  0  0  0  0  0  0  0  0  0  0  0
    1.4631   -1.9531    0.0000 H   0  0  0  0  0  0  0  0  0  0  0  0
    1.4631   -3.5731    0.0000 H   0  0  0  0  0  0  0  0  0  0  0  0
    8.9598    1.0504    0.0000 H   0  0  0  0  0  0  0  0  0  0  0  0
    6.2928    1.9221    0.0000 H   0  0  0  0  0  0  0  0  0  0  0  0
    9.4631    2.5902    0.0000 H   0  0  0  0  0  0  0  0  0  0  0  0
    6.7960    3.4619    0.0000 H   0  0  0  0  0  0  0  0  0  0  0  0
  1 20  1  0  0  0  0
  2  8  1  0  0  0  0
  2  9  1  0  0  0  0
  2 27  1  0  0  0  0
  3  7  1  0  0  0  0
  3 10  1  0  0  0  0
  3 26  1  0  0  0  0
  4  5  1  0  0  0  0
  4  7  1  0  0  0  0
  4 21  1  0  0  0  0
  4 22  1  0  0  0  0
  5  6  1  0  0  0  0
  5  9  2  0  0  0  0
  6  8  1  0  0  0  0
  6 11  2  0  0  0  0
  7 23  1  0  0  0  0
  7 24  1  0  0  0  0
  8 12  2  0  0  0  0
  9 25  1  0  0  0  0
 10 13  1  0  0  0  0
 10 28  1  0  0  0  0
 10 29  1  0  0  0  0
 11 14  1  0  0  0  0
 11 30  1  0  0  0  0
 12 15  1  0  0  0  0
 12 31  1  0  0  0  0
 13 16  2  0  0  0  0
 13 17  1  0  0  0  0
 14 15  2  0  0  0  0
 14 32  1  0  0  0  0
 15 33  1  0  0  0  0
 16 18  1  0  0  0  0
 16 34  1  0  0  0  0
 17 19  2  0  0  0  0
 17 35  1  0  0  0  0
 18 20  2  0  0  0  0
 18 36  1  0  0  0  0
 19 20  1  0  0  0  0
 19 37  1  0  0  0  0
M  END
> <PUBCHEM_COMPOUND_CID>
472137

> <PUBCHEM_COMPOUND_CANONICALIZED>
1

> <PUBCHEM_CACTVS_COMPLEXITY>
289

> <PUBCHEM_CACTVS_HBOND_ACCEPTOR>
2

> <PUBCHEM_CACTVS_HBOND_DONOR>
2

> <PUBCHEM_CACTVS_ROTATABLE_BOND>
5

> <PUBCHEM_CACTVS_SUBSKEYS>
AAADceB7AQAAAAAAAAAAAAAAAAAAAWAAAAAwYAAAAAAAAFgB9AAAHQAQAAAADAjBHgw8wPLJkACgAzRnRACCgCAxAiAI2aA4ZJgIIOLAkZGEIAhgkADIyAcQgMAOgAAAAAACAAAAAAAAAAQAAAAAAAAAAA==

> <PUBCHEM_IUPAC_OPENEYE_NAME>
N-[(4-fluorophenyl)methyl]-2-(1H-indol-3-yl)ethanamine

> <PUBCHEM_IUPAC_CAS_NAME>
N-[(4-fluorophenyl)methyl]-2-(1H-indol-3-yl)ethanamine

> <PUBCHEM_IUPAC_NAME_MARKUP>
<I>N</I>-[(4-fluorophenyl)methyl]-2-(1<I>H</I>-indol-3-yl)ethanamine

> <PUBCHEM_IUPAC_NAME>
N-[(4-fluorophenyl)methyl]-2-(1H-indol-3-yl)ethanamine

> <PUBCHEM_IUPAC_SYSTEMATIC_NAME>
N-[(4-fluorophenyl)methyl]-2-(1H-indol-3-yl)ethanamine

> <PUBCHEM_IUPAC_TRADITIONAL_NAME>
(4-fluorobenzyl)-[2-(1H-indol-3-yl)ethyl]amine

> <PUBCHEM_IUPAC_INCHI>
InChI=1S/C17H17FN2/c18-15-7-5-13(6-8-15)11-19-10-9-14-12-20-17-4-2-1-3-16(14)17/h1-8,12,19-20H,9-11H2

> <PUBCHEM_IUPAC_INCHIKEY>
GNAOYSCNQZGVBP-UHFFFAOYSA-N

> <PUBCHEM_XLOGP3>
3.7

> <PUBCHEM_EXACT_MASS>
268.137577

> <PUBCHEM_MOLECULAR_FORMULA>
C17H17FN2

> <PUBCHEM_MOLECULAR_WEIGHT>
268.33

> <PUBCHEM_OPENEYE_CAN_SMILES>
C1=CC=C2C(=C1)C(=CN2)CCNCC3=CC=C(C=C3)F

> <PUBCHEM_OPENEYE_ISO_SMILES>
C1=CC=C2C(=C1)C(=CN2)CCNCC3=CC=C(C=C3)F

> <PUBCHEM_CACTVS_TPSA>
27.8

> <PUBCHEM_MONOISOTOPIC_WEIGHT>
268.137577

> <PUBCHEM_TOTAL_CHARGE>
0

> <PUBCHEM_HEAVY_ATOM_COUNT>
20

> <PUBCHEM_ATOM_DEF_STEREO_COUNT>
0

> <PUBCHEM_ATOM_UDEF_STEREO_COUNT>
0

> <PUBCHEM_BOND_DEF_STEREO_COUNT>
0

> <PUBCHEM_BOND_UDEF_STEREO_COUNT>
0

> <PUBCHEM_ISOTOPIC_ATOM_COUNT>
0

> <PUBCHEM_COMPONENT_COUNT>
1

> <PUBCHEM_CACTVS_TAUTO_COUNT>
-1

> <PUBCHEM_COORDINATE_TYPE>
1
5
255

> <PUBCHEM_BONDANNOTATIONS>
11  14  8
12  15  8
13  16  8
13  17  8
14  15  8
16  18  8
17  19  8
18  20  8
19  20  8
2  8  8
2  9  8
5  6  8
5  9  8
6  11  8
6  8  8
8  12  8

$$$$
412865
  -OEChem-09211917432D

 50 54  0     0  0  0  0  0  0999 V2000
    7.9244    0.2062    0.0000 N   0  0  0  0  0  0  0  0  0  0  0  0
    5.9674   -0.2062    0.0000 N   0  0  0  0  0  0  0  0  0  0  0  0
    9.2136    2.9724    0.0000 N   0  0  0  0  0  0  0  0  0  0  0  0
    4.6783   -2.9724    0.0000 N   0  0  0  0  0  0  0  0  0  0  0  0
    6.2781    0.7443    0.0000 C   0  0  0  0  0  0  0  0  0  0  0  0
    7.2566    0.9505    0.0000 C   0  0  0  0  0  0  0  0  0  0  0  0
    6.6353   -0.9505    0.0000 C   0  0  0  0  0  0  0  0  0  0  0  0
    7.6138   -0.7443    0.0000 C   0  0  0  0  0  0  0  0  0  0  0  0
    8.9030    0.4124    0.0000 C   0  0  0  0  0  0  0  0  0  0  0  0
    4.9889   -0.4124    0.0000 C   0  0  0  0  0  0  0  0  0  0  0  0
    9.2136    1.3630    0.0000 C   0  0  0  0  0  0  0  0  0  0  0  0
    4.6783   -1.3630    0.0000 C   0  0  0  0  0  0  0  0  0  0  0  0
   10.1598    1.6677    0.0000 C   0  0  0  0  0  0  0  0  0  0  0  0
    3.7320   -1.6677    0.0000 C   0  0  0  0  0  0  0  0  0  0  0  0
    8.6300    2.1677    0.0000 C   0  0  0  0  0  0  0  0  0  0  0  0
    5.2619   -2.1677    0.0000 C   0  0  0  0  0  0  0  0  0  0  0  0
   10.1598    2.6677    0.0000 C   0  0  0  0  0  0  0  0  0  0  0  0
    3.7320   -2.6677    0.0000 C   0  0  0  0  0  0  0  0  0  0  0  0
   11.0259    1.1677    0.0000 C   0  0  0  0  0  0  0  0  0  0  0  0
    2.8660   -1.1677    0.0000 C   0  0  0  0  0  0  0  0  0  0  0  0
   11.0259    3.1677    0.0000 C   0  0  0  0  0  0  0  0  0  0  0  0
    2.8660   -3.1677    0.0000 C   0  0  0  0  0  0  0  0  0  0  0  0
   11.8919    1.6677    0.0000 C   0  0  0  0  0  0  0  0  0  0  0  0
    2.0000   -1.6677    0.0000 C   0  0  0  0  0  0  0  0  0  0  0  0
   11.8919    2.6677    0.0000 C   0  0  0  0  0  0  0  0  0  0  0  0
    2.0000   -2.6677    0.0000 C   0  0  0  0  0  0  0  0  0  0  0  0
    5.6643    0.8317    0.0000 H   0  0  0  0  0  0  0  0  0  0  0  0
    6.2575    1.3640    0.0000 H   0  0  0  0  0  0  0  0  0  0  0  0
    6.8665   -1.5258    0.0000 H   0  0  0  0  0  0  0  0  0  0  0  0
    6.1089   -1.2782    0.0000 H   0  0  0  0  0  0  0  0  0  0  0  0
    7.7830    1.2782    0.0000 H   0  0  0  0  0  0  0  0  0  0  0  0
    7.0254    1.5258    0.0000 H   0  0  0  0  0  0  0  0  0  0  0  0
    7.6344   -1.3640    0.0000 H   0  0  0  0  0  0  0  0  0  0  0  0
    8.2276   -0.8317    0.0000 H   0  0  0  0  0  0  0  0  0  0  0  0
    8.9235   -0.2072    0.0000 H   0  0  0  0  0  0  0  0  0  0  0  0
    9.5168    0.3251    0.0000 H   0  0  0  0  0  0  0  0  0  0  0  0
    4.9684    0.2072    0.0000 H   0  0  0  0  0  0  0  0  0  0  0  0
    4.3751   -0.3251    0.0000 H   0  0  0  0  0  0  0  0  0  0  0  0
    8.0100    2.1677    0.0000 H   0  0  0  0  0  0  0  0  0  0  0  0
    5.8819   -2.1677    0.0000 H   0  0  0  0  0  0  0  0  0  0  0  0
    9.0210    3.5617    0.0000 H   0  0  0  0  0  0  0  0  0  0  0  0
    4.8709   -3.5617    0.0000 H   0  0  0  0  0  0  0  0  0  0  0  0
   11.0259    0.5477    0.0000 H   0  0  0  0  0  0  0  0  0  0  0  0
    2.8660   -0.5477    0.0000 H   0  0  0  0  0  0  0  0  0  0  0  0
   11.0259    3.7877    0.0000 H   0  0  0  0  0  0  0  0  0  0  0  0
    2.8660   -3.7877    0.0000 H   0  0  0  0  0  0  0  0  0  0  0  0
   12.4288    1.3577    0.0000 H   0  0  0  0  0  0  0  0  0  0  0  0
    1.4631   -1.3577    0.0000 H   0  0  0  0  0  0  0  0  0  0  0  0
   12.4288    2.9777    0.0000 H   0  0  0  0  0  0  0  0  0  0  0  0
    1.4631   -2.9777    0.0000 H   0  0  0  0  0  0  0  0  0  0  0  0
  1  6  1  0  0  0  0
  1  8  1  0  0  0  0
  1  9  1  0  0  0  0
  2  5  1  0  0  0  0
  2  7  1  0  0  0  0
  2 10  1  0  0  0  0
  3 15  1  0  0  0  0
  3 17  1  0  0  0  0
  3 41  1  0  0  0  0
  4 16  1  0  0  0  0
  4 18  1  0  0  0  0
  4 42  1  0  0  0  0
  5  6  1  0  0  0  0
  5 27  1  0  0  0  0
  5 28  1  0  0  0  0
  6 31  1  0  0  0  0
  6 32  1  0  0  0  0
  7  8  1  0  0  0  0
  7 29  1  0  0  0  0
  7 30  1  0  0  0  0
  8 33  1  0  0  0  0
  8 34  1  0  0  0  0
  9 11  1  0  0  0  0
  9 35  1  0  0  0  0
  9 36  1  0  0  0  0
 10 12  1  0  0  0  0
 10 37  1  0  0  0  0
 10 38  1  0  0  0  0
 11 13  1  0  0  0  0
 11 15  2  0  0  0  0
 12 14  1  0  0  0  0
 12 16  2  0  0  0  0
 13 17  1  0  0  0  0
 13 19  2  0  0  0  0
 14 18  1  0  0  0  0
 14 20  2  0  0  0  0
 15 39  1  0  0  0  0
 16 40  1  0  0  0  0
 17 21  2  0  0  0  0
 18 22  2  0  0  0  0
 19 23  1  0  0  0  0
 19 43  1  0  0  0  0
 20 24  1  0  0  0  0
 20 44  1  0  0  0  0
 21 25  1  0  0  0  0
 21 45  1  0  0  0  0
 22 26  1  0  0  0  0
 22 46  1  0  0  0  0
 23 25  2  0  0  0  0
 23 47  1  0  0  0  0
 24 26  2  0  0  0  0
 24 48  1  0  0  0  0
 25 49  1  0  0  0  0
 26 50  1  0  0  0  0
M  END
> <PUBCHEM_COMPOUND_CID>
412865

> <PUBCHEM_COMPOUND_CANONICALIZED>
1

> <PUBCHEM_CACTVS_COMPLEXITY>
419

> <PUBCHEM_CACTVS_HBOND_ACCEPTOR>
2

> <PUBCHEM_CACTVS_HBOND_DONOR>
2

> <PUBCHEM_CACTVS_ROTATABLE_BOND>
4

> <PUBCHEM_CACTVS_SUBSKEYS>
AAADceB7gAAAAAAAAAAAAAAAAAAAAWLAAAA8YIAAAAAAAFgB/gAAHAAQAAAADAjBHgQ8wPPJkACgAzRnRACCgCAxAiAI2aA4ZJgIYOLA0ZGUIAhgkADIyAcQgMAOgAAAAAACAAAAAAAAAAQAAAAAAAAAAA==

> <PUBCHEM_IUPAC_OPENEYE_NAME>
3-[[4-(1H-indol-3-ylmethyl)piperazin-1-yl]methyl]-1H-indole

> <PUBCHEM_IUPAC_CAS_NAME>
3-[[4-(1H-indol-3-ylmethyl)-1-piperazinyl]methyl]-1H-indole

> <PUBCHEM_IUPAC_NAME_MARKUP>
3-[[4-(1<I>H</I>-indol-3-ylmethyl)piperazin-1-yl]methyl]-1<I>H</I>-indole

> <PUBCHEM_IUPAC_NAME>
3-[[4-(1H-indol-3-ylmethyl)piperazin-1-yl]methyl]-1H-indole

> <PUBCHEM_IUPAC_SYSTEMATIC_NAME>
3-[[4-(1H-indol-3-ylmethyl)piperazin-1-yl]methyl]-1H-indole

> <PUBCHEM_IUPAC_TRADITIONAL_NAME>
3-[[4-(1H-indol-3-ylmethyl)piperazino]methyl]-1H-indole

> <PUBCHEM_IUPAC_INCHI>
InChI=1S/C22H24N4/c1-3-7-21-19(5-1)17(13-23-21)15-25-9-11-26(12-10-25)16-18-14-24-22-8-4-2-6-20(18)22/h1-8,13-14,23-24H,9-12,15-16H2

> <PUBCHEM_IUPAC_INCHIKEY>
WSJVQTJWVHONKW-UHFFFAOYSA-N

> <PUBCHEM_XLOGP3_AA>
3.3

> <PUBCHEM_EXACT_MASS>
344.200097

> <PUBCHEM_MOLECULAR_FORMULA>
C22H24N4

> <PUBCHEM_MOLECULAR_WEIGHT>
344.5

> <PUBCHEM_OPENEYE_CAN_SMILES>
C1CN(CCN1CC2=CNC3=CC=CC=C32)CC4=CNC5=CC=CC=C54

> <PUBCHEM_OPENEYE_ISO_SMILES>
C1CN(CCN1CC2=CNC3=CC=CC=C32)CC4=CNC5=CC=CC=C54

> <PUBCHEM_CACTVS_TPSA>
38.1

> <PUBCHEM_MONOISOTOPIC_WEIGHT>
344.200097

> <PUBCHEM_TOTAL_CHARGE>
0

> <PUBCHEM_HEAVY_ATOM_COUNT>
26

> <PUBCHEM_ATOM_DEF_STEREO_COUNT>
0

> <PUBCHEM_ATOM_UDEF_STEREO_COUNT>
0

> <PUBCHEM_BOND_DEF_STEREO_COUNT>
0

> <PUBCHEM_BOND_UDEF_STEREO_COUNT>
0

> <PUBCHEM_ISOTOPIC_ATOM_COUNT>
0

> <PUBCHEM_COMPONENT_COUNT>
1

> <PUBCHEM_CACTVS_TAUTO_COUNT>
-1

> <PUBCHEM_COORDINATE_TYPE>
1
5
255

> <PUBCHEM_BONDANNOTATIONS>
11  13  8
11  15  8
12  14  8
12  16  8
13  17  8
13  19  8
14  18  8
14  20  8
17  21  8
18  22  8
19  23  8
20  24  8
21  25  8
22  26  8
23  25  8
24  26  8
3  15  8
3  17  8
4  16  8
4  18  8

$$$$
389556
  -OEChem-09211917432D

 33 36  0     0  0  0  0  0  0999 V2000
    9.6722   -0.6077    0.0000 N   0  0  0  0  0  0  0  0  0  0  0  0
    2.5836   -0.6077    0.0000 N   0  0  0  0  0  0  0  0  0  0  0  0
    6.1279    1.1970    0.0000 C   0  0  0  0  0  0  0  0  0  0  0  0
    6.9939    0.6970    0.0000 C   0  0  0  0  0  0  0  0  0  0  0  0
    5.2619    0.6970    0.0000 C   0  0  0  0  0  0  0  0  0  0  0  0
    8.7260    0.6970    0.0000 C   0  0  0  0  0  0  0  0  0  0  0  0
    3.5298    0.6970    0.0000 C   0  0  0  0  0  0  0  0  0  0  0  0
    7.8600    1.1970    0.0000 C   0  0  0  0  0  0  0  0  0  0  0  0
    4.3958    1.1970    0.0000 C   0  0  0  0  0  0  0  0  0  0  0  0
    8.7260   -0.3030    0.0000 C   0  0  0  0  0  0  0  0  0  0  0  0
    3.5298   -0.3030    0.0000 C   0  0  0  0  0  0  0  0  0  0  0  0
    6.9939   -0.3030    0.0000 C   0  0  0  0  0  0  0  0  0  0  0  0
    5.2619   -0.3030    0.0000 C   0  0  0  0  0  0  0  0  0  0  0  0
    7.8600   -0.8030    0.0000 C   0  0  0  0  0  0  0  0  0  0  0  0
    4.3958   -0.8030    0.0000 C   0  0  0  0  0  0  0  0  0  0  0  0
    9.6722    1.0018    0.0000 C   0  0  0  0  0  0  0  0  0  0  0  0
    2.5836    1.0018    0.0000 C   0  0  0  0  0  0  0  0  0  0  0  0
   10.2558    0.1970    0.0000 C   0  0  0  0  0  0  0  0  0  0  0  0
    2.0000    0.1970    0.0000 C   0  0  0  0  0  0  0  0  0  0  0  0
    6.5264    1.6720    0.0000 H   0  0  0  0  0  0  0  0  0  0  0  0
    5.7294    1.6720    0.0000 H   0  0  0  0  0  0  0  0  0  0  0  0
    7.8600    1.8170    0.0000 H   0  0  0  0  0  0  0  0  0  0  0  0
    4.3958    1.8170    0.0000 H   0  0  0  0  0  0  0  0  0  0  0  0
    6.4570   -0.6130    0.0000 H   0  0  0  0  0  0  0  0  0  0  0  0
    5.7988   -0.6130    0.0000 H   0  0  0  0  0  0  0  0  0  0  0  0
    7.8600   -1.4230    0.0000 H   0  0  0  0  0  0  0  0  0  0  0  0
    4.3958   -1.4230    0.0000 H   0  0  0  0  0  0  0  0  0  0  0  0
    9.8648    1.5911    0.0000 H   0  0  0  0  0  0  0  0  0  0  0  0
    2.3910    1.5911    0.0000 H   0  0  0  0  0  0  0  0  0  0  0  0
    9.8648   -1.1970    0.0000 H   0  0  0  0  0  0  0  0  0  0  0  0
    2.3910   -1.1970    0.0000 H   0  0  0  0  0  0  0  0  0  0  0  0
   10.8758    0.1970    0.0000 H   0  0  0  0  0  0  0  0  0  0  0  0
    1.3800    0.1970    0.0000 H   0  0  0  0  0  0  0  0  0  0  0  0
  1 10  1  0  0  0  0
  1 18  1  0  0  0  0
  1 30  1  0  0  0  0
  2 11  1  0  0  0  0
  2 19  1  0  0  0  0
  2 31  1  0  0  0  0
  3  4  1  0  0  0  0
  3  5  1  0  0  0  0
  3 20  1  0  0  0  0
  3 21  1  0  0  0  0
  4  8  2  0  0  0  0
  4 12  1  0  0  0  0
  5  9  2  0  0  0  0
  5 13  1  0  0  0  0
  6  8  1  0  0  0  0
  6 10  2  0  0  0  0
  6 16  1  0  0  0  0
  7  9  1  0  0  0  0
  7 11  2  0  0  0  0
  7 17  1  0  0  0  0
  8 22  1  0  0  0  0
  9 23  1  0  0  0  0
 10 14  1  0  0  0  0
 11 15  1  0  0  0  0
 12 14  2  0  0  0  0
 12 24  1  0  0  0  0
 13 15  2  0  0  0  0
 13 25  1  0  0  0  0
 14 26  1  0  0  0  0
 15 27  1  0  0  0  0
 16 18  2  0  0  0  0
 16 28  1  0  0  0  0
 17 19  2  0  0  0  0
 17 29  1  0  0  0  0
 18 32  1  0  0  0  0
 19 33  1  0  0  0  0
M  END
> <PUBCHEM_COMPOUND_CID>
389556

> <PUBCHEM_COMPOUND_CANONICALIZED>
1

> <PUBCHEM_CACTVS_COMPLEXITY>
286

> <PUBCHEM_CACTVS_HBOND_ACCEPTOR>
0

> <PUBCHEM_CACTVS_HBOND_DONOR>
2

> <PUBCHEM_CACTVS_ROTATABLE_BOND>
2

> <PUBCHEM_CACTVS_SUBSKEYS>
AAADccB7AAAAAAAAAAAAAAAAAAAAAWLAAAAwYAAAAAAAAFgB/gAAHAAQAAAADAjBHgQ8wPLJkACgAzRnRACCgCAxAiAI2aA4ZJgIIOLAkZGEIAhgkADIyAcQgMAOCAACAAACAAAQAAQAAAQAAAAAAAAAAA==

> <PUBCHEM_IUPAC_OPENEYE_NAME>
5-(1H-indol-5-ylmethyl)-1H-indole

> <PUBCHEM_IUPAC_CAS_NAME>
5-(1H-indol-5-ylmethyl)-1H-indole

> <PUBCHEM_IUPAC_NAME_MARKUP>
5-(1<I>H</I>-indol-5-ylmethyl)-1<I>H</I>-indole

> <PUBCHEM_IUPAC_NAME>
5-(1H-indol-5-ylmethyl)-1H-indole

> <PUBCHEM_IUPAC_SYSTEMATIC_NAME>
5-(1H-indol-5-ylmethyl)-1H-indole

> <PUBCHEM_IUPAC_TRADITIONAL_NAME>
5-(1H-indol-5-ylmethyl)-1H-indole

> <PUBCHEM_IUPAC_INCHI>
InChI=1S/C17H14N2/c1-3-16-14(5-7-18-16)10-12(1)9-13-2-4-17-15(11-13)6-8-19-17/h1-8,10-11,18-19H,9H2

> <PUBCHEM_IUPAC_INCHIKEY>
LCLLKZHSCXZJDQ-UHFFFAOYSA-N

> <PUBCHEM_XLOGP3_AA>
4.1

> <PUBCHEM_EXACT_MASS>
246.115698

> <PUBCHEM_MOLECULAR_FORMULA>
C17H14N2

> <PUBCHEM_MOLECULAR_WEIGHT>
246.31

> <PUBCHEM_OPENEYE_CAN_SMILES>
C1=CC2=C(C=CN2)C=C1CC3=CC4=C(C=C3)NC=C4

> <PUBCHEM_OPENEYE_ISO_SMILES>
C1=CC2=C(C=CN2)C=C1CC3=CC4=C(C=C3)NC=C4

> <PUBCHEM_CACTVS_TPSA>
31.6

> <PUBCHEM_MONOISOTOPIC_WEIGHT>
246.115698

> <PUBCHEM_TOTAL_CHARGE>
0

> <PUBCHEM_HEAVY_ATOM_COUNT>
19

> <PUBCHEM_ATOM_DEF_STEREO_COUNT>
0

> <PUBCHEM_ATOM_UDEF_STEREO_COUNT>
0

> <PUBCHEM_BOND_DEF_STEREO_COUNT>
0

> <PUBCHEM_BOND_UDEF_STEREO_COUNT>
0

> <PUBCHEM_ISOTOPIC_ATOM_COUNT>
0

> <PUBCHEM_COMPONENT_COUNT>
1

> <PUBCHEM_CACTVS_TAUTO_COUNT>
-1

> <PUBCHEM_COORDINATE_TYPE>
1
5
255

> <PUBCHEM_BONDANNOTATIONS>
1  10  8
1  18  8
10  14  8
11  15  8
12  14  8
13  15  8
16  18  8
17  19  8
2  11  8
2  19  8
4  12  8
4  8  8
5  13  8
5  9  8
6  10  8
6  16  8
6  8  8
7  11  8
7  17  8
7  9  8

$$$$
378608
  -OEChem-09211917432D

 38 41  0     1  0  0  0  0  0999 V2000
    6.2781    1.2507    0.0000 N   0  0  3  0  0  0  0  0  0  0  0  0
    4.6783   -2.4661    0.0000 N   0  0  0  0  0  0  0  0  0  0  0  0
    5.6945    2.0554    0.0000 C   0  0  0  0  0  0  0  0  0  0  0  0
    5.9674    0.3001    0.0000 C   0  0  0  0  0  0  0  0  0  0  0  0
    6.2781    2.8601    0.0000 C   0  0  0  0  0  0  0  0  0  0  0  0
    7.2243    1.5554    0.0000 C   0  0  0  0  0  0  0  0  0  0  0  0
    7.2243    2.5554    0.0000 C   0  0  0  0  0  0  0  0  0  0  0  0
    4.9889    0.0939    0.0000 C   0  0  0  0  0  0  0  0  0  0  0  0
    4.6783   -0.8566    0.0000 C   0  0  0  0  0  0  0  0  0  0  0  0
    8.0904    1.0554    0.0000 C   0  0  0  0  0  0  0  0  0  0  0  0
    3.7320   -1.1613    0.0000 C   0  0  0  0  0  0  0  0  0  0  0  0
    8.0904    3.0554    0.0000 C   0  0  0  0  0  0  0  0  0  0  0  0
    3.7320   -2.1613    0.0000 C   0  0  0  0  0  0  0  0  0  0  0  0
    5.2619   -1.6613    0.0000 C   0  0  0  0  0  0  0  0  0  0  0  0
    8.9564    1.5554    0.0000 C   0  0  0  0  0  0  0  0  0  0  0  0
    8.9564    2.5554    0.0000 C   0  0  0  0  0  0  0  0  0  0  0  0
    2.8660   -0.6613    0.0000 C   0  0  0  0  0  0  0  0  0  0  0  0
    2.8660   -2.6613    0.0000 C   0  0  0  0  0  0  0  0  0  0  0  0
    2.0000   -1.1613    0.0000 C   0  0  0  0  0  0  0  0  0  0  0  0
    2.0000   -2.1613    0.0000 C   0  0  0  0  0  0  0  0  0  0  0  0
    5.2336    2.4701    0.0000 H   0  0  0  0  0  0  0  0  0  0  0  0
    5.2336    1.6407    0.0000 H   0  0  0  0  0  0  0  0  0  0  0  0
    5.9880   -0.3195    0.0000 H   0  0  0  0  0  0  0  0  0  0  0  0
    6.5812    0.2128    0.0000 H   0  0  0  0  0  0  0  0  0  0  0  0
    6.5291    3.4270    0.0000 H   0  0  0  0  0  0  0  0  0  0  0  0
    5.7407    3.1694    0.0000 H   0  0  0  0  0  0  0  0  0  0  0  0
    4.9684    0.7136    0.0000 H   0  0  0  0  0  0  0  0  0  0  0  0
    4.3751    0.1813    0.0000 H   0  0  0  0  0  0  0  0  0  0  0  0
    8.0904    0.4354    0.0000 H   0  0  0  0  0  0  0  0  0  0  0  0
    8.0904    3.6754    0.0000 H   0  0  0  0  0  0  0  0  0  0  0  0
    5.8819   -1.6613    0.0000 H   0  0  0  0  0  0  0  0  0  0  0  0
    9.4933    1.2454    0.0000 H   0  0  0  0  0  0  0  0  0  0  0  0
    4.8709   -3.0554    0.0000 H   0  0  0  0  0  0  0  0  0  0  0  0
    9.4933    2.8654    0.0000 H   0  0  0  0  0  0  0  0  0  0  0  0
    2.8660   -0.0413    0.0000 H   0  0  0  0  0  0  0  0  0  0  0  0
    2.8660   -3.2813    0.0000 H   0  0  0  0  0  0  0  0  0  0  0  0
    1.4631   -0.8513    0.0000 H   0  0  0  0  0  0  0  0  0  0  0  0
    1.4631   -2.4713    0.0000 H   0  0  0  0  0  0  0  0  0  0  0  0
  1  3  1  0  0  0  0
  1  4  1  0  0  0  0
  1  6  1  0  0  0  0
  2 13  1  0  0  0  0
  2 14  1  0  0  0  0
  2 33  1  0  0  0  0
  3  5  1  0  0  0  0
  3 21  1  0  0  0  0
  3 22  1  0  0  0  0
  4  8  1  0  0  0  0
  4 23  1  0  0  0  0
  4 24  1  0  0  0  0
  5  7  1  0  0  0  0
  5 25  1  0  0  0  0
  5 26  1  0  0  0  0
  6  7  1  0  0  0  0
  6 10  2  0  0  0  0
  7 12  2  0  0  0  0
  8  9  1  0  0  0  0
  8 27  1  0  0  0  0
  8 28  1  0  0  0  0
  9 11  1  0  0  0  0
  9 14  2  0  0  0  0
 10 15  1  0  0  0  0
 10 29  1  0  0  0  0
 11 13  1  0  0  0  0
 11 17  2  0  0  0  0
 12 16  1  0  0  0  0
 12 30  1  0  0  0  0
 13 18  2  0  0  0  0
 14 31  1  0  0  0  0
 15 16  2  0  0  0  0
 15 32  1  0  0  0  0
 16 34  1  0  0  0  0
 17 19  1  0  0  0  0
 17 35  1  0  0  0  0
 18 20  1  0  0  0  0
 18 36  1  0  0  0  0
 19 20  2  0  0  0  0
 19 37  1  0  0  0  0
 20 38  1  0  0  0  0
M  END
> <PUBCHEM_COMPOUND_CID>
378608

> <PUBCHEM_COMPOUND_CANONICALIZED>
1

> <PUBCHEM_CACTVS_COMPLEXITY>
329

> <PUBCHEM_CACTVS_HBOND_ACCEPTOR>
1

> <PUBCHEM_CACTVS_HBOND_DONOR>
1

> <PUBCHEM_CACTVS_ROTATABLE_BOND>
3

> <PUBCHEM_CACTVS_SUBSKEYS>
AAADceB7AAAAAAAAAAAAAAAAAAAAAWLAAAAwYAAAAAAAAFgB9AAAHAAQAAAADAjBHgQ8wPPJkACgAzRnRACCgCAxAiAI2aA4ZJgIIOLAkZGEIAhgkADIyAcQgMAOgAAAAAACAAAAAAAAAAQAAAAAAAAAAA==

> <PUBCHEM_IUPAC_OPENEYE_NAME>
3-(2-indolin-1-ylethyl)-1H-indole

> <PUBCHEM_IUPAC_CAS_NAME>
3-[2-(2,3-dihydroindol-1-yl)ethyl]-1H-indole

> <PUBCHEM_IUPAC_NAME_MARKUP>
3-[2-(2,3-dihydroindol-1-yl)ethyl]-1<I>H</I>-indole

> <PUBCHEM_IUPAC_NAME>
3-[2-(2,3-dihydroindol-1-yl)ethyl]-1H-indole

> <PUBCHEM_IUPAC_SYSTEMATIC_NAME>
3-[2-(2,3-dihydroindol-1-yl)ethyl]-1H-indole

> <PUBCHEM_IUPAC_TRADITIONAL_NAME>
3-(2-indolin-1-ylethyl)-1H-indole

> <PUBCHEM_IUPAC_INCHI>
InChI=1S/C18H18N2/c1-4-8-18-14(5-1)9-11-20(18)12-10-15-13-19-17-7-3-2-6-16(15)17/h1-8,13,19H,9-12H2

> <PUBCHEM_IUPAC_INCHIKEY>
JFNPAIFYPYOSES-UHFFFAOYSA-N

> <PUBCHEM_XLOGP3_AA>
4.2

> <PUBCHEM_EXACT_MASS>
262.146999

> <PUBCHEM_MOLECULAR_FORMULA>
C18H18N2

> <PUBCHEM_MOLECULAR_WEIGHT>
262.3

> <PUBCHEM_OPENEYE_CAN_SMILES>
C1CN(C2=CC=CC=C21)CCC3=CNC4=CC=CC=C43

> <PUBCHEM_OPENEYE_ISO_SMILES>
C1CN(C2=CC=CC=C21)CCC3=CNC4=CC=CC=C43

> <PUBCHEM_CACTVS_TPSA>
19

> <PUBCHEM_MONOISOTOPIC_WEIGHT>
262.146999

> <PUBCHEM_TOTAL_CHARGE>
0

> <PUBCHEM_HEAVY_ATOM_COUNT>
20

> <PUBCHEM_ATOM_DEF_STEREO_COUNT>
0

> <PUBCHEM_ATOM_UDEF_STEREO_COUNT>
0

> <PUBCHEM_BOND_DEF_STEREO_COUNT>
0

> <PUBCHEM_BOND_UDEF_STEREO_COUNT>
0

> <PUBCHEM_ISOTOPIC_ATOM_COUNT>
0

> <PUBCHEM_COMPONENT_COUNT>
1

> <PUBCHEM_CACTVS_TAUTO_COUNT>
-1

> <PUBCHEM_COORDINATE_TYPE>
1
5
255

> <PUBCHEM_BONDANNOTATIONS>
10  15  8
11  13  8
11  17  8
12  16  8
13  18  8
15  16  8
17  19  8
18  20  8
19  20  8
2  13  8
2  14  8
6  10  8
6  7  8
7  12  8
9  11  8
9  14  8

$$$$
378604
  -OEChem-09211917432D

 36 39  0     0  0  0  0  0  0999 V2000
    6.2781    1.2507    0.0000 N   0  0  0  0  0  0  0  0  0  0  0  0
    4.6783   -2.4661    0.0000 N   0  0  0  0  0  0  0  0  0  0  0  0
    4.9889    0.0939    0.0000 C   0  0  0  0  0  0  0  0  0  0  0  0
    5.9674    0.3001    0.0000 C   0  0  0  0  0  0  0  0  0  0  0  0
    4.6783   -0.8566    0.0000 C   0  0  0  0  0  0  0  0  0  0  0  0
    3.7320   -1.1613    0.0000 C   0  0  0  0  0  0  0  0  0  0  0  0
    7.2243    1.5554    0.0000 C   0  0  0  0  0  0  0  0  0  0  0  0
    3.7320   -2.1613    0.0000 C   0  0  0  0  0  0  0  0  0  0  0  0
    7.2243    2.5554    0.0000 C   0  0  0  0  0  0  0  0  0  0  0  0
    5.2619   -1.6613    0.0000 C   0  0  0  0  0  0  0  0  0  0  0  0
    5.6945    2.0554    0.0000 C   0  0  0  0  0  0  0  0  0  0  0  0
    6.2781    2.8601    0.0000 C   0  0  0  0  0  0  0  0  0  0  0  0
    2.8660   -0.6613    0.0000 C   0  0  0  0  0  0  0  0  0  0  0  0
    8.0904    1.0554    0.0000 C   0  0  0  0  0  0  0  0  0  0  0  0
    2.8660   -2.6613    0.0000 C   0  0  0  0  0  0  0  0  0  0  0  0
    8.0904    3.0554    0.0000 C   0  0  0  0  0  0  0  0  0  0  0  0
    2.0000   -1.1613    0.0000 C   0  0  0  0  0  0  0  0  0  0  0  0
    8.9564    1.5554    0.0000 C   0  0  0  0  0  0  0  0  0  0  0  0
    2.0000   -2.1613    0.0000 C   0  0  0  0  0  0  0  0  0  0  0  0
    8.9564    2.5554    0.0000 C   0  0  0  0  0  0  0  0  0  0  0  0
    4.9684    0.7136    0.0000 H   0  0  0  0  0  0  0  0  0  0  0  0
    4.3751    0.1813    0.0000 H   0  0  0  0  0  0  0  0  0  0  0  0
    5.9880   -0.3195    0.0000 H   0  0  0  0  0  0  0  0  0  0  0  0
    6.5812    0.2128    0.0000 H   0  0  0  0  0  0  0  0  0  0  0  0
    5.8819   -1.6613    0.0000 H   0  0  0  0  0  0  0  0  0  0  0  0
    5.0745    2.0554    0.0000 H   0  0  0  0  0  0  0  0  0  0  0  0
    4.8709   -3.0554    0.0000 H   0  0  0  0  0  0  0  0  0  0  0  0
    6.0855    3.4494    0.0000 H   0  0  0  0  0  0  0  0  0  0  0  0
    2.8660   -0.0413    0.0000 H   0  0  0  0  0  0  0  0  0  0  0  0
    8.0904    0.4354    0.0000 H   0  0  0  0  0  0  0  0  0  0  0  0
    2.8660   -3.2813    0.0000 H   0  0  0  0  0  0  0  0  0  0  0  0
    8.0904    3.6754    0.0000 H   0  0  0  0  0  0  0  0  0  0  0  0
    1.4631   -0.8513    0.0000 H   0  0  0  0  0  0  0  0  0  0  0  0
    9.4933    1.2454    0.0000 H   0  0  0  0  0  0  0  0  0  0  0  0
    1.4631   -2.4713    0.0000 H   0  0  0  0  0  0  0  0  0  0  0  0
    9.4933    2.8654    0.0000 H   0  0  0  0  0  0  0  0  0  0  0  0
  1  4  1  0  0  0  0
  1  7  1  0  0  0  0
  1 11  1  0  0  0  0
  2  8  1  0  0  0  0
  2 10  1  0  0  0  0
  2 27  1  0  0  0  0
  3  4  1  0  0  0  0
  3  5  1  0  0  0  0
  3 21  1  0  0  0  0
  3 22  1  0  0  0  0
  4 23  1  0  0  0  0
  4 24  1  0  0  0  0
  5  6  1  0  0  0  0
  5 10  2  0  0  0  0
  6  8  1  0  0  0  0
  6 13  2  0  0  0  0
  7  9  1  0  0  0  0
  7 14  2  0  0  0  0
  8 15  2  0  0  0  0
  9 12  1  0  0  0  0
  9 16  2  0  0  0  0
 10 25  1  0  0  0  0
 11 12  2  0  0  0  0
 11 26  1  0  0  0  0
 12 28  1  0  0  0  0
 13 17  1  0  0  0  0
 13 29  1  0  0  0  0
 14 18  1  0  0  0  0
 14 30  1  0  0  0  0
 15 19  1  0  0  0  0
 15 31  1  0  0  0  0
 16 20  1  0  0  0  0
 16 32  1  0  0  0  0
 17 19  2  0  0  0  0
 17 33  1  0  0  0  0
 18 20  2  0  0  0  0
 18 34  1  0  0  0  0
 19 35  1  0  0  0  0
 20 36  1  0  0  0  0
M  END
> <PUBCHEM_COMPOUND_CID>
378604

> <PUBCHEM_COMPOUND_CANONICALIZED>
1

> <PUBCHEM_CACTVS_COMPLEXITY>
329

> <PUBCHEM_CACTVS_HBOND_ACCEPTOR>
0

> <PUBCHEM_CACTVS_HBOND_DONOR>
1

> <PUBCHEM_CACTVS_ROTATABLE_BOND>
3

> <PUBCHEM_CACTVS_SUBSKEYS>
AAADceB7AAAAAAAAAAAAAAAAAAAAAWLAAAAwYAAAAAAAAFgB/gAAHAAQAAAADAjBHgQ8wPPNkACgAzRnRACCgCAxAiAI2aA4ZJgIIOLAkZGEIAhgkADIyAcQgMAOgAAAAAACAAAAAAAAAAQAAAAAAAAAAA==

> <PUBCHEM_IUPAC_OPENEYE_NAME>
1-[2-(1H-indol-3-yl)ethyl]indole

> <PUBCHEM_IUPAC_CAS_NAME>
1-[2-(1H-indol-3-yl)ethyl]indole

> <PUBCHEM_IUPAC_NAME_MARKUP>
1-[2-(1<I>H</I>-indol-3-yl)ethyl]indole

> <PUBCHEM_IUPAC_NAME>
1-[2-(1H-indol-3-yl)ethyl]indole

> <PUBCHEM_IUPAC_SYSTEMATIC_NAME>
1-[2-(1H-indol-3-yl)ethyl]indole

> <PUBCHEM_IUPAC_TRADITIONAL_NAME>
1-[2-(1H-indol-3-yl)ethyl]indole

> <PUBCHEM_IUPAC_INCHI>
InChI=1S/C18H16N2/c1-4-8-18-14(5-1)9-11-20(18)12-10-15-13-19-17-7-3-2-6-16(15)17/h1-9,11,13,19H,10,12H2

> <PUBCHEM_IUPAC_INCHIKEY>
QTHJXQCOLGYAGN-UHFFFAOYSA-N

> <PUBCHEM_XLOGP3_AA>
4

> <PUBCHEM_EXACT_MASS>
260.131349

> <PUBCHEM_MOLECULAR_FORMULA>
C18H16N2

> <PUBCHEM_MOLECULAR_WEIGHT>
260.3

> <PUBCHEM_OPENEYE_CAN_SMILES>
C1=CC=C2C(=C1)C=CN2CCC3=CNC4=CC=CC=C43

> <PUBCHEM_OPENEYE_ISO_SMILES>
C1=CC=C2C(=C1)C=CN2CCC3=CNC4=CC=CC=C43

> <PUBCHEM_CACTVS_TPSA>
20.7

> <PUBCHEM_MONOISOTOPIC_WEIGHT>
260.131349

> <PUBCHEM_TOTAL_CHARGE>
0

> <PUBCHEM_HEAVY_ATOM_COUNT>
20

> <PUBCHEM_ATOM_DEF_STEREO_COUNT>
0

> <PUBCHEM_ATOM_UDEF_STEREO_COUNT>
0

> <PUBCHEM_BOND_DEF_STEREO_COUNT>
0

> <PUBCHEM_BOND_UDEF_STEREO_COUNT>
0

> <PUBCHEM_ISOTOPIC_ATOM_COUNT>
0

> <PUBCHEM_COMPONENT_COUNT>
1

> <PUBCHEM_CACTVS_TAUTO_COUNT>
-1

> <PUBCHEM_COORDINATE_TYPE>
1
5
255

> <PUBCHEM_BONDANNOTATIONS>
1  11  8
1  7  8
11  12  8
13  17  8
14  18  8
15  19  8
16  20  8
17  19  8
18  20  8
2  10  8
2  8  8
5  10  8
5  6  8
6  13  8
6  8  8
7  14  8
7  9  8
8  15  8
9  12  8
9  16  8

$$$$
347330
  -OEChem-09211917432D

 32 34  0     0  0  0  0  0  0999 V2000
    4.6783   -2.5142    0.0000 N   0  0  0  0  0  0  0  0  0  0  0  0
    4.6783   -0.9048    0.0000 C   0  0  0  0  0  0  0  0  0  0  0  0
    4.9889    0.0458    0.0000 C   0  0  0  0  0  0  0  0  0  0  0  0
    3.7320   -1.2095    0.0000 C   0  0  0  0  0  0  0  0  0  0  0  0
    5.9674    0.2520    0.0000 C   0  0  0  0  0  0  0  0  0  0  0  0
    3.7320   -2.2095    0.0000 C   0  0  0  0  0  0  0  0  0  0  0  0
    5.2619   -1.7095    0.0000 C   0  0  0  0  0  0  0  0  0  0  0  0
    6.2781    1.2025    0.0000 C   0  0  0  0  0  0  0  0  0  0  0  0
    2.8660   -0.7095    0.0000 C   0  0  0  0  0  0  0  0  0  0  0  0
    2.8660   -2.7095    0.0000 C   0  0  0  0  0  0  0  0  0  0  0  0
    2.0000   -1.2095    0.0000 C   0  0  0  0  0  0  0  0  0  0  0  0
    2.0000   -2.2095    0.0000 C   0  0  0  0  0  0  0  0  0  0  0  0
    5.6103    1.9468    0.0000 C   0  0  0  0  0  0  0  0  0  0  0  0
    7.2566    1.4087    0.0000 C   0  0  0  0  0  0  0  0  0  0  0  0
    5.9209    2.8973    0.0000 C   0  0  0  0  0  0  0  0  0  0  0  0
    7.5673    2.3592    0.0000 C   0  0  0  0  0  0  0  0  0  0  0  0
    6.8994    3.1035    0.0000 C   0  0  0  0  0  0  0  0  0  0  0  0
    4.9684    0.6654    0.0000 H   0  0  0  0  0  0  0  0  0  0  0  0
    4.3751    0.1331    0.0000 H   0  0  0  0  0  0  0  0  0  0  0  0
    5.9880   -0.3677    0.0000 H   0  0  0  0  0  0  0  0  0  0  0  0
    6.5812    0.1646    0.0000 H   0  0  0  0  0  0  0  0  0  0  0  0
    5.8819   -1.7095    0.0000 H   0  0  0  0  0  0  0  0  0  0  0  0
    4.8709   -3.1035    0.0000 H   0  0  0  0  0  0  0  0  0  0  0  0
    2.8660   -0.0895    0.0000 H   0  0  0  0  0  0  0  0  0  0  0  0
    2.8660   -3.3295    0.0000 H   0  0  0  0  0  0  0  0  0  0  0  0
    1.4631   -0.8995    0.0000 H   0  0  0  0  0  0  0  0  0  0  0  0
    5.0036    1.8190    0.0000 H   0  0  0  0  0  0  0  0  0  0  0  0
    7.6707    0.9473    0.0000 H   0  0  0  0  0  0  0  0  0  0  0  0
    1.4631   -2.5195    0.0000 H   0  0  0  0  0  0  0  0  0  0  0  0
    5.5069    3.3588    0.0000 H   0  0  0  0  0  0  0  0  0  0  0  0
    8.1739    2.4871    0.0000 H   0  0  0  0  0  0  0  0  0  0  0  0
    7.0920    3.6929    0.0000 H   0  0  0  0  0  0  0  0  0  0  0  0
  1  6  1  0  0  0  0
  1  7  1  0  0  0  0
  1 23  1  0  0  0  0
  2  3  1  0  0  0  0
  2  4  1  0  0  0  0
  2  7  2  0  0  0  0
  3  5  1  0  0  0  0
  3 18  1  0  0  0  0
  3 19  1  0  0  0  0
  4  6  1  0  0  0  0
  4  9  2  0  0  0  0
  5  8  1  0  0  0  0
  5 20  1  0  0  0  0
  5 21  1  0  0  0  0
  6 10  2  0  0  0  0
  7 22  1  0  0  0  0
  8 13  2  0  0  0  0
  8 14  1  0  0  0  0
  9 11  1  0  0  0  0
  9 24  1  0  0  0  0
 10 12  1  0  0  0  0
 10 25  1  0  0  0  0
 11 12  2  0  0  0  0
 11 26  1  0  0  0  0
 12 29  1  0  0  0  0
 13 15  1  0  0  0  0
 13 27  1  0  0  0  0
 14 16  2  0  0  0  0
 14 28  1  0  0  0  0
 15 17  2  0  0  0  0
 15 30  1  0  0  0  0
 16 17  1  0  0  0  0
 16 31  1  0  0  0  0
 17 32  1  0  0  0  0
M  END
> <PUBCHEM_COMPOUND_CID>
347330

> <PUBCHEM_COMPOUND_CANONICALIZED>
1

> <PUBCHEM_CACTVS_COMPLEXITY>
232

> <PUBCHEM_CACTVS_HBOND_ACCEPTOR>
0

> <PUBCHEM_CACTVS_HBOND_DONOR>
1

> <PUBCHEM_CACTVS_ROTATABLE_BOND>
3

> <PUBCHEM_CACTVS_SUBSKEYS>
AAADccB6AAAAAAAAAAAAAAAAAAAAAWAAAAAwYAAAAAAAAFgB9AAAHAAQAAAADAjBHgQ8wPLJkACgAzRnRACCgCAxAiAI2aA4ZJgIIOLAkZGEIAhgkADIyAcQgMAOgAAAAAACAAAAAAAAAAQAAAAAAAAAAA==

> <PUBCHEM_IUPAC_OPENEYE_NAME>
3-(2-phenylethyl)-1H-indole

> <PUBCHEM_IUPAC_CAS_NAME>
3-(2-phenylethyl)-1H-indole

> <PUBCHEM_IUPAC_NAME_MARKUP>
3-(2-phenylethyl)-1<I>H</I>-indole

> <PUBCHEM_IUPAC_NAME>
3-(2-phenylethyl)-1H-indole

> <PUBCHEM_IUPAC_SYSTEMATIC_NAME>
3-(2-phenylethyl)-1H-indole

> <PUBCHEM_IUPAC_TRADITIONAL_NAME>
3-phenethyl-1H-indole

> <PUBCHEM_IUPAC_INCHI>
InChI=1S/C16H15N/c1-2-6-13(7-3-1)10-11-14-12-17-16-9-5-4-8-15(14)16/h1-9,12,17H,10-11H2

> <PUBCHEM_IUPAC_INCHIKEY>
CEGFYUILHMIKCP-UHFFFAOYSA-N

> <PUBCHEM_XLOGP3>
4.4

> <PUBCHEM_EXACT_MASS>
221.120449

> <PUBCHEM_MOLECULAR_FORMULA>
C16H15N

> <PUBCHEM_MOLECULAR_WEIGHT>
221.3

> <PUBCHEM_OPENEYE_CAN_SMILES>
C1=CC=C(C=C1)CCC2=CNC3=CC=CC=C32

> <PUBCHEM_OPENEYE_ISO_SMILES>
C1=CC=C(C=C1)CCC2=CNC3=CC=CC=C32

> <PUBCHEM_CACTVS_TPSA>
15.8

> <PUBCHEM_MONOISOTOPIC_WEIGHT>
221.120449

> <PUBCHEM_TOTAL_CHARGE>
0

> <PUBCHEM_HEAVY_ATOM_COUNT>
17

> <PUBCHEM_ATOM_DEF_STEREO_COUNT>
0

> <PUBCHEM_ATOM_UDEF_STEREO_COUNT>
0

> <PUBCHEM_BOND_DEF_STEREO_COUNT>
0

> <PUBCHEM_BOND_UDEF_STEREO_COUNT>
0

> <PUBCHEM_ISOTOPIC_ATOM_COUNT>
0

> <PUBCHEM_COMPONENT_COUNT>
1

> <PUBCHEM_CACTVS_TAUTO_COUNT>
-1

> <PUBCHEM_COORDINATE_TYPE>
1
5
255

> <PUBCHEM_BONDANNOTATIONS>
1  6  8
1  7  8
10  12  8
11  12  8
13  15  8
14  16  8
15  17  8
16  17  8
2  4  8
2  7  8
4  6  8
4  9  8
6  10  8
8  13  8
8  14  8
9  11  8

$$$$
275194
  -OEChem-09211917432D

 34 36  0     0  0  0  0  0  0999 V2000
    4.6783   -1.8730    0.0000 N   0  0  0  0  0  0  0  0  0  0  0  0
    8.9030    1.5118    0.0000 N   0  0  0  0  0  0  0  0  0  0  0  0
    4.6783   -0.2636    0.0000 C   0  0  0  0  0  0  0  0  0  0  0  0
    4.9889    0.6870    0.0000 C   0  0  0  0  0  0  0  0  0  0  0  0
    3.7320   -0.5683    0.0000 C   0  0  0  0  0  0  0  0  0  0  0  0
    3.7320   -1.5683    0.0000 C   0  0  0  0  0  0  0  0  0  0  0  0
    5.9674    0.8932    0.0000 C   0  0  0  0  0  0  0  0  0  0  0  0
    5.2619   -1.0683    0.0000 C   0  0  0  0  0  0  0  0  0  0  0  0
    2.8660   -0.0683    0.0000 C   0  0  0  0  0  0  0  0  0  0  0  0
    2.8660   -2.0683    0.0000 C   0  0  0  0  0  0  0  0  0  0  0  0
    6.2781    1.8437    0.0000 C   0  0  0  0  0  0  0  0  0  0  0  0
    6.6353    0.1489    0.0000 C   0  0  0  0  0  0  0  0  0  0  0  0
    2.0000   -0.5683    0.0000 C   0  0  0  0  0  0  0  0  0  0  0  0
    2.0000   -1.5683    0.0000 C   0  0  0  0  0  0  0  0  0  0  0  0
    7.9244    1.3056    0.0000 C   0  0  0  0  0  0  0  0  0  0  0  0
    7.2566    2.0499    0.0000 C   0  0  0  0  0  0  0  0  0  0  0  0
    7.6138    0.3551    0.0000 C   0  0  0  0  0  0  0  0  0  0  0  0
    9.2136    2.4623    0.0000 C   0  0  0  0  0  0  0  0  0  0  0  0
    4.9684    1.3066    0.0000 H   0  0  0  0  0  0  0  0  0  0  0  0
    4.3751    0.7743    0.0000 H   0  0  0  0  0  0  0  0  0  0  0  0
    5.8819   -1.0683    0.0000 H   0  0  0  0  0  0  0  0  0  0  0  0
    4.8709   -2.4623    0.0000 H   0  0  0  0  0  0  0  0  0  0  0  0
    2.8660    0.5517    0.0000 H   0  0  0  0  0  0  0  0  0  0  0  0
    2.8660   -2.6883    0.0000 H   0  0  0  0  0  0  0  0  0  0  0  0
    5.8640    2.3052    0.0000 H   0  0  0  0  0  0  0  0  0  0  0  0
    6.4427   -0.4404    0.0000 H   0  0  0  0  0  0  0  0  0  0  0  0
    1.4631   -0.2583    0.0000 H   0  0  0  0  0  0  0  0  0  0  0  0
    1.4631   -1.8783    0.0000 H   0  0  0  0  0  0  0  0  0  0  0  0
    7.4492    2.6392    0.0000 H   0  0  0  0  0  0  0  0  0  0  0  0
    8.0279   -0.1064    0.0000 H   0  0  0  0  0  0  0  0  0  0  0  0
    9.3170    1.0504    0.0000 H   0  0  0  0  0  0  0  0  0  0  0  0
    9.8029    2.2697    0.0000 H   0  0  0  0  0  0  0  0  0  0  0  0
    9.4062    3.0517    0.0000 H   0  0  0  0  0  0  0  0  0  0  0  0
    8.6243    2.6550    0.0000 H   0  0  0  0  0  0  0  0  0  0  0  0
  1  6  1  0  0  0  0
  1  8  1  0  0  0  0
  1 22  1  0  0  0  0
  2 15  1  0  0  0  0
  2 18  1  0  0  0  0
  2 31  1  0  0  0  0
  3  4  1  0  0  0  0
  3  5  1  0  0  0  0
  3  8  2  0  0  0  0
  4  7  1  0  0  0  0
  4 19  1  0  0  0  0
  4 20  1  0  0  0  0
  5  6  1  0  0  0  0
  5  9  2  0  0  0  0
  6 10  2  0  0  0  0
  7 11  2  0  0  0  0
  7 12  1  0  0  0  0
  8 21  1  0  0  0  0
  9 13  1  0  0  0  0
  9 23  1  0  0  0  0
 10 14  1  0  0  0  0
 10 24  1  0  0  0  0
 11 16  1  0  0  0  0
 11 25  1  0  0  0  0
 12 17  2  0  0  0  0
 12 26  1  0  0  0  0
 13 14  2  0  0  0  0
 13 27  1  0  0  0  0
 14 28  1  0  0  0  0
 15 16  2  0  0  0  0
 15 17  1  0  0  0  0
 16 29  1  0  0  0  0
 17 30  1  0  0  0  0
 18 32  1  0  0  0  0
 18 33  1  0  0  0  0
 18 34  1  0  0  0  0
M  END
> <PUBCHEM_COMPOUND_CID>
275194

> <PUBCHEM_COMPOUND_CANONICALIZED>
1

> <PUBCHEM_CACTVS_COMPLEXITY>
258

> <PUBCHEM_CACTVS_HBOND_ACCEPTOR>
1

> <PUBCHEM_CACTVS_HBOND_DONOR>
2

> <PUBCHEM_CACTVS_ROTATABLE_BOND>
3

> <PUBCHEM_CACTVS_SUBSKEYS>
AAADceB7AAAAAAAAAAAAAAAAAAAAAWAAAAAwYAAAAAAAAFgB9AAAHAAQAAAADAjBHgQ+wPLJkACgAzRnRACCgCAxAiAI2aA4ZJgIIOLAkZGEIAhgkADIyAcQgMAOiAAAAAACAAAQAAAAAAQAAAAAAAAAAA==

> <PUBCHEM_IUPAC_OPENEYE_NAME>
4-(1H-indol-3-ylmethyl)-N-methyl-aniline

> <PUBCHEM_IUPAC_CAS_NAME>
4-(1H-indol-3-ylmethyl)-N-methylaniline

> <PUBCHEM_IUPAC_NAME_MARKUP>
4-(1<I>H</I>-indol-3-ylmethyl)-<I>N</I>-methylaniline

> <PUBCHEM_IUPAC_NAME>
4-(1H-indol-3-ylmethyl)-N-methylaniline

> <PUBCHEM_IUPAC_SYSTEMATIC_NAME>
4-(1H-indol-3-ylmethyl)-N-methyl-aniline

> <PUBCHEM_IUPAC_TRADITIONAL_NAME>
[4-(1H-indol-3-ylmethyl)phenyl]-methyl-amine

> <PUBCHEM_IUPAC_INCHI>
InChI=1S/C16H16N2/c1-17-14-8-6-12(7-9-14)10-13-11-18-16-5-3-2-4-15(13)16/h2-9,11,17-18H,10H2,1H3

> <PUBCHEM_IUPAC_INCHIKEY>
IUYMIEWIMMUPLC-UHFFFAOYSA-N

> <PUBCHEM_XLOGP3>
4.1

> <PUBCHEM_EXACT_MASS>
236.131349

> <PUBCHEM_MOLECULAR_FORMULA>
C16H16N2

> <PUBCHEM_MOLECULAR_WEIGHT>
236.31

> <PUBCHEM_OPENEYE_CAN_SMILES>
CNC1=CC=C(C=C1)CC2=CNC3=CC=CC=C32

> <PUBCHEM_OPENEYE_ISO_SMILES>
CNC1=CC=C(C=C1)CC2=CNC3=CC=CC=C32

> <PUBCHEM_CACTVS_TPSA>
27.8

> <PUBCHEM_MONOISOTOPIC_WEIGHT>
236.131349

> <PUBCHEM_TOTAL_CHARGE>
0

> <PUBCHEM_HEAVY_ATOM_COUNT>
18

> <PUBCHEM_ATOM_DEF_STEREO_COUNT>
0

> <PUBCHEM_ATOM_UDEF_STEREO_COUNT>
0

> <PUBCHEM_BOND_DEF_STEREO_COUNT>
0

> <PUBCHEM_BOND_UDEF_STEREO_COUNT>
0

> <PUBCHEM_ISOTOPIC_ATOM_COUNT>
0

> <PUBCHEM_COMPONENT_COUNT>
1

> <PUBCHEM_CACTVS_TAUTO_COUNT>
-1

> <PUBCHEM_COORDINATE_TYPE>
1
5
255

> <PUBCHEM_BONDANNOTATIONS>
1  6  8
1  8  8
10  14  8
11  16  8
12  17  8
13  14  8
15  16  8
15  17  8
3  5  8
3  8  8
5  6  8
5  9  8
6  10  8
7  11  8
7  12  8
9  13  8

$$$$
273811
  -OEChem-09211917432D

 34 37  0     0  0  0  0  0  0999 V2000
    4.6783   -2.4033    0.0000 N   0  0  0  0  0  0  0  0  0  0  0  0
    7.5675    0.1891    0.0000 N   0  0  0  0  0  0  0  0  0  0  0  0
    4.6783   -0.7938    0.0000 C   0  0  0  0  0  0  0  0  0  0  0  0
    5.9674    0.3629    0.0000 C   0  0  0  0  0  0  0  0  0  0  0  0
    4.9889    0.1567    0.0000 C   0  0  0  0  0  0  0  0  0  0  0  0
    3.7320   -1.0986    0.0000 C   0  0  0  0  0  0  0  0  0  0  0  0
    6.3726    1.2707    0.0000 C   0  0  0  0  0  0  0  0  0  0  0  0
    3.7320   -2.0986    0.0000 C   0  0  0  0  0  0  0  0  0  0  0  0
    7.3667    1.1627    0.0000 C   0  0  0  0  0  0  0  0  0  0  0  0
    5.2619   -1.5986    0.0000 C   0  0  0  0  0  0  0  0  0  0  0  0
    6.7044   -0.3042    0.0000 C   0  0  0  0  0  0  0  0  0  0  0  0
    2.8660   -0.5986    0.0000 C   0  0  0  0  0  0  0  0  0  0  0  0
    5.9690    2.1856    0.0000 C   0  0  0  0  0  0  0  0  0  0  0  0
    2.8660   -2.5986    0.0000 C   0  0  0  0  0  0  0  0  0  0  0  0
    7.9573    1.9697    0.0000 C   0  0  0  0  0  0  0  0  0  0  0  0
    4.3211    0.9010    0.0000 C   0  0  0  0  0  0  0  0  0  0  0  0
    2.0000   -1.0986    0.0000 C   0  0  0  0  0  0  0  0  0  0  0  0
    6.5596    2.9926    0.0000 C   0  0  0  0  0  0  0  0  0  0  0  0
    2.0000   -2.0986    0.0000 C   0  0  0  0  0  0  0  0  0  0  0  0
    7.5537    2.8846    0.0000 C   0  0  0  0  0  0  0  0  0  0  0  0
    5.8819   -1.5986    0.0000 H   0  0  0  0  0  0  0  0  0  0  0  0
    6.6375   -0.9206    0.0000 H   0  0  0  0  0  0  0  0  0  0  0  0
    4.8709   -2.9926    0.0000 H   0  0  0  0  0  0  0  0  0  0  0  0
    8.1326   -0.0660    0.0000 H   0  0  0  0  0  0  0  0  0  0  0  0
    2.8660    0.0214    0.0000 H   0  0  0  0  0  0  0  0  0  0  0  0
    5.3526    2.2526    0.0000 H   0  0  0  0  0  0  0  0  0  0  0  0
    2.8660   -3.2186    0.0000 H   0  0  0  0  0  0  0  0  0  0  0  0
    8.5737    1.9028    0.0000 H   0  0  0  0  0  0  0  0  0  0  0  0
    4.5137    1.4903    0.0000 H   0  0  0  0  0  0  0  0  0  0  0  0
    3.7144    0.7731    0.0000 H   0  0  0  0  0  0  0  0  0  0  0  0
    1.4631   -0.7886    0.0000 H   0  0  0  0  0  0  0  0  0  0  0  0
    6.3094    3.5599    0.0000 H   0  0  0  0  0  0  0  0  0  0  0  0
    1.4631   -2.4086    0.0000 H   0  0  0  0  0  0  0  0  0  0  0  0
    7.9199    3.3850    0.0000 H   0  0  0  0  0  0  0  0  0  0  0  0
  1  8  1  0  0  0  0
  1 10  1  0  0  0  0
  1 23  1  0  0  0  0
  2  9  1  0  0  0  0
  2 11  1  0  0  0  0
  2 24  1  0  0  0  0
  3  5  1  0  0  0  0
  3  6  1  0  0  0  0
  3 10  2  0  0  0  0
  4  5  1  0  0  0  0
  4  7  1  0  0  0  0
  4 11  2  0  0  0  0
  5 16  2  0  0  0  0
  6  8  1  0  0  0  0
  6 12  2  0  0  0  0
  7  9  1  0  0  0  0
  7 13  2  0  0  0  0
  8 14  2  0  0  0  0
  9 15  2  0  0  0  0
 10 21  1  0  0  0  0
 11 22  1  0  0  0  0
 12 17  1  0  0  0  0
 12 25  1  0  0  0  0
 13 18  1  0  0  0  0
 13 26  1  0  0  0  0
 14 19  1  0  0  0  0
 14 27  1  0  0  0  0
 15 20  1  0  0  0  0
 15 28  1  0  0  0  0
 16 29  1  0  0  0  0
 16 30  1  0  0  0  0
 17 19  2  0  0  0  0
 17 31  1  0  0  0  0
 18 20  2  0  0  0  0
 18 32  1  0  0  0  0
 19 33  1  0  0  0  0
 20 34  1  0  0  0  0
M  END
> <PUBCHEM_COMPOUND_CID>
273811

> <PUBCHEM_COMPOUND_CANONICALIZED>
1

> <PUBCHEM_CACTVS_COMPLEXITY>
344

> <PUBCHEM_CACTVS_HBOND_ACCEPTOR>
0

> <PUBCHEM_CACTVS_HBOND_DONOR>
2

> <PUBCHEM_CACTVS_ROTATABLE_BOND>
2

> <PUBCHEM_CACTVS_SUBSKEYS>
AAADccB7AAAAAAAAAAAAAAAAAAAAAWLAAAAwYAAAAAAAAFgB/gAAHAAQAAAADAjBHgQ8wPLJkACgAzRnRACCgCAxAiAI2aA4ZJgIIOLAkZGEIAhgkADIyAcQgMAOgAAAAAACAAAAAAAAAAQAAAAAAAAAAA==

> <PUBCHEM_IUPAC_OPENEYE_NAME>
3-[1-(1H-indol-3-yl)vinyl]-1H-indole

> <PUBCHEM_IUPAC_CAS_NAME>
3-[1-(1H-indol-3-yl)ethenyl]-1H-indole

> <PUBCHEM_IUPAC_NAME_MARKUP>
3-[1-(1<I>H</I>-indol-3-yl)ethenyl]-1<I>H</I>-indole

> <PUBCHEM_IUPAC_NAME>
3-[1-(1H-indol-3-yl)ethenyl]-1H-indole

> <PUBCHEM_IUPAC_SYSTEMATIC_NAME>
3-[1-(1H-indol-3-yl)ethenyl]-1H-indole

> <PUBCHEM_IUPAC_TRADITIONAL_NAME>
3-[1-(1H-indol-3-yl)vinyl]-1H-indole

> <PUBCHEM_IUPAC_INCHI>
InChI=1S/C18H14N2/c1-12(15-10-19-17-8-4-2-6-13(15)17)16-11-20-18-9-5-3-7-14(16)18/h2-11,19-20H,1H2

> <PUBCHEM_IUPAC_INCHIKEY>
ZWNKKQLBMVSJLL-UHFFFAOYSA-N

> <PUBCHEM_XLOGP3_AA>
4.8

> <PUBCHEM_EXACT_MASS>
258.115698

> <PUBCHEM_MOLECULAR_FORMULA>
C18H14N2

> <PUBCHEM_MOLECULAR_WEIGHT>
258.3

> <PUBCHEM_OPENEYE_CAN_SMILES>
C=C(C1=CNC2=CC=CC=C21)C3=CNC4=CC=CC=C43

> <PUBCHEM_OPENEYE_ISO_SMILES>
C=C(C1=CNC2=CC=CC=C21)C3=CNC4=CC=CC=C43

> <PUBCHEM_CACTVS_TPSA>
31.6

> <PUBCHEM_MONOISOTOPIC_WEIGHT>
258.115698

> <PUBCHEM_TOTAL_CHARGE>
0

> <PUBCHEM_HEAVY_ATOM_COUNT>
20

> <PUBCHEM_ATOM_DEF_STEREO_COUNT>
0

> <PUBCHEM_ATOM_UDEF_STEREO_COUNT>
0

> <PUBCHEM_BOND_DEF_STEREO_COUNT>
0

> <PUBCHEM_BOND_UDEF_STEREO_COUNT>
0

> <PUBCHEM_ISOTOPIC_ATOM_COUNT>
0

> <PUBCHEM_COMPONENT_COUNT>
1

> <PUBCHEM_CACTVS_TAUTO_COUNT>
-1

> <PUBCHEM_COORDINATE_TYPE>
1
5
255

> <PUBCHEM_BONDANNOTATIONS>
1  10  8
1  8  8
12  17  8
13  18  8
14  19  8
15  20  8
17  19  8
18  20  8
2  11  8
2  9  8
3  10  8
3  6  8
4  11  8
4  7  8
6  12  8
6  8  8
7  13  8
7  9  8
8  14  8
9  15  8

$$$$
231168
  -OEChem-09211917432D

 29 31  0     0  0  0  0  0  0999 V2000
    4.6783   -1.6668    0.0000 N   0  0  0  0  0  0  0  0  0  0  0  0
    4.6783   -0.0573    0.0000 C   0  0  0  0  0  0  0  0  0  0  0  0
    3.7320   -0.3621    0.0000 C   0  0  0  0  0  0  0  0  0  0  0  0
    4.9889    0.8932    0.0000 C   0  0  0  0  0  0  0  0  0  0  0  0
    3.7320   -1.3621    0.0000 C   0  0  0  0  0  0  0  0  0  0  0  0
    5.2619   -0.8621    0.0000 C   0  0  0  0  0  0  0  0  0  0  0  0
    5.9674    1.0994    0.0000 C   0  0  0  0  0  0  0  0  0  0  0  0
    2.8660    0.1379    0.0000 C   0  0  0  0  0  0  0  0  0  0  0  0
    2.8660   -1.8621    0.0000 C   0  0  0  0  0  0  0  0  0  0  0  0
    2.0000   -0.3621    0.0000 C   0  0  0  0  0  0  0  0  0  0  0  0
    6.6353    0.3551    0.0000 C   0  0  0  0  0  0  0  0  0  0  0  0
    6.2781    2.0499    0.0000 C   0  0  0  0  0  0  0  0  0  0  0  0
    2.0000   -1.3621    0.0000 C   0  0  0  0  0  0  0  0  0  0  0  0
    7.6138    0.5613    0.0000 C   0  0  0  0  0  0  0  0  0  0  0  0
    7.2566    2.2561    0.0000 C   0  0  0  0  0  0  0  0  0  0  0  0
    7.9244    1.5118    0.0000 C   0  0  0  0  0  0  0  0  0  0  0  0
    4.9684    1.5128    0.0000 H   0  0  0  0  0  0  0  0  0  0  0  0
    4.3751    0.9805    0.0000 H   0  0  0  0  0  0  0  0  0  0  0  0
    5.8819   -0.8621    0.0000 H   0  0  0  0  0  0  0  0  0  0  0  0
    4.8709   -2.2561    0.0000 H   0  0  0  0  0  0  0  0  0  0  0  0
    2.8660    0.7579    0.0000 H   0  0  0  0  0  0  0  0  0  0  0  0
    2.8660   -2.4821    0.0000 H   0  0  0  0  0  0  0  0  0  0  0  0
    1.4631   -0.0521    0.0000 H   0  0  0  0  0  0  0  0  0  0  0  0
    6.4427   -0.2342    0.0000 H   0  0  0  0  0  0  0  0  0  0  0  0
    5.8640    2.5114    0.0000 H   0  0  0  0  0  0  0  0  0  0  0  0
    1.4631   -1.6721    0.0000 H   0  0  0  0  0  0  0  0  0  0  0  0
    8.0279    0.0998    0.0000 H   0  0  0  0  0  0  0  0  0  0  0  0
    7.4492    2.8455    0.0000 H   0  0  0  0  0  0  0  0  0  0  0  0
    8.5311    1.6397    0.0000 H   0  0  0  0  0  0  0  0  0  0  0  0
  1  5  1  0  0  0  0
  1  6  1  0  0  0  0
  1 20  1  0  0  0  0
  2  3  1  0  0  0  0
  2  4  1  0  0  0  0
  2  6  2  0  0  0  0
  3  5  1  0  0  0  0
  3  8  2  0  0  0  0
  4  7  1  0  0  0  0
  4 17  1  0  0  0  0
  4 18  1  0  0  0  0
  5  9  2  0  0  0  0
  6 19  1  0  0  0  0
  7 11  2  0  0  0  0
  7 12  1  0  0  0  0
  8 10  1  0  0  0  0
  8 21  1  0  0  0  0
  9 13  1  0  0  0  0
  9 22  1  0  0  0  0
 10 13  2  0  0  0  0
 10 23  1  0  0  0  0
 11 14  1  0  0  0  0
 11 24  1  0  0  0  0
 12 15  2  0  0  0  0
 12 25  1  0  0  0  0
 13 26  1  0  0  0  0
 14 16  2  0  0  0  0
 14 27  1  0  0  0  0
 15 16  1  0  0  0  0
 15 28  1  0  0  0  0
 16 29  1  0  0  0  0
M  END
> <PUBCHEM_COMPOUND_CID>
231168

> <PUBCHEM_COMPOUND_CANONICALIZED>
1

> <PUBCHEM_CACTVS_COMPLEXITY>
220

> <PUBCHEM_CACTVS_HBOND_ACCEPTOR>
0

> <PUBCHEM_CACTVS_HBOND_DONOR>
1

> <PUBCHEM_CACTVS_ROTATABLE_BOND>
2

> <PUBCHEM_CACTVS_SUBSKEYS>
AAADccByAAAAAAAAAAAAAAAAAAAAAWAAAAAwYAAAAAAAAFgB9AAAHAAQAAAADAjBHgQ8wPLJkACgAzRnRACCgCAxAiAI2aA4ZJgIIOLAkZGEIAhgkADIyAcQgMAOgAAAAAACAAAAAAAAAAQAAAAAAAAAAA==

> <PUBCHEM_IUPAC_OPENEYE_NAME>
3-benzyl-1H-indole

> <PUBCHEM_IUPAC_CAS_NAME>
3-(phenylmethyl)-1H-indole

> <PUBCHEM_IUPAC_NAME_MARKUP>
3-benzyl-1<I>H</I>-indole

> <PUBCHEM_IUPAC_NAME>
3-benzyl-1H-indole

> <PUBCHEM_IUPAC_SYSTEMATIC_NAME>
3-(phenylmethyl)-1H-indole

> <PUBCHEM_IUPAC_TRADITIONAL_NAME>
3-benzyl-1H-indole

> <PUBCHEM_IUPAC_INCHI>
InChI=1S/C15H13N/c1-2-6-12(7-3-1)10-13-11-16-15-9-5-4-8-14(13)15/h1-9,11,16H,10H2

> <PUBCHEM_IUPAC_INCHIKEY>
HNUYRDWMYRCVNO-UHFFFAOYSA-N

> <PUBCHEM_XLOGP3>
4.2

> <PUBCHEM_EXACT_MASS>
207.104799

> <PUBCHEM_MOLECULAR_FORMULA>
C15H13N

> <PUBCHEM_MOLECULAR_WEIGHT>
207.27

> <PUBCHEM_OPENEYE_CAN_SMILES>
C1=CC=C(C=C1)CC2=CNC3=CC=CC=C32

> <PUBCHEM_OPENEYE_ISO_SMILES>
C1=CC=C(C=C1)CC2=CNC3=CC=CC=C32

> <PUBCHEM_CACTVS_TPSA>
15.8

> <PUBCHEM_MONOISOTOPIC_WEIGHT>
207.104799

> <PUBCHEM_TOTAL_CHARGE>
0

> <PUBCHEM_HEAVY_ATOM_COUNT>
16

> <PUBCHEM_ATOM_DEF_STEREO_COUNT>
0

> <PUBCHEM_ATOM_UDEF_STEREO_COUNT>
0

> <PUBCHEM_BOND_DEF_STEREO_COUNT>
0

> <PUBCHEM_BOND_UDEF_STEREO_COUNT>
0

> <PUBCHEM_ISOTOPIC_ATOM_COUNT>
0

> <PUBCHEM_COMPONENT_COUNT>
1

> <PUBCHEM_CACTVS_TAUTO_COUNT>
-1

> <PUBCHEM_COORDINATE_TYPE>
1
5
255

> <PUBCHEM_BONDANNOTATIONS>
1  5  8
1  6  8
10  13  8
11  14  8
12  15  8
14  16  8
15  16  8
2  3  8
2  6  8
3  5  8
3  8  8
5  9  8
7  11  8
7  12  8
8  10  8
9  13  8

$$$$
45592
  -OEChem-09211917432D

 37 39  0     0  0  0  0  0  0999 V2000
    4.6783   -3.0926    0.0000 N   0  0  0  0  0  0  0  0  0  0  0  0
    6.2781    0.6241    0.0000 N   0  0  0  0  0  0  0  0  0  0  0  0
    4.6783   -1.4831    0.0000 C   0  0  0  0  0  0  0  0  0  0  0  0
    4.9889   -0.5326    0.0000 C   0  0  0  0  0  0  0  0  0  0  0  0
    3.7320   -1.7879    0.0000 C   0  0  0  0  0  0  0  0  0  0  0  0
    5.9674   -0.3264    0.0000 C   0  0  0  0  0  0  0  0  0  0  0  0
    3.7320   -2.7879    0.0000 C   0  0  0  0  0  0  0  0  0  0  0  0
    5.2619   -2.2879    0.0000 C   0  0  0  0  0  0  0  0  0  0  0  0
    7.2566    0.8304    0.0000 C   0  0  0  0  0  0  0  0  0  0  0  0
    2.8660   -1.2879    0.0000 C   0  0  0  0  0  0  0  0  0  0  0  0
    2.8660   -3.2879    0.0000 C   0  0  0  0  0  0  0  0  0  0  0  0
    7.5673    1.7809    0.0000 C   0  0  0  0  0  0  0  0  0  0  0  0
    2.0000   -1.7879    0.0000 C   0  0  0  0  0  0  0  0  0  0  0  0
    2.0000   -2.7879    0.0000 C   0  0  0  0  0  0  0  0  0  0  0  0
    8.5458    1.9871    0.0000 C   0  0  0  0  0  0  0  0  0  0  0  0
    6.8994    2.5252    0.0000 C   0  0  0  0  0  0  0  0  0  0  0  0
    8.8564    2.9376    0.0000 C   0  0  0  0  0  0  0  0  0  0  0  0
    7.2101    3.4757    0.0000 C   0  0  0  0  0  0  0  0  0  0  0  0
    8.1886    3.6819    0.0000 C   0  0  0  0  0  0  0  0  0  0  0  0
    4.9684    0.0871    0.0000 H   0  0  0  0  0  0  0  0  0  0  0  0
    4.3751   -0.4453    0.0000 H   0  0  0  0  0  0  0  0  0  0  0  0
    5.9880   -0.9460    0.0000 H   0  0  0  0  0  0  0  0  0  0  0  0
    6.5812   -0.4137    0.0000 H   0  0  0  0  0  0  0  0  0  0  0  0
    5.8819   -2.2879    0.0000 H   0  0  0  0  0  0  0  0  0  0  0  0
    4.8709   -3.6819    0.0000 H   0  0  0  0  0  0  0  0  0  0  0  0
    5.8640    1.0856    0.0000 H   0  0  0  0  0  0  0  0  0  0  0  0
    7.2772    0.2107    0.0000 H   0  0  0  0  0  0  0  0  0  0  0  0
    7.8704    0.7430    0.0000 H   0  0  0  0  0  0  0  0  0  0  0  0
    2.8660   -0.6679    0.0000 H   0  0  0  0  0  0  0  0  0  0  0  0
    2.8660   -3.9079    0.0000 H   0  0  0  0  0  0  0  0  0  0  0  0
    1.4631   -1.4779    0.0000 H   0  0  0  0  0  0  0  0  0  0  0  0
    1.4631   -3.0979    0.0000 H   0  0  0  0  0  0  0  0  0  0  0  0
    8.9598    1.5256    0.0000 H   0  0  0  0  0  0  0  0  0  0  0  0
    6.2928    2.3973    0.0000 H   0  0  0  0  0  0  0  0  0  0  0  0
    9.4631    3.0655    0.0000 H   0  0  0  0  0  0  0  0  0  0  0  0
    6.7960    3.9372    0.0000 H   0  0  0  0  0  0  0  0  0  0  0  0
    8.3812    4.2712    0.0000 H   0  0  0  0  0  0  0  0  0  0  0  0
  1  7  1  0  0  0  0
  1  8  1  0  0  0  0
  1 25  1  0  0  0  0
  2  6  1  0  0  0  0
  2  9  1  0  0  0  0
  2 26  1  0  0  0  0
  3  4  1  0  0  0  0
  3  5  1  0  0  0  0
  3  8  2  0  0  0  0
  4  6  1  0  0  0  0
  4 20  1  0  0  0  0
  4 21  1  0  0  0  0
  5  7  1  0  0  0  0
  5 10  2  0  0  0  0
  6 22  1  0  0  0  0
  6 23  1  0  0  0  0
  7 11  2  0  0  0  0
  8 24  1  0  0  0  0
  9 12  1  0  0  0  0
  9 27  1  0  0  0  0
  9 28  1  0  0  0  0
 10 13  1  0  0  0  0
 10 29  1  0  0  0  0
 11 14  1  0  0  0  0
 11 30  1  0  0  0  0
 12 15  2  0  0  0  0
 12 16  1  0  0  0  0
 13 14  2  0  0  0  0
 13 31  1  0  0  0  0
 14 32  1  0  0  0  0
 15 17  1  0  0  0  0
 15 33  1  0  0  0  0
 16 18  2  0  0  0  0
 16 34  1  0  0  0  0
 17 19  2  0  0  0  0
 17 35  1  0  0  0  0
 18 19  1  0  0  0  0
 18 36  1  0  0  0  0
 19 37  1  0  0  0  0
M  END
> <PUBCHEM_COMPOUND_CID>
45592

> <PUBCHEM_COMPOUND_CANONICALIZED>
1

> <PUBCHEM_CACTVS_COMPLEXITY>
260

> <PUBCHEM_CACTVS_HBOND_ACCEPTOR>
1

> <PUBCHEM_CACTVS_HBOND_DONOR>
2

> <PUBCHEM_CACTVS_ROTATABLE_BOND>
5

> <PUBCHEM_CACTVS_SUBSKEYS>
AAADceB7AAAAAAAAAAAAAAAAAAAAAWAAAAAwYAAAAAAAAFgB9AAAHAAQAAAADAjBHgQ8wPLJkACgAzRnRACCgCAxAiAI2aA4ZJgIIOLAkZGEIAhgkADIyAcQgMAOgAAAAAACAAAAAAAAAAQAAAAAAAAAAA==

> <PUBCHEM_IUPAC_OPENEYE_NAME>
N-benzyl-2-(1H-indol-3-yl)ethanamine

> <PUBCHEM_IUPAC_CAS_NAME>
2-(1H-indol-3-yl)-N-(phenylmethyl)ethanamine

> <PUBCHEM_IUPAC_NAME_MARKUP>
<I>N</I>-benzyl-2-(1<I>H</I>-indol-3-yl)ethanamine

> <PUBCHEM_IUPAC_NAME>
N-benzyl-2-(1H-indol-3-yl)ethanamine

> <PUBCHEM_IUPAC_SYSTEMATIC_NAME>
2-(1H-indol-3-yl)-N-(phenylmethyl)ethanamine

> <PUBCHEM_IUPAC_TRADITIONAL_NAME>
benzyl-[2-(1H-indol-3-yl)ethyl]amine

> <PUBCHEM_IUPAC_INCHI>
InChI=1S/C17H18N2/c1-2-6-14(7-3-1)12-18-11-10-15-13-19-17-9-5-4-8-16(15)17/h1-9,13,18-19H,10-12H2

> <PUBCHEM_IUPAC_INCHIKEY>
PRRZWJAGZHENJJ-UHFFFAOYSA-N

> <PUBCHEM_XLOGP3>
3.6

> <PUBCHEM_EXACT_MASS>
250.146999

> <PUBCHEM_MOLECULAR_FORMULA>
C17H18N2

> <PUBCHEM_MOLECULAR_WEIGHT>
250.34

> <PUBCHEM_OPENEYE_CAN_SMILES>
C1=CC=C(C=C1)CNCCC2=CNC3=CC=CC=C32

> <PUBCHEM_OPENEYE_ISO_SMILES>
C1=CC=C(C=C1)CNCCC2=CNC3=CC=CC=C32

> <PUBCHEM_CACTVS_TPSA>
27.8

> <PUBCHEM_MONOISOTOPIC_WEIGHT>
250.146999

> <PUBCHEM_TOTAL_CHARGE>
0

> <PUBCHEM_HEAVY_ATOM_COUNT>
19

> <PUBCHEM_ATOM_DEF_STEREO_COUNT>
0

> <PUBCHEM_ATOM_UDEF_STEREO_COUNT>
0

> <PUBCHEM_BOND_DEF_STEREO_COUNT>
0

> <PUBCHEM_BOND_UDEF_STEREO_COUNT>
0

> <PUBCHEM_ISOTOPIC_ATOM_COUNT>
0

> <PUBCHEM_COMPONENT_COUNT>
1

> <PUBCHEM_CACTVS_TAUTO_COUNT>
-1

> <PUBCHEM_COORDINATE_TYPE>
1
5
255

> <PUBCHEM_BONDANNOTATIONS>
1  7  8
1  8  8
10  13  8
11  14  8
12  15  8
12  16  8
13  14  8
15  17  8
16  18  8
17  19  8
18  19  8
3  5  8
3  8  8
5  10  8
5  7  8
7  11  8

$$$$
14692
  -OEChem-09211917432D

 36 39  0     0  0  0  0  0  0999 V2000
    4.6783   -3.2415    0.0000 N   0  0  0  0  0  0  0  0  0  0  0  0
    7.5673    3.2415    0.0000 N   0  0  0  0  0  0  0  0  0  0  0  0
    5.9674   -0.4753    0.0000 N   0  0  0  0  0  0  0  0  0  0  0  0
    6.2781    0.4753    0.0000 N   0  0  0  0  0  0  0  0  0  0  0  0
    3.7320   -1.9367    0.0000 C   0  0  0  0  0  0  0  0  0  0  0  0
    8.5135    1.9367    0.0000 C   0  0  0  0  0  0  0  0  0  0  0  0
    3.7320   -2.9367    0.0000 C   0  0  0  0  0  0  0  0  0  0  0  0
    8.5135    2.9367    0.0000 C   0  0  0  0  0  0  0  0  0  0  0  0
    4.6783   -1.6320    0.0000 C   0  0  0  0  0  0  0  0  0  0  0  0
    7.5673    1.6320    0.0000 C   0  0  0  0  0  0  0  0  0  0  0  0
    5.2619   -2.4367    0.0000 C   0  0  0  0  0  0  0  0  0  0  0  0
    6.9837    2.4367    0.0000 C   0  0  0  0  0  0  0  0  0  0  0  0
    2.8660   -1.4367    0.0000 C   0  0  0  0  0  0  0  0  0  0  0  0
    9.3795    1.4367    0.0000 C   0  0  0  0  0  0  0  0  0  0  0  0
    2.8660   -3.4367    0.0000 C   0  0  0  0  0  0  0  0  0  0  0  0
    9.3795    3.4367    0.0000 C   0  0  0  0  0  0  0  0  0  0  0  0
    2.0000   -1.9367    0.0000 C   0  0  0  0  0  0  0  0  0  0  0  0
   10.2455    1.9367    0.0000 C   0  0  0  0  0  0  0  0  0  0  0  0
    2.0000   -2.9367    0.0000 C   0  0  0  0  0  0  0  0  0  0  0  0
   10.2455    2.9367    0.0000 C   0  0  0  0  0  0  0  0  0  0  0  0
    4.9889   -0.6815    0.0000 C   0  0  0  0  0  0  0  0  0  0  0  0
    7.2566    0.6815    0.0000 C   0  0  0  0  0  0  0  0  0  0  0  0
    4.8709   -3.8308    0.0000 H   0  0  0  0  0  0  0  0  0  0  0  0
    7.3747    3.8308    0.0000 H   0  0  0  0  0  0  0  0  0  0  0  0
    5.8819   -2.4367    0.0000 H   0  0  0  0  0  0  0  0  0  0  0  0
    6.3637    2.4367    0.0000 H   0  0  0  0  0  0  0  0  0  0  0  0
    2.8660   -0.8167    0.0000 H   0  0  0  0  0  0  0  0  0  0  0  0
    9.3795    0.8167    0.0000 H   0  0  0  0  0  0  0  0  0  0  0  0
    2.8660   -4.0567    0.0000 H   0  0  0  0  0  0  0  0  0  0  0  0
    9.3795    4.0567    0.0000 H   0  0  0  0  0  0  0  0  0  0  0  0
    1.4631   -1.6267    0.0000 H   0  0  0  0  0  0  0  0  0  0  0  0
   10.7825    1.6267    0.0000 H   0  0  0  0  0  0  0  0  0  0  0  0
    1.4631   -3.2467    0.0000 H   0  0  0  0  0  0  0  0  0  0  0  0
   10.7825    3.2467    0.0000 H   0  0  0  0  0  0  0  0  0  0  0  0
    4.5749   -0.2200    0.0000 H   0  0  0  0  0  0  0  0  0  0  0  0
    7.6707    0.2200    0.0000 H   0  0  0  0  0  0  0  0  0  0  0  0
  1  7  1  0  0  0  0
  1 11  1  0  0  0  0
  1 23  1  0  0  0  0
  2  8  1  0  0  0  0
  2 12  1  0  0  0  0
  2 24  1  0  0  0  0
  3  4  1  0  0  0  0
  3 21  2  3  0  0  0
  4 22  2  3  0  0  0
  5  7  1  0  0  0  0
  5  9  1  0  0  0  0
  5 13  2  0  0  0  0
  6  8  1  0  0  0  0
  6 10  1  0  0  0  0
  6 14  2  0  0  0  0
  7 15  2  0  0  0  0
  8 16  2  0  0  0  0
  9 11  2  0  0  0  0
  9 21  1  0  0  0  0
 10 12  2  0  0  0  0
 10 22  1  0  0  0  0
 11 25  1  0  0  0  0
 12 26  1  0  0  0  0
 13 17  1  0  0  0  0
 13 27  1  0  0  0  0
 14 18  1  0  0  0  0
 14 28  1  0  0  0  0
 15 19  1  0  0  0  0
 15 29  1  0  0  0  0
 16 20  1  0  0  0  0
 16 30  1  0  0  0  0
 17 19  2  0  0  0  0
 17 31  1  0  0  0  0
 18 20  2  0  0  0  0
 18 32  1  0  0  0  0
 19 33  1  0  0  0  0
 20 34  1  0  0  0  0
 21 35  1  0  0  0  0
 22 36  1  0  0  0  0
M  END
> <PUBCHEM_COMPOUND_CID>
14692

> <PUBCHEM_COMPOUND_CANONICALIZED>
1

> <PUBCHEM_CACTVS_COMPLEXITY>
393

> <PUBCHEM_CACTVS_HBOND_ACCEPTOR>
2

> <PUBCHEM_CACTVS_HBOND_DONOR>
2

> <PUBCHEM_CACTVS_ROTATABLE_BOND>
3

> <PUBCHEM_CACTVS_SUBSKEYS>
AAADccB7gAAAAAAAAAAAAAAAAAAAAWLAAAAwYAAAAAAAAFgB/gAAHAAYAAAADAjBHgQ8wPLJkACgAzRnRACCgCAxAiAI2aA4ZJgIIOLAkZGEIAhgkADIyAcQgMAOgAAAAAACAAAAAAAAAAQAAAAAAAAAAA==

> <PUBCHEM_IUPAC_OPENEYE_NAME>
1-(1H-indol-3-yl)-N-(1H-indol-3-ylmethyleneamino)methanimine

> <PUBCHEM_IUPAC_CAS_NAME>
1-(1H-indol-3-yl)-N-(1H-indol-3-ylmethylideneamino)methanimine

> <PUBCHEM_IUPAC_NAME_MARKUP>
1-(1<I>H</I>-indol-3-yl)-<I>N</I>-(1<I>H</I>-indol-3-ylmethylideneamino)methanimine

> <PUBCHEM_IUPAC_NAME>
1-(1H-indol-3-yl)-N-(1H-indol-3-ylmethylideneamino)methanimine

> <PUBCHEM_IUPAC_SYSTEMATIC_NAME>
1-(1H-indol-3-yl)-N-(1H-indol-3-ylmethylideneamino)methanimine

> <PUBCHEM_IUPAC_TRADITIONAL_NAME>
1H-indol-3-ylmethylene-(1H-indol-3-ylmethyleneamino)amine

> <PUBCHEM_IUPAC_INCHI>
InChI=1S/C18H14N4/c1-3-7-17-15(5-1)13(9-19-17)11-21-22-12-14-10-20-18-8-4-2-6-16(14)18/h1-12,19-20H

> <PUBCHEM_IUPAC_INCHIKEY>
OUAMYDYQMNKPLV-UHFFFAOYSA-N

> <PUBCHEM_XLOGP3_AA>
3.5

> <PUBCHEM_EXACT_MASS>
286.121846

> <PUBCHEM_MOLECULAR_FORMULA>
C18H14N4

> <PUBCHEM_MOLECULAR_WEIGHT>
286.3

> <PUBCHEM_OPENEYE_CAN_SMILES>
C1=CC=C2C(=C1)C(=CN2)C=NN=CC3=CNC4=CC=CC=C43

> <PUBCHEM_OPENEYE_ISO_SMILES>
C1=CC=C2C(=C1)C(=CN2)C=NN=CC3=CNC4=CC=CC=C43

> <PUBCHEM_CACTVS_TPSA>
56.3

> <PUBCHEM_MONOISOTOPIC_WEIGHT>
286.121846

> <PUBCHEM_TOTAL_CHARGE>
0

> <PUBCHEM_HEAVY_ATOM_COUNT>
22

> <PUBCHEM_ATOM_DEF_STEREO_COUNT>
0

> <PUBCHEM_ATOM_UDEF_STEREO_COUNT>
0

> <PUBCHEM_BOND_DEF_STEREO_COUNT>
0

> <PUBCHEM_BOND_UDEF_STEREO_COUNT>
2

> <PUBCHEM_ISOTOPIC_ATOM_COUNT>
0

> <PUBCHEM_COMPONENT_COUNT>
1

> <PUBCHEM_CACTVS_TAUTO_COUNT>
-1

> <PUBCHEM_COORDINATE_TYPE>
1
5
255

> <PUBCHEM_BONDANNOTATIONS>
1  11  8
1  7  8
10  12  8
13  17  8
14  18  8
15  19  8
16  20  8
17  19  8
18  20  8
2  12  8
2  8  8
3  21  1
4  22  1
5  13  8
5  7  8
5  9  8
6  10  8
6  14  8
6  8  8
7  15  8
8  16  8
9  11  8

$$$$
3071
  -OEChem-09211917432D

 33 36  0     0  0  0  0  0  0999 V2000
    4.6783   -2.4033    0.0000 N   0  0  0  0  0  0  0  0  0  0  0  0
    7.5675    0.1891    0.0000 N   0  0  0  0  0  0  0  0  0  0  0  0
    4.9889    0.1567    0.0000 C   0  0  0  0  0  0  0  0  0  0  0  0
    4.6783   -0.7938    0.0000 C   0  0  0  0  0  0  0  0  0  0  0  0
    5.9674    0.3629    0.0000 C   0  0  0  0  0  0  0  0  0  0  0  0
    3.7320   -1.0986    0.0000 C   0  0  0  0  0  0  0  0  0  0  0  0
    6.3726    1.2707    0.0000 C   0  0  0  0  0  0  0  0  0  0  0  0
    3.7320   -2.0986    0.0000 C   0  0  0  0  0  0  0  0  0  0  0  0
    7.3667    1.1627    0.0000 C   0  0  0  0  0  0  0  0  0  0  0  0
    5.2619   -1.5986    0.0000 C   0  0  0  0  0  0  0  0  0  0  0  0
    6.7044   -0.3042    0.0000 C   0  0  0  0  0  0  0  0  0  0  0  0
    2.8660   -0.5986    0.0000 C   0  0  0  0  0  0  0  0  0  0  0  0
    5.9690    2.1856    0.0000 C   0  0  0  0  0  0  0  0  0  0  0  0
    2.8660   -2.5986    0.0000 C   0  0  0  0  0  0  0  0  0  0  0  0
    7.9573    1.9697    0.0000 C   0  0  0  0  0  0  0  0  0  0  0  0
    2.0000   -1.0986    0.0000 C   0  0  0  0  0  0  0  0  0  0  0  0
    6.5596    2.9926    0.0000 C   0  0  0  0  0  0  0  0  0  0  0  0
    2.0000   -2.0986    0.0000 C   0  0  0  0  0  0  0  0  0  0  0  0
    7.5537    2.8846    0.0000 C   0  0  0  0  0  0  0  0  0  0  0  0
    4.9684    0.7763    0.0000 H   0  0  0  0  0  0  0  0  0  0  0  0
    4.3751    0.2440    0.0000 H   0  0  0  0  0  0  0  0  0  0  0  0
    5.8819   -1.5986    0.0000 H   0  0  0  0  0  0  0  0  0  0  0  0
    6.6375   -0.9206    0.0000 H   0  0  0  0  0  0  0  0  0  0  0  0
    4.8709   -2.9926    0.0000 H   0  0  0  0  0  0  0  0  0  0  0  0
    8.1326   -0.0660    0.0000 H   0  0  0  0  0  0  0  0  0  0  0  0
    2.8660    0.0214    0.0000 H   0  0  0  0  0  0  0  0  0  0  0  0
    5.3526    2.2526    0.0000 H   0  0  0  0  0  0  0  0  0  0  0  0
    2.8660   -3.2186    0.0000 H   0  0  0  0  0  0  0  0  0  0  0  0
    8.5737    1.9028    0.0000 H   0  0  0  0  0  0  0  0  0  0  0  0
    1.4631   -0.7886    0.0000 H   0  0  0  0  0  0  0  0  0  0  0  0
    6.3094    3.5599    0.0000 H   0  0  0  0  0  0  0  0  0  0  0  0
    1.4631   -2.4086    0.0000 H   0  0  0  0  0  0  0  0  0  0  0  0
    7.9199    3.3850    0.0000 H   0  0  0  0  0  0  0  0  0  0  0  0
  1  8  1  0  0  0  0
  1 10  1  0  0  0  0
  1 24  1  0  0  0  0
  2  9  1  0  0  0  0
  2 11  1  0  0  0  0
  2 25  1  0  0  0  0
  3  4  1  0  0  0  0
  3  5  1  0  0  0  0
  3 20  1  0  0  0  0
  3 21  1  0  0  0  0
  4  6  1  0  0  0  0
  4 10  2  0  0  0  0
  5  7  1  0  0  0  0
  5 11  2  0  0  0  0
  6  8  1  0  0  0  0
  6 12  2  0  0  0  0
  7  9  1  0  0  0  0
  7 13  2  0  0  0  0
  8 14  2  0  0  0  0
  9 15  2  0  0  0  0
 10 22  1  0  0  0  0
 11 23  1  0  0  0  0
 12 16  1  0  0  0  0
 12 26  1  0  0  0  0
 13 17  1  0  0  0  0
 13 27  1  0  0  0  0
 14 18  1  0  0  0  0
 14 28  1  0  0  0  0
 15 19  1  0  0  0  0
 15 29  1  0  0  0  0
 16 18  2  0  0  0  0
 16 30  1  0  0  0  0
 17 19  2  0  0  0  0
 17 31  1  0  0  0  0
 18 32  1  0  0  0  0
 19 33  1  0  0  0  0
M  END
> <PUBCHEM_COMPOUND_CID>
3071

> <PUBCHEM_COMPOUND_CANONICALIZED>
1

> <PUBCHEM_CACTVS_COMPLEXITY>
286

> <PUBCHEM_CACTVS_HBOND_ACCEPTOR>
0

> <PUBCHEM_CACTVS_HBOND_DONOR>
2

> <PUBCHEM_CACTVS_ROTATABLE_BOND>
2

> <PUBCHEM_CACTVS_SUBSKEYS>
AAADccB7AAAAAAAAAAAAAAAAAAAAAWLAAAAwYAAAAAAAAFgB/gAAHAAQAAAADAjBHgQ8wPLJkACgAzRnRACCgCAxAiAI2aA4ZJgIIOLAkZGEIAhgkADIyAcQgMAOgAAAAAACAAAAAAAAAAQAAAAAAAAAAA==

> <PUBCHEM_IUPAC_OPENEYE_NAME>
3-(1H-indol-3-ylmethyl)-1H-indole

> <PUBCHEM_IUPAC_CAS_NAME>
3-(1H-indol-3-ylmethyl)-1H-indole

> <PUBCHEM_IUPAC_NAME_MARKUP>
3-(1<I>H</I>-indol-3-ylmethyl)-1<I>H</I>-indole

> <PUBCHEM_IUPAC_NAME>
3-(1H-indol-3-ylmethyl)-1H-indole

> <PUBCHEM_IUPAC_SYSTEMATIC_NAME>
3-(1H-indol-3-ylmethyl)-1H-indole

> <PUBCHEM_IUPAC_TRADITIONAL_NAME>
3-(1H-indol-3-ylmethyl)-1H-indole

> <PUBCHEM_IUPAC_INCHI>
InChI=1S/C17H14N2/c1-3-7-16-14(5-1)12(10-18-16)9-13-11-19-17-8-4-2-6-15(13)17/h1-8,10-11,18-19H,9H2

> <PUBCHEM_IUPAC_INCHIKEY>
VFTRKSBEFQDZKX-UHFFFAOYSA-N

> <PUBCHEM_XLOGP3>
4.3

> <PUBCHEM_EXACT_MASS>
246.115698

> <PUBCHEM_MOLECULAR_FORMULA>
C17H14N2

> <PUBCHEM_MOLECULAR_WEIGHT>
246.31

> <PUBCHEM_OPENEYE_CAN_SMILES>
C1=CC=C2C(=C1)C(=CN2)CC3=CNC4=CC=CC=C43

> <PUBCHEM_OPENEYE_ISO_SMILES>
C1=CC=C2C(=C1)C(=CN2)CC3=CNC4=CC=CC=C43

> <PUBCHEM_CACTVS_TPSA>
31.6

> <PUBCHEM_MONOISOTOPIC_WEIGHT>
246.115698

> <PUBCHEM_TOTAL_CHARGE>
0

> <PUBCHEM_HEAVY_ATOM_COUNT>
19

> <PUBCHEM_ATOM_DEF_STEREO_COUNT>
0

> <PUBCHEM_ATOM_UDEF_STEREO_COUNT>
0

> <PUBCHEM_BOND_DEF_STEREO_COUNT>
0

> <PUBCHEM_BOND_UDEF_STEREO_COUNT>
0

> <PUBCHEM_ISOTOPIC_ATOM_COUNT>
0

> <PUBCHEM_COMPONENT_COUNT>
1

> <PUBCHEM_CACTVS_TAUTO_COUNT>
-1

> <PUBCHEM_COORDINATE_TYPE>
1
5
255

> <PUBCHEM_BONDANNOTATIONS>
1  10  8
1  8  8
12  16  8
13  17  8
14  18  8
15  19  8
16  18  8
17  19  8
2  11  8
2  9  8
4  10  8
4  6  8
5  11  8
5  7  8
6  12  8
6  8  8
7  13  8
7  9  8
8  14  8
9  15  8

$$$$
