# Supplementary material for: Discovery of Small-Molecule Activators for Glucose-6-Phosphate Dehydrogenase (G6PD) Using Machine Learning Approaches
Source: Int J Mol Sci. 2020 Feb 23;21(4):1523. doi: 10.3390/ijms21041523 (PMC7073180; doi:10.3390/ijms21041523)
Supplement: Supplementary file 1 [file ijms-21-01523-s001.zip › 05_R-source_code.txt]

source("http://bioconductor.org/biocLite.R") # Sources the biocLite.R installation script.
biocLite("ChemmineR") # Installs ChemmineR package.
biocLite("ChemmineOB") # Installs ChemmineOB add-on package.
install.packages("ChemmineR_x.x.x.zip", repos=NULL)
## Load the package
library("ChemmineR")

## List all functions and classes available in the package:
library(help="ChemmineR")

## Open the vignette pdf (manual) of the package
vignette("ChemmineR")
## Import SD file and store as SDFset object

sdfset <- read.SDFset("C:\Users\Hi\Desktop\G6PD\Protein\Ligand\docked\docked_final\53.sdf")
data(sdfsample); sdfset <- sdfsample # The sample SDF set is provided by the library
valid <- validSDF(sdfset); which(!valid) # Identifies invalid SDFs in SDFset objects.
sdfset <- sdfset[valid] # Removes invalid SDFs, if there are any.

## Import SD file and store as SDFstr object
sdfstr <- read.SDFstr("http://faculty.ucr.edu/~tgirke/Documents/R_BioCond/Samples/sdfsample.sdf")

## Create SDFset from SDFstr class
read.SDFset(sdfstr)
as(sdfstr, "SDFset")

## Convert an SDFset container to a SMILES character string
data(sdfsample); sdfset <- sdfsample[1]
smiles <- sdf2smiles(sdfset)
smiles
## Inspecting content of SDF/SDFset objects
view(sdfset[1:4]) # Summary view of several molecules in SDFset object
length(sdfset) # Returns number of molecules stored in object
sdfset[[1]] # Returns single molecule from SDFset as SDF object
sdfset[[1]][[2]] # Returns atom block from first compound as matrix
sdfset[[1]][[2]][1:4,] # Returns first four rows of atom block from first compound
c(sdfset[1:4], sdfset[5:8]) # Concatenation of several SDFsets; is currently limited to two arguments!

## String searching in SDFsets
grepSDFset("650001", sdfset, field="datablock", mode="subset") # To return index, set mode="index")

## Compound IDs
sdfid(sdfset[1:4]) # Retrieves CMP IDs from Molecule Name field in header block.
cid(sdfset[1:4]) # Retrieves CMP IDs from ID slot in SDFset.
unique_ids <- makeUnique(sdfid(sdfset)) # Creates unique IDs by appending a counter to duplicates.
cid(sdfset) <- unique_ids # Assigns uniquified IDs to ID slot

## Subsetting by character, index and logical vectors
view(sdfset[c("650001", "650012")])
view(sdfset[4:1])
mylog <- cid(sdfset) %in% c("650001", "650012"); view(sdfset[mylog])

## Accessing SDF/SDFset components: header, atom, bond and data blocks
atomblock(sdf); sdf[[2]]; sdf[["atomblock"]] # all three methods return the same component
header(sdfset[1:4]); atomblock(sdfset[1:4]); bondblock(sdfset[1:4]); datablock(sdfset[1:4])
header(sdfset[[1]]); atomblock(sdfset[[1]]); bondblock(sdfset[[1]]); datablock(sdfset[[1]])

## Replacement Methods
sdfset[[1]][[2]][1,1] <- 999
atomblock(sdfset)[1] <- atomblock(sdfset)[2]
datablock(sdfset)[1] <- datablock(sdfset)[2]

## Assign matrix data to data block
datablock(sdfset) <- as.matrix(iris[1:100,])
view(sdfset[1:4])

## Class Coercions
## (a) From SDFstr to list, SDF and SDFset
as(sdfstr[1:2], "list") 
as(sdfstr[[1]], "SDF")
as(sdfstr[1:2], "SDFset")

## (b) From SDF to SDFstr, SDFset, list with SDF sub-components
sdfcomplist <- as(sdf, "list")
sdfcomplist <- as(sdfset[1:4], "list"); as(sdfcomplist[[1]], "SDF")
sdflist <- as(sdfset[1:4], "SDF"); as(sdflist, "SDFset")
as(sdfset[[1]], "SDFstr")
as(sdfset[[1]], "SDFset")

## (c) From SDFset to lists with components consisting of SDF or sub-components
as(sdfset[1:4], "SDF")
as(sdfset[1:4], "list")
as(sdfset[1:4], "SDFstr")
## Create atom frequency matrix
propma <- atomcountMA(sdfset, addH=FALSE)
boxplot(propma, main="Atom Frequency")
boxplot(rowSums(propma), main="All Atom Frequency")  

## Data frame provided by library containing atom names, atom symbols,
## standard atomic weights and group/period numbers
data(atomprop)
atomprop[1:4,]

  Number      Name Symbol Atomic_weight Group Period
1      1  hydrogen      H      1.007940     1      1
2      2    helium     He      4.002602    18      1
3      3   lithium     Li      6.941000     1      2
4      4 beryllium     Be      9.012182     2      2

## Compute MW and formula
MW(sdfset[1:4], addH=TRUE)

    CMP1     CMP2     CMP3     CMP4
456.4916 357.4069 370.4255 461.5346

MF(sdfset[1:4], addH=TRUE)

         CMP1          CMP2          CMP3          CMP4
 "C23H28N4O6"  "C18H23N5O3" "C18H18N4O3S" "C21H27N5O5S"

## Enumerate functional groups
groups(sdfset[1:4], groups="fctgroup", type="countMA")

     RNH2 R2NH R3N ROPO3 ROH RCHO RCOR RCOOH RCOOR ROR RCCH RCN
CMP1    0    2   1     0   0    0    0     0     0   2    0   0
CMP2    0    2   2     0   1    0    0     0     0   0    0   0
CMP3    0    1   1     0   1    0    1     0     0   0    0   0
CMP4    0    1   3     0   0    0    0     0     0   2    0   0

## Combine MW, MF, charges, atom counts, functional group counts and ring counts in one data frame
propma <- data.frame(MF=MF(sdfset, addH=FALSE), MW=MW(sdfset, addH=FALSE),
                     Ncharges=sapply(bonds(sdfset, type="charge"), length),
                     atomcountMA(sdfset, addH=FALSE),
                     groups(sdfset, type="countMA"),
                     rings(sdfset, upper=6, type="count", arom=TRUE))
propma[1:4,]

              MF       MW Ncharges  C  H N O S F Cl RNH2 R2NH R3N ROPO3 ROH RCHO RCOR RCOOH RCOOR ROR RCCH RCN RINGS AROMATIC
CMP1  C23H28N4O6 456.4916        0 23 28 4 6 0 0  0    0    2   1     0   0    0    0     0     0   2    0   0     4        2
CMP2  C18H23N5O3 357.4069        0 18 23 5 3 0 0  0    0    2   2     0   1    0    0     0     0   0    0   0     3        3
CMP3 C18H18N4O3S 370.4255        0 18 18 4 3 1 0  0    0    1   1     0   1    0    1     0     0   0    0   0     4        2
CMP4 C21H27N5O5S 461.5346        0 21 27 5 5 1 0  0    0    1   3     0   0    0    0     0     0   2    0   0     3        3

## Assign properties to data block
datablock(sdfset) <- propma # Works with all SDF components
test <- apply(propma[1:4,], 1, function(x) data.frame(col=colnames(propma), value=x))
sdf.visualize(sdfset[1:4], extra = test)

## Extracting data block elements by tag name
datablocktag(sdfset, tag="PUBCHEM_NIST_INCHI")
datablocktag(sdfset, tag="PUBCHEM_OPENEYE_CAN_SMILES")

## Convert entire data block to matrix
blockmatrix <- datablock2ma(datablocklist=datablock(sdfset)) # Converts data block to matrix 
numchar <- splitNumChar(blockmatrix=blockmatrix) # Splits matrix to numeric matrix and character matrix
numchar[[1]][1:4,]; numchar[[2]][1:4,] # Splits matrix to numeric matrix and character matrix

## Return ring information for one compound
(ringatoms <- rings(sdfset[1], upper=Inf, type="all", arom=FALSE, inner=FALSE))
$ring1
[1] "N_10" "O_6"  "C_32" "C_31" "C_30"
$ring2
[1] "C_12" "C_14" "C_15" "C_13" "C_11"
$ring3
[1] "C_23" "O_2"  "C_27" "C_28" "O_3"  "C_25"
$ring4
[1] "C_23" "C_21" "C_18" "C_22" "C_26" "C_25"
...
## For visual inspection, the corresponding compound structure can be plotted with the ring bonds in color
atomindex <- as.numeric(gsub(".*_", "", unique(unlist(ringatoms))))
plot(sdfset[1], print=FALSE, colbonds=atomindex)
## Alternatively, one can include the atom numbers in the plot
plot(sdfset[1], print=FALSE, atomnum=TRUE, no_print_atoms="H")
## Aromaticity information of rings can be returned in a logical vector by setting arom=TRUE
rings(sdfset[1], upper=Inf, type="all", arom=TRUE, inner=FALSE)

$RINGS
$RINGS$ring1
[1] "N_10" "O_6"  "C_32" "C_31" "C_30"

$RINGS$ring2
[1] "C_12" "C_14" "C_15" "C_13" "C_11"

$RINGS$ring3
[1] "C_23" "O_2"  "C_27" "C_28" "O_3"  "C_25"

$RINGS$ring4
[1] "C_23" "C_21" "C_18" "C_22" "C_26" "C_25"

$RINGS$ring5
 [1] "O_3"  "C_28" "C_27" "O_2"  "C_23" "C_21" "C_18" "C_22" "C_26" "C_25"


$AROMATIC
ring1 ring2 ring3 ring4 ring5
 TRUE FALSE FALSE  TRUE FALSE

## Return rings with no more than 6 atoms that are also aromatic
rings(sdfset[1], upper=6, type="arom", arom=TRUE, inner=FALSE)

$AROMATIC_RINGS
$AROMATIC_RINGS$ring1
[1] "N_10" "O_6"  "C_32" "C_31" "C_30"

$AROMATIC_RINGS$ring4
[1] "C_23" "C_21" "C_18" "C_22" "C_26" "C_25"

## Count shortest possible rings and their aromaticity assignments by setting type=count and inner=TRUE. The inner (smallest possible) rings are identified by first computing all possible rings and then selecting only the inner rings. For more details, consult the help documentation with ?rings.
rings(sdfset[1:4], upper=Inf, type="count", arom=TRUE, inner=TRUE)

     RINGS AROMATIC
CMP1     4        2
CMP2     3        3
CMP3     4        2
CMP4     3        3

## Samples of SDFset/SDF classes
data(sdfsample)
sdfset <- sdfsample[1:50]
sdf <- sdfsample[[1]]
    
## Compute atom pair library
ap <- sdf2ap(sdf)
# apset <- sdf2ap(sdfset)
data(apset)
view(apset[1:4])
    
## Return main components of APset object
cid(apset[1:4]) # Compound IDs
ap(apset[1:4]) # Atom pair descriptors
    
## Return atom pairs in human readable format
db.explain(apset[1])
    
## Coerce APset to other objects
apset2descdb(apset) # Returns old list-style AP database
tmp <- as(apset, "list") # Returns list
as(tmp, "APset") # Converst list back to APset

## Generate atom pair database directly from SD file
## Note: this approach is less generic and may be discontinued in the future
apold <- cmp.parse("http://faculty.ucr.edu/~tgirke/Documents/R_BioCond/Samples/sdfsample.sdf")

## Construct APset class from apold
aplist <- apold[[1]]; names(aplist) <- apold[[2]]
apset <- as(aplist, "APset")
view(apset[1:4])
## Identify compounds with identical AP sets
cmp.duplicated(apset, type=1) # Returns AP duplicate information in logical vector
cmp.duplicated(apset, type=2) # Returns AP duplicate information as data frame

## Remove AP duplicates from SDFset and APset objects
apdups <- cmp.duplicated(apset, type=1)
sdfset[which(!apdups)]; apset[which(!apdups)]
table(datablocktag(sdfset, tag="PUBCHEM_NIST_INCHI")) # Enumerate identical InChI strings
table(datablocktag(sdfset, tag="PUBCHEM_OPENEYE_CAN_SMILES")) # Enumerate identical SMILES strings
table(datablocktag(sdfset, tag="PUBCHEM_MOLECULAR_FORMULA")) # Enumerate identical molecular formulas
## Single-linkage binning clustering with multiple cutoffs of Tanimoto coefficient
clusters <- cmp.cluster(apset, cutoff = c(0.7, 0.8, 0.9)) # Cutoffs can be changed under the 'cutoff' argument
clusters[1:12,]

      ids CLSZ_0.7 CLID_0.7 CLSZ_0.8 CLID_0.8 CLSZ_0.9 CLID_0.9
48 650049        2       48        2       48        2       48
49 650050        2       48        2       48        2       48
54 650059        2       54        2       54        2       54
55 650060        2       54        2       54        2       54
56 650061        2       56        2       56        2       56
57 650062        2       56        2       56        2       56
58 650063        2       58        2       58        2       58
59 650064        2       58        2       58        2       58
60 650065        2       60        2       60        2       60
61 650066        2       60        2       60        2       60
1  650001        1        1        1        1        1        1
2  650002        1        2        1        2        1        2

## Clustering of 'FPset' objects with multiple cutoffs. This method allows to call various
## similarity methods provided by the 'fpSim' function. For details consult '?fpSim'.
fpset <- desc2fp(apset)
clusters2 <- cmp.cluster(fpset, cutoff=c(0.5, 0.7, 0.9), method="Tanimoto") 
clusters2[1:12,]

      ids CLSZ_0.5 CLID_0.5 CLSZ_0.7 CLID_0.7 CLSZ_0.9 CLID_0.9
69 650074       14       11        2       69        1       69
79 650085       14       11        2       69        1       79
11 650011       14       11        1       11        1       11
15 650015       14       11        1       15        1       15
45 650046       14       11        1       45        1       45
47 650048       14       11        1       47        1       47
51 650054       14       11        1       51        1       51
53 650058       14       11        1       53        1       53
64 650069       14       11        1       64        1       64
65 650070       14       11        1       65        1       65
67 650072       14       11        1       67        1       67
86 650092       14       11        1       86        1       86


## Sames as above, but using Tversky similarity measure
clusters3 <- cmp.cluster(fpset, cutoff=c(0.5, 0.7, 0.9), method="Tversky", alpha=0.3, beta=0.7)

## Return cluster size distributions for each cutoff
cluster.sizestat(clusters, cluster.result=1)
cluster.sizestat(clusters, cluster.result=2)
cluster.sizestat(clusters, cluster.result=3)

## Force calculation of distance matrix
clusters <- cmp.cluster(db=apset, cutoff = c(0.65, 0.5, 0.3), save.distances="distmat.rda") # Saves distance matrix to file "distmat.rda" in current working directory.
load("distmat.rda") # Loads distance matrix into workspace
## MDS clustering and scatter plot
cluster.visualize(apset, clusters, size.cutoff=2, quiet = TRUE) # Color codes clusters with at least two members.
cluster.visualize(apset, clusters, size.cutoff=1, quiet = TRUE) # Plots all items

# Create a 3D scatter plot of MDS result
coord <- cluster.visualize(apset, clusters, size.cutoff=1, dimensions=3, quiet=TRUE)
library(scatterplot3d)
scatterplot3d(coord)

# Interactive 3D scatter plot with Open GL
# The rgl library needs to be installed for this.
library(rgl)
rgl.open(); offset <- 50; par3d(windowRect=c(offset, offset, 640+offset, 640+offset))
rm(offset); rgl.clear(); rgl.viewpoint(theta=45, phi=30, fov=60, zoom=1)
spheres3d(coord[,1], coord[,2], coord[,3], radius=0.03, color=coord[,4], alpha=1, shininess=20); aspect3d(1, 1, 1)
axes3d(col='black'); title3d("", "", "", "", "", col='black'); bg3d("white") # To save a snapshot of the graph, one can use the command rgl.snapshot("test.png")
## Plot dendrogram with heatmap (here similarity matrix)
library(gplots)
heatmap.2(1-distmat, Rowv=as.dendrogram(hc), Colv=as.dendrogram(hc), col=colorpanel(40, "darkblue", "yellow", "white"), density.info="none", trace="none")
