# Supplementary material for: Discovery of Small-Molecule Activators for Glucose-6-Phosphate Dehydrogenase (G6PD) Using Machine Learning Approaches
Source: Int J Mol Sci. 2020 Feb 23;21(4):1523. doi: 10.3390/ijms21041523 (PMC7073180; doi:10.3390/ijms21041523)
Supplement: Supplementary file 1 [file ijms-21-01523-s001.zip › 06_Clustering_results.csv]

	Compounds
Cluster: 1	23370142 23370152 9948843 750123 412865 849416 659062
Cluster: 2	10086288 10089397 6917760 44405876 6618861
Cluster: 3	14692 136244603 6035091 5889045
Cluster: 4	45267648 378604 72164839 9820229 378608 44303983 2037245 2163781 2063772 1988062 45592 472138 472137
Cluster: 5	118709595 10900930 2907031 389556 275194 273811 609935 231168 2940682 3071
Cluster: 6	44230875 44230732 44589201 44231009
Cluster: 7	15547884 122187556 5221957 44589528 15619884 118732559 118732558 102500056 102500054 347330
