# Supplementary material for: Discovery of Small-Molecule Activators for Glucose-6-Phosphate Dehydrogenase (G6PD) Using Machine Learning Approaches
Source: Int J Mol Sci. 2020 Feb 23;21(4):1523. doi: 10.3390/ijms21041523 (PMC7073180; doi:10.3390/ijms21041523)
Supplement: Supplementary file 1 [file ijms-21-01523-s001.zip › 07_heatmap_descriptors.csv]

cid	Molecular_weight	LogP	Number_of_heterocycles	Number_of_acidic_groups	Number_of_basic_groups	Fraction_of_rotatable_bonds	Number_of_heavy_bonds	Number_of_hydrophobic_groups	MolarRefractivity	Number_of_atoms	Number_of_halogen_atoms	Number_of_B_atoms	Number_of_Br_atoms	Number_of_Cl_atoms	Number_of_I_atoms	Number_of_F_atoms	Number_of_N_atoms	Number_of_O_atoms	Number_of_P_atoms	Number_of_S_atoms	Number_of_bonds	Number_of_NO2_groups	Number_of_SO_groups	Number_of_OSO_groups	Number_of_SO2_groups	Geometrical_diameter	Geometrical_radius	Geometrical_shape_coefficient	Kier_shape_1	Kier_shape_2	Zagreb_group_index_1	Zagreb_group_index_2	PSA
750123	230.3359973	5.6683	2	0	0	1.11E-01	18	0	8.35E+01	30	0	0	0	0	0	0	2	0	0	1	32	0	0	0	0	10.90460475	1.008861486	9.808822518	11.11111111	4.704	164	183	51.12
231168	207.2759954	5.7153	1	0	0	1.11E-01	18	0	8.14E+01	29	0	0	0	0	0	0	1	0	0	0	31	0	0	0	0	10.65075442	1.006069655	9.586498033	11.11111111	5.104166667	151	168	15.79
14692	286.3379943	6.0066	2	0	0	1.20E-01	25	0	1.06E+02	36	0	0	0	0	0	0	4	0	0	0	39	0	0	0	0	15.5432502	1.008985066	1.44E+01	15.5232	7.266435986	188	214	56.3
10900930	246.3129947	6.4108	2	0	0	0.090909091	22	0	94.2178	33	0	0	0	0	0	0	2	0	0	0	36	0	0	0	0	10.32981162	1.006804237	9.260000146	12.71900826	5.413111342	178	204	31.58
3071	246.3129947	6.4108	2	0	0	9.09E-02	22	0	9.42E+01	33	0	0	0	0	0	0	2	0	0	0	36	0	0	0	0	10.55626773	1.010714757	9.444358966	12.71900826	5.413111342	178	204	31.58
389556	246.3129947	6.4108	2	0	0	9.09E-02	22	0	9.42E+01	33	0	0	0	0	0	0	2	0	0	0	36	0	0	0	0	11.39952149	1.004623259	1.03E+01	12.71900826	5.413111342	178	204	31.58
347330	221.3029951	6.4221	1	0	0	1.58E-01	19	0	8.83E+01	32	0	0	0	0	0	0	1	0	0	0	34	0	0	0	0	11.18698958	1.00759402	1.01E+01	12.05540166	5.76	167	184	15.79
6035091	234.301995	6.4973	1	0	0	1.00E-01	20	0	9.26E+01	32	0	0	0	0	0	0	2	0	0	0	34	0	0	0	0	12.28362496	1.008653515	1.12E+01	13.005	5.969821674	162	180	41.81
2063772	251.3329951	6.5106	2	0	1	2.38E-01	21	0	9.70E+01	36	0	0	0	0	0	0	3	0	0	0	38	0	0	0	0	9.925786768	1.005663504	8.869888618	13.95918367	7.135802469	187	202	45.29
273811	258.3239944	6.6151	2	0	0	8.70E-02	23	0	9.93E+01	34	0	0	0	0	0	0	2	0	0	0	37	0	0	0	0	11.95049569	9.92E-01	1.10E+01	13.64839319	5.652892562	180	207	31.58
275194	236.3179951	6.7085	1	0	0	1.50E-01	20	0	9.38E+01	34	0	0	0	0	0	0	2	0	0	0	36	0	0	0	0	12.82855366	1.004472257	1.18E+01	13.005	5.969821674	176	189	27.82
609935	236.3179951	6.7142	1	0	0	1.50E-01	20	0	9.32E+01	34	0	0	0	0	0	0	2	0	0	0	36	0	0	0	0	10.33018279	1.003675895	9.292349187	13.005	5.969821674	176	196	43.43
118709595	260.3399944	6.9352	2	0	0	8.70E-02	23	0	1.01E+02	36	0	0	0	0	0	0	2	0	0	0	39	0	0	0	0	11.93770573	1.007646548	1.08E+01	13.64839319	5.652892562	194	216	20.72
378604	260.3399944	6.9573	2	0	0	1.30E-01	23	0	1.01E+02	36	0	0	0	0	0	0	2	0	0	0	39	0	0	0	0	10.68804216	1.016266846	9.516964322	13.64839319	6.01171875	194	220	20.72
659062	250.3449948	7.0562	1	0	1	1.90E-01	21	0	1.00E+02	37	0	0	0	0	0	0	2	0	0	0	39	0	0	0	0	9.350791267	9.99E-01	8.3632235	13.95918367	6.635204082	192	204	20.23
136244603	286.3779938	7.1272	2	0	0	8.00E-02	25	0	1.10E+02	40	0	0	0	0	0	0	2	0	0	0	43	0	0	0	0	13.6089633	1.010803802	1.25E+01	15.5232	6.135865595	214	239	28.15
44405876	238.3339951	7.1311	3	0	1	4.76E-02	21	0	9.36E+01	36	0	0	0	0	0	0	2	0	0	0	39	0	0	0	0	10.24029564	1.011694156	9.121928227	11.79591837	4.528616025	204	232	20.23
102500056	278.3299936	7.1337	2	0	0	1.25E-01	24	0	1.00E+02	36	1	0	0	0	0	1	2	0	0	0	39	0	0	0	0	10.72037232	1.009648854	9.61792155	14.58333333	6.24567474	195	223	31.58
118732558	303.3649937	7.162	2	0	0	1.15E-01	26	0	1.11E+02	40	0	0	0	0	0	0	3	1	0	0	43	0	0	0	0	10.85219467	9.74E-01	1.01E+01	16.46745562	7.086924763	211	238	64.17
118732559	303.3649937	7.162	2	0	0	1.15E-01	26	0	1.11E+02	40	0	0	0	0	0	0	3	1	0	0	43	0	0	0	0	10.83407723	9.76E-01	1.01E+01	16.46745562	7.086924763	211	238	64.17
45592	250.3449948	7.2386	1	0	1	2.38E-01	21	0	1.00E+02	37	0	0	0	0	0	0	2	0	0	0	39	0	0	0	0	9.919674203	1.005536126	8.865059991	13.95918367	7.135802469	192	208	32.4
849416	250.3449948	7.2386	1	0	1	1.90E-01	21	0	1.00E+02	37	0	0	0	0	0	0	2	0	0	0	39	0	0	0	0	12.39837743	1.006696923	1.13E+01	13.95918367	6.635204082	192	208	32.4
2037245	274.3669941	7.242	1	0	1	1.74E-01	23	0	1.08E+02	39	0	0	0	0	0	0	2	0	0	0	41	0	0	0	0	10.1594835	1.005466989	9.10424371	15.87901701	8.585017836	200	214	32.4
472137	268.334994	7.2547	1	0	1	2.27E-01	22	0	9.92E+01	37	1	0	0	0	0	1	2	0	0	0	39	0	0	0	0	9.479620235	1.003675074	8.444909496	14.91735537	7.319857313	193	211	32.4
472138	268.334994	7.2547	1	0	1	2.27E-01	22	0	9.92E+01	37	1	0	0	0	0	1	2	0	0	0	39	0	0	0	0	12.39419263	1.007382923	1.13E+01	14.91735537	7.319857313	193	211	32.4
44303983	295.4109961	7.3115	3	0	1	1.25E-01	24	0	1.05E+02	38	0	0	0	0	0	0	3	0	0	1	41	0	0	0	0	10.8529701	1.001833361	9.833109102	14.58333333	6.629935721	207	234	70.59
5889045	272.3509941	7.4087	2	0	0	8.33E-02	24	0	1.07E+02	37	0	0	0	0	0	0	2	0	0	0	40	0	0	0	0	14.04419705	1.007906114	1.29E+01	14.58333333	6.24567474	196	219	31.58
378608	262.3559945	7.5127	2	0	0	1.30E-01	23	0	1.00E+02	38	0	0	0	0	0	0	2	0	0	0	41	0	0	0	0	8.532322695	1.020939331	7.357325878	13.64839319	6.01171875	208	233	19.03
2907031	323.3989931	7.5933	3	0	0	1.03E-01	29	0	1.20E+02	42	0	0	0	0	0	0	3	0	0	0	46	0	0	0	0	10.62638978	1.004846788	9.575134342	17.12247325	7.552647234	227	264	44.47
2940682	323.3989931	7.5933	3	0	0	1.03E-01	29	0	1.20E+02	42	0	0	0	0	0	0	3	0	0	0	46	0	0	0	0	10.62515444	1.005689108	9.565048742	17.12247325	7.552647234	227	264	44.47
44230732	276.3829942	7.7866	2	0	1	1.25E-01	24	0	1.07E+02	41	0	0	0	0	0	0	2	0	0	0	44	0	0	0	0	9.363977049	1.00282747	8.33757534	14.58333333	6.24567474	224	256	32.4
44589201	276.3829942	7.7866	2	0	1	1.25E-01	24	0	1.07E+02	41	0	0	0	0	0	0	2	0	0	0	44	0	0	0	0	9.61205627	1.002172594	8.591218448	14.58333333	6.24567474	224	256	32.4
44231009	276.3829942	7.7866	2	0	1	1.25E-01	24	0	1.07E+02	41	0	0	0	0	0	0	2	0	0	0	44	0	0	0	0	9.363470374	1.003492382	8.330883365	14.58333333	6.24567474	224	256	32.4
102500054	274.3669941	7.8023	2	0	0	1.25E-01	24	0	1.08E+02	39	0	0	0	0	0	0	2	0	0	0	42	0	0	0	0	11.69469802	1.00960202	1.06E+01	14.58333333	6.24567474	210	232	31.58
1988062	264.3719945	7.9233	1	0	1	2.27E-01	22	0	1.07E+02	40	0	0	0	0	0	0	2	0	0	0	42	0	0	0	0	8.697549352	1.008090636	7.627745401	14.91735537	7.319857313	208	220	32.4
2163781	289.3819941	7.9341	2	0	1	2.00E-01	25	0	1.13E+02	41	0	0	0	0	0	0	3	0	0	0	44	0	0	0	0	8.639517613	9.96E-01	7.677577054	15.5232	7.266435986	219	244	48.19
44589528	264.3719945	7.9454	1	0	1	2.27E-01	22	0	1.07E+02	40	0	0	0	0	0	0	2	0	0	0	42	0	0	0	0	10.43573032	1.003416732	9.40019564	14.91735537	7.319857313	208	224	32.4
15547884	282.3619937	7.9615	1	0	1	2.61E-01	23	0	1.06E+02	40	1	0	0	0	0	1	2	0	0	0	42	0	0	0	0	11.16793534	1.018073073	9.969679527	15.87901701	8.022222222	209	227	32.4
6618861	288.3939939	8.12	2	0	1	1.20E-01	25	0	1.13E+02	42	0	0	0	0	0	0	2	0	0	0	45	0	0	0	0	10.92832686	1.01054996	9.814237091	15.5232	7.266435986	226	250	20.23
45267648	288.3939939	8.3267	2	0	0	1.20E-01	25	0	1.15E+02	42	0	0	0	0	0	0	2	0	0	0	45	0	0	0	0	11.73451596	1.009166357	1.06E+01	15.5232	6.481481481	226	244	20.72
44230875	290.4099939	8.4934	2	0	1	1.60E-01	25	0	1.14E+02	44	0	0	0	0	0	0	2	0	0	0	47	0	0	0	0	9.207279794	1.00214185	8.18760133	15.5232	6.857142857	240	272	32.4
10086288	302.4209936	8.8268	2	0	1	1.54E-01	26	0	1.20E+02	45	0	0	0	0	0	0	2	0	0	0	48	0	0	0	0	11.94259369	1.010078023	1.08E+01	16.46745562	7.92	242	266	20.23
23370142	314.4319932	8.9222	2	0	1	1.48E-01	27	0	1.24E+02	46	0	0	0	0	0	0	2	0	0	0	49	0	0	0	0	13.89294121	1.010420244	1.27E+01	17.41563786	8.589506173	244	268	20.23
15619884	329.4469932	9.0065	3	0	1	6.90E-02	29	0	1.27E+02	48	0	0	0	0	0	0	3	0	0	0	52	0	0	0	0	12.10406257	1.008215443	1.10E+01	17.12247325	6.866414278	267	304	36.02
122187556	307.4409939	9.1721	3	0	1	1.92E-01	26	0	1.22E+02	48	0	0	0	0	0	0	3	0	0	0	51	0	0	0	0	10.30850748	1.00566335	9.25045557	16.46745562	7.92	263	291	25.16
412865	344.4619932	9.1832	3	0	2	1.33E-01	30	0	1.30E+02	50	0	0	0	0	0	0	4	0	0	0	54	0	0	0	0	13.73574796	1.017664773	1.25E+01	18.05555556	8.163265306	276	308	40.46
9948843	316.4479933	9.4247	2	0	1	1.85E-01	27	0	1.26E+02	48	0	0	0	0	0	0	2	0	0	0	51	0	0	0	0	11.32327031	1.010002145	1.02E+01	17.41563786	8.589506173	258	281	20.23
10089397	316.4479933	9.5336	2	0	1	1.85E-01	27	0	1.27E+02	48	0	0	0	0	0	0	2	0	0	0	51	0	0	0	0	14.12478801	1.009712467	1.30E+01	17.41563786	8.589506173	258	282	20.23
72164839	319.4519936	9.6157	2	0	1	2.22E-01	27	0	1.27E+02	49	0	0	0	0	0	0	3	0	0	0	52	0	0	0	0	13.86546833	1.010002006	1.27E+01	17.41563786	8.589506173	265	289	32.26
23370152	330.474993	10.1315	2	0	1	2.14E-01	28	0	1.33E+02	51	0	0	0	0	0	0	2	0	0	0	54	0	0	0	0	11.2103177	1.01026803	1.01E+01	18.36734694	9.273922571	274	297	20.23
6917760	330.474993	10.2404	2	0	1	2.14E-01	28	0	1.33E+02	51	0	0	0	0	0	0	2	0	0	0	54	0	0	0	0	13.40725819	1.009004564	1.23E+01	18.36734694	9.273922571	274	298	20.23
9820229	359.5169927	11.1267	3	0	1	1.61E-01	31	0	1.40E+02	56	0	0	0	0	0	0	3	0	0	0	60	0	0	0	0	11.11152142	9.91E-01	1.02E+01	18.99271592	8.788534343	313	349	23.47
5221957	400.5699921	12.0104	3	0	2	2.35E-01	34	0	1.58E+02	62	0	0	0	0	0	0	4	0	0	0	66	0	0	0	0	10.76774839	9.79E-01	9.998211909	21.82525952	1.07E+01	340	372	40.46
