# Supplementary material for: Discovery of Small-Molecule Activators for Glucose-6-Phosphate Dehydrogenase (G6PD) Using Machine Learning Approaches
Source: Int J Mol Sci. 2020 Feb 23;21(4):1523. doi: 10.3390/ijms21041523 (PMC7073180; doi:10.3390/ijms21041523)
Supplement: Supplementary file 1 [file ijms-21-01523-s001.zip › 08_SWISS-ADMET_of_top_5_compounds.csv]

Descriptors	CID6917760	CID9820229	CID5221957	CID389556	CID10900930	AG1
Physicochemical Properties
Formula	C23H26N2	C24H29N3	C26H32N4	C17H14N2	C17H14N2	C24H30N4S2
Molecular weight	330.47 g/mol	359.51 g/mol	400.56 g/mol	246.31 g/mol	246.31 g/mol	438.65 g/mol
Num. heavy atoms	25	27	30	19	19	30
Num. arom. heavy atoms	15	15	18	18	18	18
Fraction Csp3	0.03	0.42	0.38	0.06	0.06	0.33
Num. rotatable bonds	6	5	8	2	2	13
Num. H-bond acceptors	1	1	2	0	0	2
Num. H-bond donors	1	1	2	2	2	4
Molar Refractivity	111.22	121.13	134.38	79.61	79.61	134.04
TPSA	19.03 Å²	22.27 Å²	38.06 Å²	31.58 Å²	31.58 Å²	106.24 Å²
Lipophilicity
Log Po/w (iLOGP)	3.6	3.66	3.66	2.07	2.21	3.99
Log Po/w (XLOGP3)	4.93	4.84	4.95	4.1	4.13	4.22
Log Po/w (WLOGP)	4.9	4.04	4.07	4.24	4.24	5
Log Po/w (MLOGP)	4.16	3.83	3.24	3	3	2.83
Log Po/w (SILICOS-IT)	5.7	4.92	5.9	5.01	5.01	6.29
Consensus Log Po/w	4.66	4.26	4.36	3.68	3.72	4.47
Water Solubility
Log S (ESOL)	-5.04	-5.2	-5.36	-4.52	-4.54	-4.8
Solubility	2.99e-03 mg/ml ; 9.06e-06 mol/l	2.27e-03 mg/ml ; 6.32e-06 mol/l	1.76e-03 mg/ml ; 4.39e-06 mol/l	7.45e-03 mg/ml ; 3.03e-05 mol/l	7.14e-03 mg/ml ; 2.90e-05 mol/l	6.88e-03 mg/ml ; 1.57e-05 mol/l
Class	Moderately soluble	Moderately soluble	Moderately soluble	Moderately soluble	Moderately soluble	Moderately soluble
Log S (Ali)	-5.07	-5.04	-5.49	-4.47	-4.5	-6.16
Solubility	2.83e-03 mg/ml ; 8.58e-06 mol/l	3.27e-03 mg/ml ; 9.09e-06 mol/l	1.30e-03 mg/ml ; 3.26e-06 mol/l	8.37e-03 mg/ml ; 3.40e-05 mol/l	7.79e-03 mg/ml ; 3.16e-05 mol/l	3.03e-04 mg/ml ; 6.90e-07 mol/l
Class	Moderately soluble	Moderately soluble	Moderately soluble	Moderately soluble	Moderately soluble	Poorly soluble
Log S (SILICOS-IT)	-7.87	-7.35	-8.82	-7.1	-7.1	-10.13
Solubility	4.49e-06 mg/ml ; 1.36e-08 mol/l	1.61e-05 mg/ml ; 4.48e-08 mol/l	6.09e-07 mg/ml ; 1.52e-09 mol/l	1.97e-05 mg/ml ; 8.00e-08 mol/l	1.97e-05 mg/ml ; 8.00e-08 mol/l	3.21e-08 mg/ml ; 7.33e-11 mol/l
Class	Poorly soluble	Poorly soluble	Poorly soluble	Poorly soluble	Poorly soluble	Insoluble
Pharmacokinetics
GI absorption	High	High	High	High	High	High
BBB permeant	Yes	Yes	Yes	Yes	Yes	No
P-gp substrate	Yes	Yes	Yes	Yes	Yes	Yes
CYP1A2 inhibitor	Yes	Yes	Yes	Yes	Yes	Yes
CYP2C19 inhibitor	Yes	No	No	Yes	Yes	Yes
CYP2C9 inhibitor	No	No	No	No	No	No
CYP2D6 inhibitor	Yes	Yes	Yes	Yes	Yes	Yes
CYP3A4 inhibitor	Yes	Yes	Yes	Yes	Yes	Yes
Log Kp (skin permeation)	-4.82 cm/s	-5.06 cm/s	-5.23 cm/s	-4.89 cm/s	-4.87 cm/s	-5.98 cm/s
Drug likeness
Lipinski	Yes; 1 violation: MLOGP>4.15	Yes; 0 violation	Yes; 0 violation	Yes; 0 violation	Yes; 0 violation	Yes; 0 violation
Ghose	Yes	Yes	No; 1 violation: MR>130	Yes	Yes	No; 1 violation: MR>130
Veber	Yes	Yes	Yes	Yes	Yes	No; 1 violation: Rotors>10
Egan	Yes	Yes	Yes	Yes	Yes	Yes
Muegge	Yes	Yes	Yes	Yes	Yes	Yes
Bioavailability Score	0.05	0.05	0.55	0.55	0.55	0.55
Medicinal Chemistry
PAINS	0 alert	0 alert	0 alert	0 alert	0 alert	0 alert
Brenk	0 alert	0 alert	0 alert	0 alert	0 alert	1 alert: disulphide
Lead likeness	No; 1 violation: XLOGP3>3.5	No; 2 violations: MW>350, XLOGP3>3.5	No; 3 violations: MW>350, Rotors>7, XLOGP3>3.5	No; 2 violations: MW<250, XLOGP3>3.5	No; 2 violations: MW<250, XLOGP3>3.5	No; 3 violations: MW>350, Rotors>7, XLOGP3>3.5
Synthetic accessibility	3.24	3.31	2.81	1.7	2.2	3.17
