# Supplementary material for: Discovery of Small-Molecule Activators for Glucose-6-Phosphate Dehydrogenase (G6PD) Using Machine Learning Approaches
Source: Int J Mol Sci. 2020 Feb 23;21(4):1523. doi: 10.3390/ijms21041523 (PMC7073180; doi:10.3390/ijms21041523)
Supplement: Supplementary file 1 [file ijms-21-01523-s001.zip › Supplementary_Table1_ML_training_set.csv]

Table S1. Training data set used in the study. This data set contains 631 compounds and six molecular descriptors.
group	logP	PSA	DC	AlRC	ArRC	BI
1	-6.82	309.14	14	4	0	1.35
1	-0.44	125.64	2	0	1	2.18
1	-2.73	113.52	4	3	0	1.65
1	1.18	94.83	3	4	0	1.7
1	-0.8	74.69	2	2	0	1.66
1	2.44	43.07	0	1	3	1.59
1	2.84	29.46	2	0	1	2.22
1	2.31	26	1	3	0	1.79
1	0.43	47.89	4	1	0	2.36
1	0.05	37.3	2	0	0	2.75
1	7.91	53.03	0	0	3	1.54
1	4.93	13.59	0	1	2	1.48
1	1.7	61.83	2	1	1	2.21
1	3.99	46.71	2	1	2	1.37
1	1.76	26	1	0	1	2.13
1	2.12	111.87	3	1	2	1.63
1	0.86	78.29	0	1	1	1.9
1	3.12	54.05	2	2	2	1.45
1	3.91	93.59	2	2	2	1.49
1	0.7	122.84	5	2	1	1.7
1	3.41	53.48	1	2	2	0.96
1	4.46	40.64	1	2	3	1.01
1	0.46	46.53	3	0	1	1.98
1	6.27	54.37	1	2	2	1.18
1	1.83	60.12	1	2	1	1.33
1	1.71	74.6	2	0	0	2.92
1	3.94	48.48	0	2	2	1.45
1	1.33	37.3	2	0	1	2.36
1	4.28	22.82	0	2	2	1.36
1	1.14	94.83	3	4	0	1.71
1	2.53	103.61	2	0	2	1.96
1	3.56	142	2	2	2	1.46
1	-1.77	136.1	2	1	1	2.16
1	3.57	30.66	1	1	1	1.82
1	3.83	72.51	2	6	1	1.42
1	3.6	17.07	1	0	1	2.46
1	1.17	90.34	0	4	0	1.08
1	2.28	80.35	2	2	2	1.47
1	-2.04	61.82	0	2	0	2.23
1	2.78	118.81	2	1	4	1.17
1	0.64	106.76	2	1	0	2.57
1	-2.06	26.3	1	0	0	3.21
1	3.62	59.29	1	1	2	1.68
1	3.42	99.88	3	1	1	2.18
1	2.86	48.19	1	1	2	1.58
1	2.8	39.89	1	0	1	2.25
1	3.24	26.48	0	1	1	1.72
1	3.88	52.48	0	1	2	1.47
1	1.61	26.3	1	1	1	1.97
1	-0.5	90.13	3	1	0	1.85
1	0.4	71.2	2	2	2	1.42
1	3.61	58.35	2	1	2	1.31
1	3.54	46.61	0	1	2	1.59
1	1.66	193.26	4	3	0	2.13
1	3.32	35.53	0	0	1	2.39
1	7.25	22.82	0	0	3	1.37
1	3.61	27.18	0	1	2	1.73
1	2.67	75.25	1	1	2	1.79
1	1.88	12.36	2	1	1	1.86
1	5.23	17.82	0	1	3	1.55
1	2.12	39.54	1	2	2	1.48
1	1.08	52.28	1	4	1	1.5
1	4.68	13.59	0	2	2	1.59
1	0.14	159.82	5	3	2	1.48
1	1.08	0	0	0	0	3.13
1	2.75	13.59	1	1	2	1.57
1	4.01	20.23	1	4	0	1.62
1	1.14	94.83	3	4	0	1.71
1	3.04	22.82	0	3	1	1.51
1	2.92	32.67	0	1	2	1.63
1	1.4	54.88	1	1	1	2.13
1	4.22	52.78	1	1	1	1.72
1	3.75	37.3	2	0	2	1.74
1	3.66	136.36	2	2	2	1.33
1	5.91	40.46	2	0	2	1.96
1	5.48	40.46	2	0	2	1.96
1	1.71	137.23	3	5	3	0.92
1	2.84	94.73	0	1	2	1.66
1	3.16	22.82	0	0	2	1.68
1	-2.82	172.2	4	4	0	1.47
1	3.59	60.69	4	0	2	1.38
1	1.82	107.86	2	0	2	1.5
1	1.81	85.87	2	3	2	0.94
1	0.92	40.46	3	0	1	2.07
1	-0.43	113.28	2	1	1	2
1	1.38	106.95	1	3	2	1.09
1	-0.47	180.05	6	3	2	1.45
1	2.6	66.8	1	2	2	1.12
1	4.05	37.47	1	0	3	1.39
1	0.37	20.23	1	0	1	2.5
1	2.13	94.26	2	1	1	1.84
1	1.94	25.95	1	2	2	1.51
1	0.55	60.69	4	0	1	2.18
1	1.71	137.23	3	5	3	0.92
1	1.14	204.26	5	3	0	2.13
1	4.23	40.46	2	3	1	1.36
1	3.63	37.3	1	3	1	1.36
1	3.3	63.6	1	0	1	2.42
1	-0.08	20.23	1	0	0	1.63
1	4.25	40.46	2	3	1	1.58
1	0.9	89.41	1	1	1	1.69
1	1.04	160.83	3	5	2	1.19
1	3.62	52.6	1	1	1	2.21
1	5.33	52.6	0	0	2	1.63
1	3.93	33.9	0	1	2	1.29
1	5.64	91.35	3	1	3	1.2
1	4.62	35.53	2	1	1	1.78
1	-1.95	81.65	1	2	1	1.71
1	-0.81	64.07	2	1	0	2.09
1	4.65	9.23	1	0	2	1.66
1	1.96	57.53	2	4	0	1.63
1	3.12	86.3	1	2	2	1.22
1	3.78	46.26	0	1	2	1.71
1	3.76	37.3	1	0	2	1.77
1	8.93	76.74	2	3	1	1.02
1	1.39	37.3	2	1	0	2.48
1	0.77	80.43	2	2	2	1.63
1	-0.77	84.58	3	2	0	2.02
1	3.35	46.53	1	0	1	2.21
1	4.68	85.89	3	1	2	1.22
1	1.75	48.48	1	3	1	1.32
1	1.09	71.2	2	2	2	1.36
1	3.56	24.72	2	0	1	2.26
1	1.15	25.95	2	1	0	2.08
1	3.98	50.89	1	1	2	1.32
1	0.52	94.83	3	4	0	1.45
1	0.87	60.12	1	4	1	1.59
1	3.64	37.3	1	0	1	2.14
1	3.19	77.76	3	2	0	1.72
1	2.88	82.92	2	3	2	0.9
1	2.99	27.18	0	1	2	1.48
1	2.91	114.67	4	3	2	1.2
1	3.62	68.53	1	0	3	1.56
1	3.77	87.13	1	2	3	1.17
1	-0.82	41.99	2	1	0	2.24
1	1.43	60.69	4	0	1	2.15
1	1.52	125.4	0	4	3	0.7
1	2.88	17.07	1	1	1	1.92
1	1.8	89.76	0	3	2	0.98
1	3.22	54.37	1	0	2	1.7
1	-0.79	89.65	2	2	0	1.76
1	3.15	38.67	2	1	1	1.76
1	1.49	87.08	1	2	1	1.33
1	4.4	86.99	3	1	1	1.51
1	3.91	33.82	1	3	1	1.38
1	-0.63	47.73	1	1	0	2.52
1	5.03	74.68	1	2	2	1.2
1	-1.76	77.76	4	0	1	2.33
1	3.29	33.82	1	3	1	1.56
1	2.1	30.66	1	0	1	2.26
1	3.83	32.3	0	1	0	2.76
1	1.93	60.04	2	2	2	1.31
1	5.46	64.48	1	1	3	1.36
1	3.47	49.66	2	1	2	1.59
1	2.35	90.86	2	2	2	1.19
1	4.54	72.83	1	3	0	1.52
1	2.55	48.77	0	2	2	1.49
1	1.24	105.26	4	1	1	1.99
1	5.06	12	1	2	2	1.36
1	0.35	103.7	5	0	0	5.22
1	2.73	46.18	1	2	2	1.42
1	2.66	12	1	2	0	2.16
1	3.5	54.37	1	4	0	1.49
1	1.26	42.09	2	0	2	1.79
1	3.52	26	1	3	0	1.63
1	2.87	88.76	0	2	2	1.26
1	4.59	30.66	0	0	2	2.33
1	-0.71	112.85	1	1	0	2.51
1	-0.61	149.5	5	2	1	1.29
1	0.83	38.69	2	0	1	2.44
1	2.08	26.3	1	1	1	2
1	0.88	55.82	2	2	2	1.29
1	2.18	39.89	2	0	1	2.42
1	5.02	27.05	0	1	2	1.4
1	3.22	30.18	0	2	2	1.55
1	3.79	50.89	1	4	1	1.46
1	1.15	67.89	1	2	0	1.73
1	0.22	75.49	3	2	0	1.8
1	3.57	83.83	2	1	0	2.22
1	0.76	63.28	2	4	1	1.59
1	0.8	71.14	1	2	0	2.15
1	0.57	80.35	2	4	1	1.4
1	0.7	80.35	2	5	1	1.36
1	1.39	71.9	2	1	2	1.47
1	1.88	76.23	0	2	2	1.09
1	6	113.49	4	2	2	1.36
1	3.4	112.01	1	1	2	1.62
1	1.13	26.48	0	2	0	1.74
1	1.84	98.42	1	1	1	2.25
1	2.53	107.65	1	1	1	2.26
1	2.92	98.42	1	1	1	2.23
1	2.26	98.42	1	1	1	2.34
1	3.21	37.3	1	4	0	1.58
1	0.21	71.84	2	2	1	1.68
1	3.78	37.3	1	4	0	1.54
1	4.69	12	1	1	2	1.57
1	4.12	158.05	5	1	3	1.31
1	0.26	94.66	1	3	1	1.38
1	0.7	67.78	1	2	2	1.54
1	3.42	60.12	1	1	2	1.53
1	2.59	149.13	3	2	1	1.54
1	0.2	96.31	1	2	1	1.41
1	0.19	48.48	0	3	1	1.48
1	3.59	22.82	0	0	2	1.94
1	-1.24	206.6	8	6	0	1.16
1	4.15	46.53	1	4	0	1.64
1	3.04	32.59	2	1	1	1.82
1	2.96	209.26	4	4	3	1.23
1	3	49.81	0	1	2	1.42
1	3.59	27.69	1	2	2	1.18
1	-2.89	100.1	4	3	0	1.61
1	3.65	54.68	1	2	2	1.58
1	6.2	12	1	3	0	1.46
1	2.82	86.3	1	2	2	1.3
1	1.67	46.18	2	1	2	1.42
1	0.52	40.46	3	0	1	2.29
1	2.22	46.17	2	1	2	1.76
1	0.89	53.48	1	2	1	1.59
1	-0.99	105.59	2	5	0	1.59
1	0.25	44.12	0	2	0	1.76
1	5.36	49.73	1	2	3	1.03
1	1.53	45.25	3	0	2	1.6
1	2.34	93.59	1	2	1	1.12
1	-0.77	24.1	2	1	0	2
1	0.58	77.45	1	3	1	1.31
1	1.89	106.3	2	2	1	1.67
1	0.76	37.66	2	2	0	1.79
1	2.24	124.29	4	2	0	1.96
1	0.59	101.63	1	2	2	1.27
1	1.02	94.83	3	4	0	1.45
1	2.1	17.07	2	0	1	2.28
1	1.65	30.66	2	0	1	2.01
1	2.18	39.89	1	0	1	2.01
1	3.53	66.07	0	2	2	1.21
1	4.16	33.82	1	2	1	1.43
1	3.52	34.14	0	4	0	1.54
1	3.26	52.48	0	1	2	1.51
1	3.36	52.48	0	1	2	1.6
1	3.2	46.53	2	0	2	1.57
1	3.03	29.46	2	0	2	1.54
1	1.39	20.23	2	0	1	2.33
1	3.35	25.78	2	1	1	2.01
1	1.74	94.3	1	2	2	1.35
1	2.83	55.94	1	3	1	1.38
1	5.19	108.59	2	1	4	1.08
1	-0.49	177.6	4	1	2	1.36
1	2.45	26.3	1	2	1	1.47
1	0.47	86.17	2	0	1	1.92
1	3.07	27.69	1	1	2	1.59
1	2.92	112.34	1	4	2	1.17
1	2.46	74.51	0	3	2	0.96
1	3.94	169.58	4	2	2	1.31
1	-0.39	60.09	1	1	2	1.36
1	2.25	30.66	1	1	1	1.62
1	1.52	107.18	1	2	1	1.13
1	4.18	69.92	4	0	2	1.27
1	3.83	114.99	5	3	2	1.16
1	0.79	72.65	1	3	1	1.34
1	5.14	12	1	1	2	1.54
1	0.12	140.85	1	3	1	1.46
1	0.89	62.75	3	0	1	2.26
1	-0.34	81.55	3	3	1	1.59
1	3.41	85.74	0	5	0	1.37
1	-1.35	78.87	2	2	0	1.71
1	1.36	68.55	2	0	2	1.85
1	0.54	42.52	2	0	1	2.18
1	1.16	82.41	2	1	1	1.9
1	0.66	71.9	2	0	2	1.87
1	2.56	12.89	1	2	1	1.66
1	3.27	188.71	3	4	0	1.71
1	7.1	22.82	0	0	3	1.5
1	1.72	192.55	1	5	0	1.34
1	0.27	97.72	1	3	1	1.27
1	1.42	60.69	4	0	1	2.38
1	7.1	54.05	2	1	3	1.12
1	3.68	43.37	0	4	0	1.6
1	3.6	37.3	1	4	0	1.35
1	-2.01	72.68	1	2	0	1.87
1	4.9	77.78	0	2	2	1.3
1	2.64	107.37	1	1	2	1.35
1	2.93	41.83	0	1	2	1.27
1	6.62	101.94	2	2	2	1.35
1	2.48	85.21	2	1	1	1.7
1	2.18	59.59	2	0	1	2.33
1	-0.18	97.9	1	3	0	1.84
1	2.43	43.05	1	1	1	1.87
1	3.47	94.26	2	3	0	1.58
1	1.36	26	1	1	1	1.48
1	4.57	96.22	3	1	1	1.65
1	0.97	66.48	0	2	2	0.98
1	3.06	43.07	0	1	3	1.55
1	3.83	66.07	0	2	2	1.35
1	4.52	33.82	1	2	1	1.63
1	4.69	37.14	0	3	2	1.33
1	1.32	53.47	2	1	1	1.85
1	2.04	53.47	3	1	2	1.5
1	1.84	40.07	0	1	1	1.65
1	4.01	26.48	0	2	1	1.35
1	3.6	110.16	2	2	2	1.08
1	3.42	90.97	2	3	4	1.14
1	2.74	37.3	1	0	0	3.5
1	1.33	141.67	1	3	1	1.4
1	-4.29	284.55	14	2	2	1.59
1	2.83	43.05	1	1	1	2.03
1	4.7	74.3	0	0	2	1.78
1	2.79	185.15	3	6	3	1.09
1	2.59	191.87	3	6	3	1.09
1	2.96	63.6	1	1	2	1.71
1	-0.76	115.08	3	2	0	1.78
1	2.68	81.91	1	3	2	1
1	1.21	56.61	0	2	1	1.66
0	-1.23	146.04	6	0	0	4.88
0	0.06	118.05	3	3	1	1.29
0	-5.28	225.94	7	3	0	1.5
0	3.82	215.01	4	4	1	1.34
0	0.9	169.15	11	0	1	3.24
0	-0.29	318	6	6	0	1.01
0	-4.13	189.53	8	2	0	2.18
0	-7.06	282.54	7	3	0	1.67
0	-7.06	282.54	7	3	0	1.67
0	1.27	139.46	2	0	1	2.22
0	2.05	108.74	6	0	0	5.82
0	2.62	88.51	5	0	0	5.63
0	-0.88	313.24	2	10	0	0.73
0	-2.13	107.22	5	1	0	2.48
0	-1.26	110.24	7	0	0	4.47
0	0.29	71.44	6	0	1	2.6
0	-0.65	96.74	6	0	0	4.72
0	-2.61	100.12	7	1	0	2.58
0	-0.29	71.44	6	0	0	4.84
0	-2.04	71.44	6	0	0	4.02
0	-0.18	71.44	6	0	1	2.71
0	-1.29	85.03	5	1	0	2.57
0	-2.64	91.67	7	0	0	4.47
0	-2.18	91.67	7	0	0	4.68
0	-0.47	91.67	7	0	1	2.65
0	-3.12	88.51	7	0	0	4.78
0	-2.76	88.51	7	0	0	4.84
0	-0.58	71.44	6	0	0	4.62
0	-0.02	71.44	6	0	0	4.72
0	-0.08	71.44	6	0	0	4.78
0	0.9	169.15	11	0	1	3.24
0	0.94	175.24	7	2	1	1.41
0	-2.13	107.22	5	1	0	2.48
0	-3.82	187.77	11	0	0	4.84
0	4.3	63.24	3	0	2	1.98
0	0.31	113.28	2	0	2	1.71
0	-0.14	136.1	1	1	2	1.66
0	-0.21	122.51	2	0	2	1.62
0	-0.28	136.1	1	1	2	1.66
0	-2.13	136.1	2	1	1	2.01
0	-1.04	156.33	2	1	2	1.62
0	-2.26	175.34	2	1	2	1.75
0	-1.06	141.52	2	0	2	1.64
0	-7.29	290.4	9	1	0	3.16
0	2.32	150.92	5	1	1	2.39
0	-6.71	273.31	8	3	0	1.52
0	-5.54	245.87	9	2	0	1.99
0	-3.04	357.59	13	1	1	2.61
0	-0.19	74.43	3	2	0	1.89
0	-0.01	127.3	3	3	1	1.17
0	1.13	84.78	3	3	2	1.21
0	0.45	142.57	3	0	2	2.07
0	4.21	114.92	4	2	4	1
0	0.94	175.24	7	2	1	1.41
0	2.78	120.56	5	1	2	1.43
0	-0.43	113.28	2	1	1	2
0	0.46	190.92	7	5	0	1.12
0	1.85	156.53	4	0	2	1.92
0	-1.88	90.23	4	2	0	1.79
0	6.92	84.88	1	2	4	0.99
0	5.27	100.9	6	2	3	1.22
0	3.39	74.6	3	1	2	1.27
0	-5.75	246.17	7	3	0	1.5
0	4.98	60.69	3	3	0	1.56
0	-4.52	189.83	6	3	0	1.66
0	-1.03	168.44	6	2	1	1.42
0	4.01	161.7	6	2	2	1.49
0	-0.82	111.39	1	0	1	2.29
0	4.78	84.71	4	1	4	1.37
0	-4.77	211.78	5	2	0	1.78
0	-1.06	89.87	3	3	0	1.73
0	-2.57	130.47	5	2	0	2.04
0	-3.14	276.01	12	1	2	1.79
0	-4.26	239.04	11	1	1	2.24
0	4.43	12.89	1	3	1	1.29
0	-2.49	125.77	5	1	1	2.19
0	4.09	51.21	4	0	1	2.7
0	2.95	51.21	3	0	1	2.46
0	2.49	153.3	6	1	1	2.13
0	3.1	131.56	6	2	1	1.79
0	2.63	159.24	5	1	1	2.09
0	0.76	177.01	2	4	1	1.11
0	-2.97	200.41	8	0	0	5.51
0	-5.04	247.89	5	2	0	1.69
0	0.82	93.41	1	1	1	1.94
0	-1.89	105.45	4	1	0	2.68
0	-0.79	279.12	13	1	0	3.4
0	-0.66	206.48	7	0	1	2.93
0	-1.9	163.11	10	0	1	2.86
0	6.76	54.37	1	1	2	1.44
0	1.32	125.26	3	3	1	1.44
0	-1.52	251.62	12	0	1	2.96
0	-2.98	113.52	3	3	0	1.71
0	-2.29	133.69	5	3	0	1.65
0	3.64	54.37	2	0	2	1.52
0	4.96	96.89	3	0	3	1.63
0	-6.24	297.04	10	3	0	1.86
0	-4.3	174.56	6	0	0	4.04
0	-3.71	169.3	7	2	0	1.9
0	-1.52	275.02	9	1	1	1.85
0	-2.26	361.86	17	0	2	2.45
0	1.39	171.56	9	2	1	1.69
0	2.49	153.3	6	1	1	2.13
0	-0.86	241.33	14	1	2	1.76
0	-4.31	189.53	8	2	0	2.11
0	-3.58	275.66	7	1	0	2.78
0	0.72	121.1	7	0	2	1.96
0	2.73	114.81	6	0	2	2.22
0	0.99	114.81	6	0	1	2.75
0	-1.1	411.25	16	1	2	1.88
0	0.35	295.87	12	2	3	1.24
0	2.84	194.09	11	0	2	2.26
0	4.33	227.91	11	1	3	1.48
0	-5.4	226.2	6	3	0	1.54
0	7.02	37.3	1	0	0	2.92
0	7.02	37.3	1	0	0	2.92
0	6.57	84.03	1	0	0	3.67
0	-1.36	107.58	3	2	0	2.09
0	5.32	112.84	2	3	2	1.12
0	5.07	109.35	4	1	3	1.42
0	3.02	174.82	4	2	2	1.27
0	3.04	161.7	6	2	2	1.46
0	4.07	141.47	5	2	2	1.45
0	3.04	161.7	6	2	2	1.46
0	8.27	84.71	2	1	6	1.07
0	3.83	114.99	5	3	2	1.16
0	-1.39	200.19	7	2	1	1.64
0	2.46	64.52	2	0	3	1.36
0	-1.14	337.28	13	3	2	0.98
0	2.24	114.81	7	0	3	1.69
0	5.44	36.92	0	0	1	1.99
0	-2.22	256.75	9	1	1	2.19
0	5.19	156.38	6	3	2	1.2
0	-3.66	319.57	10	3	1	1.44
0	2.03	221.27	8	2	2	1.46
0	-1.51	71.44	6	0	0	4.28
0	-2.04	108.74	7	0	0	4.84
0	-0.3	87.23	7	0	2	1.97
0	-2.35	199.67	6	2	0	1.96
0	-6.98	302.51	8	3	0	1.49
0	2.06	141.29	5	0	3	1.48
0	-6.7	294.07	7	5	0	1.03
0	-5.85	234.06	8	1	0	2.96
0	2.9	234.86	10	1	5	1.16
0	1.6	155.51	9	1	2	1.58
0	0.8	146.04	9	0	2	2.09
0	-1.86	267.95	10	0	3	1.69
0	1.56	183.65	4	3	1	1.31
0	4.5	37.3	1	4	0	1.35
0	4.27	108.74	5	0	2	2.03
0	0.04	164.05	3	0	1	2.29
0	5.39	92.68	3	0	3	1.35
0	4.14	95.03	2	0	0	3.36
0	-3	174.56	7	0	1	2.3
0	-1.5	256.75	9	0	1	3.07
0	-6.66	310.39	8	5	0	0.97
0	4	114.81	6	0	3	1.68
0	4.01	114.81	6	0	3	1.68
0	3.65	80.81	3	1	2	1.27
0	0.64	271.85	12	0	1	3.15
0	-3.36	134.1	4	0	0	3.81
0	-3.78	166.72	6	1	0	2.54
0	-6.63	282.54	7	3	0	1.52
0	-1.97	164.92	6	2	1	1.64
0	-1.14	110.55	4	2	1	1.58
0	-1.31	149.66	10	0	1	2.94
0	0.22	156.47	6	1	0	3
0	1.02	127.78	4	0	2	1.75
0	-3.85	146.49	6	1	0	2.54
0	-6.45	425.87	20	2	2	1.42
0	3.32	119.68	2	2	2	1.22
0	4.38	130.56	4	1	3	1.32
0	4.58	89.9	5	1	2	1.68
0	5.58	4.93	2	0	4	1.4
0	5.45	20.23	1	0	0	2.78
0	0.46	104.06	3	1	0	2.53
0	1.03	189.41	8	0	3	1.65
0	-2.95	140.92	4	2	0	1.86
0	2.15	46.61	4	2	2	1.25
0	6.16	37.3	1	0	1	2.51
0	-2.73	122.23	6	2	1	1.65
0	-3.67	196.22	5	1	2	1.49
0	-1.78	157.57	4	2	0	1.47
0	-6.91	311.16	9	3	0	1.47
0	-5.38	232.01	6	2	0	1.78
0	-5.64	271.85	15	0	2	2.07
0	1.89	137.35	3	1	2	1.9
0	-3.08	133.49	5	3	0	1.59
0	4.97	122.65	7	0	4	1.32
0	5.78	77.76	3	4	0	1.46
0	2.87	62.75	2	0	3	1.49
0	-4.77	188.18	5	3	0	1.58
0	2.16	108.94	1	0	0	4.57
0	3.09	151.76	1	0	0	4.54
0	3.1	77.85	1	2	2	1.41
0	4.34	126.64	3	1	4	1.26
0	-3.04	128.65	5	2	0	2.01
0	-4.78	186.35	5	2	0	1.81
0	-0.65	115.45	4	1	0	2.47
0	4.96	57.19	3	5	3	0.74
0	-4.36	155.89	5	3	0	1.5
0	4.82	218.23	4	3	4	1.05
0	4.31	151.47	3	3	3	1.06
0	2.71	123.83	3	1	2	1.37
0	-4.31	189.53	8	2	0	2.11
0	-2.86	174.58	6	0	1	2.51
0	-4.52	189.83	6	3	0	1.53
0	-0.86	71.44	6	0	0	4.68
0	-1.85	248.14	10	1	1	2.26
0	-4.23	147.54	6	0	0	4.07
0	-2.13	107.22	5	1	0	2.48
0	4.54	100.9	4	1	3	1.16
0	-5.03	317.53	8	3	0	1.49
0	-6.13	294.67	10	3	0	1.77
0	-7.06	293.28	9	3	0	1.49
0	1.41	75.51	0	2	2	1.15
0	1.34	117.52	3	1	3	1.27
0	2.82	66.7	5	1	3	1.21
0	-6.78	254.93	11	2	0	2.2
0	0.46	79.67	3	2	0	1.47
0	-4.28	86.71	3	2	0	2.04
0	-6.48	285.12	8	4	0	1.14
0	2.92	74.03	3	2	1	1.38
0	-1.26	176.03	4	2	0	1.74
0	-0.27	156.47	9	2	2	1.58
0	-3.55	155.44	4	2	0	1.86
0	-3.32	155.44	4	2	0	1.82
0	-9.36	406.75	9	5	0	1.2
0	-4.17	169.86	5	3	0	1.58
0	-3.33	133.49	4	3	0	1.65
0	-4.31	189.53	8	2	0	2.11
0	-5.28	243.9	10	2	0	2.4
0	-2.3	188.92	4	2	0	1.74
0	-1.48	130.91	4	2	0	1.61
0	-0.84	231.39	13	0	1	3.52
0	-4.93	317.75	10	4	0	1.32
0	-8.95	346.74	10	1	0	3.42
0	-9.81	376.2	11	1	0	3.26
0	-4.58	175.67	5	2	0	1.98
0	-3.55	155.44	4	2	0	1.97
0	-3.4	155.44	4	2	0	1.98
0	3.08	37.3	1	2	2	1.36
0	-6.68	265.47	7	3	0	1.52
0	1.03	74.6	2	0	1	2.19
0	1.49	134.36	4	1	0	2.82
0	-1.95	98.74	5	2	1	1.57
0	-4.99	247.97	7	1	0	2.97
0	-4.99	247.97	7	1	0	2.97
0	-3.28	194.6	7	2	0	2.03
0	-8.45	388.29	17	5	0	1.1
0	-8.78	388.29	17	5	0	1.1
0	-7.98	408.3	10	6	0	0.94
0	0.99	119.84	1	0	3	1.51
0	-2.6	148.02	5	2	0	1.74
0	2.02	55.12	2	1	1	1.64
0	-2.75	203.44	7	2	0	2.07
0	-0.61	107.33	5	2	1	1.55
0	0.75	124.9	4	2	2	1.53
0	1.31	156.53	3	0	1	2
0	1.2	136.78	4	1	2	1.69
0	4.56	67.39	4	0	3	1.37
0	5.49	142.87	3	3	1	1.51
0	2.98	135.04	7	0	3	1.69
0	2.98	135.04	7	0	3	1.69
0	-1.61	53.09	3	0	2	1.76
0	0.83	139.72	12	0	1	3.1
0	6.46	94.8	1	1	4	1
0	-1.07	305.1	11	3	0	1.7
0	2.18	110.61	2	4	2	0.88
0	-3.54	158.3	6	2	0	1.9
0	-0.2	74.82	2	3	1	1.38
0	-3.31	139.84	7	2	0	1.91
0	3.05	73.45	3	0	3	1.47
0	2.47	180.55	4	0	2	2.41
0	-0.86	241.33	14	1	2	1.76
0	0.62	219.9	9	3	1	1.45
0	-1.53	154.27	6	1	2	1.6
0	-1.63	177.02	7	0	0	5.42
0	-1.04	279.43	15	2	2	1.44
0	1.34	117.89	5	1	2	1.62
0	0.56	74.96	3	2	0	1.47
0	-9.92	425.21	16	5	0	1.26
0	-3.74	164.75	7	1	0	2.87
0	-1.21	54.37	5	0	0	4.03
0	4.64	17.07	1	1	1	1.93
0	-0.31	165.95	6	3	1	1.78
0	-2.57	96.92	5	2	0	1.98
0	-1.32	238.17	15	0	2	2.26
0	-0.84	238.34	10	2	2	1.34
0	4.93	163.72	8	2	1	1.74
0	-1.65	297.92	15	5	1	1.06
0	-1.53	154.27	6	1	2	1.6
0	2.63	110.31	2	1	2	1.47
0	2.76	163.11	8	0	0	5.54
0	-0.94	223.32	12	5	1	1.05
0	0.61	132.76	3	2	1	1.54
0	2.33	173.25	8	2	1	1.76
0	3.22	80.67	5	0	1	2.8
0	1.43	163.11	8	0	0	5.47
0	0.2	152.99	4	2	1	1.5
0	5.34	25.78	1	1	3	1.39
0	2.76	163.11	8	0	0	5.54
0	1.74	137.01	4	0	2	1.72
0	-4.17	169.86	5	3	0	1.71
0	0.17	199.84	9	1	1	2.22
0	2.44	110.31	2	1	2	1.41
0	1.28	137.01	4	0	2	1.7
0	-1.46	214.32	12	0	0	6.36
0	-4.1	186.37	8	2	0	2.15
0	6.5	37.3	1	0	0	2.92
0	1.88	114.81	6	0	1	2.66
0	2.54	114.81	6	0	1	2.77
0	3.54	140.26	5	0	1	2.88
0	2.23	131.88	7	0	1	2.87
0	2.89	131.88	7	0	1	2.96
0	5.11	140.11	6	0	1	2.84
0	3.89	157.33	6	0	1	2.96
0	5.12	123.04	5	0	1	2.75
0	4.25	157.33	6	0	1	3.04
0	-0.7	197.25	10	0	1	2.93
