# Supplementary material for: Discovery of Small-Molecule Activators for Glucose-6-Phosphate Dehydrogenase (G6PD) Using Machine Learning Approaches
Source: Int J Mol Sci. 2020 Feb 23;21(4):1523. doi: 10.3390/ijms21041523 (PMC7073180; doi:10.3390/ijms21041523)
Supplement: Supplementary file 1 [file ijms-21-01523-s001.zip › Supplementary_Table2_ML_experiment_53_set.csv]

Table S2. Experiment data set used in the study. This data set contains 53 compounds and six molecular descriptors.
CID	LogP	PSA	DC	AIRC	ArRC	BI
3071	4.26	31.58	2	0	4	1.26
14692	3.64	56.3	2	0	4	1.17
45592	3.64	27.82	2	0	3	1.25
231168	4.16	15.79	1	0	3	1.37
273811	4.34	31.58	2	0	4	1.26
275194	3.64	27.82	2	0	3	1.48
347330	4.61	15.79	1	0	3	1.22
378604	4.41	20.72	1	0	4	1.13
378608	4.23	19.03	1	1	3	1.13
389556	4.26	31.58	2	0	4	1.18
412865	3.68	38.06	2	1	4	1.07
472137	3.79	27.82	2	0	3	1.18
472138	3.79	27.82	2	0	3	1.2
609935	2.99	41.81	2	0	3	1.67
659062	3.74	19.03	1	0	3	1.38
750123	2.67	19.03	1	1	2	1.46
849416	3.77	27.82	2	0	3	1.37
1988062	4.16	27.82	2	0	3	1.2
2037245	4.12	27.82	2	0	3	1.06
2063772	2.43	40.71	2	0	3	1.25
2163781	3.74	43.61	3	0	4	1.17
2907031	4.6	44.47	2	0	5	1.16
2940682	4.47	44.47	2	0	5	1.16
5221957	5.15	38.06	2	1	4	0.82
5889045	4.71	31.58	2	0	4	1.11
6035091	3.58	41.81	2	0	3	1.48
6618861	4.17	19.03	1	1	3	1.25
6917760	5.35	19.03	1	1	3	0.97
9820229	4.57	22.27	1	2	3	0.99
9948843	4.92	19.03	1	1	3	1.07
10086288	4.46	19.03	1	1	3	1.13
10089397	4.91	19.03	1	1	3	1.05
10900930	4.03	31.58	2	0	4	1.22
15547884	4.23	27.82	2	0	3	1.12
15619884	4.09	34.82	2	1	4	1.2
23370142	4.64	19.03	1	1	3	1.07
23370152	5.37	19.03	1	1	3	0.99
44230732	3.77	27.82	2	1	3	1.21
44230875	4.21	27.82	2	1	3	1.38
44231009	3.77	27.82	2	1	3	1.21
44303983	3.04	40.71	2	1	3	1.07
44405876	2.97	19.03	1	2	2	1.41
44589201	3.77	27.82	2	1	3	1.25
44589528	3.78	27.82	2	0	3	1.52
45267648	5.43	20.72	1	0	4	1.3
72164839	3.97	31.06	2	1	3	1.02
102500054	5.22	31.58	2	0	4	1.09
102500056	4.85	31.59	2	0	4	1.09
118709595	4.25	20.72	1	0	4	1.19
118732558	3.82	64.17	3	0	4	1.49
118732559	3.82	64.17	3	0	4	1.49
122187556	3.73	23.96	1	1	3	1.13
136244603	5.69	28.15	1	1	3	1.35
